# Supplementary material for: Computational DFT data related to the redox behaviour of tris(β-diketonato)ruthenium(III) compounds
Source: Data Brief. 2020 Apr 25;30:105617. doi: 10.1016/j.dib.2020.105617 (PMC7206207; doi:10.1016/j.dib.2020.105617)
Supplement: Supplementary file 2 [file mmc2.zip]

Archive with 10 entries (10 files):
- Output_files/09_Ru_acac_B3LYP_s12.inp
- Output_files/09_Ru_acac_B3LYP_s12.out
- Output_files/09_Ru_acac_OLYP_s12.inp
- Output_files/09_Ru_acac_OLYP_s12.out
- Output_files/09_Ru_acac_OPBE0_s12.inp
- Output_files/09_Ru_acac_OPBE0_s12.out
- Output_files/09_Ru_acac_PW91_s12.inp
- Output_files/09_Ru_acac_PW91_s12.out
- Output_files/B3LYPGTO_Ru_acac_b3lyp_s12.com
- Output_files/B3LYPGTO_Ru_acac_b3lyp_s12.out
