# Supplementary material for: Computational DFT data related to the redox behaviour of tris(β-diketonato)ruthenium(III) compounds
Source: Data Brief. 2020 Apr 25;30:105617. doi: 10.1016/j.dib.2020.105617 (PMC7206207; doi:10.1016/j.dib.2020.105617)
Supplement: Supplementary file 2 [file mmc2.zip › Output_files/09_Ru_acac_B3LYP_s12.out]

 *******************************************************************************
 *                                                                             *
 *  -------------------------------------                                      *
 *   Amsterdam Density Functional  (ADF)         2018                          *
 *  -------------------------------------                                      *
 *                                               r69431 2018-10-05             *
 *                                                                             *
 *                                                                             *
 *                            =====================                            *
 *                            |                   |                            *
 *                            |     D I R A C     |                            *
 *                            |                   |                            *
 *                            =====================                            *
 *                                                                             *
 *                                                                             *
 *   Online information and documentation:  https://www.scm.com/support/       *
 *   E-mail:  support@scm.com   info@scm.com                                   *
 *                                                                             *
 *   Scientific publications using ADF results must be properly referenced     *
 *   See the User Manuals (or the web site) for recommended citations          *
 *   The terms and conditions of the End User License Agreement apply to       *
 *   the use of ADF, https://www.scm.com/license-terms/                        *
 *                                                                             *
 **********************  x86_64_linux_intel / intelmpi  ************************
 
 Licensed to: Dr. Steinar Henden / Computer Centre University of Troms? / Troms? / NO
 SCM User ID: u7207
  
 DIRAC 2018  RunTime: Mar13-2020 06:53:20  Nodes: 1  Procs: 1

 Temporary files are created in /global/work/conradj/2161186/kid_0.1240064178

1
 HYDROGEN ATOM RELATIVISTIC, Point Nuc, A and c from libtc   
 N J RN H ZN XION ANUC CLIGHT
 5000    1100.00000000197.36710137  1.00000000  0.00000000    1.007825  0.1370360E+03
  PH   PHI     EPS        DEL        DELRVR
  0.30  0.30     2500.00  0.00001000  0.00001000
 IDIRC  NC1  NDEBU NPRIN  IPUN IRCOR IWCOR
   1   300     0     0     0     0     0
   XALPHA      XLATTER      RNUC
  0.70000000  0.00000000  0.00000000 Point Charge
   XN   XL   XJ      XE          XZ      XDELL
  1.0  0.0  0.5      -1.000       1.000     0.00000
 ICORP=  0  NPCL=  0  DEMP=0.00  PEPS=0.000000
 R(1)=  0.1000000E-08 D=  0.1005080E+01 RNUC=  0.0000000E+00
 converged at cycle   32  DENSITY AVERAGING    0.2400
  MAXIMUM ERROR IN R.V(R) IS   0.79874357E-05
 Q,EY,EV,EZ,ESUM,ETOT,RHO  0.100000E+01 -0.266614E+00 -0.619969E+00 -0.910779E+00 -0.203940E+00 -0.415998E+00  0.337036E-17


 DIRAC CALCULATION
1                    HYDROGEN ATOM RELATIVISTIC, Point Nuc, A and c from libtc


 EXCHANGE COEFFICIENT=  0.7000000           TAIL CORRECTION=  0.           NUCLEAR RADIUS=  0.000E+00
0                       ORBITAL    N    L    J     ELECTRONS     EIGENVALUE                DELTA OF EIGENV.

                          1S1/2  1.0  0.0  0.5     1.000       -0.2039397E+00                 0.2720093E-06


                                        NUCLEAR CHARGE=    1.000000
                            INTEGRAL OF CHARGE DENSITY=    1.000000
                           SUM OF THE ORBITAL ENERGIES=     -0.2039
                                          TOTAL ENERGY=     -0.4160
                                        KINETIC ENERGY=      0.4160
                             NUCLEAR ATTRACTION ENERGY=     -0.9108
                             ELECTRON REPULSION ENERGY=      0.2787
                                       EXCHANGE ENERGY=     -0.2000

 *******************************************************************************

                             D I R A C   E X I T
 NORMAL TERMINATION


 =================
 Timing Statistics
 =================
  
 Total Used :                     CPU=        0.09      System=        0.02     Elapsed=        0.15

 Calls  Section                     ( Mean, Percentage )
 ---------------------------------------------------------------------------------------------------
     2  ><      ................      0.00    0.00             0.00    0.00             0.00    0.00
     1  EXIT PROCEDURE .........      0.09  100.00             0.02  100.00             0.15  100.00


 Currently Open Files (EXIT00)
 ====================

 Unit    Access Format  Status   Type       Ident (file)
 -------------------------------------------------------
   3      SEQ    FORM   TRANSP  NORMAL      LOGFILE
                                          ( logfile )


 Buffered I/O statistics
 =======================
 Memory available:                     67108864
 Number of records fitting in memory:     16131
 Input : 100.0% of                            0  *4k bytes
 Output: 100.0% of                            0  *4k bytes
 Records from serial files evicted:           0
                    others evicted:           0
 Hash table lookups:          0 with          0 conflicts (100.00%)
 
Create H   file=TZ2P-H
XC
  hybrid B3LYP
End
relativistic ZORA
Corepotentials t12.rel
End

 *******************************************************************************
 *                                                                             *
 *  -------------------------------------                                      *
 *   Amsterdam Density Functional  (ADF)         2018                          *
 *  -------------------------------------                                      *
 *                                               r69431 2018-10-05             *
 *                                                                             *
 *                                                                             *
 *                              =================                              *
 *                              |               |                              *
 *                              |     A D F     |                              *
 *                              |               |                              *
 *                              =================                              *
 *                                                                             *
 *                                                                             *
 *   Online information and documentation:  https://www.scm.com/support/       *
 *   E-mail:  support@scm.com   info@scm.com                                   *
 *                                                                             *
 *   Scientific publications using ADF results must be properly referenced     *
 *   See the User Manuals (or the web site) for recommended citations          *
 *   The terms and conditions of the End User License Agreement apply to       *
 *   the use of ADF, https://www.scm.com/license-terms/                        *
 *                                                                             *
 **********************  x86_64_linux_intel / intelmpi  ************************
 
 Licensed to: Dr. Steinar Henden / Computer Centre University of Troms? / Troms? / NO
 SCM User ID: u7207
  
 ADF 2018  RunTime: Mar13-2020 06:53:21  Nodes: 1  Procs: 1

 Temporary files are created in /global/work/conradj/2161186/kid_0.424093568

 Hydrogen (TZ2P)


 ===========================
 A T T A C H E D   F I L E S
 ===========================
  
 CREATE - Data File:    TZ2P-H
                        Hydrogen (TZ2P)
 Core Potentials:
         file : t12.rel


 ===============================
 M O D E L   P A R A M E T E R S
 ===============================
  
 DENSITY FUNCTIONAL POTENTIAL (scf)
    Hybrid:                            B3LYP                                   == Not Default ==

 SPIN  (restricted / unrestr.)
    Molecule:                          Restricted                               

 OTHER ASPECTS
    Relativistic Corrections:          scalar (ZORA,MAPA)                      == Not Default ==

    Nuclear Charge Density Model:      Point Charge Nuclei                      
    Core Treatment:                    Frozen Orbital(s)                        

    Hyperfine or Zeeman Interaction:   ---                                      


 =====================================
 S Y M M E T R Y ,   E L E C T R O N S
 =====================================
  
 Symmetry: ATOM

 Irreducible Representations, including subspecies
 -------------------------------------------------
 S
 P:x  P:y  P:z
 D:z2  D:x2-y2  D:xy  D:xz  D:yz
 F:z3  F:z  F:xyz  F:z2x  F:z2y  F:x  F:y


 Configuration of Valence Electrons
 ==================================

          Occupation Numbers
          -------------------------------------------------
 S        1
 P        0
 D        0
 F        0
          -------------------------------------------------

 Total:   1

 Net Charge: 0 (Nuclei minus Electrons)

 Preset values for MO occupations will be applied through SCF cycle no. 1000000
 Thereafter, the program will assign electrons to MOs that are spatially
 similar to the occupied MOs in a "reference" cycle ("KeepOrbitals").
 The reference cycle is always the PREVIOUS cycle: it will evolve with
 the SCF procedure.


 ================================
 (Slater-type)  F U N C T I O N S  ***  (Basis and Fit)  ***
 ================================
  

 Atom Type    1  (H)
 ==============

 Valence Basis Sets:   5
 -----------------------
   1 S    0.690000
   1 S    0.920000
   1 S    1.580000
   2 P    1.250000
   3 D    2.500000

 Charge Fitting Sets (for the computation of the Coulomb Potential):  11
 -----------------------------------------------------------------------
   1 S    3.160000
   1 S    2.090000
   1 S    1.380000
   2 S    1.500000
   2 P    4.000000
   2 P    2.650000
   2 P    1.750000
   3 D    4.000000
   3 D    2.500000
   4 F    3.000000
   5 G    4.000000


 BAS: List of all Elementary Cartesian Basis Functions
 =====================================================

 The numbering in the list below (to the right of the function characteristics) is referred
 to in print-outs of MO eigenvectors and Mulliken populations in the BAS representation
 (as contrasted to the SFO representation).

 Notes:
 1. The functions are characterized by a polynomial prefactor (powers of x,y,z and r) and
    an exponential decay factor alpha.
 2. Since the basis sets are specific for an atom TYPE, the individual functions occur on
    all atoms of that type.
 3. The word 'Core' in the left margin signals that it is a Core Function (CF) : not a
    degree of freedom in the valence set, but only used to ensure orthogonalization of
    the other valence basis functions on the frozen Core Orbitals.


 (power of) X  Y  Z  R     Alpha  on Atom
            ==========     =====     ==========

 H                                    1
                                  ---------------------------------------------------------------------------
            0  0  0  0     0.690      1
            0  0  0  0     0.920      2
            0  0  0  0     1.580      3
            1  0  0  0     1.250      4
            0  1  0  0     1.250      5
            0  0  1  0     1.250      6
            2  0  0  0     2.500      7
            1  1  0  0     2.500      8
            1  0  1  0     2.500      9
            0  2  0  0     2.500     10
            0  1  1  0     2.500     11
            0  0  2  0     2.500     12

 Total number of charge fitting functions (nprimf)        50
 Total number of Cartesian basis functions (naos)         12
 Total number of Cartesian core functions  (ncos)          0


 BAS: List of all Elementary Cartesian Basis Functions
 =====================================================

 The numbering in the list below (to the right of the function characteristics) is referred
 to in print-outs of MO eigenvectors and Mulliken populations in the BAS representation
 (as contrasted to the SFO representation).

 Notes:
 1. The functions are characterized by a polynomial prefactor (powers of x,y,z and r) and
    an exponential decay factor alpha.
 2. Since the basis sets are specific for an atom TYPE, the individual functions occur on
    all atoms of that type.
 3. The word 'Core' in the left margin signals that it is a Core Function (CF) : not a
    degree of freedom in the valence set, but only used to ensure orthogonalization of
    the other valence basis functions on the frozen Core Orbitals.


 (power of) X  Y  Z  R     Alpha  on Atom
            ==========     =====     ==========

 H                                    1
                                  ---------------------------------------------------------------------------
            0  0  0  0     0.690      1
            0  0  0  0     0.920      2
            0  0  0  0     1.580      3
            1  0  0  0     1.250      4
            0  1  0  0     1.250      5
            0  0  1  0     1.250      6
            2  0  0  0     2.500      7
            1  1  0  0     2.500      8
            1  0  1  0     2.500      9
            0  2  0  0     2.500     10
            0  1  1  0     2.500     11
            0  0  2  0     2.500     12
1
 ***************************************************************************************************


                                              ***********************
                                              *  T E C H N I C A L  *
                                              ***********************
  


 =============================================================
 P A R A L L E L I Z A T I O N  and  V E C T O R I Z A T I O N
 =============================================================
  
 Nr of parallel processes:                                1
 Maximum vector length in NumInt loops:                 128

 IO buffersize (Mb):                                     64.000000


 =====================
 S C F   U P D A T E S
 =====================
  
 Max. nr. of cycles:                               300
 Convergence criterion:                              0.0000000100
   secondary criterion:                              0.0000000100

 Mix parameter (when DIIS does not apply):           0.2000000000
 Special mix parameter for the first cycle:          1.0000000000
 Mixed ADIIS+DIIS will be used
    Max number of expansion vectors:                10
    Pure ADIIS when Max([F,P]) is above              0.1000000000
    Pure DIIS when Max([F,P]) is below               0.0010000000
 Automatic ElectronSmearing (in case of problematic SCF convergence) disabled


 =================
 P R E C I S I O N  ***  (General: NumInt, NeglectFunctionTails, ...)  ***
 =================
  

 NumInt:           Target precision:                12.0000000000
 -------           Initial precision:               10.0000000000
                   Min. precision (optimization):   10.0000000000

 Neglect Functions:          Basis functions:        0.1000000000E-13
 ------------------          Fit functions:          0.1000000000E-13


 ===========================
 L I N E A R   S C A L I N G
 ===========================
  

 Cut-off radii density fit:                        0.1000000000E-97
 Overlap cut-off criterion AO matrix elements:     0.1000000000E-97
 Cut-offs for Coulomb potential and fitted density:0.1000000000E-97
 Cut-off criterion for Coulomb multipole terms:    0.1000000000E-97
 Progressive Convergence parameter:                 0.000000000    
1
 ***************************************************************************************************


                                            ***************************
                                            *  C O M P U T A T I O N  *
                                            ***************************
  

 Number of elements of the density matrix on this node (used, total):        78        78


 ===========================================
 Numerical Integration : Fuzzy Cells (Becke)
 ===========================================
  
 Becke grid quality: VERYGOOD       
  
 Lebedev angular grid order:             min:  13 max:  41
 Nr. of radial points:                   min:  64 max:  64

 Total nr. of points:         64
 Nr. of blocks:                1
 Block length:                64
 Nr. of dummy points:          0


 Test of Precision of the Numerical Integration Grid
 ===================================================

 Integral of the Total Core Density:                   0.00000000000000


 ========================
 Density Fitting (zlmFit)
 ========================
  
 ZlmFit Fit Quality: VERYGOOD       
  
 Max L-expansion:                        min:   0 max:   0
 Nr. of radial interpolation points:     min: 130 max: 130


 ======================
 RI Hartree-Fock Scheme
 ======================
  
 Fit Set Quality     : NORMAL
 Integration Quality : NORMAL
 Threshold Quality   : NORMAL
 Response Quality    : DEFAULT
 Is Range Separated  :  F
 
 RIHartreeFock Dependency: number of modified vectors:           0


 =====
 S C F  ***  ScaSCF  ***
 =====
  

 CYCLE    1
 SCF Error: norm([F,P])=      0.000000000000, max([F,P])=      0.000000000000
 orbitals (Q,E):
 ---------------
 S :1...3            ( 1.00    -0.5000)  ( 0.00    -0.0900)  ( 0.00     1.2936)
 P :1...1            ( 0.00     0.1562)
 D :1...1            ( 0.00     2.2914)

 CYCLE    2
 SCF Error: norm([F,P])=      0.040549280435, max([F,P])=      0.039714372653
 orbitals (Q,E):
 ---------------
 S :1...2            ( 1.00    -0.2244)  ( 0.00     0.1150)
 P :1...1            ( 0.00     0.4529)
 D :1...1            ( 0.00     2.6400)

 CYCLE    3
  SDIIS (wt  0.000):  0.1558  0.8442
 A-DIIS (wt  1.000):  0.0000  1.0000
  DIIS coefficients:  0.0000  1.0000
 SCF Error: norm([F,P])=      0.008320834874, max([F,P])=      0.007803224622
 orbitals (Q,E):
 ---------------
 S :1...2            ( 1.00    -0.2469)  ( 0.00     0.1028)
 P :1...1            ( 0.00     0.4335)
 D :1...1            ( 0.00     2.6140)

 CYCLE    4
  SDIIS (wt  0.998):  0.1234  0.8766
 A-DIIS (wt  0.002):  0.0000  1.0000
  DIIS coefficients:  0.1232  0.8768
 SCF Error: norm([F,P])=      0.001181524305, max([F,P])=      0.001157212117
 orbitals (Q,E):
 ---------------
 S :1...2            ( 1.00    -0.2440)  ( 0.00     0.1042)
 P :1...1            ( 0.00     0.4360)
 D :1...1            ( 0.00     2.6174)

 CYCLE    5
  SDIIS (wt  1.000):  0.0227  0.9773
  DIIS coefficients:  0.0227  0.9773
 SCF Error: norm([F,P])=      0.000028786174, max([F,P])=      0.000025035320
 orbitals (Q,E):
 ---------------
 S :1...2            ( 1.00    -0.2441)  ( 0.00     0.1042)
 P :1...1            ( 0.00     0.4360)
 D :1...1            ( 0.00     2.6173)

 CYCLE    6
  SDIIS (wt  1.000): -0.0498  1.0498
  DIIS coefficients: -0.0498  1.0498
 SCF Error: norm([F,P])=      0.000001364563, max([F,P])=      0.000001173591
 orbitals (Q,E):
 ---------------
 S :1...2            ( 1.00    -0.2441)  ( 0.00     0.1042)
 P :1...1            ( 0.00     0.4360)
 D :1...1            ( 0.00     2.6173)

 CYCLE    7
  SDIIS (wt  1.000): -0.0040  1.0040
  DIIS coefficients: -0.0040  1.0040
 SCF Error: norm([F,P])=      0.000000005456, max([F,P])=      0.000000004883
 orbitals (Q,E):
 ---------------
 S :1...2            ( 1.00    -0.2441)  ( 0.00     0.1042)
 P :1...1            ( 0.00     0.4360)
 D :1...1            ( 0.00     2.6173)

 SCF CONVERGED

 CYCLE    8
1
 ***************************************************************************************************


                                                *******************
                                                *  R E S U L T S  *
                                                *******************
  
  
 Hartree-Fock exchange energy:  -0.141923537302436     
 *** Setting up for NEW gradients in Focky
 *** Using FIT density in Focky

 Scaled ZORA Orbital Energies, per Irrep and Spin:
 =================================================
                        Occup              E (au)              E (eV)       Diff (eV) with prev. cycle
                        -----      --------------------        ------       --------------------------
 S
               1        1.000     -0.24406758183103E+00        -6.641               4.87E-09
               2        0.000      0.10420576143323E+00         2.836
               3        0.000      0.15640571839892E+01        42.560
 P
               1        0.000      0.43598922010221E+00        11.864
 D
               1        0.000      0.26173376550091E+01        71.221


 Partially Occupied:
               1 S                -0.24406758183103E+00
  
 LUMO :        2 S                 0.10420576143323E+00
  


 Orbital Energies, all Irreps
 ========================================

 Irrep        no.  (spin)   Occup              E (au)                E (eV)
 ---------------------------------------------------------------------------
 S             1             1.00       -0.24406758183103E+00        -6.6414
 S             2             0.00        0.10420576143323E+00         2.8356
 P             1             0.00        0.43598922010221E+00        11.8639
 S             3             0.00        0.15640571839892E+01        42.5602
 D             1             0.00        0.26173376550091E+01        71.2214


 All Electron Calculation, thus no Orbital Energies of the Core Orbitals are calculated


 =======================================
 M U L L I K E N   P O P U L A T I O N S
 =======================================
  
 The survey below gives for each atom:
 a) the total charge (Z minus electrons)
 b) the net spin polarization (nr of electrons spin-A minus spin-B)
 c) for each spin the atomic electron valence density (integrated) per L-value.

 Atom              Charge    Spin density          S         P         D         F
 ----              ------    ------------       ------    ------    ------    ------
 1 H               0.0000                       1.0000    0.0000    0.0000    0.0000

 Populations of individual BAS functions
 ----------------------------------------
 1 H            0.2953  0.5895  0.1153  0.0000  0.0000  0.0000  0.0000  0.0000  0.0000  0.0000
                0.0000  0.0000

 Gross Charges per Atom (Z minus electrons)
 ==========================================
             0.0000
 Net Total:  0.00000000


 =======================================================================
 Electrostatic potential at the Nuclei due to electrons and other nuclei
 =======================================================================
  
         Atom                  Potential
         ----                  ---------
     1)   H                   0.92815183
 
 
 ========================
 No memory problems found
 ========================
 
 Maximum number of active allocate calls:         388
 
 *******************************************************************************

                             A D F   E X I T
 NORMAL TERMINATION


 =================
 Timing Statistics
 =================
  
 Total Used :                     CPU=        0.54      System=        0.10     Elapsed=        2.01

 Calls  Section                     ( Mean, Percentage )
 ---------------------------------------------------------------------------------------------------
     3  ><      ................      0.00    0.37             0.00    4.08             0.00    0.60
     1  INIT    ................      0.05    8.58             0.01   11.22             1.17   57.96
     1  GEOMET  ................      0.02    4.29             0.02   23.47             0.10    4.86
     1  INPUTA  ................      0.00    0.75             0.00    1.02             0.01    0.45
     1  MAINSY  ................      0.01    2.43             0.01    8.16             0.04    1.79
     1  SYMFIT  ................      0.00    0.56             0.00    0.00             0.00    0.14
     1  CORORT  ................      0.00    0.19             0.00    0.00             0.07    3.44
     1  SYMORB  ................      0.00    0.19             0.00    1.02             0.00    0.09
     1  FITINT  ................      0.01    1.31             0.01    7.14             0.03    1.51
     1  CLSMAT  ................      0.00    0.37             0.00    0.00             0.00    0.19
     1  ORTHON  ................      0.01    1.31             0.00    1.02             0.01    0.70
     1  GENPT   ................      0.02    3.17             0.00    2.04             0.02    1.22
     1  PTBAS   ................      0.01    1.31             0.00    0.00             0.01    0.56
     8  FOCKY   ................      0.04   62.31             0.00   19.39             0.05   20.89
     8  FOCKTR  ................      0.00    0.75             0.00    2.04             0.00    0.31
     8  SDIIS   ................      0.00    4.66             0.00    9.18             0.01    2.30
     1  COREPS  ................      0.02    3.36             0.00    2.04             0.02    1.02
     1  POPAN   ................      0.00    0.75             0.00    3.06             0.01    0.48
     1  DEBYE   ................      0.00    0.37             0.00    2.04             0.00    0.22
     1  EXIT PROCEDURE .........      0.02    2.98             0.00    3.06             0.03    1.26


 Currently Open Files (EXIT00)
 ====================

 Unit    Access Format  Status   Type       Ident (file)
 -------------------------------------------------------
   3      SEQ    FORM   TRANSP  NORMAL      LOGFILE
                                          ( logfile )


 Buffered I/O statistics
 =======================
 Memory available:                     67108864
 Number of records fitting in memory:     16131
 Input :   0.1% of                        22625  *4k bytes
 Output:  20.2% of                          997  *4k bytes
 Records from serial files evicted:           0
                    others evicted:           0
 Hash table lookups:      45474 with          0 conflicts (  0.00%)

 ***************************************************************************************************
 (LOGFILE)
 <Mar13-2020> <06:53:20>  DIRAC 2018  RunTime: Mar13-2020 06:53:20  Nodes: 1  Procs: 1
 <Mar13-2020> <06:53:20>  NORMAL TERMINATION
 <Mar13-2020> <06:53:20>  END
 <Mar13-2020> <06:53:21>  ADF 2018  RunTime: Mar13-2020 06:53:21  Nodes: 1  Procs: 1
 <Mar13-2020> <06:53:21>  Hydrogen (TZ2P)
 <Mar13-2020> <06:53:21>  RunType   : CREATE
 <Mar13-2020> <06:53:22>  Net Charge: 0 (Nuclei minus Electrons)
 <Mar13-2020> <06:53:22>  Symmetry  : ATOM
  Coordinates
    Atom         X           Y           Z   (Angstrom)
    1.H         0.000000    0.000000    0.000000
 <Mar13-2020> <06:53:22>  >>>> CORORT
 <Mar13-2020> <06:53:22>  >>>> FITINT
 <Mar13-2020> <06:53:22>  >>>> CLSMAT
 <Mar13-2020> <06:53:22>  >>>> ORTHON
 <Mar13-2020> <06:53:22>  >>>> GENPT
 <Mar13-2020> <06:53:22>  Block Length=  64
 <Mar13-2020> <06:53:22>  >>>> PTBAS
 <Mar13-2020> <06:53:22>  >>>> CYCLE
 <Mar13-2020> <06:53:22>  CalcFitR12Fit
 <Mar13-2020> <06:53:22>  CalcFitCoeff
 <Mar13-2020> <06:53:22>              |Error|         MaxErr       Wt(A-DIIS)
 <Mar13-2020> <06:53:22>      1      0.00000000      0.00000000
 <Mar13-2020> <06:53:22>      2      0.04054928      0.03971437
 <Mar13-2020> <06:53:22>      3      0.00832083      0.00780322    100.0
 <Mar13-2020> <06:53:22>      4      0.00118152      0.00115721      0.2
 <Mar13-2020> <06:53:22>      5      0.00002879      0.00002504      0.0
 <Mar13-2020> <06:53:22>      6      0.00000136      0.00000117      0.0
 <Mar13-2020> <06:53:22>      7      0.00000001      0.00000000      0.0
 <Mar13-2020> <06:53:22>  SCF converged
 <Mar13-2020> <06:53:22>      8      0.00000000      0.00000000      0.0
 <Mar13-2020> <06:53:22>  >>>> POPAN
 <Mar13-2020> <06:53:22>  >>>> DEBYE
 <Mar13-2020> <06:53:22>  NORMAL TERMINATION
 <Mar13-2020> <06:53:22>  END

 *******************************************************************************
 *                                                                             *
 *  -------------------------------------                                      *
 *   Amsterdam Density Functional  (ADF)         2018                          *
 *  -------------------------------------                                      *
 *                                               r69431 2018-10-05             *
 *                                                                             *
 *                                                                             *
 *                            =====================                            *
 *                            |                   |                            *
 *                            |     D I R A C     |                            *
 *                            |                   |                            *
 *                            =====================                            *
 *                                                                             *
 *                                                                             *
 *   Online information and documentation:  https://www.scm.com/support/       *
 *   E-mail:  support@scm.com   info@scm.com                                   *
 *                                                                             *
 *   Scientific publications using ADF results must be properly referenced     *
 *   See the User Manuals (or the web site) for recommended citations          *
 *   The terms and conditions of the End User License Agreement apply to       *
 *   the use of ADF, https://www.scm.com/license-terms/                        *
 *                                                                             *
 **********************  x86_64_linux_intel / intelmpi  ************************
 
 Licensed to: Dr. Steinar Henden / Computer Centre University of Troms? / Troms? / NO
 SCM User ID: u7207
  
 DIRAC 2018  RunTime: Mar13-2020 06:53:22  Nodes: 1  Procs: 1

 Temporary files are created in /global/work/conradj/2161186/kid_0.1987494205

1
 CARBON ATOM all electron RELATIVISTIC, Point Nuc, A and c fr
 N J RN H ZN XION ANUC CLIGHT
 5000    4100.00000000197.36710137  6.00000000  0.00000000   12.000000  0.1370360E+03
  PH   PHI     EPS        DEL        DELRVR
  0.30  0.30     2500.00  0.00001000  0.00001000
 IDIRC  NC1  NDEBU NPRIN  IPUN IRCOR IWCOR
   1   300     0     0     0     0     0
   XALPHA      XLATTER      RNUC
  0.70000000  0.00000000  0.00000000 Point Charge
   XN   XL   XJ      XE          XZ      XDELL
  1.0  0.0  0.5      -5.000       2.000     0.00000
  2.0  0.0  0.5      -1.000       2.000     0.00000
  2.0  1.0  0.5      -1.000       2.000     0.00000
  2.0  1.0  1.5      -1.000       0.000     0.00000
 ICORP=  0  NPCL=  0  DEMP=0.00  PEPS=0.000000
 R(1)=  0.1000000E-08 D=  0.1005080E+01 RNUC=  0.0000000E+00
 converged at cycle   26  DENSITY AVERAGING    0.3000
  MAXIMUM ERROR IN R.V(R) IS   0.55010513E-05
 Q,EY,EV,EZ,ESUM,ETOT,RHO  0.600000E+01 -0.610129E+01 -0.585189E+02 -0.876464E+02 -0.211985E+02 -0.372876E+02  0.164808E-14


 DIRAC CALCULATION
1                    CARBON ATOM all electron RELATIVISTIC, Point Nuc, A and c from libtc


 EXCHANGE COEFFICIENT=  0.7000000           TAIL CORRECTION=  0.           NUCLEAR RADIUS=  0.000E+00
0                       ORBITAL    N    L    J     ELECTRONS     EIGENVALUE                DELTA OF EIGENV.

                          1S1/2  1.0  0.0  0.5     2.000       -0.9959611E+01                 0.1355092E-04
                          2S1/2  2.0  0.0  0.5     2.000       -0.4708542E+00                 0.1106918E-05
                          2P1/2  2.0  1.0  0.5     2.000       -0.1687896E+00                 0.8770186E-06
                          2P3/2  2.0  1.0  1.5     0.000       -0.1684646E+00                 0.8770830E-06


                                        NUCLEAR CHARGE=    6.000000
                            INTEGRAL OF CHARGE DENSITY=    6.000000
                           SUM OF THE ORBITAL ENERGIES=    -21.1985
                                          TOTAL ENERGY=    -37.2876
                                        KINETIC ENERGY=     37.3204
                             NUCLEAR ATTRACTION ENERGY=    -87.6464
                             ELECTRON REPULSION ENERGY=     17.6144
                                       EXCHANGE ENERGY=     -4.5760

 *******************************************************************************

                             D I R A C   E X I T
 NORMAL TERMINATION


 =================
 Timing Statistics
 =================
  
 Total Used :                     CPU=        0.14      System=        0.03     Elapsed=        0.20

 Calls  Section                     ( Mean, Percentage )
 ---------------------------------------------------------------------------------------------------
     2  ><      ................      0.00    0.00             0.00    0.00             0.00    0.00
     1  EXIT PROCEDURE .........      0.14  100.00             0.03  100.00             0.20  100.00


 Currently Open Files (EXIT00)
 ====================

 Unit    Access Format  Status   Type       Ident (file)
 -------------------------------------------------------
   3      SEQ    FORM   TRANSP  NORMAL      LOGFILE
                                          ( logfile )


 Buffered I/O statistics
 =======================
 Memory available:                     67108864
 Number of records fitting in memory:     16131
 Input : 100.0% of                            0  *4k bytes
 Output: 100.0% of                            0  *4k bytes
 Records from serial files evicted:           0
                    others evicted:           0
 Hash table lookups:          0 with          0 conflicts (100.00%)
 
Create C   file=TZ2P-C
XC
  hybrid B3LYP
End
relativistic ZORA
Corepotentials t12.rel
End

 *******************************************************************************
 *                                                                             *
 *  -------------------------------------                                      *
 *   Amsterdam Density Functional  (ADF)         2018                          *
 *  -------------------------------------                                      *
 *                                               r69431 2018-10-05             *
 *                                                                             *
 *                                                                             *
 *                              =================                              *
 *                              |               |                              *
 *                              |     A D F     |                              *
 *                              |               |                              *
 *                              =================                              *
 *                                                                             *
 *                                                                             *
 *   Online information and documentation:  https://www.scm.com/support/       *
 *   E-mail:  support@scm.com   info@scm.com                                   *
 *                                                                             *
 *   Scientific publications using ADF results must be properly referenced     *
 *   See the User Manuals (or the web site) for recommended citations          *
 *   The terms and conditions of the End User License Agreement apply to       *
 *   the use of ADF, https://www.scm.com/license-terms/                        *
 *                                                                             *
 **********************  x86_64_linux_intel / intelmpi  ************************
 
 Licensed to: Dr. Steinar Henden / Computer Centre University of Troms? / Troms? / NO
 SCM User ID: u7207
  
 ADF 2018  RunTime: Mar13-2020 06:53:23  Nodes: 1  Procs: 1

 Temporary files are created in /global/work/conradj/2161186/kid_0.1882779917

 Carbon (TZ2P)


 ===========================
 A T T A C H E D   F I L E S
 ===========================
  
 CREATE - Data File:    TZ2P-C
                        Carbon (TZ2P)
 Core Potentials:
         file : t12.rel


 ===============================
 M O D E L   P A R A M E T E R S
 ===============================
  
 DENSITY FUNCTIONAL POTENTIAL (scf)
    Hybrid:                            B3LYP                                   == Not Default ==

 SPIN  (restricted / unrestr.)
    Molecule:                          Restricted                               

 OTHER ASPECTS
    Relativistic Corrections:          scalar (ZORA,MAPA)                      == Not Default ==

    Nuclear Charge Density Model:      Point Charge Nuclei                      
    Core Treatment:                    Frozen Orbital(s)                        

    Hyperfine or Zeeman Interaction:   ---                                      


 =====================================
 S Y M M E T R Y ,   E L E C T R O N S
 =====================================
  
 Symmetry: ATOM

 Irreducible Representations, including subspecies
 -------------------------------------------------
 S
 P:x  P:y  P:z
 D:z2  D:x2-y2  D:xy  D:xz  D:yz
 F:z3  F:z  F:xyz  F:z2x  F:z2y  F:x  F:y


 Configuration of Valence Electrons
 ==================================

          Occupation Numbers
          -------------------------------------------------
 S        2*2
 P        2
 D        0
 F        0
          -------------------------------------------------

 Total:   6

 Net Charge: 0 (Nuclei minus Electrons)

 Preset values for MO occupations will be applied through SCF cycle no. 1000000
 Thereafter, the program will assign electrons to MOs that are spatially
 similar to the occupied MOs in a "reference" cycle ("KeepOrbitals").
 The reference cycle is always the PREVIOUS cycle: it will evolve with
 the SCF procedure.


 ================================
 (Slater-type)  F U N C T I O N S  ***  (Basis and Fit)  ***
 ================================
  

 Atom Type    1  (C)
 ==============

 Valence Basis Sets:  10
 -----------------------
   1 S    7.680000
   1 S    5.000000
   2 S    1.280000
   2 S    2.100000
   2 S    4.600000
   2 P    0.820000
   2 P    1.480000
   2 P    2.940000
   3 D    2.200000
   4 F    3.300000

 Charge Fitting Sets (for the computation of the Coulomb Potential):  22
 -----------------------------------------------------------------------
   1 S   15.360000
   2 S   17.530000
   2 S   12.070000
   2 S    8.310000
   2 S    5.730000
   3 S    5.780000
   3 S    4.220000
   3 S    3.080000
   3 S    2.250000
   3 S    1.640000
   2 P    9.880000
   2 P    5.800000
   3 P    5.050000
   3 P    3.230000
   3 P    2.060000
   3 D    7.200000
   3 D    4.400000
   3 D    2.690000
   3 D    1.640000
   4 F    5.400000
   4 F    3.550000
   5 G    4.500000


 BAS: List of all Elementary Cartesian Basis Functions
 =====================================================

 The numbering in the list below (to the right of the function characteristics) is referred
 to in print-outs of MO eigenvectors and Mulliken populations in the BAS representation
 (as contrasted to the SFO representation).

 Notes:
 1. The functions are characterized by a polynomial prefactor (powers of x,y,z and r) and
    an exponential decay factor alpha.
 2. Since the basis sets are specific for an atom TYPE, the individual functions occur on
    all atoms of that type.
 3. The word 'Core' in the left margin signals that it is a Core Function (CF) : not a
    degree of freedom in the valence set, but only used to ensure orthogonalization of
    the other valence basis functions on the frozen Core Orbitals.


 (power of) X  Y  Z  R     Alpha  on Atom
            ==========     =====     ==========

 C                                    1
                                  ---------------------------------------------------------------------------
            0  0  0  0     7.680      1
            0  0  0  0     5.000      2
            0  0  0  1     1.280      3
            0  0  0  1     2.100      4
            0  0  0  1     4.600      5
            1  0  0  0     0.820      6
            0  1  0  0     0.820      7
            0  0  1  0     0.820      8
            1  0  0  0     1.480      9
            0  1  0  0     1.480     10
            0  0  1  0     1.480     11
            1  0  0  0     2.940     12
            0  1  0  0     2.940     13
            0  0  1  0     2.940     14
            2  0  0  0     2.200     15
            1  1  0  0     2.200     16
            1  0  1  0     2.200     17
            0  2  0  0     2.200     18
            0  1  1  0     2.200     19
            0  0  2  0     2.200     20
            3  0  0  0     3.300     21
            2  1  0  0     3.300     22
            2  0  1  0     3.300     23
            1  2  0  0     3.300     24
            1  1  1  0     3.300     25
            1  0  2  0     3.300     26
            0  3  0  0     3.300     27
            0  2  1  0     3.300     28
            0  1  2  0     3.300     29
            0  0  3  0     3.300     30

 Total number of charge fitting functions (nprimf)        84
 Total number of Cartesian basis functions (naos)         30
 Total number of Cartesian core functions  (ncos)          0


 BAS: List of all Elementary Cartesian Basis Functions
 =====================================================

 The numbering in the list below (to the right of the function characteristics) is referred
 to in print-outs of MO eigenvectors and Mulliken populations in the BAS representation
 (as contrasted to the SFO representation).

 Notes:
 1. The functions are characterized by a polynomial prefactor (powers of x,y,z and r) and
    an exponential decay factor alpha.
 2. Since the basis sets are specific for an atom TYPE, the individual functions occur on
    all atoms of that type.
 3. The word 'Core' in the left margin signals that it is a Core Function (CF) : not a
    degree of freedom in the valence set, but only used to ensure orthogonalization of
    the other valence basis functions on the frozen Core Orbitals.


 (power of) X  Y  Z  R     Alpha  on Atom
            ==========     =====     ==========

 C                                    1
                                  ---------------------------------------------------------------------------
            0  0  0  0     7.680      1
            0  0  0  0     5.000      2
            0  0  0  1     1.280      3
            0  0  0  1     2.100      4
            0  0  0  1     4.600      5
            1  0  0  0     0.820      6
            0  1  0  0     0.820      7
            0  0  1  0     0.820      8
            1  0  0  0     1.480      9
            0  1  0  0     1.480     10
            0  0  1  0     1.480     11
            1  0  0  0     2.940     12
            0  1  0  0     2.940     13
            0  0  1  0     2.940     14
            2  0  0  0     2.200     15
            1  1  0  0     2.200     16
            1  0  1  0     2.200     17
            0  2  0  0     2.200     18
            0  1  1  0     2.200     19
            0  0  2  0     2.200     20
            3  0  0  0     3.300     21
            2  1  0  0     3.300     22
            2  0  1  0     3.300     23
            1  2  0  0     3.300     24
            1  1  1  0     3.300     25
            1  0  2  0     3.300     26
            0  3  0  0     3.300     27
            0  2  1  0     3.300     28
            0  1  2  0     3.300     29
            0  0  3  0     3.300     30
1
 ***************************************************************************************************


                                              ***********************
                                              *  T E C H N I C A L  *
                                              ***********************
  


 =============================================================
 P A R A L L E L I Z A T I O N  and  V E C T O R I Z A T I O N
 =============================================================
  
 Nr of parallel processes:                                1
 Maximum vector length in NumInt loops:                 128

 IO buffersize (Mb):                                     64.000000


 =====================
 S C F   U P D A T E S
 =====================
  
 Max. nr. of cycles:                               300
 Convergence criterion:                              0.0000000100
   secondary criterion:                              0.0000000100

 Mix parameter (when DIIS does not apply):           0.2000000000
 Special mix parameter for the first cycle:          1.0000000000
 Mixed ADIIS+DIIS will be used
    Max number of expansion vectors:                10
    Pure ADIIS when Max([F,P]) is above              0.1000000000
    Pure DIIS when Max([F,P]) is below               0.0010000000
 Automatic ElectronSmearing (in case of problematic SCF convergence) disabled


 =================
 P R E C I S I O N  ***  (General: NumInt, NeglectFunctionTails, ...)  ***
 =================
  

 NumInt:           Target precision:                12.0000000000
 -------           Initial precision:               10.0000000000
                   Min. precision (optimization):   10.0000000000

 Neglect Functions:          Basis functions:        0.1000000000E-13
 ------------------          Fit functions:          0.1000000000E-13


 ===========================
 L I N E A R   S C A L I N G
 ===========================
  

 Cut-off radii density fit:                        0.1000000000E-97
 Overlap cut-off criterion AO matrix elements:     0.1000000000E-97
 Cut-offs for Coulomb potential and fitted density:0.1000000000E-97
 Cut-off criterion for Coulomb multipole terms:    0.1000000000E-97
 Progressive Convergence parameter:                 0.000000000    
1
 ***************************************************************************************************


                                            ***************************
                                            *  C O M P U T A T I O N  *
                                            ***************************
  

 Number of elements of the density matrix on this node (used, total):       465       465


 ===========================================
 Numerical Integration : Fuzzy Cells (Becke)
 ===========================================
  
 Becke grid quality: VERYGOOD       
  
 Lebedev angular grid order:             min:  13 max:  41
 Nr. of radial points:                   min:  72 max:  72

 Total nr. of points:         72
 Nr. of blocks:                1
 Block length:                72
 Nr. of dummy points:          0


 Test of Precision of the Numerical Integration Grid
 ===================================================

 Integral of the Total Core Density:                   0.00000000000000


 ========================
 Density Fitting (zlmFit)
 ========================
  
 ZlmFit Fit Quality: VERYGOOD       
  
 Max L-expansion:                        min:   0 max:   0
 Nr. of radial interpolation points:     min: 160 max: 160


 ======================
 RI Hartree-Fock Scheme
 ======================
  
 Fit Set Quality     : NORMAL
 Integration Quality : NORMAL
 Threshold Quality   : NORMAL
 Response Quality    : DEFAULT
 Is Range Separated  :  F
 
 RIHartreeFock Dependency: number of modified vectors:           0


 =====
 S C F  ***  ScaSCF  ***
 =====
  

 CYCLE    1
 SCF Error: norm([F,P])=      0.000000000000, max([F,P])=      0.000000000000
 orbitals (Q,E):
 ---------------
 S :1...5            ( 2.00   -18.0043)  ( 2.00    -4.4778)  ( 0.00    -1.9487)  ( 0.00     0.6764)
                     ( 0.00    42.5219)
 P :1...3            ( 2.00    -4.5000)  ( 0.00    -1.9811)  ( 0.00    -1.0851)
 D :1...1            ( 0.00    -1.9800)
 F :1...1            ( 0.00     0.4946)

 CYCLE    2
  SDIIS (wt  0.000):  1.0000  0.0000
 A-DIIS (wt  1.000):  0.0000  1.0000
  DIIS coefficients:  0.0000  1.0000
 SCF Error: norm([F,P])=      4.509500580787, max([F,P])=      3.331653176270
 orbitals (Q,E):
 ---------------
 S :1...3            ( 2.00    -8.0807)  ( 2.00    -0.0677)  ( 0.00     0.8194)
 P :1...2            ( 2.00     0.1167)  ( 0.00     0.6044)
 D :1...1            ( 0.00     1.8130)
 F :1...1            ( 0.00     4.7155)

 CYCLE    3
  SDIIS (wt  0.000):  0.1978  0.8022
 A-DIIS (wt  1.000):  0.0466  0.9534
  DIIS coefficients:  0.0466  0.9534
 SCF Error: norm([F,P])=      1.487797258141, max([F,P])=      1.212309363546
 orbitals (Q,E):
 ---------------
 S :1...3            ( 2.00   -11.4554)  ( 2.00    -1.0456)  ( 0.00     0.1088)
 P :1...2            ( 2.00    -0.6794)  ( 0.00     0.0180)
 D :1...1            ( 0.00     0.8294)
 F :1...1            ( 0.00     3.5508)

 CYCLE    4
  SDIIS (wt  0.000): -0.0657  0.2500  0.8157
 A-DIIS (wt  1.000):  0.0000  0.1201  0.8799
  DIIS coefficients:  0.0000  0.1201  0.8799
 SCF Error: norm([F,P])=      0.776166528916, max([F,P])=      0.612715423674
 orbitals (Q,E):
 ---------------
 S :1...3            ( 2.00    -9.9458)  ( 2.00    -0.4369)  ( 0.00     0.4815)
 P :1...2            ( 2.00    -0.0794)  ( 0.00     0.2570)
 D :1...1            ( 0.00     1.4135)
 F :1...1            ( 0.00     4.2302)

 CYCLE    5
  SDIIS (wt  0.000): -0.0165 -0.0644  0.3002  0.7806
 A-DIIS (wt  1.000):  0.0000  0.0000  0.0823  0.9177
  DIIS coefficients:  0.0000  0.0000  0.0823  0.9177
 SCF Error: norm([F,P])=      0.333338076610, max([F,P])=      0.266658190503
 orbitals (Q,E):
 ---------------
 S :1...3            ( 2.00   -10.5901)  ( 2.00    -0.6645)  ( 0.00     0.3386)
 P :1...2            ( 2.00    -0.2814)  ( 0.00     0.1494)
 D :1...1            ( 0.00     1.1947)
 F :1...1            ( 0.00     3.9707)

 CYCLE    6
  SDIIS (wt  0.000):  0.0027 -0.0121 -0.0987  0.3107  0.7974
 A-DIIS (wt  1.000):  0.0000  0.0000  0.0000  0.1909  0.8091
  DIIS coefficients:  0.0000  0.0000  0.0000  0.1909  0.8091
 SCF Error: norm([F,P])=      0.191756594300, max([F,P])=      0.149265949933
 orbitals (Q,E):
 ---------------
 S :1...3            ( 2.00   -10.2673)  ( 2.00    -0.5341)  ( 0.00     0.4206)
 P :1...2            ( 2.00    -0.1604)  ( 0.00     0.2053)
 D :1...1            ( 0.00     1.3210)
 F :1...1            ( 0.00     4.1184)

 CYCLE    7
  SDIIS (wt  0.467): -0.0001  0.0023 -0.0000 -0.1209  0.1529  0.9658
 A-DIIS (wt  0.533):  0.0000  0.0000  0.0000  0.0000  0.0000  1.0000
  DIIS coefficients: -0.0000  0.0011 -0.0000 -0.0565  0.0714  0.9840
 SCF Error: norm([F,P])=      0.068495824785, max([F,P])=      0.053768061865
 orbitals (Q,E):
 ---------------
 S :1...3            ( 2.00   -10.3850)  ( 2.00    -0.5780)  ( 0.00     0.3929)
 P :1...2            ( 2.00    -0.2001)  ( 0.00     0.1852)
 D :1...1            ( 0.00     1.2785)
 F :1...1            ( 0.00     4.0683)

 CYCLE    8
  SDIIS (wt  0.785): -0.0001  0.0003  0.0042 -0.0151 -0.0679  0.2600  0.8184
 A-DIIS (wt  0.215):  0.0000  0.0000  0.0000  0.0000  0.0000  0.0360  0.9640
  DIIS coefficients: -0.0001  0.0003  0.0033 -0.0118 -0.0533  0.2119  0.8497
 SCF Error: norm([F,P])=      0.028535899330, max([F,P])=      0.022241151957
 orbitals (Q,E):
 ---------------
 S :1...3            ( 2.00   -10.3452)  ( 2.00    -0.5624)  ( 0.00     0.4028)
 P :1...2            ( 2.00    -0.1859)  ( 0.00     0.1922)
 D :1...1            ( 0.00     1.2937)
 F :1...1            ( 0.00     4.0861)

 CYCLE    9
  SDIIS (wt  0.977):  0.0000  0.0000 -0.0001 -0.0005 -0.0011  0.0035  0.1401  0.8581
 A-DIIS (wt  0.023):  0.0000  0.0000  0.0000  0.0000  0.0000  0.0000  0.0000  1.0000
  DIIS coefficients:  0.0000  0.0000 -0.0001 -0.0005 -0.0011  0.0035  0.1369  0.8614
 SCF Error: norm([F,P])=      0.004201417208, max([F,P])=      0.003272169508
 orbitals (Q,E):
 ---------------
 S :1...3            ( 2.00   -10.3503)  ( 2.00    -0.5644)  ( 0.00     0.4015)
 P :1...2            ( 2.00    -0.1877)  ( 0.00     0.1913)
 D :1...1            ( 0.00     1.2917)
 F :1...1            ( 0.00     4.0838)

 CYCLE   10
  SDIIS (wt  1.000): -0.0000 -0.0000  0.0000  0.0000 -0.0000 -0.0005 -0.0033  1.0038
  DIIS coefficients: -0.0000 -0.0000  0.0000  0.0000 -0.0000 -0.0005 -0.0033  1.0038
 SCF Error: norm([F,P])=      0.000079795738, max([F,P])=      0.000062105677
 orbitals (Q,E):
 ---------------
 S :1...3            ( 2.00   -10.3503)  ( 2.00    -0.5644)  ( 0.00     0.4015)
 P :1...2            ( 2.00    -0.1877)  ( 0.00     0.1913)
 D :1...1            ( 0.00     1.2918)
 F :1...1            ( 0.00     4.0838)

 CYCLE   11
  SDIIS (wt  1.000):  0.0000  0.0000 -0.0001 -0.0003  0.0123  0.9881
  DIIS coefficients:  0.0000  0.0000 -0.0001 -0.0003  0.0123  0.9881
 SCF Error: norm([F,P])=      0.000000136402, max([F,P])=      0.000000104116
 orbitals (Q,E):
 ---------------
 S :1...3            ( 2.00   -10.3503)  ( 2.00    -0.5644)  ( 0.00     0.4015)
 P :1...2            ( 2.00    -0.1877)  ( 0.00     0.1913)
 D :1...1            ( 0.00     1.2918)
 F :1...1            ( 0.00     4.0838)

 CYCLE   12
  SDIIS (wt  1.000):  0.0000  0.0001 -0.0046  1.0045
  DIIS coefficients:  0.0000  0.0001 -0.0046  1.0045
 SCF Error: norm([F,P])=      0.000000001817, max([F,P])=      0.000000001441
 orbitals (Q,E):
 ---------------
 S :1...3            ( 2.00   -10.3503)  ( 2.00    -0.5644)  ( 0.00     0.4015)
 P :1...2            ( 2.00    -0.1877)  ( 0.00     0.1913)
 D :1...1            ( 0.00     1.2918)
 F :1...1            ( 0.00     4.0838)

 SCF CONVERGED

 CYCLE   13
1
 ***************************************************************************************************


                                                *******************
                                                *  R E S U L T S  *
                                                *******************
  
  
 Hartree-Fock exchange energy:   -4.64741797043726     
 *** Setting up for NEW gradients in Focky
 *** Using FIT density in Focky

 Scaled ZORA Orbital Energies, per Irrep and Spin:
 =================================================
                        Occup              E (au)              E (eV)       Diff (eV) with prev. cycle
                        -----      --------------------        ------       --------------------------
 S
               1        2.000     -0.10350251411019E+02      -281.645              -2.07E-09
               2        2.000     -0.56436382814900E+00       -15.357              -1.07E-09
               3        0.000      0.40154612910614E+00        10.927
               4        0.000      0.55019684434502E+01       149.716
               5        0.000      0.50237310871144E+02      1367.027
 P
               1        2.000     -0.18767243164914E+00        -5.107              -9.25E-10
               2        0.000      0.19128249492553E+00         5.205
               3        0.000      0.20880134459776E+01        56.818
 D
               1        0.000      0.12917767504747E+01        35.151
 F
               1        0.000      0.40838483981052E+01       111.127


 Partially Occupied:
               1 P                -0.18767243164914E+00
  
 HOMO :        2 S                -0.56436382814900E+00
 LUMO :        2 P                 0.19128249492553E+00
  


 Orbital Energies, all Irreps
 ========================================

 Irrep        no.  (spin)   Occup              E (au)                E (eV)
 ---------------------------------------------------------------------------
 S             1             2.00       -0.10350251411019E+02      -281.6447
 S             2             2.00       -0.56436382814900E+00       -15.3571
 P             1             2.00       -0.18767243164914E+00        -5.1068
 P             2             0.00        0.19128249492553E+00         5.2051
 S             3             0.00        0.40154612910614E+00        10.9266
 D             1             0.00        0.12917767504747E+01        35.1510
 P             3             0.00        0.20880134459776E+01        56.8177
 F             1             0.00        0.40838483981052E+01       111.1272
 S             4             0.00        0.55019684434502E+01       149.7162
 S             5             0.00        0.50237310871144E+02      1367.0268


 All Electron Calculation, thus no Orbital Energies of the Core Orbitals are calculated


 =======================================
 M U L L I K E N   P O P U L A T I O N S
 =======================================
  
 The survey below gives for each atom:
 a) the total charge (Z minus electrons)
 b) the net spin polarization (nr of electrons spin-A minus spin-B)
 c) for each spin the atomic electron valence density (integrated) per L-value.

 Atom              Charge    Spin density          S         P         D         F
 ----              ------    ------------       ------    ------    ------    ------
 1 C              -0.0000                       4.0000    2.0000    0.0000    0.0000

 Populations of individual BAS functions
 ----------------------------------------
 1 C            0.4839  1.5181  0.9125  1.1425 -0.0570  0.1988  0.1988  0.1988  0.3655  0.3655
                0.3655  0.1024  0.1024  0.1024  0.0000  0.0000  0.0000  0.0000  0.0000  0.0000
                0.0000  0.0000  0.0000  0.0000  0.0000  0.0000  0.0000  0.0000  0.0000  0.0000

 Gross Charges per Atom (Z minus electrons)
 ==========================================
            -0.0000
 Net Total: -0.00000000


 =======================================================================
 Electrostatic potential at the Nuclei due to electrons and other nuclei
 =======================================================================
  
         Atom                  Potential
         ----                  ---------
     1)   C                  14.66085332
 
 
 ========================
 No memory problems found
 ========================
 
 Maximum number of active allocate calls:         486
 
 *******************************************************************************

                             A D F   E X I T
 NORMAL TERMINATION


 =================
 Timing Statistics
 =================
  
 Total Used :                     CPU=        0.94      System=        0.08     Elapsed=        1.54

 Calls  Section                     ( Mean, Percentage )
 ---------------------------------------------------------------------------------------------------
     3  ><      ................      0.00    0.32             0.00    2.47             0.00    0.54
     1  INIT    ................      0.04    4.69             0.01   14.81             0.48   31.14
     1  GEOMET  ................      0.02    2.35             0.02   27.16             0.06    3.94
     1  INPUTA  ................      0.01    0.64             0.00    0.00             0.01    0.38
     1  MAINSY  ................      0.02    1.71             0.00    6.17             0.03    1.92
     1  SYMFIT  ................      0.00    0.21             0.00    0.00             0.00    0.19
     1  CORORT  ................      0.00    0.00             0.00    2.47             0.00    0.20
     1  SYMORB  ................      0.00    0.11             0.00    1.23             0.00    0.11
     1  FITINT  ................      0.01    1.17             0.00    6.17             0.03    1.92
     1  CLSMAT  ................      0.00    0.21             0.00    0.00             0.00    0.20
     1  ORTHON  ................      0.01    0.85             0.00    0.00             0.01    0.60
     1  GENPT   ................      0.02    2.13             0.00    3.70             0.03    1.63
     1  PTBAS   ................      0.01    0.64             0.00    1.23             0.01    0.59
    13  FOCKY   ................      0.05   72.92             0.00   18.52             0.06   46.35
    13  FOCKTR  ................      0.00    1.07             0.00    2.47             0.00    0.80
    13  SDIIS   ................      0.00    4.69             0.00    9.88             0.01    4.94
     1  COREPS  ................      0.03    2.99             0.00    0.00             0.03    1.82
     1  POPAN   ................      0.01    0.96             0.00    1.23             0.01    0.78
     1  DEBYE   ................      0.00    0.32             0.00    0.00             0.00    0.30
     1  EXIT PROCEDURE .........      0.02    2.03             0.00    2.47             0.03    1.64


 Currently Open Files (EXIT00)
 ====================

 Unit    Access Format  Status   Type       Ident (file)
 -------------------------------------------------------
   3      SEQ    FORM   TRANSP  NORMAL      LOGFILE
                                          ( logfile )


 Buffered I/O statistics
 =======================
 Memory available:                     67108864
 Number of records fitting in memory:     16131
 Input :   0.1% of                        43917  *4k bytes
 Output:  12.7% of                         1808  *4k bytes
 Records from serial files evicted:           0
                    others evicted:           0
 Hash table lookups:      84762 with          0 conflicts (  0.00%)

 ***************************************************************************************************
 (LOGFILE)
 <Mar13-2020> <06:53:20>  DIRAC 2018  RunTime: Mar13-2020 06:53:20  Nodes: 1  Procs: 1
 <Mar13-2020> <06:53:20>  NORMAL TERMINATION
 <Mar13-2020> <06:53:20>  END
 <Mar13-2020> <06:53:21>  ADF 2018  RunTime: Mar13-2020 06:53:21  Nodes: 1  Procs: 1
 <Mar13-2020> <06:53:21>  Hydrogen (TZ2P)
 <Mar13-2020> <06:53:21>  RunType   : CREATE
 <Mar13-2020> <06:53:22>  Net Charge: 0 (Nuclei minus Electrons)
 <Mar13-2020> <06:53:22>  Symmetry  : ATOM
  Coordinates
    Atom         X           Y           Z   (Angstrom)
    1.H         0.000000    0.000000    0.000000
 <Mar13-2020> <06:53:22>  >>>> CORORT
 <Mar13-2020> <06:53:22>  >>>> FITINT
 <Mar13-2020> <06:53:22>  >>>> CLSMAT
 <Mar13-2020> <06:53:22>  >>>> ORTHON
 <Mar13-2020> <06:53:22>  >>>> GENPT
 <Mar13-2020> <06:53:22>  Block Length=  64
 <Mar13-2020> <06:53:22>  >>>> PTBAS
 <Mar13-2020> <06:53:22>  >>>> CYCLE
 <Mar13-2020> <06:53:22>  CalcFitR12Fit
 <Mar13-2020> <06:53:22>  CalcFitCoeff
 <Mar13-2020> <06:53:22>              |Error|         MaxErr       Wt(A-DIIS)
 <Mar13-2020> <06:53:22>      1      0.00000000      0.00000000
 <Mar13-2020> <06:53:22>      2      0.04054928      0.03971437
 <Mar13-2020> <06:53:22>      3      0.00832083      0.00780322    100.0
 <Mar13-2020> <06:53:22>      4      0.00118152      0.00115721      0.2
 <Mar13-2020> <06:53:22>      5      0.00002879      0.00002504      0.0
 <Mar13-2020> <06:53:22>      6      0.00000136      0.00000117      0.0
 <Mar13-2020> <06:53:22>      7      0.00000001      0.00000000      0.0
 <Mar13-2020> <06:53:22>  SCF converged
 <Mar13-2020> <06:53:22>      8      0.00000000      0.00000000      0.0
 <Mar13-2020> <06:53:22>  >>>> POPAN
 <Mar13-2020> <06:53:22>  >>>> DEBYE
 <Mar13-2020> <06:53:22>  NORMAL TERMINATION
 <Mar13-2020> <06:53:22>  END
 <Mar13-2020> <06:53:22>  DIRAC 2018  RunTime: Mar13-2020 06:53:22  Nodes: 1  Procs: 1
 <Mar13-2020> <06:53:23>  NORMAL TERMINATION
 <Mar13-2020> <06:53:23>  END
 <Mar13-2020> <06:53:23>  ADF 2018  RunTime: Mar13-2020 06:53:23  Nodes: 1  Procs: 1
 <Mar13-2020> <06:53:23>  Carbon (TZ2P)
 <Mar13-2020> <06:53:23>  RunType   : CREATE
 <Mar13-2020> <06:53:23>  Net Charge: 0 (Nuclei minus Electrons)
 <Mar13-2020> <06:53:23>  Symmetry  : ATOM
  Coordinates
    Atom         X           Y           Z   (Angstrom)
    1.C         0.000000    0.000000    0.000000
 <Mar13-2020> <06:53:23>  >>>> CORORT
 <Mar13-2020> <06:53:23>  >>>> FITINT
 <Mar13-2020> <06:53:23>  >>>> CLSMAT
 <Mar13-2020> <06:53:23>  >>>> ORTHON
 <Mar13-2020> <06:53:23>  >>>> GENPT
 <Mar13-2020> <06:53:23>  Block Length=  72
 <Mar13-2020> <06:53:23>  >>>> PTBAS
 <Mar13-2020> <06:53:23>  >>>> CYCLE
 <Mar13-2020> <06:53:24>  CalcFitR12Fit
 <Mar13-2020> <06:53:24>  CalcFitCoeff
 <Mar13-2020> <06:53:24>              |Error|         MaxErr       Wt(A-DIIS)
 <Mar13-2020> <06:53:24>      1      0.00000000      0.00000000
 <Mar13-2020> <06:53:24>      2      4.50950058      3.33165318    100.0
 <Mar13-2020> <06:53:24>      3      1.48779726      1.21230936    100.0
 <Mar13-2020> <06:53:24>      4      0.77616653      0.61271542    100.0
 <Mar13-2020> <06:53:24>      5      0.33333808      0.26665819    100.0
 <Mar13-2020> <06:53:24>      6      0.19175659      0.14926595    100.0
 <Mar13-2020> <06:53:24>      7      0.06849582      0.05376806     53.3
 <Mar13-2020> <06:53:24>      8      0.02853590      0.02224115     21.5
 <Mar13-2020> <06:53:24>      9      0.00420142      0.00327217      2.3
 <Mar13-2020> <06:53:24>     10      0.00007980      0.00006211      0.0
 <Mar13-2020> <06:53:24>     11      0.00000014      0.00000010      0.0
 <Mar13-2020> <06:53:24>     12      0.00000000      0.00000000      0.0
 <Mar13-2020> <06:53:24>  SCF converged
 <Mar13-2020> <06:53:24>     13      0.00000000      0.00000000      0.0
 <Mar13-2020> <06:53:24>  >>>> POPAN
 <Mar13-2020> <06:53:24>  >>>> DEBYE
 <Mar13-2020> <06:53:24>  NORMAL TERMINATION
 <Mar13-2020> <06:53:24>  END

 *******************************************************************************
 *                                                                             *
 *  -------------------------------------                                      *
 *   Amsterdam Density Functional  (ADF)         2018                          *
 *  -------------------------------------                                      *
 *                                               r69431 2018-10-05             *
 *                                                                             *
 *                                                                             *
 *                            =====================                            *
 *                            |                   |                            *
 *                            |     D I R A C     |                            *
 *                            |                   |                            *
 *                            =====================                            *
 *                                                                             *
 *                                                                             *
 *   Online information and documentation:  https://www.scm.com/support/       *
 *   E-mail:  support@scm.com   info@scm.com                                   *
 *                                                                             *
 *   Scientific publications using ADF results must be properly referenced     *
 *   See the User Manuals (or the web site) for recommended citations          *
 *   The terms and conditions of the End User License Agreement apply to       *
 *   the use of ADF, https://www.scm.com/license-terms/                        *
 *                                                                             *
 **********************  x86_64_linux_intel / intelmpi  ************************
 
 Licensed to: Dr. Steinar Henden / Computer Centre University of Troms? / Troms? / NO
 SCM User ID: u7207
  
 DIRAC 2018  RunTime: Mar13-2020 06:53:24  Nodes: 1  Procs: 1

 Temporary files are created in /global/work/conradj/2161186/kid_0.1968309363

1
 OXYGEN ATOM all electron RELATIVISTIC, Point Nuc, A and c fr
 N J RN H ZN XION ANUC CLIGHT
 5000    4100.00000000197.36710137  8.00000000  0.00000000   15.994914  0.1370360E+03
  PH   PHI     EPS        DEL        DELRVR
  0.30  0.30     2500.00  0.00001000  0.00001000
 IDIRC  NC1  NDEBU NPRIN  IPUN IRCOR IWCOR
   1   300     0     0     0     0     0
   XALPHA      XLATTER      RNUC
  0.70000000  0.00000000  0.00000000 Point Charge
   XN   XL   XJ      XE          XZ      XDELL
  1.0  0.0  0.5      -5.000       2.000     0.00000
  2.0  0.0  0.5      -1.000       2.000     0.00000
  2.0  1.0  0.5      -1.000       2.000     0.00000
  2.0  1.0  1.5      -1.000       2.000     0.00000
 ICORP=  0  NPCL=  0  DEMP=0.00  PEPS=0.000000
 R(1)=  0.1000000E-08 D=  0.1005080E+01 RNUC=  0.0000000E+00
 converged at cycle   28  DENSITY AVERAGING    0.2400
  MAXIMUM ERROR IN R.V(R) IS   0.81125670E-05
 Q,EY,EV,EZ,ESUM,ETOT,RHO  0.800000E+01 -0.101247E+02 -0.114961E+03 -0.177573E+03 -0.405053E+02 -0.743427E+02  0.414766E-14


 DIRAC CALCULATION
1                    OXYGEN ATOM all electron RELATIVISTIC, Point Nuc, A and c from libtc


 EXCHANGE COEFFICIENT=  0.7000000           TAIL CORRECTION=  0.           NUCLEAR RADIUS=  0.000E+00
0                       ORBITAL    N    L    J     ELECTRONS     EIGENVALUE                DELTA OF EIGENV.

                          1S1/2  1.0  0.0  0.5     2.000       -0.1880014E+02                 0.7264358E-06
                          2S1/2  2.0  0.0  0.5     2.000       -0.8412236E+00                 0.5932752E-05
                          2P1/2  2.0  1.0  0.5     2.000       -0.3063203E+00                 0.5998471E-05
                          2P3/2  2.0  1.0  1.5     2.000       -0.3049609E+00                 0.5986971E-05


                                        NUCLEAR CHARGE=    8.000000
                            INTEGRAL OF CHARGE DENSITY=    8.000000
                           SUM OF THE ORBITAL ENERGIES=    -40.5053
                                          TOTAL ENERGY=    -74.3427
                                        KINETIC ENERGY=     74.4552
                             NUCLEAR ATTRACTION ENERGY=   -177.5730
                             ELECTRON REPULSION ENERGY=     36.3686
                                       EXCHANGE ENERGY=     -7.5935

 *******************************************************************************

                             D I R A C   E X I T
 NORMAL TERMINATION


 =================
 Timing Statistics
 =================
  
 Total Used :                     CPU=        0.15      System=        0.02     Elapsed=        0.21

 Calls  Section                     ( Mean, Percentage )
 ---------------------------------------------------------------------------------------------------
     2  ><      ................      0.00    0.00             0.00    0.00             0.00    0.00
     1  EXIT PROCEDURE .........      0.15  100.00             0.02  100.00             0.21  100.00


 Currently Open Files (EXIT00)
 ====================

 Unit    Access Format  Status   Type       Ident (file)
 -------------------------------------------------------
   3      SEQ    FORM   TRANSP  NORMAL      LOGFILE
                                          ( logfile )


 Buffered I/O statistics
 =======================
 Memory available:                     67108864
 Number of records fitting in memory:     16131
 Input : 100.0% of                            0  *4k bytes
 Output: 100.0% of                            0  *4k bytes
 Records from serial files evicted:           0
                    others evicted:           0
 Hash table lookups:          0 with          0 conflicts (100.00%)
 
Create O   file=TZ2P-O
XC
  hybrid B3LYP
End
relativistic ZORA
Corepotentials t12.rel
End

 *******************************************************************************
 *                                                                             *
 *  -------------------------------------                                      *
 *   Amsterdam Density Functional  (ADF)         2018                          *
 *  -------------------------------------                                      *
 *                                               r69431 2018-10-05             *
 *                                                                             *
 *                                                                             *
 *                              =================                              *
 *                              |               |                              *
 *                              |     A D F     |                              *
 *                              |               |                              *
 *                              =================                              *
 *                                                                             *
 *                                                                             *
 *   Online information and documentation:  https://www.scm.com/support/       *
 *   E-mail:  support@scm.com   info@scm.com                                   *
 *                                                                             *
 *   Scientific publications using ADF results must be properly referenced     *
 *   See the User Manuals (or the web site) for recommended citations          *
 *   The terms and conditions of the End User License Agreement apply to       *
 *   the use of ADF, https://www.scm.com/license-terms/                        *
 *                                                                             *
 **********************  x86_64_linux_intel / intelmpi  ************************
 
 Licensed to: Dr. Steinar Henden / Computer Centre University of Troms? / Troms? / NO
 SCM User ID: u7207
  
 ADF 2018  RunTime: Mar13-2020 06:53:25  Nodes: 1  Procs: 1

 Temporary files are created in /global/work/conradj/2161186/kid_0.1868802505

 Oxygen (TZ2P)


 ===========================
 A T T A C H E D   F I L E S
 ===========================
  
 CREATE - Data File:    TZ2P-O
                        Oxygen (TZ2P)
 Core Potentials:
         file : t12.rel


 ===============================
 M O D E L   P A R A M E T E R S
 ===============================
  
 DENSITY FUNCTIONAL POTENTIAL (scf)
    Hybrid:                            B3LYP                                   == Not Default ==

 SPIN  (restricted / unrestr.)
    Molecule:                          Restricted                               

 OTHER ASPECTS
    Relativistic Corrections:          scalar (ZORA,MAPA)                      == Not Default ==

    Nuclear Charge Density Model:      Point Charge Nuclei                      
    Core Treatment:                    Frozen Orbital(s)                        

    Hyperfine or Zeeman Interaction:   ---                                      


 =====================================
 S Y M M E T R Y ,   E L E C T R O N S
 =====================================
  
 Symmetry: ATOM

 Irreducible Representations, including subspecies
 -------------------------------------------------
 S
 P:x  P:y  P:z
 D:z2  D:x2-y2  D:xy  D:xz  D:yz
 F:z3  F:z  F:xyz  F:z2x  F:z2y  F:x  F:y


 Configuration of Valence Electrons
 ==================================

          Occupation Numbers
          -------------------------------------------------
 S        2*2
 P        4
 D        0
 F        0
          -------------------------------------------------

 Total:   8

 Net Charge: 0 (Nuclei minus Electrons)

 Preset values for MO occupations will be applied through SCF cycle no. 1000000
 Thereafter, the program will assign electrons to MOs that are spatially
 similar to the occupied MOs in a "reference" cycle ("KeepOrbitals").
 The reference cycle is always the PREVIOUS cycle: it will evolve with
 the SCF procedure.


 ================================
 (Slater-type)  F U N C T I O N S  ***  (Basis and Fit)  ***
 ================================
  

 Atom Type    1  (O)
 ==============

 Valence Basis Sets:  10
 -----------------------
   1 S    9.800000
   1 S    6.800000
   2 S    7.580000
   2 S    2.880000
   2 S    1.720000
   2 P    4.080000
   2 P    2.080000
   2 P    1.120000
   3 D    2.000000
   4 F    3.000000

 Charge Fitting Sets (for the computation of the Coulomb Potential):  22
 -----------------------------------------------------------------------
   1 S   19.600000
   2 S   22.600000
   2 S   15.680000
   2 S   10.890000
   2 S    7.560000
   3 S    7.690000
   3 S    5.650000
   3 S    4.150000
   3 S    3.050000
   3 S    2.240000
   2 P   12.860000
   2 P    7.680000
   3 P    6.780000
   3 P    4.390000
   3 P    2.840000
   3 D    8.800000
   3 D    5.580000
   3 D    3.530000
   3 D    2.240000
   4 F    6.200000
   4 F    3.700000
   5 G    4.500000


 BAS: List of all Elementary Cartesian Basis Functions
 =====================================================

 The numbering in the list below (to the right of the function characteristics) is referred
 to in print-outs of MO eigenvectors and Mulliken populations in the BAS representation
 (as contrasted to the SFO representation).

 Notes:
 1. The functions are characterized by a polynomial prefactor (powers of x,y,z and r) and
    an exponential decay factor alpha.
 2. Since the basis sets are specific for an atom TYPE, the individual functions occur on
    all atoms of that type.
 3. The word 'Core' in the left margin signals that it is a Core Function (CF) : not a
    degree of freedom in the valence set, but only used to ensure orthogonalization of
    the other valence basis functions on the frozen Core Orbitals.


 (power of) X  Y  Z  R     Alpha  on Atom
            ==========     =====     ==========

 O                                    1
                                  ---------------------------------------------------------------------------
            0  0  0  0     9.800      1
            0  0  0  0     6.800      2
            0  0  0  1     7.580      3
            0  0  0  1     2.880      4
            0  0  0  1     1.720      5
            1  0  0  0     4.080      6
            0  1  0  0     4.080      7
            0  0  1  0     4.080      8
            1  0  0  0     2.080      9
            0  1  0  0     2.080     10
            0  0  1  0     2.080     11
            1  0  0  0     1.120     12
            0  1  0  0     1.120     13
            0  0  1  0     1.120     14
            2  0  0  0     2.000     15
            1  1  0  0     2.000     16
            1  0  1  0     2.000     17
            0  2  0  0     2.000     18
            0  1  1  0     2.000     19
            0  0  2  0     2.000     20
            3  0  0  0     3.000     21
            2  1  0  0     3.000     22
            2  0  1  0     3.000     23
            1  2  0  0     3.000     24
            1  1  1  0     3.000     25
            1  0  2  0     3.000     26
            0  3  0  0     3.000     27
            0  2  1  0     3.000     28
            0  1  2  0     3.000     29
            0  0  3  0     3.000     30

 Total number of charge fitting functions (nprimf)        84
 Total number of Cartesian basis functions (naos)         30
 Total number of Cartesian core functions  (ncos)          0


 BAS: List of all Elementary Cartesian Basis Functions
 =====================================================

 The numbering in the list below (to the right of the function characteristics) is referred
 to in print-outs of MO eigenvectors and Mulliken populations in the BAS representation
 (as contrasted to the SFO representation).

 Notes:
 1. The functions are characterized by a polynomial prefactor (powers of x,y,z and r) and
    an exponential decay factor alpha.
 2. Since the basis sets are specific for an atom TYPE, the individual functions occur on
    all atoms of that type.
 3. The word 'Core' in the left margin signals that it is a Core Function (CF) : not a
    degree of freedom in the valence set, but only used to ensure orthogonalization of
    the other valence basis functions on the frozen Core Orbitals.


 (power of) X  Y  Z  R     Alpha  on Atom
            ==========     =====     ==========

 O                                    1
                                  ---------------------------------------------------------------------------
            0  0  0  0     9.800      1
            0  0  0  0     6.800      2
            0  0  0  1     7.580      3
            0  0  0  1     2.880      4
            0  0  0  1     1.720      5
            1  0  0  0     4.080      6
            0  1  0  0     4.080      7
            0  0  1  0     4.080      8
            1  0  0  0     2.080      9
            0  1  0  0     2.080     10
            0  0  1  0     2.080     11
            1  0  0  0     1.120     12
            0  1  0  0     1.120     13
            0  0  1  0     1.120     14
            2  0  0  0     2.000     15
            1  1  0  0     2.000     16
            1  0  1  0     2.000     17
            0  2  0  0     2.000     18
            0  1  1  0     2.000     19
            0  0  2  0     2.000     20
            3  0  0  0     3.000     21
            2  1  0  0     3.000     22
            2  0  1  0     3.000     23
            1  2  0  0     3.000     24
            1  1  1  0     3.000     25
            1  0  2  0     3.000     26
            0  3  0  0     3.000     27
            0  2  1  0     3.000     28
            0  1  2  0     3.000     29
            0  0  3  0     3.000     30
1
 ***************************************************************************************************


                                              ***********************
                                              *  T E C H N I C A L  *
                                              ***********************
  


 =============================================================
 P A R A L L E L I Z A T I O N  and  V E C T O R I Z A T I O N
 =============================================================
  
 Nr of parallel processes:                                1
 Maximum vector length in NumInt loops:                 128

 IO buffersize (Mb):                                     64.000000


 =====================
 S C F   U P D A T E S
 =====================
  
 Max. nr. of cycles:                               300
 Convergence criterion:                              0.0000000100
   secondary criterion:                              0.0000000100

 Mix parameter (when DIIS does not apply):           0.2000000000
 Special mix parameter for the first cycle:          1.0000000000
 Mixed ADIIS+DIIS will be used
    Max number of expansion vectors:                10
    Pure ADIIS when Max([F,P]) is above              0.1000000000
    Pure DIIS when Max([F,P]) is below               0.0010000000
 Automatic ElectronSmearing (in case of problematic SCF convergence) disabled


 =================
 P R E C I S I O N  ***  (General: NumInt, NeglectFunctionTails, ...)  ***
 =================
  

 NumInt:           Target precision:                12.0000000000
 -------           Initial precision:               10.0000000000
                   Min. precision (optimization):   10.0000000000

 Neglect Functions:          Basis functions:        0.1000000000E-13
 ------------------          Fit functions:          0.1000000000E-13


 ===========================
 L I N E A R   S C A L I N G
 ===========================
  

 Cut-off radii density fit:                        0.1000000000E-97
 Overlap cut-off criterion AO matrix elements:     0.1000000000E-97
 Cut-offs for Coulomb potential and fitted density:0.1000000000E-97
 Cut-off criterion for Coulomb multipole terms:    0.1000000000E-97
 Progressive Convergence parameter:                 0.000000000    
1
 ***************************************************************************************************


                                            ***************************
                                            *  C O M P U T A T I O N  *
                                            ***************************
  

 Number of elements of the density matrix on this node (used, total):       465       465


 ===========================================
 Numerical Integration : Fuzzy Cells (Becke)
 ===========================================
  
 Becke grid quality: VERYGOOD       
  
 Lebedev angular grid order:             min:  13 max:  41
 Nr. of radial points:                   min:  68 max:  68

 Total nr. of points:         68
 Nr. of blocks:                1
 Block length:                68
 Nr. of dummy points:          0


 Test of Precision of the Numerical Integration Grid
 ===================================================

 Integral of the Total Core Density:                   0.00000000000000


 ========================
 Density Fitting (zlmFit)
 ========================
  
 ZlmFit Fit Quality: VERYGOOD       
  
 Max L-expansion:                        min:   0 max:   0
 Nr. of radial interpolation points:     min: 180 max: 180


 ======================
 RI Hartree-Fock Scheme
 ======================
  
 Fit Set Quality     : NORMAL
 Integration Quality : NORMAL
 Threshold Quality   : NORMAL
 Response Quality    : DEFAULT
 Is Range Separated  :  F
 
 RIHartreeFock Dependency: number of modified vectors:           0


 =====
 S C F  ***  ScaSCF  ***
 =====
  

 CYCLE    1
 SCF Error: norm([F,P])=      0.000000000000, max([F,P])=      0.000000000000
 orbitals (Q,E):
 ---------------
 S :1...5            ( 2.00   -32.0157)  ( 2.00    -7.9419)  ( 0.00    -3.4652)  ( 0.00     4.2896)
                     ( 0.00   109.0744)
 P :1...3            ( 4.00    -8.0011)  ( 0.00    -3.4871)  ( 0.00    -1.8916)
 D :1...1            ( 0.00    -3.3333)
 F :1...1            ( 0.00    -1.5001)

 CYCLE    2
  SDIIS (wt  0.000):  1.0000  0.0000
 A-DIIS (wt  1.000):  0.0000  1.0000
  DIIS coefficients:  0.0000  1.0000
 SCF Error: norm([F,P])=      8.807671346694, max([F,P])=      5.530882097062
 orbitals (Q,E):
 ---------------
 S :1...3            ( 2.00   -14.9688)  ( 2.00    -0.0383)  ( 0.00     1.7648)
 P :1...2            ( 4.00     0.2355)  ( 0.00     1.2211)
 D :1...1            ( 0.00     1.5900)
 F :1...1            ( 0.00     4.0157)

 CYCLE    3
  SDIIS (wt  0.000):  0.2180  0.7820
 A-DIIS (wt  1.000):  0.2828  0.7172
  DIIS coefficients:  0.2828  0.7172
 SCF Error: norm([F,P])=      3.454479545022, max([F,P])=      2.418377520061
 orbitals (Q,E):
 ---------------
 S :1...3            ( 2.00   -20.3514)  ( 2.00    -1.6398)  ( 0.00     0.3911)
 P :1...2            ( 4.00    -1.0230)  ( 0.00     0.1269)
 D :1...1            ( 0.00     0.6774)
 F :1...1            ( 0.00     2.9008)

 CYCLE    4
  SDIIS (wt  0.000): -0.0545  0.1850  0.8695
 A-DIIS (wt  1.000):  0.0000  0.0000  1.0000
  DIIS coefficients:  0.0000  0.0000  1.0000
 SCF Error: norm([F,P])=      1.254885100956, max([F,P])=      0.638163692520
 orbitals (Q,E):
 ---------------
 S :1...3            ( 2.00   -18.3864)  ( 2.00    -0.6320)  ( 0.00     1.0792)
 P :1...2            ( 4.00    -0.0627)  ( 0.00     0.5550)
 D :1...1            ( 0.00     1.2972)
 F :1...1            ( 0.00     3.6523)

 CYCLE    5
  SDIIS (wt  0.000): -0.0198 -0.0868  0.5276  0.5790
 A-DIIS (wt  1.000):  0.0000  0.0000  0.5682  0.4318
  DIIS coefficients:  0.0000  0.0000  0.5682  0.4318
 SCF Error: norm([F,P])=      1.355568488985, max([F,P])=      0.758811191949
 orbitals (Q,E):
 ---------------
 S :1...3            ( 2.00   -19.2666)  ( 2.00    -0.9741)  ( 0.00     0.8329)
 P :1...2            ( 4.00    -0.3597)  ( 0.00     0.3767)
 D :1...1            ( 0.00     1.1075)
 F :1...1            ( 0.00     3.4207)

 CYCLE    6
  SDIIS (wt  0.628):  0.0032 -0.0014  0.0163 -0.0083  0.9903
 A-DIIS (wt  0.372):  0.0000  0.0000  0.0000  0.0000  1.0000
  DIIS coefficients:  0.0020 -0.0009  0.0102 -0.0052  0.9939
 SCF Error: norm([F,P])=      0.061190350524, max([F,P])=      0.037849295142
 orbitals (Q,E):
 ---------------
 S :1...3            ( 2.00   -19.3213)  ( 2.00    -0.9734)  ( 0.00     0.8370)
 P :1...2            ( 4.00    -0.3618)  ( 0.00     0.3795)
 D :1...1            ( 0.00     1.1169)
 F :1...1            ( 0.00     3.4313)

 CYCLE    7
  SDIIS (wt  0.965): -0.0001  0.0003 -0.0001  0.0018  0.0458  0.9522
 A-DIIS (wt  0.035):  0.0000  0.0000  0.0000  0.0000  0.0000  1.0000
  DIIS coefficients: -0.0001  0.0003 -0.0001  0.0018  0.0442  0.9539
 SCF Error: norm([F,P])=      0.006954599508, max([F,P])=      0.004442916398
 orbitals (Q,E):
 ---------------
 S :1...3            ( 2.00   -19.3156)  ( 2.00    -0.9724)  ( 0.00     0.8376)
 P :1...2            ( 4.00    -0.3609)  ( 0.00     0.3798)
 D :1...1            ( 0.00     1.1171)
 F :1...1            ( 0.00     3.4317)

 CYCLE    8
  SDIIS (wt  1.000):  0.0000 -0.0000 -0.0000  0.0001 -0.0007 -0.0247  1.0253
  DIIS coefficients:  0.0000 -0.0000 -0.0000  0.0001 -0.0007 -0.0247  1.0253
 SCF Error: norm([F,P])=      0.000246538690, max([F,P])=      0.000141974483
 orbitals (Q,E):
 ---------------
 S :1...3            ( 2.00   -19.3154)  ( 2.00    -0.9723)  ( 0.00     0.8377)
 P :1...2            ( 4.00    -0.3608)  ( 0.00     0.3799)
 D :1...1            ( 0.00     1.1172)
 F :1...1            ( 0.00     3.4317)

 CYCLE    9
  SDIIS (wt  1.000): -0.0000 -0.0000  0.0000 -0.0000 -0.0000 -0.0001 -0.0300  1.0301
  DIIS coefficients: -0.0000 -0.0000  0.0000 -0.0000 -0.0000 -0.0001 -0.0300  1.0301
 SCF Error: norm([F,P])=      0.000008635763, max([F,P])=      0.000004650712
 orbitals (Q,E):
 ---------------
 S :1...3            ( 2.00   -19.3154)  ( 2.00    -0.9723)  ( 0.00     0.8377)
 P :1...2            ( 4.00    -0.3608)  ( 0.00     0.3799)
 D :1...1            ( 0.00     1.1172)
 F :1...1            ( 0.00     3.4317)

 CYCLE   10
  SDIIS (wt  1.000): -0.0000 -0.0000  0.0017 -0.0290  1.0274
  DIIS coefficients: -0.0000 -0.0000  0.0017 -0.0290  1.0274
 SCF Error: norm([F,P])=      0.000000635179, max([F,P])=      0.000000367264
 orbitals (Q,E):
 ---------------
 S :1...3            ( 2.00   -19.3154)  ( 2.00    -0.9723)  ( 0.00     0.8377)
 P :1...2            ( 4.00    -0.3608)  ( 0.00     0.3799)
 D :1...1            ( 0.00     1.1172)
 F :1...1            ( 0.00     3.4317)

 CYCLE   11
  SDIIS (wt  1.000): -0.0000 -0.0001  0.0008 -0.0463  1.0456
  DIIS coefficients: -0.0000 -0.0001  0.0008 -0.0463  1.0456
 SCF Error: norm([F,P])=      0.000000005715, max([F,P])=      0.000000003233
 orbitals (Q,E):
 ---------------
 S :1...3            ( 2.00   -19.3154)  ( 2.00    -0.9723)  ( 0.00     0.8377)
 P :1...2            ( 4.00    -0.3608)  ( 0.00     0.3799)
 D :1...1            ( 0.00     1.1172)
 F :1...1            ( 0.00     3.4317)

 SCF CONVERGED

 CYCLE   12
1
 ***************************************************************************************************


                                                *******************
                                                *  R E S U L T S  *
                                                *******************
  
  
 Hartree-Fock exchange energy:   -7.60851371159582     
 *** Setting up for NEW gradients in Focky
 *** Using FIT density in Focky

 Scaled ZORA Orbital Energies, per Irrep and Spin:
 =================================================
                        Occup              E (au)              E (eV)       Diff (eV) with prev. cycle
                        -----      --------------------        ------       --------------------------
 S
               1        2.000     -0.19315405696220E+02      -525.599              -1.88E-10
               2        2.000     -0.97227267597270E+00       -26.457              -6.23E-11
               3        0.000      0.83769795663904E+00        22.795
               4        0.000      0.13597956186071E+02       370.019
               5        0.000      0.12218453554550E+03      3324.810
 P
               1        4.000     -0.36079453115763E+00        -9.818              -9.24E-12
               2        0.000      0.37986630963669E+00        10.337
               3        0.000      0.39306461284354E+01       106.958
 D
               1        0.000      0.11171589416089E+01        30.399
 F
               1        0.000      0.34317370521456E+01        93.382


 Partially Occupied:
               1 P                -0.36079453115763E+00
  
 HOMO :        2 S                -0.97227267597270E+00
 LUMO :        2 P                 0.37986630963669E+00
  


 Orbital Energies, all Irreps
 ========================================

 Irrep        no.  (spin)   Occup              E (au)                E (eV)
 ---------------------------------------------------------------------------
 S             1             2.00       -0.19315405696220E+02      -525.5989
 S             2             2.00       -0.97227267597270E+00       -26.4569
 P             1             4.00       -0.36079453115763E+00        -9.8177
 P             2             0.00        0.37986630963669E+00        10.3367
 S             3             0.00        0.83769795663904E+00        22.7949
 D             1             0.00        0.11171589416089E+01        30.3994
 F             1             0.00        0.34317370521456E+01        93.3823
 P             3             0.00        0.39306461284354E+01       106.9583
 S             4             0.00        0.13597956186071E+02       370.0192
 S             5             0.00        0.12218453554550E+03      3324.8104


 All Electron Calculation, thus no Orbital Energies of the Core Orbitals are calculated


 =======================================
 M U L L I K E N   P O P U L A T I O N S
 =======================================
  
 The survey below gives for each atom:
 a) the total charge (Z minus electrons)
 b) the net spin polarization (nr of electrons spin-A minus spin-B)
 c) for each spin the atomic electron valence density (integrated) per L-value.

 Atom              Charge    Spin density          S         P         D         F
 ----              ------    ------------       ------    ------    ------    ------
 1 O               0.0000                       4.0000    4.0000    0.0000    0.0000

 Populations of individual BAS functions
 ----------------------------------------
 1 O            0.6543  1.3179 -0.0066  1.1594  0.8749  0.2462  0.2462  0.2462  0.7396  0.7396
                0.7396  0.3475  0.3475  0.3475  0.0000  0.0000  0.0000  0.0000  0.0000  0.0000
                0.0000  0.0000  0.0000  0.0000  0.0000  0.0000  0.0000  0.0000  0.0000  0.0000

 Gross Charges per Atom (Z minus electrons)
 ==========================================
             0.0000
 Net Total:  0.00000000


 =======================================================================
 Electrostatic potential at the Nuclei due to electrons and other nuclei
 =======================================================================
  
         Atom                  Potential
         ----                  ---------
     1)   O                  22.24813135
 
 
 ========================
 No memory problems found
 ========================
 
 Maximum number of active allocate calls:         486
 
 *******************************************************************************

                             A D F   E X I T
 NORMAL TERMINATION


 =================
 Timing Statistics
 =================
  
 Total Used :                     CPU=        0.93      System=        0.10     Elapsed=        1.53

 Calls  Section                     ( Mean, Percentage )
 ---------------------------------------------------------------------------------------------------
     3  ><      ................      0.00    0.43             0.00    2.08             0.00    0.58
     1  INIT    ................      0.05    4.96             0.01   10.42             0.46   30.20
     1  GEOMET  ................      0.02    2.59             0.02   21.88             0.06    4.11
     1  INPUTA  ................      0.00    0.32             0.00    2.08             0.01    0.38
     1  MAINSY  ................      0.02    1.83             0.00    2.08             0.03    1.93
     1  SYMFIT  ................      0.00    0.11             0.00    2.08             0.00    0.17
     1  CORORT  ................      0.00    0.11             0.00    1.04             0.00    0.19
     1  SYMORB  ................      0.00    0.11             0.00    0.00             0.00    0.10
     1  FITINT  ................      0.01    1.19             0.01    6.25             0.03    1.99
     1  CLSMAT  ................      0.00    0.22             0.00    1.04             0.00    0.24
     1  ORTHON  ................      0.01    0.75             0.00    0.00             0.01    0.64
     1  GENPT   ................      0.02    2.16             0.00    3.13             0.03    1.65
     1  PTBAS   ................      0.00    0.43             0.00    3.12             0.01    0.57
    12  FOCKY   ................      0.06   73.92             0.00   25.00             0.06   47.36
    12  FOCKTR  ................      0.00    0.97             0.00    2.08             0.00    0.74
    12  SDIIS   ................      0.00    3.77             0.00   11.46             0.01    4.44
     1  COREPS  ................      0.03    2.80             0.00    2.08             0.03    1.92
     1  POPAN   ................      0.01    1.08             0.00    1.04             0.01    0.77
     1  DEBYE   ................      0.00    0.22             0.00    1.04             0.00    0.28
     1  EXIT PROCEDURE .........      0.02    2.05             0.00    2.08             0.03    1.72


 Currently Open Files (EXIT00)
 ====================

 Unit    Access Format  Status   Type       Ident (file)
 -------------------------------------------------------
   3      SEQ    FORM   TRANSP  NORMAL      LOGFILE
                                          ( logfile )


 Buffered I/O statistics
 =======================
 Memory available:                     67108864
 Number of records fitting in memory:     16131
 Input :   0.1% of                        41824  *4k bytes
 Output:  12.9% of                         1786  *4k bytes
 Records from serial files evicted:           0
                    others evicted:           0
 Hash table lookups:      81130 with          0 conflicts (  0.00%)

 ***************************************************************************************************
 (LOGFILE)
 <Mar13-2020> <06:53:20>  DIRAC 2018  RunTime: Mar13-2020 06:53:20  Nodes: 1  Procs: 1
 <Mar13-2020> <06:53:20>  NORMAL TERMINATION
 <Mar13-2020> <06:53:20>  END
 <Mar13-2020> <06:53:21>  ADF 2018  RunTime: Mar13-2020 06:53:21  Nodes: 1  Procs: 1
 <Mar13-2020> <06:53:21>  Hydrogen (TZ2P)
 <Mar13-2020> <06:53:21>  RunType   : CREATE
 <Mar13-2020> <06:53:22>  Net Charge: 0 (Nuclei minus Electrons)
 <Mar13-2020> <06:53:22>  Symmetry  : ATOM
  Coordinates
    Atom         X           Y           Z   (Angstrom)
    1.H         0.000000    0.000000    0.000000
 <Mar13-2020> <06:53:22>  >>>> CORORT
 <Mar13-2020> <06:53:22>  >>>> FITINT
 <Mar13-2020> <06:53:22>  >>>> CLSMAT
 <Mar13-2020> <06:53:22>  >>>> ORTHON
 <Mar13-2020> <06:53:22>  >>>> GENPT
 <Mar13-2020> <06:53:22>  Block Length=  64
 <Mar13-2020> <06:53:22>  >>>> PTBAS
 <Mar13-2020> <06:53:22>  >>>> CYCLE
 <Mar13-2020> <06:53:22>  CalcFitR12Fit
 <Mar13-2020> <06:53:22>  CalcFitCoeff
 <Mar13-2020> <06:53:22>              |Error|         MaxErr       Wt(A-DIIS)
 <Mar13-2020> <06:53:22>      1      0.00000000      0.00000000
 <Mar13-2020> <06:53:22>      2      0.04054928      0.03971437
 <Mar13-2020> <06:53:22>      3      0.00832083      0.00780322    100.0
 <Mar13-2020> <06:53:22>      4      0.00118152      0.00115721      0.2
 <Mar13-2020> <06:53:22>      5      0.00002879      0.00002504      0.0
 <Mar13-2020> <06:53:22>      6      0.00000136      0.00000117      0.0
 <Mar13-2020> <06:53:22>      7      0.00000001      0.00000000      0.0
 <Mar13-2020> <06:53:22>  SCF converged
 <Mar13-2020> <06:53:22>      8      0.00000000      0.00000000      0.0
 <Mar13-2020> <06:53:22>  >>>> POPAN
 <Mar13-2020> <06:53:22>  >>>> DEBYE
 <Mar13-2020> <06:53:22>  NORMAL TERMINATION
 <Mar13-2020> <06:53:22>  END
 <Mar13-2020> <06:53:22>  DIRAC 2018  RunTime: Mar13-2020 06:53:22  Nodes: 1  Procs: 1
 <Mar13-2020> <06:53:23>  NORMAL TERMINATION
 <Mar13-2020> <06:53:23>  END
 <Mar13-2020> <06:53:23>  ADF 2018  RunTime: Mar13-2020 06:53:23  Nodes: 1  Procs: 1
 <Mar13-2020> <06:53:23>  Carbon (TZ2P)
 <Mar13-2020> <06:53:23>  RunType   : CREATE
 <Mar13-2020> <06:53:23>  Net Charge: 0 (Nuclei minus Electrons)
 <Mar13-2020> <06:53:23>  Symmetry  : ATOM
  Coordinates
    Atom         X           Y           Z   (Angstrom)
    1.C         0.000000    0.000000    0.000000
 <Mar13-2020> <06:53:23>  >>>> CORORT
 <Mar13-2020> <06:53:23>  >>>> FITINT
 <Mar13-2020> <06:53:23>  >>>> CLSMAT
 <Mar13-2020> <06:53:23>  >>>> ORTHON
 <Mar13-2020> <06:53:23>  >>>> GENPT
 <Mar13-2020> <06:53:23>  Block Length=  72
 <Mar13-2020> <06:53:23>  >>>> PTBAS
 <Mar13-2020> <06:53:23>  >>>> CYCLE
 <Mar13-2020> <06:53:24>  CalcFitR12Fit
 <Mar13-2020> <06:53:24>  CalcFitCoeff
 <Mar13-2020> <06:53:24>              |Error|         MaxErr       Wt(A-DIIS)
 <Mar13-2020> <06:53:24>      1      0.00000000      0.00000000
 <Mar13-2020> <06:53:24>      2      4.50950058      3.33165318    100.0
 <Mar13-2020> <06:53:24>      3      1.48779726      1.21230936    100.0
 <Mar13-2020> <06:53:24>      4      0.77616653      0.61271542    100.0
 <Mar13-2020> <06:53:24>      5      0.33333808      0.26665819    100.0
 <Mar13-2020> <06:53:24>      6      0.19175659      0.14926595    100.0
 <Mar13-2020> <06:53:24>      7      0.06849582      0.05376806     53.3
 <Mar13-2020> <06:53:24>      8      0.02853590      0.02224115     21.5
 <Mar13-2020> <06:53:24>      9      0.00420142      0.00327217      2.3
 <Mar13-2020> <06:53:24>     10      0.00007980      0.00006211      0.0
 <Mar13-2020> <06:53:24>     11      0.00000014      0.00000010      0.0
 <Mar13-2020> <06:53:24>     12      0.00000000      0.00000000      0.0
 <Mar13-2020> <06:53:24>  SCF converged
 <Mar13-2020> <06:53:24>     13      0.00000000      0.00000000      0.0
 <Mar13-2020> <06:53:24>  >>>> POPAN
 <Mar13-2020> <06:53:24>  >>>> DEBYE
 <Mar13-2020> <06:53:24>  NORMAL TERMINATION
 <Mar13-2020> <06:53:24>  END
 <Mar13-2020> <06:53:24>  DIRAC 2018  RunTime: Mar13-2020 06:53:24  Nodes: 1  Procs: 1
 <Mar13-2020> <06:53:24>  NORMAL TERMINATION
 <Mar13-2020> <06:53:24>  END
 <Mar13-2020> <06:53:25>  ADF 2018  RunTime: Mar13-2020 06:53:25  Nodes: 1  Procs: 1
 <Mar13-2020> <06:53:25>  Oxygen (TZ2P)
 <Mar13-2020> <06:53:25>  RunType   : CREATE
 <Mar13-2020> <06:53:25>  Net Charge: 0 (Nuclei minus Electrons)
 <Mar13-2020> <06:53:25>  Symmetry  : ATOM
  Coordinates
    Atom         X           Y           Z   (Angstrom)
    1.O         0.000000    0.000000    0.000000
 <Mar13-2020> <06:53:25>  >>>> CORORT
 <Mar13-2020> <06:53:25>  >>>> FITINT
 <Mar13-2020> <06:53:25>  >>>> CLSMAT
 <Mar13-2020> <06:53:25>  >>>> ORTHON
 <Mar13-2020> <06:53:25>  >>>> GENPT
 <Mar13-2020> <06:53:25>  Block Length=  68
 <Mar13-2020> <06:53:25>  >>>> PTBAS
 <Mar13-2020> <06:53:25>  >>>> CYCLE
 <Mar13-2020> <06:53:25>  CalcFitR12Fit
 <Mar13-2020> <06:53:25>  CalcFitCoeff
 <Mar13-2020> <06:53:26>              |Error|         MaxErr       Wt(A-DIIS)
 <Mar13-2020> <06:53:26>      1      0.00000000      0.00000000
 <Mar13-2020> <06:53:26>      2      8.80767135      5.53088210    100.0
 <Mar13-2020> <06:53:26>      3      3.45447955      2.41837752    100.0
 <Mar13-2020> <06:53:26>      4      1.25488510      0.63816369    100.0
 <Mar13-2020> <06:53:26>      5      1.35556849      0.75881119    100.0
 <Mar13-2020> <06:53:26>      6      0.06119035      0.03784930     37.2
 <Mar13-2020> <06:53:26>      7      0.00695460      0.00444292      3.5
 <Mar13-2020> <06:53:26>      8      0.00024654      0.00014197      0.0
 <Mar13-2020> <06:53:26>      9      0.00000864      0.00000465      0.0
 <Mar13-2020> <06:53:26>     10      0.00000064      0.00000037      0.0
 <Mar13-2020> <06:53:26>     11      0.00000001      0.00000000      0.0
 <Mar13-2020> <06:53:26>  SCF converged
 <Mar13-2020> <06:53:26>     12      0.00000000      0.00000000      0.0
 <Mar13-2020> <06:53:26>  >>>> POPAN
 <Mar13-2020> <06:53:26>  >>>> DEBYE
 <Mar13-2020> <06:53:26>  NORMAL TERMINATION
 <Mar13-2020> <06:53:26>  END

 *******************************************************************************
 *                                                                             *
 *  -------------------------------------                                      *
 *   Amsterdam Density Functional  (ADF)         2018                          *
 *  -------------------------------------                                      *
 *                                               r69431 2018-10-05             *
 *                                                                             *
 *                                                                             *
 *                            =====================                            *
 *                            |                   |                            *
 *                            |     D I R A C     |                            *
 *                            |                   |                            *
 *                            =====================                            *
 *                                                                             *
 *                                                                             *
 *   Online information and documentation:  https://www.scm.com/support/       *
 *   E-mail:  support@scm.com   info@scm.com                                   *
 *                                                                             *
 *   Scientific publications using ADF results must be properly referenced     *
 *   See the User Manuals (or the web site) for recommended citations          *
 *   The terms and conditions of the End User License Agreement apply to       *
 *   the use of ADF, https://www.scm.com/license-terms/                        *
 *                                                                             *
 **********************  x86_64_linux_intel / intelmpi  ************************
 
 Licensed to: Dr. Steinar Henden / Computer Centre University of Troms? / Troms? / NO
 SCM User ID: u7207
  
 DIRAC 2018  RunTime: Mar13-2020 06:53:26  Nodes: 1  Procs: 1

 Temporary files are created in /global/work/conradj/2161186/kid_0.1915132110

1
   0  RUTHENIUM ATOM all electron RELATIVISTIC, Point Nuc, A 
 N J RN H ZN XION ANUC CLIGHT
 5000   15100.00000000197.36710137 44.00000000  0.00000000  101.904348  0.1370360E+03
  PH   PHI     EPS        DEL        DELRVR
  0.30  0.30     2500.00  0.00001000  0.00001000
 IDIRC  NC1  NDEBU NPRIN  IPUN IRCOR IWCOR
   1   300     0     0     0     0     0
   XALPHA      XLATTER      RNUC
  0.70000000  0.00000000  0.00000000 Point Charge
   XN   XL   XJ      XE          XZ      XDELL
  1.0  0.0  0.5   -1500.000       2.000     0.00000
  2.0  0.0  0.5    -325.000       2.000     0.00000
  2.0  1.0  0.5    -325.000       2.000     0.00000
  2.0  1.0  1.5    -325.000       4.000     0.00000
  3.0  0.0  0.5     -70.000       2.000     0.00000
  3.0  1.0  0.5     -70.000       2.000     0.00000
  3.0  1.0  1.5     -70.000       4.000     0.00000
  3.0  2.0  1.5     -60.000       4.000     0.00000
  3.0  2.0  2.5     -60.000       6.000     0.00000
  4.0  0.0  0.5     -10.000       2.000     0.00000
  4.0  1.0  0.5     -10.000       2.000     0.00000
  4.0  1.0  1.5     -10.000       4.000     0.00000
  4.0  2.0  1.5      -1.000       4.000     0.00000
  4.0  2.0  2.5      -1.000       3.000     0.00000
  5.0  0.0  0.5      -0.500       1.000     0.00000
 ICORP=  0  NPCL=  0  DEMP=0.00  PEPS=0.000000
 R(1)=  0.1000000E-08 D=  0.1005080E+01 RNUC=  0.0000000E+00
 converged at cycle   48  DENSITY AVERAGING    0.1536
  MAXIMUM ERROR IN R.V(R) IS   0.86639966E-05
 Q,EY,EV,EZ,ESUM,ETOT,RHO  0.440000E+02 -0.175144E+03 -0.743778E+04 -0.109632E+05 -0.272273E+04 -0.452922E+04  0.464241E-11


 DIRAC CALCULATION
1                      0  RUTHENIUM ATOM all electron RELATIVISTIC, Point Nuc, A and c from libtc


 EXCHANGE COEFFICIENT=  0.7000000           TAIL CORRECTION=  0.           NUCLEAR RADIUS=  0.000E+00
0                       ORBITAL    N    L    J     ELECTRONS     EIGENVALUE                DELTA OF EIGENV.

                          1S1/2  1.0  0.0  0.5     2.000       -0.8053136E+03                 0.6467428E-04
                          2S1/2  2.0  0.0  0.5     2.000       -0.1158381E+03                 0.4858983E-04
                          2P1/2  2.0  1.0  0.5     2.000       -0.1071337E+03                 0.5167810E-04
                          2P3/2  2.0  1.0  1.5     4.000       -0.1023206E+03                 0.5100834E-04
                          3S1/2  3.0  0.0  0.5     2.000       -0.2037168E+02                 0.2022855E-04
                          3P1/2  3.0  1.0  0.5     2.000       -0.1698568E+02                 0.2112999E-04
                          3P3/2  3.0  1.0  1.5     4.000       -0.1616777E+02                 0.2028099E-04
                          3D3/2  3.0  2.0  1.5     4.000       -0.1014611E+02                 0.2285945E-04
                          3D5/2  3.0  2.0  2.5     6.000       -0.9986348E+01                 0.2256675E-04
                          4S1/2  4.0  0.0  0.5     2.000       -0.2780276E+01                 0.1259664E-05
                          4P1/2  4.0  1.0  0.5     2.000       -0.1767429E+01                 0.8178871E-06
                          4P3/2  4.0  1.0  1.5     4.000       -0.1640836E+01                 0.6320224E-06
                          4D3/2  4.0  2.0  1.5     4.000       -0.1745958E+00                 0.4852755E-06
                          4D5/2  4.0  2.0  2.5     3.000       -0.1626674E+00                 0.5149445E-06
                          5S1/2  5.0  0.0  0.5     1.000       -0.1382034E+00                 0.6356129E-06


                                        NUCLEAR CHARGE=   44.000000
                            INTEGRAL OF CHARGE DENSITY=   44.000000
                           SUM OF THE ORBITAL ENERGIES=  -2722.7250
                                          TOTAL ENERGY=  -4529.2217
                                        KINETIC ENERGY=   4715.0520
                             NUCLEAR ATTRACTION ENERGY= -10963.1986
                             ELECTRON REPULSION ENERGY=   1850.2826
                                       EXCHANGE ENERGY=   -131.3577

 *******************************************************************************

                             D I R A C   E X I T
 NORMAL TERMINATION


 =================
 Timing Statistics
 =================
  
 Total Used :                     CPU=        0.60      System=        0.02     Elapsed=        0.68

 Calls  Section                     ( Mean, Percentage )
 ---------------------------------------------------------------------------------------------------
     2  ><      ................      0.00    0.00             0.00    0.00             0.00    0.00
     1  EXIT PROCEDURE .........      0.60  100.00             0.02  100.00             0.68  100.00


 Currently Open Files (EXIT00)
 ====================

 Unit    Access Format  Status   Type       Ident (file)
 -------------------------------------------------------
   3      SEQ    FORM   TRANSP  NORMAL      LOGFILE
                                          ( logfile )


 Buffered I/O statistics
 =======================
 Memory available:                     67108864
 Number of records fitting in memory:     16131
 Input : 100.0% of                            0  *4k bytes
 Output: 100.0% of                            0  *4k bytes
 Records from serial files evicted:           0
                    others evicted:           0
 Hash table lookups:          0 with          0 conflicts (100.00%)
 
Create Ru   file=TZ2P-Ru
XC
  hybrid B3LYP
End
relativistic ZORA
Corepotentials t12.rel
End

 *******************************************************************************
 *                                                                             *
 *  -------------------------------------                                      *
 *   Amsterdam Density Functional  (ADF)         2018                          *
 *  -------------------------------------                                      *
 *                                               r69431 2018-10-05             *
 *                                                                             *
 *                                                                             *
 *                              =================                              *
 *                              |               |                              *
 *                              |     A D F     |                              *
 *                              |               |                              *
 *                              =================                              *
 *                                                                             *
 *                                                                             *
 *   Online information and documentation:  https://www.scm.com/support/       *
 *   E-mail:  support@scm.com   info@scm.com                                   *
 *                                                                             *
 *   Scientific publications using ADF results must be properly referenced     *
 *   See the User Manuals (or the web site) for recommended citations          *
 *   The terms and conditions of the End User License Agreement apply to       *
 *   the use of ADF, https://www.scm.com/license-terms/                        *
 *                                                                             *
 **********************  x86_64_linux_intel / intelmpi  ************************
 
 Licensed to: Dr. Steinar Henden / Computer Centre University of Troms? / Troms? / NO
 SCM User ID: u7207
  
 ADF 2018  RunTime: Mar13-2020 06:53:27  Nodes: 1  Procs: 1

 Temporary files are created in /global/work/conradj/2161186/kid_0.1939301078

 Ruthenium (TZ2P, all electron)


 ===========================
 A T T A C H E D   F I L E S
 ===========================
  
 CREATE - Data File:    TZ2P-Ru
                        Ruthenium (TZ2P, all electron)
 Core Potentials:
         file : t12.rel


 ===============================
 M O D E L   P A R A M E T E R S
 ===============================
  
 DENSITY FUNCTIONAL POTENTIAL (scf)
    Hybrid:                            B3LYP                                   == Not Default ==

 SPIN  (restricted / unrestr.)
    Molecule:                          Restricted                               

 OTHER ASPECTS
    Relativistic Corrections:          scalar (ZORA,MAPA)                      == Not Default ==

    Nuclear Charge Density Model:      Point Charge Nuclei                      
    Core Treatment:                    Frozen Orbital(s)                        

    Hyperfine or Zeeman Interaction:   ---                                      


 =====================================
 S Y M M E T R Y ,   E L E C T R O N S
 =====================================
  
 Symmetry: ATOM

 Irreducible Representations, including subspecies
 -------------------------------------------------
 S
 P:x  P:y  P:z
 D:z2  D:x2-y2  D:xy  D:xz  D:yz
 F:z3  F:z  F:xyz  F:z2x  F:z2y  F:x  F:y


 Configuration of Valence Electrons
 ==================================

          Occupation Numbers
          -------------------------------------------------
 S        4*2 1
 P        3*6
 D        10 7
 F        0
          -------------------------------------------------

 Total:   44

 Net Charge: 0 (Nuclei minus Electrons)

 Preset values for MO occupations will be applied through SCF cycle no. 1000000
 Thereafter, the program will assign electrons to MOs that are spatially
 similar to the occupied MOs in a "reference" cycle ("KeepOrbitals").
 The reference cycle is always the PREVIOUS cycle: it will evolve with
 the SCF procedure.


 ================================
 (Slater-type)  F U N C T I O N S  ***  (Basis and Fit)  ***
 ================================
  

 Atom Type    1  (Ru)
 ==============

 Valence Basis Sets:  27
 -----------------------
   1 S  288.000000
   1 S   71.900000
   1 S   43.700000
   2 S   51.900000
   2 S   18.550000
   3 S    9.550000
   3 S    6.100000
   4 S    5.600000
   4 S    3.600000
   5 S    2.300000
   5 S    1.400000
   5 S    0.890000
   2 P   27.400000
   2 P   17.750000
   3 P   10.700000
   3 P    7.600000
   4 P    5.500000
   4 P    3.650000
   4 P    2.500000
   3 D   16.400000
   3 D    9.750000
   3 D    6.350000
   4 D    4.000000
   4 D    2.150000
   4 D    1.140000
   5 P    1.400000
   4 F    2.000000

 Charge Fitting Sets (for the computation of the Coulomb Potential):  58
 -----------------------------------------------------------------------
   1 S  576.000000
   1 S  420.666000
   1 S  307.222000
   1 S  224.371000
   1 S  163.863000
   1 S  119.673000
   1 S   87.400000
   1 S   51.540000
   2 S   56.330000
   2 S   37.460000
   3 S   36.580000
   3 S   25.920000
   4 S   24.290000
   4 S   17.930000
   5 S   16.490000
   5 S   12.530000
   6 S   11.410000
   6 S    8.860000
   7 S    8.030000
   7 S    6.350000
   8 S    5.740000
   8 S    4.600000
   8 S    3.690000
   9 S    3.330000
   9 S    2.700000
   9 S    2.190000
   9 S    1.780000
   2 P   61.450000
   3 P   47.250000
   4 P   36.080000
   5 P   27.640000
   6 P   21.320000
   6 P   14.120000
   7 P   10.970000
   7 P    7.480000
   8 P    5.850000
   8 P    4.080000
   9 P    3.220000
   9 P    2.290000
   3 D   53.450000
   4 D   35.870000
   5 D   24.490000
   6 D   17.010000
   6 D   10.170000
   7 D    7.170000
   7 D    4.450000
   8 D    3.180000
   8 D    2.030000
   4 F   45.700000
   5 F   27.330000
   6 F   16.820000
   6 F    8.950000
   7 F    5.650000
   7 F    3.140000
   5 G   19.750000
   6 G    9.740000
   7 G    5.010000
   7 G    2.280000


 BAS: List of all Elementary Cartesian Basis Functions
 =====================================================

 The numbering in the list below (to the right of the function characteristics) is referred
 to in print-outs of MO eigenvectors and Mulliken populations in the BAS representation
 (as contrasted to the SFO representation).

 Notes:
 1. The functions are characterized by a polynomial prefactor (powers of x,y,z and r) and
    an exponential decay factor alpha.
 2. Since the basis sets are specific for an atom TYPE, the individual functions occur on
    all atoms of that type.
 3. The word 'Core' in the left margin signals that it is a Core Function (CF) : not a
    degree of freedom in the valence set, but only used to ensure orthogonalization of
    the other valence basis functions on the frozen Core Orbitals.


 (power of) X  Y  Z  R     Alpha  on Atom
            ==========     =====     ==========

 Ru                                   1
                                  ---------------------------------------------------------------------------
            0  0  0  0   288.000      1
            0  0  0  0    71.900      2
            0  0  0  0    43.700      3
            0  0  0  1    51.900      4
            0  0  0  1    18.550      5
            0  0  0  2     9.550      6
            0  0  0  2     6.100      7
            0  0  0  3     5.600      8
            0  0  0  3     3.600      9
            0  0  0  4     2.300     10
            0  0  0  4     1.400     11
            0  0  0  4     0.890     12
            1  0  0  0    27.400     13
            0  1  0  0    27.400     14
            0  0  1  0    27.400     15
            1  0  0  0    17.750     16
            0  1  0  0    17.750     17
            0  0  1  0    17.750     18
            1  0  0  1    10.700     19
            0  1  0  1    10.700     20
            0  0  1  1    10.700     21
            1  0  0  1     7.600     22
            0  1  0  1     7.600     23
            0  0  1  1     7.600     24
            1  0  0  2     5.500     25
            0  1  0  2     5.500     26
            0  0  1  2     5.500     27
            1  0  0  2     3.650     28
            0  1  0  2     3.650     29
            0  0  1  2     3.650     30
            1  0  0  2     2.500     31
            0  1  0  2     2.500     32
            0  0  1  2     2.500     33
            2  0  0  0    16.400     34
            1  1  0  0    16.400     35
            1  0  1  0    16.400     36
            0  2  0  0    16.400     37
            0  1  1  0    16.400     38
            0  0  2  0    16.400     39
            2  0  0  0     9.750     40
            1  1  0  0     9.750     41
            1  0  1  0     9.750     42
            0  2  0  0     9.750     43
            0  1  1  0     9.750     44
            0  0  2  0     9.750     45
            2  0  0  0     6.350     46
            1  1  0  0     6.350     47
            1  0  1  0     6.350     48
            0  2  0  0     6.350     49
            0  1  1  0     6.350     50
            0  0  2  0     6.350     51
            2  0  0  1     4.000     52
            1  1  0  1     4.000     53
            1  0  1  1     4.000     54
            0  2  0  1     4.000     55
            0  1  1  1     4.000     56
            0  0  2  1     4.000     57
            2  0  0  1     2.150     58
            1  1  0  1     2.150     59
            1  0  1  1     2.150     60
            0  2  0  1     2.150     61
            0  1  1  1     2.150     62
            0  0  2  1     2.150     63
            2  0  0  1     1.140     64
            1  1  0  1     1.140     65
            1  0  1  1     1.140     66
            0  2  0  1     1.140     67
            0  1  1  1     1.140     68
            0  0  2  1     1.140     69
            1  0  0  3     1.400     70
            0  1  0  3     1.400     71
            0  0  1  3     1.400     72
            3  0  0  0     2.000     73
            2  1  0  0     2.000     74
            2  0  1  0     2.000     75
            1  2  0  0     2.000     76
            1  1  1  0     2.000     77
            1  0  2  0     2.000     78
            0  3  0  0     2.000     79
            0  2  1  0     2.000     80
            0  1  2  0     2.000     81
            0  0  3  0     2.000     82

 Total number of charge fitting functions (nprimf)       237
 Total number of Cartesian basis functions (naos)         82
 Total number of Cartesian core functions  (ncos)          0


 BAS: List of all Elementary Cartesian Basis Functions
 =====================================================

 The numbering in the list below (to the right of the function characteristics) is referred
 to in print-outs of MO eigenvectors and Mulliken populations in the BAS representation
 (as contrasted to the SFO representation).

 Notes:
 1. The functions are characterized by a polynomial prefactor (powers of x,y,z and r) and
    an exponential decay factor alpha.
 2. Since the basis sets are specific for an atom TYPE, the individual functions occur on
    all atoms of that type.
 3. The word 'Core' in the left margin signals that it is a Core Function (CF) : not a
    degree of freedom in the valence set, but only used to ensure orthogonalization of
    the other valence basis functions on the frozen Core Orbitals.


 (power of) X  Y  Z  R     Alpha  on Atom
            ==========     =====     ==========

 Ru                                   1
                                  ---------------------------------------------------------------------------
            0  0  0  0   288.000      1
            0  0  0  0    71.900      2
            0  0  0  0    43.700      3
            0  0  0  1    51.900      4
            0  0  0  1    18.550      5
            0  0  0  2     9.550      6
            0  0  0  2     6.100      7
            0  0  0  3     5.600      8
            0  0  0  3     3.600      9
            0  0  0  4     2.300     10
            0  0  0  4     1.400     11
            0  0  0  4     0.890     12
            1  0  0  0    27.400     13
            0  1  0  0    27.400     14
            0  0  1  0    27.400     15
            1  0  0  0    17.750     16
            0  1  0  0    17.750     17
            0  0  1  0    17.750     18
            1  0  0  1    10.700     19
            0  1  0  1    10.700     20
            0  0  1  1    10.700     21
            1  0  0  1     7.600     22
            0  1  0  1     7.600     23
            0  0  1  1     7.600     24
            1  0  0  2     5.500     25
            0  1  0  2     5.500     26
            0  0  1  2     5.500     27
            1  0  0  2     3.650     28
            0  1  0  2     3.650     29
            0  0  1  2     3.650     30
            1  0  0  2     2.500     31
            0  1  0  2     2.500     32
            0  0  1  2     2.500     33
            2  0  0  0    16.400     34
            1  1  0  0    16.400     35
            1  0  1  0    16.400     36
            0  2  0  0    16.400     37
            0  1  1  0    16.400     38
            0  0  2  0    16.400     39
            2  0  0  0     9.750     40
            1  1  0  0     9.750     41
            1  0  1  0     9.750     42
            0  2  0  0     9.750     43
            0  1  1  0     9.750     44
            0  0  2  0     9.750     45
            2  0  0  0     6.350     46
            1  1  0  0     6.350     47
            1  0  1  0     6.350     48
            0  2  0  0     6.350     49
            0  1  1  0     6.350     50
            0  0  2  0     6.350     51
            2  0  0  1     4.000     52
            1  1  0  1     4.000     53
            1  0  1  1     4.000     54
            0  2  0  1     4.000     55
            0  1  1  1     4.000     56
            0  0  2  1     4.000     57
            2  0  0  1     2.150     58
            1  1  0  1     2.150     59
            1  0  1  1     2.150     60
            0  2  0  1     2.150     61
            0  1  1  1     2.150     62
            0  0  2  1     2.150     63
            2  0  0  1     1.140     64
            1  1  0  1     1.140     65
            1  0  1  1     1.140     66
            0  2  0  1     1.140     67
            0  1  1  1     1.140     68
            0  0  2  1     1.140     69
            1  0  0  3     1.400     70
            0  1  0  3     1.400     71
            0  0  1  3     1.400     72
            3  0  0  0     2.000     73
            2  1  0  0     2.000     74
            2  0  1  0     2.000     75
            1  2  0  0     2.000     76
            1  1  1  0     2.000     77
            1  0  2  0     2.000     78
            0  3  0  0     2.000     79
            0  2  1  0     2.000     80
            0  1  2  0     2.000     81
            0  0  3  0     2.000     82
1
 ***************************************************************************************************


                                              ***********************
                                              *  T E C H N I C A L  *
                                              ***********************
  


 =============================================================
 P A R A L L E L I Z A T I O N  and  V E C T O R I Z A T I O N
 =============================================================
  
 Nr of parallel processes:                                1
 Maximum vector length in NumInt loops:                 128

 IO buffersize (Mb):                                     64.000000


 =====================
 S C F   U P D A T E S
 =====================
  
 Max. nr. of cycles:                               300
 Convergence criterion:                              0.0000000100
   secondary criterion:                              0.0000000100

 Mix parameter (when DIIS does not apply):           0.2000000000
 Special mix parameter for the first cycle:          1.0000000000
 Mixed ADIIS+DIIS will be used
    Max number of expansion vectors:                10
    Pure ADIIS when Max([F,P]) is above              0.1000000000
    Pure DIIS when Max([F,P]) is below               0.0010000000
 Automatic ElectronSmearing (in case of problematic SCF convergence) disabled


 =================
 P R E C I S I O N  ***  (General: NumInt, NeglectFunctionTails, ...)  ***
 =================
  

 NumInt:           Target precision:                12.0000000000
 -------           Initial precision:               10.0000000000
                   Min. precision (optimization):   10.0000000000

 Neglect Functions:          Basis functions:        0.1000000000E-13
 ------------------          Fit functions:          0.1000000000E-13


 ===========================
 L I N E A R   S C A L I N G
 ===========================
  

 Cut-off radii density fit:                        0.1000000000E-97
 Overlap cut-off criterion AO matrix elements:     0.1000000000E-97
 Cut-offs for Coulomb potential and fitted density:0.1000000000E-97
 Cut-off criterion for Coulomb multipole terms:    0.1000000000E-97
 Progressive Convergence parameter:                 0.000000000    
1
 ***************************************************************************************************


                                            ***************************
                                            *  C O M P U T A T I O N  *
                                            ***************************
  

 Number of elements of the density matrix on this node (used, total):      3403      3403


 ===========================================
 Numerical Integration : Fuzzy Cells (Becke)
 ===========================================
  
 Becke grid quality: VERYGOOD       
  
 Lebedev angular grid order:             min:  13 max:  41
 Nr. of radial points:                   min: 149 max: 149

 Total nr. of points:        149
 Nr. of blocks:                2
 Block length:                75
 Nr. of dummy points:          1


 Test of Precision of the Numerical Integration Grid
 ===================================================

 Integral of the Total Core Density:                   0.00000000000000


 ========================
 Density Fitting (zlmFit)
 ========================
  
 ZlmFit Fit Quality: VERYGOOD       
  
 Max L-expansion:                        min:   0 max:   0
 Nr. of radial interpolation points:     min: 360 max: 360


 ======================
 RI Hartree-Fock Scheme
 ======================
  
 Fit Set Quality     : NORMAL
 Integration Quality : NORMAL
 Threshold Quality   : NORMAL
 Response Quality    : DEFAULT
 Is Range Separated  :  F
 
 RIHartreeFock Dependency: number of modified vectors:           0


 =====
 S C F  ***  ScaSCF  ***
 =====
  

 CYCLE    1
 SCF Error: norm([F,P])=      0.000000000000, max([F,P])=      0.000000000000
 orbitals (Q,E):
 ---------------
 S :1...12           ( 2.00  -989.1677)  ( 2.00  -248.7282)  ( 2.00  -108.8557)  ( 2.00   -60.2335)
                     ( 1.00   -37.6931)  ( 0.00   -24.7973)  ( 0.00   -15.9349)  ( 0.00    -9.8518)
                     ( 0.00    -5.8515)  ( 0.00   415.9727)  ( 0.00  3890.7018)  ( 0.00 19472.0663)
 P :1...8            ( 6.00  -244.5615)  ( 6.00  -108.2784)  ( 6.00   -60.5994)  ( 0.00   -38.2744)
                     ( 0.00   -25.4392)  ( 0.00   -16.7685)  ( 0.00    -9.7944)  ( 0.00    88.4922)
 D :1...6            (10.00  -107.6704)  ( 7.00   -59.8814)  ( 0.00   -36.4332)  ( 0.00   -24.2526)
                     ( 0.00   -16.7043)  ( 0.00    -9.4689)
 F :1...1            ( 0.00   -19.9991)

 CYCLE    2
  SDIIS (wt  0.000):  1.0000 -0.0000
 A-DIIS (wt  1.000):  0.0000  1.0000
  DIIS coefficients:  0.0000  1.0000
 SCF Error: norm([F,P])=    212.160492923902, max([F,P])=     38.380220412835
 orbitals (Q,E):
 ---------------
 S :1...6            ( 2.00  -749.0321)  ( 2.00   -73.3698)  ( 2.00    -2.2811)  ( 2.00    -0.0145)
                     ( 1.00     0.1162)  ( 0.00     0.5945)
 P :1...4            ( 6.00   -58.6969)  ( 6.00     0.0503)  ( 6.00     0.3075)  ( 0.00     1.2009)
 D :1...3            (10.00     0.2359)  ( 7.00     1.1550)  ( 0.00     4.0384)
 F :1...1            ( 0.00     1.7598)

 CYCLE    3
  SDIIS (wt  0.000):  0.1594  0.8406
 A-DIIS (wt  1.000):  0.5144  0.4856
  DIIS coefficients:  0.5144  0.4856
 SCF Error: norm([F,P])=     87.572375853014, max([F,P])=     24.122722212580
 orbitals (Q,E):
 ---------------
 S :1...6            ( 2.00  -805.4052)  ( 2.00  -119.0541)  ( 2.00   -26.8432)  ( 2.00    -7.7799)
                     ( 1.00    -2.3919)  ( 0.00    -0.5314)
 P :1...4            ( 6.00  -106.0861)  ( 6.00   -22.7267)  ( 6.00    -6.4336)  ( 0.00    -1.8787)
 D :1...3            (10.00   -16.2161)  ( 7.00    -4.3678)  ( 0.00    -1.0823)
 F :1...1            ( 0.00    -1.1698)

 CYCLE    4
  SDIIS (wt  0.000):  0.0223 -0.0027  0.9804
 A-DIIS (wt  1.000):  0.0000  0.0000  1.0000
  DIIS coefficients:  0.0000  0.0000  1.0000
 SCF Error: norm([F,P])=     13.754645292419, max([F,P])=      2.997067509536
 orbitals (Q,E):
 ---------------
 S :1...6            ( 2.00  -804.2621)  ( 2.00  -112.8652)  ( 2.00   -17.1426)  ( 2.00    -0.9876)
                     ( 1.00     0.0217)  ( 0.00     0.1799)
 P :1...4            ( 6.00  -100.6523)  ( 6.00   -13.1344)  ( 6.00    -0.1720)  ( 0.00     0.2176)
 D :1...3            (10.00    -6.6043)  ( 7.00     0.2482)  ( 0.00     0.8914)
 F :1...1            ( 0.00     1.4831)

 CYCLE    5
  SDIIS (wt  0.000):  0.0103 -0.0113  0.4023  0.5987
 A-DIIS (wt  1.000):  0.0000  0.0000  0.6280  0.3720
  DIIS coefficients:  0.0000  0.0000  0.6280  0.3720
 SCF Error: norm([F,P])=     10.373713266879, max([F,P])=      2.444057197817
 orbitals (Q,E):
 ---------------
 S :1...6            ( 2.00  -808.2898)  ( 2.00  -116.9476)  ( 2.00   -20.7276)  ( 2.00    -3.1245)
                     ( 1.00    -0.3299)  ( 0.00     0.0100)
 P :1...4            ( 6.00  -104.7513)  ( 6.00   -16.7176)  ( 6.00    -2.0159)  ( 0.00    -0.1227)
 D :1...3            (10.00   -10.2340)  ( 7.00    -0.4560)  ( 0.00     0.1170)
 F :1...1            ( 0.00     0.6206)

 CYCLE    6
  SDIIS (wt  0.000): -0.0000  0.0004  0.0722 -0.0053  0.9327
 A-DIIS (wt  1.000):  0.0000  0.0000  0.0000  0.0000  1.0000
  DIIS coefficients:  0.0000  0.0000  0.0000  0.0000  1.0000
 SCF Error: norm([F,P])=      1.147673622493, max([F,P])=      0.241782609850
 orbitals (Q,E):
 ---------------
 S :1...6            ( 2.00  -807.6604)  ( 2.00  -116.7543)  ( 2.00   -20.8282)  ( 2.00    -2.8869)
                     ( 1.00    -0.1105)  ( 0.00     0.0632)
 P :1...4            ( 6.00  -104.4993)  ( 6.00   -16.8115)  ( 6.00    -1.7460)  ( 0.00     0.0413)
 D :1...3            (10.00   -10.3260)  ( 7.00    -0.1413)  ( 0.00     0.2393)
 F :1...1            ( 0.00     0.9712)

 CYCLE    7
  SDIIS (wt  0.560): -0.0001 -0.0000  0.0140  0.0053  0.2325  0.7483
 A-DIIS (wt  0.440):  0.0000  0.0000  0.0000  0.0000  0.0000  1.0000
  DIIS coefficients: -0.0001 -0.0000  0.0079  0.0030  0.1302  0.8590
 SCF Error: norm([F,P])=      0.219360267123, max([F,P])=      0.044548087126
 orbitals (Q,E):
 ---------------
 S :1...6            ( 2.00  -807.6417)  ( 2.00  -116.7137)  ( 2.00   -20.8077)  ( 2.00    -2.9634)
                     ( 1.00    -0.1604)  ( 0.00     0.0417)
 P :1...4            ( 6.00  -104.4608)  ( 6.00   -16.7915)  ( 6.00    -1.8281)  ( 0.00    -0.0006)
 D :1...3            (10.00   -10.3020)  ( 7.00    -0.2256)  ( 0.00     0.2031)
 F :1...1            ( 0.00     0.8868)

 CYCLE    8
  SDIIS (wt  0.847): -0.0000  0.0000 -0.0009  0.0005  0.0287  0.2604  0.7113
 A-DIIS (wt  0.153):  0.0000  0.0000  0.0000  0.0000  0.0000  0.0000  1.0000
  DIIS coefficients: -0.0000  0.0000 -0.0007  0.0004  0.0243  0.2206  0.7553
 SCF Error: norm([F,P])=      0.074833261853, max([F,P])=      0.016107270496
 orbitals (Q,E):
 ---------------
 S :1...6            ( 2.00  -807.6632)  ( 2.00  -116.7288)  ( 2.00   -20.8040)  ( 2.00    -2.9451)
                     ( 1.00    -0.1536)  ( 0.00     0.0442)
 P :1...4            ( 6.00  -104.4773)  ( 6.00   -16.7880)  ( 6.00    -1.8100)  ( 0.00     0.0048)
 D :1...3            (10.00   -10.3000)  ( 7.00    -0.2100)  ( 0.00     0.2080)
 F :1...1            ( 0.00     0.9001)

 CYCLE    9
  SDIIS (wt  0.986): -0.0000  0.0000  0.0000 -0.0002  0.0098  0.0778  0.2536  0.6589
 A-DIIS (wt  0.014):  0.0000  0.0000  0.0000  0.0000  0.0000  0.0000  0.0000  1.0000
  DIIS coefficients: -0.0000  0.0000  0.0000 -0.0002  0.0097  0.0767  0.2501  0.6636
 SCF Error: norm([F,P])=      0.010468906024, max([F,P])=      0.002359309790
 orbitals (Q,E):
 ---------------
 S :1...6            ( 2.00  -807.6635)  ( 2.00  -116.7299)  ( 2.00   -20.8067)  ( 2.00    -2.9479)
                     ( 1.00    -0.1542)  ( 0.00     0.0439)
 P :1...4            ( 6.00  -104.4782)  ( 6.00   -16.7906)  ( 6.00    -1.8127)  ( 0.00     0.0044)
 D :1...3            (10.00   -10.3025)  ( 7.00    -0.2119)  ( 0.00     0.2075)
 F :1...1            ( 0.00     0.8989)

 CYCLE   10
  SDIIS (wt  1.000):  0.0000  0.0000  0.0000 -0.0000 -0.0000 -0.0006  0.0007 -0.0050  1.0049
  DIIS coefficients:  0.0000  0.0000  0.0000 -0.0000 -0.0000 -0.0006  0.0007 -0.0050  1.0049
 SCF Error: norm([F,P])=      0.000207352401, max([F,P])=      0.000043362114
 orbitals (Q,E):
 ---------------
 S :1...6            ( 2.00  -807.6635)  ( 2.00  -116.7299)  ( 2.00   -20.8067)  ( 2.00    -2.9480)
                     ( 1.00    -0.1542)  ( 0.00     0.0439)
 P :1...4            ( 6.00  -104.4782)  ( 6.00   -16.7907)  ( 6.00    -1.8128)  ( 0.00     0.0043)
 D :1...3            (10.00   -10.3026)  ( 7.00    -0.2120)  ( 0.00     0.2075)
 F :1...1            ( 0.00     0.8988)

 CYCLE   11
  SDIIS (wt  1.000):  0.0000 -0.0000 -0.0000  0.0000  0.0000  0.0001  0.0006  0.0034 -0.0370  1.0328
  DIIS coefficients:  0.0000 -0.0000 -0.0000  0.0000  0.0000  0.0001  0.0006  0.0034 -0.0370  1.0328
 SCF Error: norm([F,P])=      0.000021614367, max([F,P])=      0.000004658418
 orbitals (Q,E):
 ---------------
 S :1...6            ( 2.00  -807.6635)  ( 2.00  -116.7299)  ( 2.00   -20.8067)  ( 2.00    -2.9480)
                     ( 1.00    -0.1542)  ( 0.00     0.0439)
 P :1...4            ( 6.00  -104.4782)  ( 6.00   -16.7907)  ( 6.00    -1.8128)  ( 0.00     0.0043)
 D :1...3            (10.00   -10.3026)  ( 7.00    -0.2120)  ( 0.00     0.2075)
 F :1...1            ( 0.00     0.8988)

 CYCLE   12
  SDIIS (wt  1.000):  0.0000 -0.0000 -0.0000 -0.0000  0.0001 -0.0008 -0.0271  1.0278
  DIIS coefficients:  0.0000 -0.0000 -0.0000 -0.0000  0.0001 -0.0008 -0.0271  1.0278
 SCF Error: norm([F,P])=      0.000001634134, max([F,P])=      0.000000403034
 orbitals (Q,E):
 ---------------
 S :1...6            ( 2.00  -807.6635)  ( 2.00  -116.7299)  ( 2.00   -20.8067)  ( 2.00    -2.9480)
                     ( 1.00    -0.1542)  ( 0.00     0.0439)
 P :1...4            ( 6.00  -104.4782)  ( 6.00   -16.7907)  ( 6.00    -1.8128)  ( 0.00     0.0043)
 D :1...3            (10.00   -10.3026)  ( 7.00    -0.2120)  ( 0.00     0.2075)
 F :1...1            ( 0.00     0.8988)

 CYCLE   13
  SDIIS (wt  1.000): -0.0000 -0.0000  0.0000 -0.0002 -0.0007  0.0116  0.9892
  DIIS coefficients: -0.0000 -0.0000  0.0000 -0.0002 -0.0007  0.0116  0.9892
 SCF Error: norm([F,P])=      0.000000025899, max([F,P])=      0.000000006134
 orbitals (Q,E):
 ---------------
 S :1...6            ( 2.00  -807.6635)  ( 2.00  -116.7299)  ( 2.00   -20.8067)  ( 2.00    -2.9480)
                     ( 1.00    -0.1542)  ( 0.00     0.0439)
 P :1...4            ( 6.00  -104.4782)  ( 6.00   -16.7907)  ( 6.00    -1.8128)  ( 0.00     0.0043)
 D :1...3            (10.00   -10.3026)  ( 7.00    -0.2120)  ( 0.00     0.2075)
 F :1...1            ( 0.00     0.8988)

 SCF CONVERGED

 CYCLE   14
1
 ***************************************************************************************************


                                                *******************
                                                *  R E S U L T S  *
                                                *******************
  
  
 Hartree-Fock exchange energy:   -131.588100551566     
 *** Setting up for NEW gradients in Focky
 *** Using FIT density in Focky

 Scaled ZORA Orbital Energies, per Irrep and Spin:
 =================================================
                        Occup              E (au)              E (eV)       Diff (eV) with prev. cycle
                        -----      --------------------        ------       --------------------------
 S
               1        2.000     -0.80766351842352E+03    -21977.643               1.07E-07
               2        2.000     -0.11672988383952E+03     -3176.382               1.13E-07
               3        2.000     -0.20806748332402E+02      -566.180               1.08E-07
               4        2.000     -0.29480232061123E+01       -80.220               1.04E-07
               5        1.000     -0.15423374913473E+00        -4.197               3.28E-08
               6        0.000      0.43891966879540E-01         1.194
               7        0.000      0.45339806905326E+00        12.338
               8        0.000      0.28059445572154E+01        76.354
               9        0.000      0.17704149144536E+02       481.754
              10        0.000      0.57026705659735E+03     15517.756
              11        0.000      0.40505415525980E+04    110220.844
              12        0.000      0.19565669414060E+05    532408.954
 P
               1        6.000     -0.10447820205192E+03     -2842.997               1.12E-07
               2        6.000     -0.16790717437992E+02      -456.899               1.09E-07
               3        6.000     -0.18127528228731E+01       -49.328               1.01E-07
               4        0.000      0.43301130807865E-02         0.118
               5        0.000      0.71435345217711E+00        19.439
               6        0.000      0.42005030804481E+01       114.302
               7        0.000      0.23254854134359E+02       632.797
               8        0.000      0.21849694130916E+03      5945.604
 D
               1       10.000     -0.10302564348282E+02      -280.347               1.09E-07
               2        7.000     -0.21201796705922E+00        -5.769               8.08E-08
               3        0.000      0.20748387589831E+00         5.646
               4        0.000      0.14491564547929E+01        39.434
               5        0.000      0.98315560081478E+01       267.530
               6        0.000      0.64593766012952E+02      1757.686
 F
               1        0.000      0.89877297367158E+00        24.457


 Partially Occupied:
               5 S                -0.15423374913473E+00
               2 D                -0.21201796705922E+00
  
 HOMO :        3 P                -0.18127528228731E+01
 LUMO :        4 P                 0.43301130807865E-02
  


 Orbital Energies, all Irreps
 ========================================

 Irrep        no.  (spin)   Occup              E (au)                E (eV)
 ---------------------------------------------------------------------------
 S             1             2.00       -0.80766351842352E+03    -21977.6426
 S             2             2.00       -0.11672988383952E+03     -3176.3818
 P             1             6.00       -0.10447820205192E+03     -2842.9965
 S             3             2.00       -0.20806748332402E+02      -566.1804
 P             2             6.00       -0.16790717437992E+02      -456.8987
 D             1            10.00       -0.10302564348282E+02      -280.3470
 S             4             2.00       -0.29480232061123E+01       -80.2198
 P             3             6.00       -0.18127528228731E+01       -49.3275
 D             2             7.00       -0.21201796705922E+00        -5.7693
 S             5             1.00       -0.15423374913473E+00        -4.1969
 P             4             0.00        0.43301130807865E-02         0.1178
 S             6             0.00        0.43891966879540E-01         1.1944
 D             3             0.00        0.20748387589831E+00         5.6459
 S             7             0.00        0.45339806905326E+00        12.3376
 P             5             0.00        0.71435345217711E+00        19.4385
 F             1             0.00        0.89877297367158E+00        24.4569
 D             4             0.00        0.14491564547929E+01        39.4336
 S             8             0.00        0.28059445572154E+01        76.3536
 P             6             0.00        0.42005030804481E+01       114.3015
 D             5             0.00        0.98315560081478E+01       267.5303
 S             9             0.00        0.17704149144536E+02       481.7544
 P             7             0.00        0.23254854134359E+02       632.7968
 D             6             0.00        0.64593766012952E+02      1757.6858
 P             8             0.00        0.21849694130916E+03      5945.6043
 S            10             0.00        0.57026705659735E+03     15517.7562
 S            11             0.00        0.40505415525980E+04    110220.8437
 S            12             0.00        0.19565669414060E+05    532408.9539


 All Electron Calculation, thus no Orbital Energies of the Core Orbitals are calculated


 =======================================
 M U L L I K E N   P O P U L A T I O N S
 =======================================
  
 The survey below gives for each atom:
 a) the total charge (Z minus electrons)
 b) the net spin polarization (nr of electrons spin-A minus spin-B)
 c) for each spin the atomic electron valence density (integrated) per L-value.

 Atom              Charge    Spin density          S         P         D         F
 ----              ------    ------------       ------    ------    ------    ------
 1 Ru              0.0000                       9.0000   18.0000   17.0000    0.0000

 Populations of individual BAS functions
 ----------------------------------------
 1 Ru           0.0060  0.2150  1.9654 -0.2561  2.0679  1.8714 -0.0349  1.4464  0.7315  0.3659
                0.5194  0.1021  0.5369  0.5369  0.5369  1.4382  1.4382  1.4382  1.1393  1.1393
                1.1393  0.8700  0.8700  0.8700  0.8083  0.8083  0.8083  1.0496  1.0496  1.0496
                0.1574  0.1574  0.1574  0.1724  0.2586  0.2586  0.1724  0.2586  0.1724  0.7915
                1.1873  1.1873  0.7915  1.1873  0.7915  0.3901  0.5851  0.5851  0.3901  0.5851
                0.3901  0.4090  0.6134  0.6134  0.4090  0.6134  0.4090  0.4230  0.6345  0.6345
                0.4230  0.6345  0.4230  0.0807  0.1210  0.1210  0.0807  0.1210  0.0807  0.0004
                0.0004  0.0004  0.0000  0.0000  0.0000  0.0000  0.0000  0.0000  0.0000  0.0000
                0.0000  0.0000

 Gross Charges per Atom (Z minus electrons)
 ==========================================
             0.0000
 Net Total:  0.00000000


 =======================================================================
 Electrostatic potential at the Nuclei due to electrons and other nuclei
 =======================================================================
  
         Atom                  Potential
         ----                  ---------
     1)   Ru                250.67932814
 
 
 ========================
 No memory problems found
 ========================
 
 Maximum number of active allocate calls:         486
 
 *******************************************************************************

                             A D F   E X I T
 NORMAL TERMINATION


 =================
 Timing Statistics
 =================
  
 Total Used :                     CPU=        4.04      System=        0.13     Elapsed=        4.69

 Calls  Section                     ( Mean, Percentage )
 ---------------------------------------------------------------------------------------------------
     3  ><      ................      0.00    0.05             0.00    1.54             0.00    0.15
     1  INIT    ................      0.05    1.24             0.01    5.38             0.46    9.84
     1  GEOMET  ................      0.02    0.54             0.02   19.23             0.07    1.41
     1  INPUTA  ................      0.00    0.07             0.00    2.31             0.01    0.13
     1  MAINSY  ................      0.01    0.32             0.01    4.62             0.03    0.65
     1  SYMFIT  ................      0.00    0.02             0.00    2.31             0.00    0.06
     1  CORORT  ................      0.00    0.02             0.00    0.00             0.00    0.06
     1  SYMORB  ................      0.00    0.02             0.00    0.00             0.00    0.04
     1  FITINT  ................      0.04    0.97             0.00    3.85             0.06    1.26
     1  CLSMAT  ................      0.00    0.02             0.00    0.77             0.00    0.08
     1  ORTHON  ................      0.01    0.20             0.00    0.00             0.01    0.21
     1  GENPT   ................      0.03    0.84             0.00    0.77             0.04    0.85
     1  PTBAS   ................      0.01    0.20             0.00    0.77             0.01    0.21
    14  FOCKY   ................      0.26   90.17             0.00   41.54             0.27   79.27
    14  FOCKTR  ................      0.00    0.35             0.00    0.00             0.00    0.32
    14  SDIIS   ................      0.00    1.19             0.00   10.77             0.01    1.86
     1  COREPS  ................      0.07    1.81             0.00    2.31             0.08    1.63
     1  POPAN   ................      0.06    1.39             0.00    0.77             0.06    1.24
     1  DEBYE   ................      0.00    0.07             0.00    0.00             0.00    0.10
     1  EXIT PROCEDURE .........      0.02    0.50             0.00    3.08             0.03    0.63


 Currently Open Files (EXIT00)
 ====================

 Unit    Access Format  Status   Type       Ident (file)
 -------------------------------------------------------
   3      SEQ    FORM   TRANSP  NORMAL      LOGFILE
                                          ( logfile )


 Buffered I/O statistics
 =======================
 Memory available:                     67108864
 Number of records fitting in memory:     16131
 Input :   0.0% of                        70968  *4k bytes
 Output:   3.0% of                         7817  *4k bytes
 Records from serial files evicted:           0
                    others evicted:           0
 Hash table lookups:     158078 with       2285 conflicts (  1.45%)

 ***************************************************************************************************
 (LOGFILE)
 <Mar13-2020> <06:53:20>  DIRAC 2018  RunTime: Mar13-2020 06:53:20  Nodes: 1  Procs: 1
 <Mar13-2020> <06:53:20>  NORMAL TERMINATION
 <Mar13-2020> <06:53:20>  END
 <Mar13-2020> <06:53:21>  ADF 2018  RunTime: Mar13-2020 06:53:21  Nodes: 1  Procs: 1
 <Mar13-2020> <06:53:21>  Hydrogen (TZ2P)
 <Mar13-2020> <06:53:21>  RunType   : CREATE
 <Mar13-2020> <06:53:22>  Net Charge: 0 (Nuclei minus Electrons)
 <Mar13-2020> <06:53:22>  Symmetry  : ATOM
  Coordinates
    Atom         X           Y           Z   (Angstrom)
    1.H         0.000000    0.000000    0.000000
 <Mar13-2020> <06:53:22>  >>>> CORORT
 <Mar13-2020> <06:53:22>  >>>> FITINT
 <Mar13-2020> <06:53:22>  >>>> CLSMAT
 <Mar13-2020> <06:53:22>  >>>> ORTHON
 <Mar13-2020> <06:53:22>  >>>> GENPT
 <Mar13-2020> <06:53:22>  Block Length=  64
 <Mar13-2020> <06:53:22>  >>>> PTBAS
 <Mar13-2020> <06:53:22>  >>>> CYCLE
 <Mar13-2020> <06:53:22>  CalcFitR12Fit
 <Mar13-2020> <06:53:22>  CalcFitCoeff
 <Mar13-2020> <06:53:22>              |Error|         MaxErr       Wt(A-DIIS)
 <Mar13-2020> <06:53:22>      1      0.00000000      0.00000000
 <Mar13-2020> <06:53:22>      2      0.04054928      0.03971437
 <Mar13-2020> <06:53:22>      3      0.00832083      0.00780322    100.0
 <Mar13-2020> <06:53:22>      4      0.00118152      0.00115721      0.2
 <Mar13-2020> <06:53:22>      5      0.00002879      0.00002504      0.0
 <Mar13-2020> <06:53:22>      6      0.00000136      0.00000117      0.0
 <Mar13-2020> <06:53:22>      7      0.00000001      0.00000000      0.0
 <Mar13-2020> <06:53:22>  SCF converged
 <Mar13-2020> <06:53:22>      8      0.00000000      0.00000000      0.0
 <Mar13-2020> <06:53:22>  >>>> POPAN
 <Mar13-2020> <06:53:22>  >>>> DEBYE
 <Mar13-2020> <06:53:22>  NORMAL TERMINATION
 <Mar13-2020> <06:53:22>  END
 <Mar13-2020> <06:53:22>  DIRAC 2018  RunTime: Mar13-2020 06:53:22  Nodes: 1  Procs: 1
 <Mar13-2020> <06:53:23>  NORMAL TERMINATION
 <Mar13-2020> <06:53:23>  END
 <Mar13-2020> <06:53:23>  ADF 2018  RunTime: Mar13-2020 06:53:23  Nodes: 1  Procs: 1
 <Mar13-2020> <06:53:23>  Carbon (TZ2P)
 <Mar13-2020> <06:53:23>  RunType   : CREATE
 <Mar13-2020> <06:53:23>  Net Charge: 0 (Nuclei minus Electrons)
 <Mar13-2020> <06:53:23>  Symmetry  : ATOM
  Coordinates
    Atom         X           Y           Z   (Angstrom)
    1.C         0.000000    0.000000    0.000000
 <Mar13-2020> <06:53:23>  >>>> CORORT
 <Mar13-2020> <06:53:23>  >>>> FITINT
 <Mar13-2020> <06:53:23>  >>>> CLSMAT
 <Mar13-2020> <06:53:23>  >>>> ORTHON
 <Mar13-2020> <06:53:23>  >>>> GENPT
 <Mar13-2020> <06:53:23>  Block Length=  72
 <Mar13-2020> <06:53:23>  >>>> PTBAS
 <Mar13-2020> <06:53:23>  >>>> CYCLE
 <Mar13-2020> <06:53:24>  CalcFitR12Fit
 <Mar13-2020> <06:53:24>  CalcFitCoeff
 <Mar13-2020> <06:53:24>              |Error|         MaxErr       Wt(A-DIIS)
 <Mar13-2020> <06:53:24>      1      0.00000000      0.00000000
 <Mar13-2020> <06:53:24>      2      4.50950058      3.33165318    100.0
 <Mar13-2020> <06:53:24>      3      1.48779726      1.21230936    100.0
 <Mar13-2020> <06:53:24>      4      0.77616653      0.61271542    100.0
 <Mar13-2020> <06:53:24>      5      0.33333808      0.26665819    100.0
 <Mar13-2020> <06:53:24>      6      0.19175659      0.14926595    100.0
 <Mar13-2020> <06:53:24>      7      0.06849582      0.05376806     53.3
 <Mar13-2020> <06:53:24>      8      0.02853590      0.02224115     21.5
 <Mar13-2020> <06:53:24>      9      0.00420142      0.00327217      2.3
 <Mar13-2020> <06:53:24>     10      0.00007980      0.00006211      0.0
 <Mar13-2020> <06:53:24>     11      0.00000014      0.00000010      0.0
 <Mar13-2020> <06:53:24>     12      0.00000000      0.00000000      0.0
 <Mar13-2020> <06:53:24>  SCF converged
 <Mar13-2020> <06:53:24>     13      0.00000000      0.00000000      0.0
 <Mar13-2020> <06:53:24>  >>>> POPAN
 <Mar13-2020> <06:53:24>  >>>> DEBYE
 <Mar13-2020> <06:53:24>  NORMAL TERMINATION
 <Mar13-2020> <06:53:24>  END
 <Mar13-2020> <06:53:24>  DIRAC 2018  RunTime: Mar13-2020 06:53:24  Nodes: 1  Procs: 1
 <Mar13-2020> <06:53:24>  NORMAL TERMINATION
 <Mar13-2020> <06:53:24>  END
 <Mar13-2020> <06:53:25>  ADF 2018  RunTime: Mar13-2020 06:53:25  Nodes: 1  Procs: 1
 <Mar13-2020> <06:53:25>  Oxygen (TZ2P)
 <Mar13-2020> <06:53:25>  RunType   : CREATE
 <Mar13-2020> <06:53:25>  Net Charge: 0 (Nuclei minus Electrons)
 <Mar13-2020> <06:53:25>  Symmetry  : ATOM
  Coordinates
    Atom         X           Y           Z   (Angstrom)
    1.O         0.000000    0.000000    0.000000
 <Mar13-2020> <06:53:25>  >>>> CORORT
 <Mar13-2020> <06:53:25>  >>>> FITINT
 <Mar13-2020> <06:53:25>  >>>> CLSMAT
 <Mar13-2020> <06:53:25>  >>>> ORTHON
 <Mar13-2020> <06:53:25>  >>>> GENPT
 <Mar13-2020> <06:53:25>  Block Length=  68
 <Mar13-2020> <06:53:25>  >>>> PTBAS
 <Mar13-2020> <06:53:25>  >>>> CYCLE
 <Mar13-2020> <06:53:25>  CalcFitR12Fit
 <Mar13-2020> <06:53:25>  CalcFitCoeff
 <Mar13-2020> <06:53:26>              |Error|         MaxErr       Wt(A-DIIS)
 <Mar13-2020> <06:53:26>      1      0.00000000      0.00000000
 <Mar13-2020> <06:53:26>      2      8.80767135      5.53088210    100.0
 <Mar13-2020> <06:53:26>      3      3.45447955      2.41837752    100.0
 <Mar13-2020> <06:53:26>      4      1.25488510      0.63816369    100.0
 <Mar13-2020> <06:53:26>      5      1.35556849      0.75881119    100.0
 <Mar13-2020> <06:53:26>      6      0.06119035      0.03784930     37.2
 <Mar13-2020> <06:53:26>      7      0.00695460      0.00444292      3.5
 <Mar13-2020> <06:53:26>      8      0.00024654      0.00014197      0.0
 <Mar13-2020> <06:53:26>      9      0.00000864      0.00000465      0.0
 <Mar13-2020> <06:53:26>     10      0.00000064      0.00000037      0.0
 <Mar13-2020> <06:53:26>     11      0.00000001      0.00000000      0.0
 <Mar13-2020> <06:53:26>  SCF converged
 <Mar13-2020> <06:53:26>     12      0.00000000      0.00000000      0.0
 <Mar13-2020> <06:53:26>  >>>> POPAN
 <Mar13-2020> <06:53:26>  >>>> DEBYE
 <Mar13-2020> <06:53:26>  NORMAL TERMINATION
 <Mar13-2020> <06:53:26>  END
 <Mar13-2020> <06:53:26>  DIRAC 2018  RunTime: Mar13-2020 06:53:26  Nodes: 1  Procs: 1
 <Mar13-2020> <06:53:27>  NORMAL TERMINATION
 <Mar13-2020> <06:53:27>  END
 <Mar13-2020> <06:53:27>  ADF 2018  RunTime: Mar13-2020 06:53:27  Nodes: 1  Procs: 1
 <Mar13-2020> <06:53:27>  Ruthenium (TZ2P, all electron)
 <Mar13-2020> <06:53:27>  RunType   : CREATE
 <Mar13-2020> <06:53:27>  Net Charge: 0 (Nuclei minus Electrons)
 <Mar13-2020> <06:53:27>  Symmetry  : ATOM
  Coordinates
    Atom         X           Y           Z   (Angstrom)
    1.Ru        0.000000    0.000000    0.000000
 <Mar13-2020> <06:53:27>  >>>> CORORT
 <Mar13-2020> <06:53:27>  >>>> FITINT
 <Mar13-2020> <06:53:27>  >>>> CLSMAT
 <Mar13-2020> <06:53:27>  >>>> ORTHON
 <Mar13-2020> <06:53:27>  >>>> GENPT
 <Mar13-2020> <06:53:28>  Block Length=  75
 <Mar13-2020> <06:53:28>  >>>> PTBAS
 <Mar13-2020> <06:53:28>  >>>> CYCLE
 <Mar13-2020> <06:53:28>  CalcFitR12Fit
 <Mar13-2020> <06:53:28>  CalcFitCoeff
 <Mar13-2020> <06:53:30>              |Error|         MaxErr       Wt(A-DIIS)
 <Mar13-2020> <06:53:30>      1      0.00000000      0.00000000
 <Mar13-2020> <06:53:30>      2    212.16049292     38.38022041    100.0
 <Mar13-2020> <06:53:30>      3     87.57237585     24.12272221    100.0
 <Mar13-2020> <06:53:30>      4     13.75464529      2.99706751    100.0
 <Mar13-2020> <06:53:30>      5     10.37371327      2.44405720    100.0
 <Mar13-2020> <06:53:30>      6      1.14767362      0.24178261    100.0
 <Mar13-2020> <06:53:30>      7      0.21936027      0.04454809     44.0
 <Mar13-2020> <06:53:31>      8      0.07483326      0.01610727     15.3
 <Mar13-2020> <06:53:31>      9      0.01046891      0.00235931      1.4
 <Mar13-2020> <06:53:31>     10      0.00020735      0.00004336      0.0
 <Mar13-2020> <06:53:31>     11      0.00002161      0.00000466      0.0
 <Mar13-2020> <06:53:31>     12      0.00000163      0.00000040      0.0
 <Mar13-2020> <06:53:31>     13      0.00000003      0.00000001      0.0
 <Mar13-2020> <06:53:31>  SCF converged
 <Mar13-2020> <06:53:31>     14      0.00000001      0.00000000      0.0
 <Mar13-2020> <06:53:31>  >>>> POPAN
 <Mar13-2020> <06:53:31>  >>>> DEBYE
 <Mar13-2020> <06:53:32>  NORMAL TERMINATION
 <Mar13-2020> <06:53:32>  END


 Parallel Execution: Process Information
 ==============================================================================
 Rank   Node Name                              NodeID   MyNodeRank  NodeMaster
    0   c19-1.local                               0          0          0
    1   c19-1.local                               0          1         -1
    2   c19-1.local                               0          2         -1
    3   c19-1.local                               0          3         -1
    4   c19-1.local                               0          4         -1
    5   c19-1.local                               0          5         -1
    6   c19-1.local                               0          6         -1
    7   c19-1.local                               0          7         -1
    8   c19-1.local                               0          8         -1
    9   c19-1.local                               0          9         -1
   10   c19-1.local                               0         10         -1
   11   c19-1.local                               0         11         -1
   12   c19-1.local                               0         12         -1
   13   c19-1.local                               0         13         -1
   14   c19-3.local                               1          0          1
   15   c19-3.local                               1          1         -1
   16   c19-3.local                               1          2         -1
   17   c19-3.local                               1          3         -1
   18   c19-3.local                               1          4         -1
   19   c19-3.local                               1          5         -1
   20   c19-3.local                               1          6         -1
   21   c19-3.local                               1          7         -1
   22   c19-3.local                               1          8         -1
   23   c19-3.local                               1          9         -1
   24   c19-3.local                               1         10         -1
   25   c19-3.local                               1         11         -1
   26   c19-3.local                               1         12         -1
   27   c19-6.local                               2          0          2
   28   c19-6.local                               2          1         -1
   29   c19-6.local                               2          2         -1
   30   c19-6.local                               2          3         -1
   31   c19-6.local                               2          4         -1
   32   c19-6.local                               2          5         -1
   33   c19-6.local                               2          6         -1
   34   c19-6.local                               2          7         -1
   35   c19-6.local                               2          8         -1
   36   c19-6.local                               2          9         -1
   37   c19-6.local                               2         10         -1
   38   c19-6.local                               2         11         -1
   39   c19-6.local                               2         12         -1
 ==============================================================================


May use up to 15353MB of RAM as shared memory on node 0
May use up to 15353MB of RAM as shared memory on node 1
May use up to 15353MB of RAM as shared memory on node 2
 
TITLE Ru(beta-dik)3 project

COMMENT
  Input geom constructed from Ru(acac)3
END

UNITS
  length Angstrom
END

Atoms Cartesian
Ru       0.000000000      0.000000000      0.000000000
O       -1.425730000     -0.781504000      1.206095000
O        0.036062000     -1.625470000     -1.206095000
O        0.036062000      1.625470000      1.206095000
O        1.389667000     -0.843966000      1.206095000
O        1.389667000      0.843966000     -1.206095000
O       -1.425730000      0.781504000     -1.206095000
C       -1.950719000     -1.945096000      1.032407000
C       -0.709143000     -2.661920000     -1.032407000
C       -0.709143000      2.661920000      1.032407000
C        2.659862000     -0.716824000      1.032407000
C        2.659862000      0.716824000     -1.032407000
C       -1.950719000      1.945096000     -1.032407000
C       -2.991841000     -2.336471000      2.056803000
C       -1.642499000     -2.844892000      0.000000000
C       -0.527523000     -3.759246000     -2.056803000
C       -0.303277952      3.644562693      2.107667080
C       -1.642499000      2.844892000      0.000000000
C        3.519364000     -1.422774000      2.056803000
C        3.284998000      0.000000000      0.000000000
C        3.519364000      1.422774000     -2.056803000
C       -2.991841000      2.336471000     -2.056803000
H       -3.118207000     -1.527972000      2.782453000
H       -3.954249000     -2.540755000      1.569529000
H       -2.687928000     -3.250519000      2.583717000
H       -2.187490000     -3.788843000      0.000000000
H        0.235841000     -3.464432000     -2.782453000
H       -0.223234000     -4.694858000     -1.569529000
H       -1.471068000     -3.953074000     -2.583717000
H        2.882366000     -1.936460000      2.782453000
H        4.177483000     -2.154103000      1.569529000
H        4.158996000     -0.702555000      2.583717000
H        4.310841378      0.368383122      0.000000027
H        2.882366000      1.936460000     -2.782453000
H        4.177483000      2.154103000     -1.569529000
H        4.158996000      0.702555000     -2.583717000
H        0.482513039      3.207217124      2.730137309
H        0.065339224      4.576341558      1.658994499
H       -1.164130576      3.900243062      2.739367273
H       -2.187490000      3.788843000      0.000000000
H       -3.118207000      1.527972000     -2.782453000
H       -3.954249000      2.540755000     -1.569529000
H       -2.687928000      3.250519000     -2.583717000
END

SYMMETRY nosym

Charge 0 1

unrestricted

::INTEGRATION 6  :: not for ADF18

GEOMETRY
  Iterations 1000
::  Convergence e=0.001 grad=0.001 rad=0.01 :: Std for Geom Opt / TS:: not for ADF18
END

SCF
  Iterations 1000
::  Converge 1e-6  :: not for ADF18
END

RELATIVISTIC Scalar ZORA

SOLVATION
  Radii
   Ir=1.967
   Rh=1.950
   Ru=1.950
   C=1.700
   P=1.850
   H=1.350
   O=1.517
   I=1.967
   Fe=1.858
   F=1.425
   N=1.608
   Hg=2.108
  Subend
  Solv name=Acetonitrile  :: Solv for ADF18
END

XC
  hybrid B3LYP
END

Fragments
H t21.H
C t21.C
O t21.O
Ru t21.Ru
End

 *******************************************************************************
 *                                                                             *
 *  -------------------------------------                                      *
 *   Amsterdam Density Functional  (ADF)         2018                          *
 *  -------------------------------------                                      *
 *                                               r69431 2018-10-05             *
 *                                                                             *
 *                                                                             *
 *                              =================                              *
 *                              |               |                              *
 *                              |     A D F     |                              *
 *                              |               |                              *
 *                              =================                              *
 *                                                                             *
 *                                                                             *
 *   Online information and documentation:  https://www.scm.com/support/       *
 *   E-mail:  support@scm.com   info@scm.com                                   *
 *                                                                             *
 *   Scientific publications using ADF results must be properly referenced     *
 *   See the User Manuals (or the web site) for recommended citations          *
 *   The terms and conditions of the End User License Agreement apply to       *
 *   the use of ADF, https://www.scm.com/license-terms/                        *
 *                                                                             *
 **********************  x86_64_linux_intel / intelmpi  ************************
 
 Licensed to: Dr. Steinar Henden / Computer Centre University of Troms? / Troms? / NO
 SCM User ID: u7207
  
 ADF 2018  RunTime: Mar13-2020 06:53:34  Nodes: 3  Procs: 40

 Temporary files are created in /global/work/conradj/2161186/kid_0.1648165204


Communication costs MPI_COMM_WORLD:      7.817 usec per message,   0.0439 usec per 8-byte item
Communication costs for intra-node:      3.486 usec per message,   0.0368 usec per 8-byte item

 Ru(beta-dik)3 project

 *** Comments in Input File:

   Input geom constructed from Ru(acac)3

 -------------------------------------------------------------------------------


 ===========================
 A T T A C H E D   F I L E S
 ===========================
  


 ===============================
 M O D E L   P A R A M E T E R S
 ===============================
  
 DENSITY FUNCTIONAL POTENTIAL (scf)
    Hybrid:                            B3LYP                                   == Not Default ==

 SPIN  (restricted / unrestr.)
    Molecule:                          UNrestricted                            == Not Default ==
    Fragments:                         Restricted                               

 OTHER ASPECTS
    Relativistic Corrections:          scalar (ZORA,MAPA)                      == Not Default ==

    Nuclear Charge Density Model:      Point Charge Nuclei                      
    Core Treatment:                    Frozen Orbital(s)                        

    Hyperfine or Zeeman Interaction:   ---                                      

 SOLVATION
-------------------------------------------

  The Delley construction of COSMO surface surface is calculated

       Division Level for Surface Triangles (NDIV)                  3
       Final Division Level for Triangles (NFDIV)                   1
       Radius of the Solvent (RSOL)                           2.76000 angstr
  Dielectric Constant (EPSL)                                 37.50000

       COSMO equation is solved iteratively-               conjugate-gradient

       Maximun of Iterations for Charges (NCIX)                  1000
       Criterion for Charge convergence (CCNV)                1.0E-08

  COSMO charges included variationally in SCF

       COSMO included at every SCF cycle

  Geometry-dependent empirical factor                         0.00000

  C-Matrix calculated in cspmtx

  In cspmtx, C-Matrix calculated using fitted potential

-------------------------------------------


 Fragment File(s)
 ----------------
 Ru:
         file : t21.Ru
         jobid: ADF 2018  RunTime: Mar13-2020 06:53:27  Nodes: 1  Procs: 1
         title: Ruthenium (TZ2P, all electron)
 O:
         file : t21.O
         jobid: ADF 2018  RunTime: Mar13-2020 06:53:25  Nodes: 1  Procs: 1
         title: Oxygen (TZ2P)
 C:
         file : t21.C
         jobid: ADF 2018  RunTime: Mar13-2020 06:53:23  Nodes: 1  Procs: 1
         title: Carbon (TZ2P)
 H:
         file : t21.H
         jobid: ADF 2018  RunTime: Mar13-2020 06:53:21  Nodes: 1  Procs: 1
         title: Hydrogen (TZ2P)


                                   *********************************************
                                   *  R U N   T Y P E : GEOMETRY OPTIMIZATION  *
                                   *********************************************
  


 ===============
 G E O M E T R Y  ***  3D  Molecule  ***
 ===============
  

 ATOMS
 =====                            X Y Z                    CHARGE                     RADIUS
                                (Angstrom)             Nucl     +Core       At.Mass (Angstrom)
                       --------------------------    ----------------       ------- ----------
    1  Ru              0.0000    0.0000    0.0000     44.00     44.00      101.9043    1.9500
    2  O              -1.4257   -0.7815    1.2061      8.00      8.00       15.9949    1.5170
    3  O               0.0361   -1.6255   -1.2061      8.00      8.00       15.9949    1.5170
    4  O               0.0361    1.6255    1.2061      8.00      8.00       15.9949    1.5170
    5  O               1.3897   -0.8440    1.2061      8.00      8.00       15.9949    1.5170
    6  O               1.3897    0.8440   -1.2061      8.00      8.00       15.9949    1.5170
    7  O              -1.4257    0.7815   -1.2061      8.00      8.00       15.9949    1.5170
    8  C              -1.9507   -1.9451    1.0324      6.00      6.00       12.0000    1.7000
    9  C              -0.7091   -2.6619   -1.0324      6.00      6.00       12.0000    1.7000
   10  C              -0.7091    2.6619    1.0324      6.00      6.00       12.0000    1.7000
   11  C               2.6599   -0.7168    1.0324      6.00      6.00       12.0000    1.7000
   12  C               2.6599    0.7168   -1.0324      6.00      6.00       12.0000    1.7000
   13  C              -1.9507    1.9451   -1.0324      6.00      6.00       12.0000    1.7000
   14  C              -2.9918   -2.3365    2.0568      6.00      6.00       12.0000    1.7000
   15  C              -1.6425   -2.8449    0.0000      6.00      6.00       12.0000    1.7000
   16  C              -0.5275   -3.7592   -2.0568      6.00      6.00       12.0000    1.7000
   17  C              -0.3033    3.6446    2.1077      6.00      6.00       12.0000    1.7000
   18  C              -1.6425    2.8449    0.0000      6.00      6.00       12.0000    1.7000
   19  C               3.5194   -1.4228    2.0568      6.00      6.00       12.0000    1.7000
   20  C               3.2850    0.0000    0.0000      6.00      6.00       12.0000    1.7000
   21  C               3.5194    1.4228   -2.0568      6.00      6.00       12.0000    1.7000
   22  C              -2.9918    2.3365   -2.0568      6.00      6.00       12.0000    1.7000
   23  H              -3.1182   -1.5280    2.7825      1.00      1.00        1.0078    1.3500
   24  H              -3.9542   -2.5408    1.5695      1.00      1.00        1.0078    1.3500
   25  H              -2.6879   -3.2505    2.5837      1.00      1.00        1.0078    1.3500
   26  H              -2.1875   -3.7888    0.0000      1.00      1.00        1.0078    1.3500
   27  H               0.2358   -3.4644   -2.7825      1.00      1.00        1.0078    1.3500
   28  H              -0.2232   -4.6949   -1.5695      1.00      1.00        1.0078    1.3500
   29  H              -1.4711   -3.9531   -2.5837      1.00      1.00        1.0078    1.3500
   30  H               2.8824   -1.9365    2.7825      1.00      1.00        1.0078    1.3500
   31  H               4.1775   -2.1541    1.5695      1.00      1.00        1.0078    1.3500
   32  H               4.1590   -0.7026    2.5837      1.00      1.00        1.0078    1.3500
   33  H               4.3108    0.3684    0.0000      1.00      1.00        1.0078    1.3500
   34  H               2.8824    1.9365   -2.7825      1.00      1.00        1.0078    1.3500
   35  H               4.1775    2.1541   -1.5695      1.00      1.00        1.0078    1.3500
   36  H               4.1590    0.7026   -2.5837      1.00      1.00        1.0078    1.3500
   37  H               0.4825    3.2072    2.7301      1.00      1.00        1.0078    1.3500
   38  H               0.0653    4.5763    1.6590      1.00      1.00        1.0078    1.3500
   39  H              -1.1641    3.9002    2.7394      1.00      1.00        1.0078    1.3500
   40  H              -2.1875    3.7888    0.0000      1.00      1.00        1.0078    1.3500
   41  H              -3.1182    1.5280   -2.7825      1.00      1.00        1.0078    1.3500
   42  H              -3.9542    2.5408   -1.5695      1.00      1.00        1.0078    1.3500
   43  H              -2.6879    3.2505   -2.5837      1.00      1.00        1.0078    1.3500


 FRAGMENTS
 =========                                     Atoms in this Fragment     Cart. coord.s (Angstrom)
                                               -------------------------------------------------------
    1  Ru                                                1  Ru           0.0000    0.0000    0.0000
    2  O                                                 2  O           -1.4257   -0.7815    1.2061
    3  O                                                 3  O            0.0361   -1.6255   -1.2061
    4  O                                                 4  O            0.0361    1.6255    1.2061
    5  O                                                 5  O            1.3897   -0.8440    1.2061
    6  O                                                 6  O            1.3897    0.8440   -1.2061
    7  O                                                 7  O           -1.4257    0.7815   -1.2061
    8  C                                                 8  C           -1.9507   -1.9451    1.0324
    9  C                                                 9  C           -0.7091   -2.6619   -1.0324
   10  C                                                10  C           -0.7091    2.6619    1.0324
   11  C                                                11  C            2.6599   -0.7168    1.0324
   12  C                                                12  C            2.6599    0.7168   -1.0324
   13  C                                                13  C           -1.9507    1.9451   -1.0324
   14  C                                                14  C           -2.9918   -2.3365    2.0568
   15  C                                                15  C           -1.6425   -2.8449    0.0000
   16  C                                                16  C           -0.5275   -3.7592   -2.0568
   17  C                                                17  C           -0.3033    3.6446    2.1077
   18  C                                                18  C           -1.6425    2.8449    0.0000
   19  C                                                19  C            3.5194   -1.4228    2.0568
   20  C                                                20  C            3.2850    0.0000    0.0000
   21  C                                                21  C            3.5194    1.4228   -2.0568
   22  C                                                22  C           -2.9918    2.3365   -2.0568
   23  H                                                23  H           -3.1182   -1.5280    2.7825
   24  H                                                24  H           -3.9542   -2.5408    1.5695
   25  H                                                25  H           -2.6879   -3.2505    2.5837
   26  H                                                26  H           -2.1875   -3.7888    0.0000
   27  H                                                27  H            0.2358   -3.4644   -2.7825
   28  H                                                28  H           -0.2232   -4.6949   -1.5695
   29  H                                                29  H           -1.4711   -3.9531   -2.5837
   30  H                                                30  H            2.8824   -1.9365    2.7825
   31  H                                                31  H            4.1775   -2.1541    1.5695
   32  H                                                32  H            4.1590   -0.7026    2.5837
   33  H                                                33  H            4.3108    0.3684    0.0000
   34  H                                                34  H            2.8824    1.9365   -2.7825
   35  H                                                35  H            4.1775    2.1541   -1.5695
   36  H                                                36  H            4.1590    0.7026   -2.5837
   37  H                                                37  H            0.4825    3.2072    2.7301
   38  H                                                38  H            0.0653    4.5763    1.6590
   39  H                                                39  H           -1.1641    3.9002    2.7394
   40  H                                                40  H           -2.1875    3.7888    0.0000
   41  H                                                41  H           -3.1182    1.5280   -2.7825
   42  H                                                42  H           -3.9542    2.5408   -1.5695
   43  H                                                43  H           -2.6879    3.2505   -2.5837


 =====================================
 S Y M M E T R Y ,   E L E C T R O N S
 =====================================
  
 Symmetry: NOSYM

 Irreducible Representations, including subspecies
 -------------------------------------------------
 A


 Configuration of Valence Electrons
 ==================================
 ( determined in the SCF procedure )

 Total:   102 (Spin-A)  + 101 (Spin-B)

 Net Charge: 0 (Nuclei minus Electrons)
 Spin polar: 1 (Spin_A minus Spin_B electrons)

 Aufbau principle for MO occupations will be applied through SCF cycle no.     500
 Thereafter, the program will assign electrons to MOs that are spatially
 similar to the occupied MOs in a "reference" cycle ("KeepOrbitals").
 The reference cycle is always the PREVIOUS cycle: it will evolve with
 the SCF procedure.
1
 ***************************************************************************************************


                                      ****************************************
                                      *  B U I L D : (Fragments, Functions)  *
                                      ****************************************
  

 Total nr. of (C)SFOs (summation over all irreps) :   850

 Specify PRINT SFO in the input file to get a full list

 Nr. of SFOs for ir.rep.           A :   850


 ================================
 (Slater-type)  F U N C T I O N S  ***  (Basis and Fit)  ***
 ================================
  

 Atom Type    1  (Ru)
 ==============

 Valence Basis Sets:  27
 -----------------------
   1 S  288.000000
   1 S   71.900000
   1 S   43.700000
   2 S   51.900000
   2 S   18.550000
   3 S    9.550000
   3 S    6.100000
   4 S    5.600000
   4 S    3.600000
   5 S    2.300000
   5 S    1.400000
   5 S    0.890000
   2 P   27.400000
   2 P   17.750000
   3 P   10.700000
   3 P    7.600000
   4 P    5.500000
   4 P    3.650000
   4 P    2.500000
   3 D   16.400000
   3 D    9.750000
   3 D    6.350000
   4 D    4.000000
   4 D    2.150000
   4 D    1.140000
   5 P    1.400000
   4 F    2.000000

 Charge Fitting Sets (for the computation of the Coulomb Potential):  58
 -----------------------------------------------------------------------
   1 S  576.000000
   1 S  420.666000
   1 S  307.222000
   1 S  224.371000
   1 S  163.863000
   1 S  119.673000
   1 S   87.400000
   1 S   51.540000
   2 S   56.330000
   2 S   37.460000
   3 S   36.580000
   3 S   25.920000
   4 S   24.290000
   4 S   17.930000
   5 S   16.490000
   5 S   12.530000
   6 S   11.410000
   6 S    8.860000
   7 S    8.030000
   7 S    6.350000
   8 S    5.740000
   8 S    4.600000
   8 S    3.690000
   9 S    3.330000
   9 S    2.700000
   9 S    2.190000
   9 S    1.780000
   2 P   61.450000
   3 P   47.250000
   4 P   36.080000
   5 P   27.640000
   6 P   21.320000
   6 P   14.120000
   7 P   10.970000
   7 P    7.480000
   8 P    5.850000
   8 P    4.080000
   9 P    3.220000
   9 P    2.290000
   3 D   53.450000
   4 D   35.870000
   5 D   24.490000
   6 D   17.010000
   6 D   10.170000
   7 D    7.170000
   7 D    4.450000
   8 D    3.180000
   8 D    2.030000
   4 F   45.700000
   5 F   27.330000
   6 F   16.820000
   6 F    8.950000
   7 F    5.650000
   7 F    3.140000
   5 G   19.750000
   6 G    9.740000
   7 G    5.010000
   7 G    2.280000

 Atom Type    2  (O)
 ==============

 Valence Basis Sets:  10
 -----------------------
   1 S    9.800000
   1 S    6.800000
   2 S    7.580000
   2 S    2.880000
   2 S    1.720000
   2 P    4.080000
   2 P    2.080000
   2 P    1.120000
   3 D    2.000000
   4 F    3.000000

 Charge Fitting Sets (for the computation of the Coulomb Potential):  22
 -----------------------------------------------------------------------
   1 S   19.600000
   2 S   22.600000
   2 S   15.680000
   2 S   10.890000
   2 S    7.560000
   3 S    7.690000
   3 S    5.650000
   3 S    4.150000
   3 S    3.050000
   3 S    2.240000
   2 P   12.860000
   2 P    7.680000
   3 P    6.780000
   3 P    4.390000
   3 P    2.840000
   3 D    8.800000
   3 D    5.580000
   3 D    3.530000
   3 D    2.240000
   4 F    6.200000
   4 F    3.700000
   5 G    4.500000

 Atom Type    3  (C)
 ==============

 Valence Basis Sets:  10
 -----------------------
   1 S    7.680000
   1 S    5.000000
   2 S    1.280000
   2 S    2.100000
   2 S    4.600000
   2 P    0.820000
   2 P    1.480000
   2 P    2.940000
   3 D    2.200000
   4 F    3.300000

 Charge Fitting Sets (for the computation of the Coulomb Potential):  22
 -----------------------------------------------------------------------
   1 S   15.360000
   2 S   17.530000
   2 S   12.070000
   2 S    8.310000
   2 S    5.730000
   3 S    5.780000
   3 S    4.220000
   3 S    3.080000
   3 S    2.250000
   3 S    1.640000
   2 P    9.880000
   2 P    5.800000
   3 P    5.050000
   3 P    3.230000
   3 P    2.060000
   3 D    7.200000
   3 D    4.400000
   3 D    2.690000
   3 D    1.640000
   4 F    5.400000
   4 F    3.550000
   5 G    4.500000

 Atom Type    4  (H)
 ==============

 Valence Basis Sets:   5
 -----------------------
   1 S    0.690000
   1 S    0.920000
   1 S    1.580000
   2 P    1.250000
   3 D    2.500000

 Charge Fitting Sets (for the computation of the Coulomb Potential):  11
 -----------------------------------------------------------------------
   1 S    3.160000
   1 S    2.090000
   1 S    1.380000
   2 S    1.500000
   2 P    4.000000
   2 P    2.650000
   2 P    1.750000
   3 D    4.000000
   3 D    2.500000
   4 F    3.000000
   5 G    4.000000


 BAS: List of all Elementary Cartesian Basis Functions
 =====================================================

 The numbering in the list below (to the right of the function characteristics) is referred
 to in print-outs of MO eigenvectors and Mulliken populations in the BAS representation
 (as contrasted to the SFO representation).

 Notes:
 1. The functions are characterized by a polynomial prefactor (powers of x,y,z and r) and
    an exponential decay factor alpha.
 2. Since the basis sets are specific for an atom TYPE, the individual functions occur on
    all atoms of that type.
 3. The word 'Core' in the left margin signals that it is a Core Function (CF) : not a
    degree of freedom in the valence set, but only used to ensure orthogonalization of
    the other valence basis functions on the frozen Core Orbitals.


 (power of) X  Y  Z  R     Alpha  on Atom
            ==========     =====     ==========

 Ru                                   1
                                  ---------------------------------------------------------------------------
            0  0  0  0   288.000      1
            0  0  0  0    71.900      2
            0  0  0  0    43.700      3
            0  0  0  1    51.900      4
            0  0  0  1    18.550      5
            0  0  0  2     9.550      6
            0  0  0  2     6.100      7
            0  0  0  3     5.600      8
            0  0  0  3     3.600      9
            0  0  0  4     2.300     10
            0  0  0  4     1.400     11
            0  0  0  4     0.890     12
            1  0  0  0    27.400     13
            0  1  0  0    27.400     14
            0  0  1  0    27.400     15
            1  0  0  0    17.750     16
            0  1  0  0    17.750     17
            0  0  1  0    17.750     18
            1  0  0  1    10.700     19
            0  1  0  1    10.700     20
            0  0  1  1    10.700     21
            1  0  0  1     7.600     22
            0  1  0  1     7.600     23
            0  0  1  1     7.600     24
            1  0  0  2     5.500     25
            0  1  0  2     5.500     26
            0  0  1  2     5.500     27
            1  0  0  2     3.650     28
            0  1  0  2     3.650     29
            0  0  1  2     3.650     30
            1  0  0  2     2.500     31
            0  1  0  2     2.500     32
            0  0  1  2     2.500     33
            2  0  0  0    16.400     34
            1  1  0  0    16.400     35
            1  0  1  0    16.400     36
            0  2  0  0    16.400     37
            0  1  1  0    16.400     38
            0  0  2  0    16.400     39
            2  0  0  0     9.750     40
            1  1  0  0     9.750     41
            1  0  1  0     9.750     42
            0  2  0  0     9.750     43
            0  1  1  0     9.750     44
            0  0  2  0     9.750     45
            2  0  0  0     6.350     46
            1  1  0  0     6.350     47
            1  0  1  0     6.350     48
            0  2  0  0     6.350     49
            0  1  1  0     6.350     50
            0  0  2  0     6.350     51
            2  0  0  1     4.000     52
            1  1  0  1     4.000     53
            1  0  1  1     4.000     54
            0  2  0  1     4.000     55
            0  1  1  1     4.000     56
            0  0  2  1     4.000     57
            2  0  0  1     2.150     58
            1  1  0  1     2.150     59
            1  0  1  1     2.150     60
            0  2  0  1     2.150     61
            0  1  1  1     2.150     62
            0  0  2  1     2.150     63
            2  0  0  1     1.140     64
            1  1  0  1     1.140     65
            1  0  1  1     1.140     66
            0  2  0  1     1.140     67
            0  1  1  1     1.140     68
            0  0  2  1     1.140     69
            1  0  0  3     1.400     70
            0  1  0  3     1.400     71
            0  0  1  3     1.400     72
            3  0  0  0     2.000     73
            2  1  0  0     2.000     74
            2  0  1  0     2.000     75
            1  2  0  0     2.000     76
            1  1  1  0     2.000     77
            1  0  2  0     2.000     78
            0  3  0  0     2.000     79
            0  2  1  0     2.000     80
            0  1  2  0     2.000     81
            0  0  3  0     2.000     82

 O                                    2    3    4    5    6    7
                                  ---------------------------------------------------------------------------
            0  0  0  0     9.800     83  113  143  173  203  233
            0  0  0  0     6.800     84  114  144  174  204  234
            0  0  0  1     7.580     85  115  145  175  205  235
            0  0  0  1     2.880     86  116  146  176  206  236
            0  0  0  1     1.720     87  117  147  177  207  237
            1  0  0  0     4.080     88  118  148  178  208  238
            0  1  0  0     4.080     89  119  149  179  209  239
            0  0  1  0     4.080     90  120  150  180  210  240
            1  0  0  0     2.080     91  121  151  181  211  241
            0  1  0  0     2.080     92  122  152  182  212  242
            0  0  1  0     2.080     93  123  153  183  213  243
            1  0  0  0     1.120     94  124  154  184  214  244
            0  1  0  0     1.120     95  125  155  185  215  245
            0  0  1  0     1.120     96  126  156  186  216  246
            2  0  0  0     2.000     97  127  157  187  217  247
            1  1  0  0     2.000     98  128  158  188  218  248
            1  0  1  0     2.000     99  129  159  189  219  249
            0  2  0  0     2.000    100  130  160  190  220  250
            0  1  1  0     2.000    101  131  161  191  221  251
            0  0  2  0     2.000    102  132  162  192  222  252
            3  0  0  0     3.000    103  133  163  193  223  253
            2  1  0  0     3.000    104  134  164  194  224  254
            2  0  1  0     3.000    105  135  165  195  225  255
            1  2  0  0     3.000    106  136  166  196  226  256
            1  1  1  0     3.000    107  137  167  197  227  257
            1  0  2  0     3.000    108  138  168  198  228  258
            0  3  0  0     3.000    109  139  169  199  229  259
            0  2  1  0     3.000    110  140  170  200  230  260
            0  1  2  0     3.000    111  141  171  201  231  261
            0  0  3  0     3.000    112  142  172  202  232  262

 C                                    8    9   10   11   12   13   14   15   16   17   18   19   20   21   22
                                  ---------------------------------------------------------------------------
            0  0  0  0     7.680    263  293  323  353  383  413  443  473  503  533  563  593  623  653  683
            0  0  0  0     5.000    264  294  324  354  384  414  444  474  504  534  564  594  624  654  684
            0  0  0  1     1.280    265  295  325  355  385  415  445  475  505  535  565  595  625  655  685
            0  0  0  1     2.100    266  296  326  356  386  416  446  476  506  536  566  596  626  656  686
            0  0  0  1     4.600    267  297  327  357  387  417  447  477  507  537  567  597  627  657  687
            1  0  0  0     0.820    268  298  328  358  388  418  448  478  508  538  568  598  628  658  688
            0  1  0  0     0.820    269  299  329  359  389  419  449  479  509  539  569  599  629  659  689
            0  0  1  0     0.820    270  300  330  360  390  420  450  480  510  540  570  600  630  660  690
            1  0  0  0     1.480    271  301  331  361  391  421  451  481  511  541  571  601  631  661  691
            0  1  0  0     1.480    272  302  332  362  392  422  452  482  512  542  572  602  632  662  692
            0  0  1  0     1.480    273  303  333  363  393  423  453  483  513  543  573  603  633  663  693
            1  0  0  0     2.940    274  304  334  364  394  424  454  484  514  544  574  604  634  664  694
            0  1  0  0     2.940    275  305  335  365  395  425  455  485  515  545  575  605  635  665  695
            0  0  1  0     2.940    276  306  336  366  396  426  456  486  516  546  576  606  636  666  696
            2  0  0  0     2.200    277  307  337  367  397  427  457  487  517  547  577  607  637  667  697
            1  1  0  0     2.200    278  308  338  368  398  428  458  488  518  548  578  608  638  668  698
            1  0  1  0     2.200    279  309  339  369  399  429  459  489  519  549  579  609  639  669  699
            0  2  0  0     2.200    280  310  340  370  400  430  460  490  520  550  580  610  640  670  700
            0  1  1  0     2.200    281  311  341  371  401  431  461  491  521  551  581  611  641  671  701
            0  0  2  0     2.200    282  312  342  372  402  432  462  492  522  552  582  612  642  672  702
            3  0  0  0     3.300    283  313  343  373  403  433  463  493  523  553  583  613  643  673  703
            2  1  0  0     3.300    284  314  344  374  404  434  464  494  524  554  584  614  644  674  704
            2  0  1  0     3.300    285  315  345  375  405  435  465  495  525  555  585  615  645  675  705
            1  2  0  0     3.300    286  316  346  376  406  436  466  496  526  556  586  616  646  676  706
            1  1  1  0     3.300    287  317  347  377  407  437  467  497  527  557  587  617  647  677  707
            1  0  2  0     3.300    288  318  348  378  408  438  468  498  528  558  588  618  648  678  708
            0  3  0  0     3.300    289  319  349  379  409  439  469  499  529  559  589  619  649  679  709
            0  2  1  0     3.300    290  320  350  380  410  440  470  500  530  560  590  620  650  680  710
            0  1  2  0     3.300    291  321  351  381  411  441  471  501  531  561  591  621  651  681  711
            0  0  3  0     3.300    292  322  352  382  412  442  472  502  532  562  592  622  652  682  712

 H                                   23   24   25   26   27   28   29   30   31   32   33   34   35   36   37
                                     38   39   40   41   42   43
                                  ---------------------------------------------------------------------------
            0  0  0  0     0.690    713  725  737  749  761  773  785  797  809  821  833  845  857  869  881
                                    893  905  917  929  941  953
            0  0  0  0     0.920    714  726  738  750  762  774  786  798  810  822  834  846  858  870  882
                                    894  906  918  930  942  954
            0  0  0  0     1.580    715  727  739  751  763  775  787  799  811  823  835  847  859  871  883
                                    895  907  919  931  943  955
            1  0  0  0     1.250    716  728  740  752  764  776  788  800  812  824  836  848  860  872  884
                                    896  908  920  932  944  956
            0  1  0  0     1.250    717  729  741  753  765  777  789  801  813  825  837  849  861  873  885
                                    897  909  921  933  945  957
            0  0  1  0     1.250    718  730  742  754  766  778  790  802  814  826  838  850  862  874  886
                                    898  910  922  934  946  958
            2  0  0  0     2.500    719  731  743  755  767  779  791  803  815  827  839  851  863  875  887
                                    899  911  923  935  947  959
            1  1  0  0     2.500    720  732  744  756  768  780  792  804  816  828  840  852  864  876  888
                                    900  912  924  936  948  960
            1  0  1  0     2.500    721  733  745  757  769  781  793  805  817  829  841  853  865  877  889
                                    901  913  925  937  949  961
            0  2  0  0     2.500    722  734  746  758  770  782  794  806  818  830  842  854  866  878  890
                                    902  914  926  938  950  962
            0  1  1  0     2.500    723  735  747  759  771  783  795  807  819  831  843  855  867  879  891
                                    903  915  927  939  951  963
            0  0  2  0     2.500    724  736  748  760  772  784  796  808  820  832  844  856  868  880  892
                                    904  916  928  940  952  964

 Total number of charge fitting functions (nprimf)      3051
 Total number of Cartesian basis functions (naos)        964
 Total number of Cartesian core functions  (ncos)          0


 Coordinates (Cartesian)
 =======================

     Atom                    bohr                                 angstrom                 Geometric Variables
                   X           Y           Z              X           Y           Z       (0:frozen, *:LT par.)
 --------------------------------------------------------------------------------------------------------------
     1 Ru      0.000000    0.000000    0.000000       0.000000    0.000000    0.000000      1       2       3
     2 O      -2.694239   -1.476829    2.279189      -1.425730   -0.781504    1.206095      4       5       6
     3 O       0.068147   -3.071693   -2.279189       0.036062   -1.625470   -1.206095      7       8       9
     4 O       0.068147    3.071693    2.279189       0.036062    1.625470    1.206095     10      11      12
     5 O       2.626090   -1.594865    2.279189       1.389667   -0.843966    1.206095     13      14      15
     6 O       2.626090    1.594865   -2.279189       1.389667    0.843966   -1.206095     16      17      18
     7 O      -2.694239    1.476829   -2.279189      -1.425730    0.781504   -1.206095     19      20      21
     8 C      -3.686325   -3.675699    1.950966      -1.950719   -1.945096    1.032407     22      23      24
     9 C      -1.340086   -5.030300   -1.950966      -0.709143   -2.661920   -1.032407     25      26      27
    10 C      -1.340086    5.030300    1.950966      -0.709143    2.661920    1.032407     28      29      30
    11 C       5.026411   -1.354601    1.950966       2.659862   -0.716824    1.032407     31      32      33
    12 C       5.026411    1.354601   -1.950966       2.659862    0.716824   -1.032407     34      35      36
    13 C      -3.686325    3.675699   -1.950966      -1.950719    1.945096   -1.032407     37      38      39
    14 C      -5.653760   -4.415290    3.886794      -2.991841   -2.336471    2.056803     40      41      42
    15 C      -3.103873   -5.376067    0.000000      -1.642499   -2.844892    0.000000     43      44      45
    16 C      -0.996874   -7.103945   -3.886794      -0.527523   -3.759246   -2.056803     46      47      48
    17 C      -0.573112    6.887225    3.982914      -0.303278    3.644563    2.107667     49      50      51
    18 C      -3.103873    5.376067    0.000000      -1.642499    2.844892    0.000000     52      53      54
    19 C       6.650634   -2.688653    3.886794       3.519364   -1.422774    2.056803     55      56      57
    20 C       6.207747    0.000000    0.000000       3.284998    0.000000    0.000000     58      59      60
    21 C       6.650634    2.688653   -3.886794       3.519364    1.422774   -2.056803     61      62      63
    22 C      -5.653760    4.415290   -3.886794      -2.991841    2.336471   -2.056803     64      65      66
    23 H      -5.892557   -2.887449    5.258074      -3.118207   -1.527972    2.782453     67      68      69
    24 H      -7.472448   -4.801331    2.965980      -3.954249   -2.540755    1.569529     70      71      72
    25 H      -5.079448   -6.142591    4.882518      -2.687928   -3.250519    2.583717     73      74      75
    26 H      -4.133757   -7.159876    0.000000      -2.187490   -3.788843    0.000000     76      77      78
    27 H       0.445675   -6.546828   -5.258074       0.235841   -3.464432   -2.782453     79      80      81
    28 H      -0.421851   -8.871996   -2.965980      -0.223234   -4.694858   -1.569529     82      83      84
    29 H      -2.779916   -7.470227   -4.882518      -1.471068   -3.953074   -2.583717     85      86      87
    30 H       5.446882   -3.659379    5.258074       2.882366   -1.936460    2.782453     88      89      90
    31 H       7.894299   -4.070665    2.965980       4.177483   -2.154103    1.569529     91      92      93
    32 H       7.859363   -1.327637    4.882518       4.158996   -0.702555    2.583717     94      95      96
    33 H       8.146310    0.696143    0.000000       4.310841    0.368383    0.000000     97      98      99
    34 H       5.446882    3.659379   -5.258074       2.882366    1.936460   -2.782453    100     101     102
    35 H       7.894299    4.070665   -2.965980       4.177483    2.154103   -1.569529    103     104     105
    36 H       7.859363    1.327637   -4.882518       4.158996    0.702555   -2.583717    106     107     108
    37 H       0.911817    6.060762    5.159212       0.482513    3.207217    2.730137    109     110     111
    38 H       0.123473    8.648032    3.135045       0.065339    4.576342    1.658994    112     113     114
    39 H      -2.199888    7.370391    5.176654      -1.164131    3.900243    2.739367    115     116     117
    40 H      -4.133757    7.159876    0.000000      -2.187490    3.788843    0.000000    118     119     120
    41 H      -5.892557    2.887449   -5.258074      -3.118207    1.527972   -2.782453    121     122     123
    42 H      -7.472448    4.801331   -2.965980      -3.954249    2.540755   -1.569529    124     125     126
    43 H      -5.079448    6.142591   -4.882518      -2.687928    3.250519   -2.583717    127     128     129
 --------------------------------------------------------------------------------------------------------------
1
 ***************************************************************************************************


                                              ***********************
                                              *  T E C H N I C A L  *
                                              ***********************
  


 =============================================================
 P A R A L L E L I Z A T I O N  and  V E C T O R I Z A T I O N
 =============================================================
  
 Nr of parallel processes:                               40
 Maximum vector length in NumInt loops:                 128

 IO buffersize (Mb):                                     64.000000


 ===============================
 G E O M E T R Y   U P D A T E S
 ===============================
  
 Optimization coordinates:                       Delocalized
 Optimization code branch:                       NEW
 Hessian update method:                          BFGS (Broyden-Fletcher-Goldfarb-Shanno)

 Iterative Geometry Improvements:
    Max. nr. of iterations:                       1000
    Convergence criteria:
         Change in energy (hartree):                 0.0010000000
         Gradients (au/Angstrom):                    0.0010000000
         Cart/bondlength changes (Angstrom):         0.0100000000
    Max. step to take:
         Trust Radius:                               0.2000000000

 GDIIS (Geometry Direct Inversion in Iteration Space):
    First geometry cycle:                            0
    Max. number expansion vectors:                   5


 =====================
 S C F   U P D A T E S
 =====================
  
 Max. nr. of cycles:                              1000
 Convergence criterion:                              0.0000010000
   secondary criterion:                              0.0010000000

 Mix parameter (when DIIS does not apply):           0.2000000000
 Mixed ADIIS+DIIS will be used
    Max number of expansion vectors:                10
    Pure ADIIS when Max([F,P]) is above              0.1000000000
    Pure DIIS when Max([F,P]) is below               0.0010000000


 =================
 P R E C I S I O N  ***  (General: NumInt, NeglectFunctionTails, ...)  ***
 =================
  

 NumInt:           Target precision:                 4.0000000000
 -------           Initial precision:                4.0000000000
                   Min. precision (optimization):    4.0000000000

 Neglect Functions:          Basis functions:        0.1000000000E-05
 ------------------          Fit functions:          0.1000000000E-05


 ===========================
 L I N E A R   S C A L I N G
 ===========================
  

 Cut-off radii density fit:                        0.1000000000E-07
 Overlap cut-off criterion AO matrix elements:     0.1000000000E-05
 Cut-offs for Coulomb potential and fitted density:0.1000000000E-07
 Cut-off criterion for Coulomb multipole terms:    0.1000000000E-07
 Progressive Convergence parameter:                 0.000000000    
1
 ***************************************************************************************************


                                            ***************************
                                            *  C O M P U T A T I O N  *
                                            ***************************
  

 Number of elements of the density matrix on this node (used, total):     10693    465130


 ===========================================
 Numerical Integration : Fuzzy Cells (Becke)
 ===========================================
  
 Becke grid quality: NORMAL         
  
 Lebedev angular grid order:             min:  11 max:  23
 Nr. of radial points:                   min:  46 max: 107

 Total nr. of points:     281442
 Nr. of blocks:             2199
 Block length:               128
 Nr. of dummy points:         30


 Test of Precision of the Numerical Integration Grid
 ===================================================

 Integral of the Total Core Density:                   0.00000000000000


 -------------------------------------------
  COSMO surface
  Area             =         1268.168
  Volume           =         2575.531
  Number of Points =         3029
 -------------------------------------------


 ========================
 Density Fitting (zlmFit)
 ========================
  
 ZlmFit Fit Quality: NORMAL         
  
 Max L-expansion:                        min:   6 max:   7
 Nr. of radial interpolation points:     min:  39 max: 108


 ======================
 RI Hartree-Fock Scheme
 ======================
  
 Fit Set Quality     : NORMAL
 Integration Quality : NORMAL
 Threshold Quality   : NORMAL
 Response Quality    : DEFAULT
 Is Range Separated  :  F
 
 RIHartreeFock Dependency: number of modified vectors:          37


 =====
 S C F  ***  ScaSCF  ***
 =====
  
 Initial density matrix is calculated as sum of fragments

 CYCLE    1
 SCF Error: norm([F,P])=     12.260331406336, max([F,P])=      0.492861966433
 ***** SPIN 1 *****
 orbitals (Q,E):
 ---------------
 A :93...112         ( 1.00    -0.4724)  ( 1.00    -0.4525)  ( 1.00    -0.4497)  ( 1.00    -0.4362)
                     ( 1.00    -0.3912)  ( 1.00    -0.3906)  ( 1.00    -0.3887)  ( 1.00    -0.2576)
                     ( 1.00    -0.2410)  ( 1.00    -0.2409)  ( 0.00    -0.2057)  ( 0.00    -0.2054)
                     ( 0.00    -0.1896)  ( 0.00    -0.1107)  ( 0.00    -0.1102)  ( 0.00    -0.1084)
                     ( 0.00    -0.1036)  ( 0.00    -0.1016)  ( 0.00    -0.0752)  ( 0.00    -0.0592)
 ***** SPIN 2 *****
 orbitals (Q,E):
 ---------------
 A :92...111         ( 1.00    -0.4733)  ( 1.00    -0.4724)  ( 1.00    -0.4525)  ( 1.00    -0.4497)
                     ( 1.00    -0.4362)  ( 1.00    -0.3912)  ( 1.00    -0.3906)  ( 1.00    -0.3887)
                     ( 1.00    -0.2576)  ( 1.00    -0.2410)  ( 0.00    -0.2409)  ( 0.00    -0.2057)
                     ( 0.00    -0.2054)  ( 0.00    -0.1896)  ( 0.00    -0.1107)  ( 0.00    -0.1102)
                     ( 0.00    -0.1084)  ( 0.00    -0.1036)  ( 0.00    -0.1016)  ( 0.00    -0.0752)
  
 Spin polar: 1 (Spin_A minus Spin_B electrons)

 CYCLE    2
   MIX coefficients:  0.8000  0.2000
 SCF Error: norm([F,P])=      3.160479048685, max([F,P])=      0.162939824638
 ***** SPIN 1 *****
 orbitals (Q,E):
 ---------------
 A :93...103         ( 1.00    -0.4347)  ( 1.00    -0.4145)  ( 1.00    -0.4114)  ( 1.00    -0.3893)
                     ( 1.00    -0.3735)  ( 1.00    -0.3722)  ( 1.00    -0.3599)  ( 1.00    -0.3393)
                     ( 1.00    -0.3276)  ( 1.00    -0.3252)  ( 0.00    -0.2098)
 ***** SPIN 2 *****
 orbitals (Q,E):
 ---------------
 A :92...102         ( 1.00    -0.4440)  ( 1.00    -0.4344)  ( 1.00    -0.4140)  ( 1.00    -0.4098)
                     ( 1.00    -0.3892)  ( 1.00    -0.3713)  ( 1.00    -0.3626)  ( 1.00    -0.3581)
                     ( 1.00    -0.3386)  ( 1.00    -0.3259)  ( 0.00    -0.3204)
  
 Spin polar: 1 (Spin_A minus Spin_B electrons)

 CYCLE    3
  SDIIS (wt  0.000):  0.2539  0.7461
 A-DIIS (wt  1.000):  0.2037  0.7963
  DIIS coefficients:  0.2037  0.7963
 SCF Error: norm([F,P])=      1.660466896715, max([F,P])=      0.142892266383
 ***** SPIN 1 *****
 orbitals (Q,E):
 ---------------
 A :93...103         ( 1.00    -0.2014)  ( 1.00    -0.2004)  ( 1.00    -0.1818)  ( 1.00    -0.1738)
                     ( 1.00    -0.1659)  ( 1.00    -0.1559)  ( 1.00    -0.1502)  ( 1.00    -0.0544)
                     ( 1.00    -0.0304)  ( 1.00    -0.0300)  ( 0.00     0.0186)
 ***** SPIN 2 *****
 orbitals (Q,E):
 ---------------
 A :92...102         ( 1.00    -0.2107)  ( 1.00    -0.1980)  ( 1.00    -0.1802)  ( 1.00    -0.1721)
                     ( 1.00    -0.1685)  ( 1.00    -0.1562)  ( 1.00    -0.1540)  ( 1.00    -0.1469)
                     ( 1.00    -0.0489)  ( 1.00    -0.0244)  ( 0.00     0.0042)
  
 Spin polar: 1 (Spin_A minus Spin_B electrons)

 CYCLE    4
  SDIIS (wt  0.000): -0.0689  0.7238  0.3451
 A-DIIS (wt  1.000):  0.0000  0.7408  0.2592
  DIIS coefficients:  0.0000  0.7408  0.2592
 SCF Error: norm([F,P])=      3.505640161025, max([F,P])=      0.213154485970
 ***** SPIN 1 *****
 orbitals (Q,E):
 ---------------
 A :93...103         ( 1.00    -0.2940)  ( 1.00    -0.2683)  ( 1.00    -0.2662)  ( 1.00    -0.2479)
                     ( 1.00    -0.2400)  ( 1.00    -0.2277)  ( 1.00    -0.2195)  ( 1.00    -0.1676)
                     ( 1.00    -0.1638)  ( 1.00    -0.1500)  ( 0.00    -0.0366)
 ***** SPIN 2 *****
 orbitals (Q,E):
 ---------------
 A :92...102         ( 1.00    -0.2945)  ( 1.00    -0.2914)  ( 1.00    -0.2666)  ( 1.00    -0.2638)
                     ( 1.00    -0.2462)  ( 1.00    -0.2200)  ( 1.00    -0.2150)  ( 1.00    -0.2077)
                     ( 1.00    -0.1588)  ( 1.00    -0.1453)  ( 0.00    -0.1037)
  
 Spin polar: 1 (Spin_A minus Spin_B electrons)

 CYCLE    5
  SDIIS (wt  0.495):  0.0014  0.2561  0.0002  0.7424
 A-DIIS (wt  0.505):  0.0000  0.1003  0.0000  0.8997
  DIIS coefficients:  0.0007  0.1774  0.0001  0.8219
 SCF Error: norm([F,P])=      0.596700762276, max([F,P])=      0.051010090116
 ***** SPIN 1 *****
 orbitals (Q,E):
 ---------------
 A :93...103         ( 1.00    -0.3299)  ( 1.00    -0.3095)  ( 1.00    -0.3062)  ( 1.00    -0.2844)
                     ( 1.00    -0.2795)  ( 1.00    -0.2707)  ( 1.00    -0.2527)  ( 1.00    -0.2429)
                     ( 1.00    -0.2380)  ( 1.00    -0.2230)  ( 0.00    -0.0626)
 ***** SPIN 2 *****
 orbitals (Q,E):
 ---------------
 A :92...102         ( 1.00    -0.3335)  ( 1.00    -0.3262)  ( 1.00    -0.3046)  ( 1.00    -0.3019)
                     ( 1.00    -0.2825)  ( 1.00    -0.2645)  ( 1.00    -0.2536)  ( 1.00    -0.2440)
                     ( 1.00    -0.2338)  ( 1.00    -0.2163)  ( 0.00    -0.1507)
  
 Spin polar: 1 (Spin_A minus Spin_B electrons)

 CYCLE    6
  SDIIS (wt  0.640):  0.0280  0.0161 -0.0383  0.4924  0.5018
 A-DIIS (wt  0.360):  0.0000  0.0000  0.0000  0.2760  0.7240
  DIIS coefficients:  0.0179  0.0103 -0.0245  0.4145  0.5818
 SCF Error: norm([F,P])=      0.391700565441, max([F,P])=      0.036626217511
 ***** SPIN 1 *****
 orbitals (Q,E):
 ---------------
 A :93...103         ( 1.00    -0.3265)  ( 1.00    -0.3023)  ( 1.00    -0.2999)  ( 1.00    -0.2814)
                     ( 1.00    -0.2652)  ( 1.00    -0.2568)  ( 1.00    -0.2463)  ( 1.00    -0.2236)
                     ( 1.00    -0.2164)  ( 1.00    -0.2030)  ( 0.00    -0.0542)
 ***** SPIN 2 *****
 orbitals (Q,E):
 ---------------
 A :92...102         ( 1.00    -0.3274)  ( 1.00    -0.3236)  ( 1.00    -0.3002)  ( 1.00    -0.2963)
                     ( 1.00    -0.2801)  ( 1.00    -0.2522)  ( 1.00    -0.2471)  ( 1.00    -0.2394)
                     ( 1.00    -0.2059)  ( 1.00    -0.1935)  ( 0.00    -0.1161)
  
 Spin polar: 1 (Spin_A minus Spin_B electrons)

 CYCLE    7
  SDIIS (wt  0.841): -0.0073  0.0021 -0.0038  0.1415  0.3519  0.5157
 A-DIIS (wt  0.159):  0.0000  0.0000  0.0000  0.0000  0.2170  0.7830
  DIIS coefficients: -0.0062  0.0017 -0.0032  0.1190  0.3304  0.5582
 SCF Error: norm([F,P])=      0.187485479962, max([F,P])=      0.016742468882
 ***** SPIN 1 *****
 orbitals (Q,E):
 ---------------
 A :93...103         ( 1.00    -0.3241)  ( 1.00    -0.2997)  ( 1.00    -0.2992)  ( 1.00    -0.2782)
                     ( 1.00    -0.2688)  ( 1.00    -0.2590)  ( 1.00    -0.2448)  ( 1.00    -0.2278)
                     ( 1.00    -0.2263)  ( 1.00    -0.2099)  ( 0.00    -0.0511)
 ***** SPIN 2 *****
 orbitals (Q,E):
 ---------------
 A :92...102         ( 1.00    -0.3251)  ( 1.00    -0.3208)  ( 1.00    -0.2975)  ( 1.00    -0.2945)
                     ( 1.00    -0.2770)  ( 1.00    -0.2539)  ( 1.00    -0.2466)  ( 1.00    -0.2395)
                     ( 1.00    -0.2146)  ( 1.00    -0.2006)  ( 0.00    -0.1206)
  
 Spin polar: 1 (Spin_A minus Spin_B electrons)

 CYCLE    8
  SDIIS (wt  0.982): -0.0098 -0.0013  0.0048 -0.0131  0.1082  0.3667  0.5446
 A-DIIS (wt  0.018):  0.0000  0.0000  0.0000  0.0000  0.0000  0.0000  1.0000
  DIIS coefficients: -0.0096 -0.0013  0.0047 -0.0129  0.1062  0.3601  0.5528
 SCF Error: norm([F,P])=      0.040941774053, max([F,P])=      0.002778698176
 ***** SPIN 1 *****
 orbitals (Q,E):
 ---------------
 A :93...103         ( 1.00    -0.3243)  ( 1.00    -0.3001)  ( 1.00    -0.2994)  ( 1.00    -0.2786)
                     ( 1.00    -0.2689)  ( 1.00    -0.2586)  ( 1.00    -0.2443)  ( 1.00    -0.2274)
                     ( 1.00    -0.2262)  ( 1.00    -0.2096)  ( 0.00    -0.0514)
 ***** SPIN 2 *****
 orbitals (Q,E):
 ---------------
 A :92...102         ( 1.00    -0.3259)  ( 1.00    -0.3213)  ( 1.00    -0.2982)  ( 1.00    -0.2946)
                     ( 1.00    -0.2776)  ( 1.00    -0.2537)  ( 1.00    -0.2467)  ( 1.00    -0.2398)
                     ( 1.00    -0.2137)  ( 1.00    -0.1998)  ( 0.00    -0.1174)
  
 Spin polar: 1 (Spin_A minus Spin_B electrons)

 CYCLE    9
  SDIIS (wt  1.000): -0.0032 -0.0012  0.0024 -0.0270 -0.0090  0.0617  0.2819  0.6944
  DIIS coefficients: -0.0032 -0.0012  0.0024 -0.0270 -0.0090  0.0617  0.2819  0.6944
 SCF Error: norm([F,P])=      0.012943419619, max([F,P])=      0.000921783593
 ***** SPIN 1 *****
 orbitals (Q,E):
 ---------------
 A :93...103         ( 1.00    -0.3246)  ( 1.00    -0.3001)  ( 1.00    -0.2999)  ( 1.00    -0.2788)
                     ( 1.00    -0.2695)  ( 1.00    -0.2588)  ( 1.00    -0.2442)  ( 1.00    -0.2279)
                     ( 1.00    -0.2271)  ( 1.00    -0.2102)  ( 0.00    -0.0516)
 ***** SPIN 2 *****
 orbitals (Q,E):
 ---------------
 A :92...102         ( 1.00    -0.3260)  ( 1.00    -0.3217)  ( 1.00    -0.2984)  ( 1.00    -0.2951)
                     ( 1.00    -0.2780)  ( 1.00    -0.2539)  ( 1.00    -0.2469)  ( 1.00    -0.2405)
                     ( 1.00    -0.2142)  ( 1.00    -0.2002)  ( 0.00    -0.1165)
  
 Spin polar: 1 (Spin_A minus Spin_B electrons)

 CYCLE   10
  SDIIS (wt  1.000):  0.0003  0.0002  0.0004 -0.0108 -0.0285 -0.0583  0.0190  0.4244  0.6534
  DIIS coefficients:  0.0003  0.0002  0.0004 -0.0108 -0.0285 -0.0583  0.0190  0.4244  0.6534
 SCF Error: norm([F,P])=      0.007222165813, max([F,P])=      0.000527024139
 ***** SPIN 1 *****
 orbitals (Q,E):
 ---------------
 A :93...103         ( 1.00    -0.3244)  ( 1.00    -0.3000)  ( 1.00    -0.2996)  ( 1.00    -0.2785)
                     ( 1.00    -0.2695)  ( 1.00    -0.2589)  ( 1.00    -0.2441)  ( 1.00    -0.2279)
                     ( 1.00    -0.2271)  ( 1.00    -0.2103)  ( 0.00    -0.0516)
 ***** SPIN 2 *****
 orbitals (Q,E):
 ---------------
 A :92...102         ( 1.00    -0.3260)  ( 1.00    -0.3215)  ( 1.00    -0.2983)  ( 1.00    -0.2949)
                     ( 1.00    -0.2779)  ( 1.00    -0.2541)  ( 1.00    -0.2470)  ( 1.00    -0.2407)
                     ( 1.00    -0.2141)  ( 1.00    -0.2001)  ( 0.00    -0.1159)
  
 Spin polar: 1 (Spin_A minus Spin_B electrons)

 CYCLE   11
  SDIIS (wt  1.000):  0.0008  0.0006 -0.0003 -0.0010 -0.0156 -0.0478 -0.0462  0.1173  0.3872  0.6052
  DIIS coefficients:  0.0008  0.0006 -0.0003 -0.0010 -0.0156 -0.0478 -0.0462  0.1173  0.3872  0.6052
 SCF Error: norm([F,P])=      0.003251751498, max([F,P])=      0.000266079061
 ***** SPIN 1 *****
 orbitals (Q,E):
 ---------------
 A :93...103         ( 1.00    -0.3243)  ( 1.00    -0.2999)  ( 1.00    -0.2996)  ( 1.00    -0.2785)
                     ( 1.00    -0.2696)  ( 1.00    -0.2588)  ( 1.00    -0.2440)  ( 1.00    -0.2280)
                     ( 1.00    -0.2271)  ( 1.00    -0.2104)  ( 0.00    -0.0515)
 ***** SPIN 2 *****
 orbitals (Q,E):
 ---------------
 A :92...102         ( 1.00    -0.3259)  ( 1.00    -0.3215)  ( 1.00    -0.2982)  ( 1.00    -0.2949)
                     ( 1.00    -0.2779)  ( 1.00    -0.2541)  ( 1.00    -0.2470)  ( 1.00    -0.2408)
                     ( 1.00    -0.2141)  ( 1.00    -0.2001)  ( 0.00    -0.1158)
  
 Spin polar: 1 (Spin_A minus Spin_B electrons)

 CYCLE   12
  SDIIS (wt  1.000):  0.0005 -0.0001  0.0015  0.0006 -0.0010 -0.0232 -0.0606  0.0014  0.2967  0.7841
  DIIS coefficients:  0.0005 -0.0001  0.0015  0.0006 -0.0010 -0.0232 -0.0606  0.0014  0.2967  0.7841
 SCF Error: norm([F,P])=      0.001488852454, max([F,P])=      0.000105984981
 ***** SPIN 1 *****
 orbitals (Q,E):
 ---------------
 A :93...103         ( 1.00    -0.3244)  ( 1.00    -0.3000)  ( 1.00    -0.2996)  ( 1.00    -0.2785)
                     ( 1.00    -0.2696)  ( 1.00    -0.2589)  ( 1.00    -0.2439)  ( 1.00    -0.2281)
                     ( 1.00    -0.2271)  ( 1.00    -0.2105)  ( 0.00    -0.0515)
 ***** SPIN 2 *****
 orbitals (Q,E):
 ---------------
 A :92...102         ( 1.00    -0.3260)  ( 1.00    -0.3216)  ( 1.00    -0.2983)  ( 1.00    -0.2950)
                     ( 1.00    -0.2779)  ( 1.00    -0.2541)  ( 1.00    -0.2470)  ( 1.00    -0.2408)
                     ( 1.00    -0.2142)  ( 1.00    -0.2002)  ( 0.00    -0.1158)
  
 Spin polar: 1 (Spin_A minus Spin_B electrons)

 CYCLE   13
  SDIIS (wt  1.000): -0.0002  0.0018  0.0036  0.0057 -0.0125 -0.0679 -0.0801  0.0679  0.5523  0.5293
  DIIS coefficients: -0.0002  0.0018  0.0036  0.0057 -0.0125 -0.0679 -0.0801  0.0679  0.5523  0.5293
 SCF Error: norm([F,P])=      0.001185682685, max([F,P])=      0.000093044973
 ***** SPIN 1 *****
 orbitals (Q,E):
 ---------------
 A :93...103         ( 1.00    -0.3244)  ( 1.00    -0.3000)  ( 1.00    -0.2996)  ( 1.00    -0.2785)
                     ( 1.00    -0.2697)  ( 1.00    -0.2589)  ( 1.00    -0.2439)  ( 1.00    -0.2281)
                     ( 1.00    -0.2271)  ( 1.00    -0.2105)  ( 0.00    -0.0516)
 ***** SPIN 2 *****
 orbitals (Q,E):
 ---------------
 A :92...102         ( 1.00    -0.3260)  ( 1.00    -0.3216)  ( 1.00    -0.2984)  ( 1.00    -0.2950)
                     ( 1.00    -0.2780)  ( 1.00    -0.2541)  ( 1.00    -0.2470)  ( 1.00    -0.2409)
                     ( 1.00    -0.2142)  ( 1.00    -0.2002)  ( 0.00    -0.1158)
  
 Spin polar: 1 (Spin_A minus Spin_B electrons)

 CYCLE   14
  SDIIS (wt  1.000):  0.0009  0.0024  0.0047  0.0040 -0.0200 -0.0487 -0.0468  0.0837  0.2704  0.7494
  DIIS coefficients:  0.0009  0.0024  0.0047  0.0040 -0.0200 -0.0487 -0.0468  0.0837  0.2704  0.7494
 SCF Error: norm([F,P])=      0.000591422977, max([F,P])=      0.000082765815
 ***** SPIN 1 *****
 orbitals (Q,E):
 ---------------
 A :93...103         ( 1.00    -0.3243)  ( 1.00    -0.2999)  ( 1.00    -0.2996)  ( 1.00    -0.2785)
                     ( 1.00    -0.2696)  ( 1.00    -0.2589)  ( 1.00    -0.2439)  ( 1.00    -0.2281)
                     ( 1.00    -0.2270)  ( 1.00    -0.2105)  ( 0.00    -0.0516)
 ***** SPIN 2 *****
 orbitals (Q,E):
 ---------------
 A :92...102         ( 1.00    -0.3260)  ( 1.00    -0.3216)  ( 1.00    -0.2983)  ( 1.00    -0.2950)
                     ( 1.00    -0.2780)  ( 1.00    -0.2541)  ( 1.00    -0.2470)  ( 1.00    -0.2409)
                     ( 1.00    -0.2142)  ( 1.00    -0.2002)  ( 0.00    -0.1158)
  
 Spin polar: 1 (Spin_A minus Spin_B electrons)

 CYCLE   15
  SDIIS (wt  1.000):  0.0000  0.0004  0.0032  0.0040 -0.0030 -0.0235 -0.0639  0.0208  0.2773  0.7847
  DIIS coefficients:  0.0000  0.0004  0.0032  0.0040 -0.0030 -0.0235 -0.0639  0.0208  0.2773  0.7847
 SCF Error: norm([F,P])=      0.000397962245, max([F,P])=      0.000083019134
 ***** SPIN 1 *****
 orbitals (Q,E):
 ---------------
 A :93...103         ( 1.00    -0.3243)  ( 1.00    -0.3000)  ( 1.00    -0.2996)  ( 1.00    -0.2785)
                     ( 1.00    -0.2696)  ( 1.00    -0.2589)  ( 1.00    -0.2439)  ( 1.00    -0.2281)
                     ( 1.00    -0.2270)  ( 1.00    -0.2105)  ( 0.00    -0.0516)
 ***** SPIN 2 *****
 orbitals (Q,E):
 ---------------
 A :92...102         ( 1.00    -0.3260)  ( 1.00    -0.3216)  ( 1.00    -0.2983)  ( 1.00    -0.2950)
                     ( 1.00    -0.2780)  ( 1.00    -0.2541)  ( 1.00    -0.2470)  ( 1.00    -0.2409)
                     ( 1.00    -0.2142)  ( 1.00    -0.2002)  ( 0.00    -0.1158)
  
 Spin polar: 1 (Spin_A minus Spin_B electrons)

 CYCLE   16
  SDIIS (wt  1.000):  0.0001  0.0023  0.0060  0.0030 -0.0219 -0.0953 -0.0366  0.1069  0.6212  0.4146
  DIIS coefficients:  0.0001  0.0023  0.0060  0.0030 -0.0219 -0.0953 -0.0366  0.1069  0.6212  0.4146
 SCF Error: norm([F,P])=      0.000423362520, max([F,P])=      0.000083292778
 ***** SPIN 1 *****
 orbitals (Q,E):
 ---------------
 A :93...103         ( 1.00    -0.3243)  ( 1.00    -0.3000)  ( 1.00    -0.2996)  ( 1.00    -0.2785)
                     ( 1.00    -0.2696)  ( 1.00    -0.2589)  ( 1.00    -0.2439)  ( 1.00    -0.2281)
                     ( 1.00    -0.2270)  ( 1.00    -0.2105)  ( 0.00    -0.0516)
 ***** SPIN 2 *****
 orbitals (Q,E):
 ---------------
 A :92...102         ( 1.00    -0.3260)  ( 1.00    -0.3216)  ( 1.00    -0.2983)  ( 1.00    -0.2950)
                     ( 1.00    -0.2780)  ( 1.00    -0.2541)  ( 1.00    -0.2470)  ( 1.00    -0.2409)
                     ( 1.00    -0.2142)  ( 1.00    -0.2002)  ( 0.00    -0.1158)
  
 Spin polar: 1 (Spin_A minus Spin_B electrons)

 CYCLE   17
  SDIIS (wt  1.000): -0.0004 -0.0007  0.0009  0.0075  0.0050 -0.0145 -0.0893 -0.0767  0.0661  1.1021
  DIIS coefficients: -0.0004 -0.0007  0.0009  0.0075  0.0050 -0.0145 -0.0893 -0.0767  0.0661  1.1021
 SCF Error: norm([F,P])=      0.000340426824, max([F,P])=      0.000083513762
 ***** SPIN 1 *****
 orbitals (Q,E):
 ---------------
 A :93...103         ( 1.00    -0.3243)  ( 1.00    -0.3000)  ( 1.00    -0.2996)  ( 1.00    -0.2785)
                     ( 1.00    -0.2696)  ( 1.00    -0.2589)  ( 1.00    -0.2439)  ( 1.00    -0.2281)
                     ( 1.00    -0.2270)  ( 1.00    -0.2105)  ( 0.00    -0.0516)
 ***** SPIN 2 *****
 orbitals (Q,E):
 ---------------
 A :92...102         ( 1.00    -0.3260)  ( 1.00    -0.3216)  ( 1.00    -0.2983)  ( 1.00    -0.2950)
                     ( 1.00    -0.2780)  ( 1.00    -0.2541)  ( 1.00    -0.2470)  ( 1.00    -0.2409)
                     ( 1.00    -0.2142)  ( 1.00    -0.2002)  ( 0.00    -0.1158)
  
 Spin polar: 1 (Spin_A minus Spin_B electrons)

 CYCLE   18
  SDIIS (wt  1.000):  0.0012  0.0031  0.0102  0.0182 -0.0012 -0.0900 -0.2630 -0.1107  0.3776  1.0545
  DIIS coefficients:  0.0012  0.0031  0.0102  0.0182 -0.0012 -0.0900 -0.2630 -0.1107  0.3776  1.0545
 SCF Error: norm([F,P])=      0.000335586855, max([F,P])=      0.000083923500
 ***** SPIN 1 *****
 orbitals (Q,E):
 ---------------
 A :93...103         ( 1.00    -0.3243)  ( 1.00    -0.3000)  ( 1.00    -0.2996)  ( 1.00    -0.2785)
                     ( 1.00    -0.2696)  ( 1.00    -0.2588)  ( 1.00    -0.2439)  ( 1.00    -0.2281)
                     ( 1.00    -0.2270)  ( 1.00    -0.2105)  ( 0.00    -0.0516)
 ***** SPIN 2 *****
 orbitals (Q,E):
 ---------------
 A :92...102         ( 1.00    -0.3259)  ( 1.00    -0.3216)  ( 1.00    -0.2983)  ( 1.00    -0.2950)
                     ( 1.00    -0.2780)  ( 1.00    -0.2541)  ( 1.00    -0.2470)  ( 1.00    -0.2409)
                     ( 1.00    -0.2142)  ( 1.00    -0.2002)  ( 0.00    -0.1158)
  
 Spin polar: 1 (Spin_A minus Spin_B electrons)

 CYCLE   19
  SDIIS (wt  1.000): -0.0021  0.0026  0.0244  0.0282 -0.0075 -0.2978 -0.2336 -0.4264  1.0316  0.8807
  DIIS coefficients: -0.0021  0.0026  0.0244  0.0282 -0.0075 -0.2978 -0.2336 -0.4264  1.0316  0.8807
 SCF Error: norm([F,P])=      0.000335303694, max([F,P])=      0.000084507102
 ***** SPIN 1 *****
 orbitals (Q,E):
 ---------------
 A :93...103         ( 1.00    -0.3243)  ( 1.00    -0.3000)  ( 1.00    -0.2996)  ( 1.00    -0.2785)
                     ( 1.00    -0.2696)  ( 1.00    -0.2588)  ( 1.00    -0.2439)  ( 1.00    -0.2281)
                     ( 1.00    -0.2269)  ( 1.00    -0.2105)  ( 0.00    -0.0516)
 ***** SPIN 2 *****
 orbitals (Q,E):
 ---------------
 A :92...102         ( 1.00    -0.3259)  ( 1.00    -0.3216)  ( 1.00    -0.2983)  ( 1.00    -0.2950)
                     ( 1.00    -0.2780)  ( 1.00    -0.2541)  ( 1.00    -0.2470)  ( 1.00    -0.2409)
                     ( 1.00    -0.2142)  ( 1.00    -0.2002)  ( 0.00    -0.1158)
  
 Spin polar: 1 (Spin_A minus Spin_B electrons)

 CYCLE   20
  SDIIS (wt  1.000): -0.0031 -0.0042  0.0228  0.0783 -0.0315 -0.1525 -0.7128  0.2377  0.5068  1.0585
  DIIS coefficients: -0.0031 -0.0042  0.0228  0.0783 -0.0315 -0.1525 -0.7128  0.2377  0.5068  1.0585
 SCF Error: norm([F,P])=      0.000326984646, max([F,P])=      0.000085237179
 ***** SPIN 1 *****
 orbitals (Q,E):
 ---------------
 A :93...103         ( 1.00    -0.3243)  ( 1.00    -0.3000)  ( 1.00    -0.2996)  ( 1.00    -0.2785)
                     ( 1.00    -0.2696)  ( 1.00    -0.2588)  ( 1.00    -0.2439)  ( 1.00    -0.2281)
                     ( 1.00    -0.2269)  ( 1.00    -0.2105)  ( 0.00    -0.0516)
 ***** SPIN 2 *****
 orbitals (Q,E):
 ---------------
 A :92...102         ( 1.00    -0.3259)  ( 1.00    -0.3216)  ( 1.00    -0.2984)  ( 1.00    -0.2950)
                     ( 1.00    -0.2780)  ( 1.00    -0.2541)  ( 1.00    -0.2470)  ( 1.00    -0.2409)
                     ( 1.00    -0.2142)  ( 1.00    -0.2002)  ( 0.00    -0.1158)
  
 Spin polar: 1 (Spin_A minus Spin_B electrons)

 CYCLE   21
  SDIIS (wt  1.000): -0.0005  0.0186  0.0534 -0.0200 -0.1224 -0.5265  0.0777  0.3198  0.7976  0.4023
  DIIS coefficients: -0.0005  0.0186  0.0534 -0.0200 -0.1224 -0.5265  0.0777  0.3198  0.7976  0.4023
 SCF Error: norm([F,P])=      0.000327235717, max([F,P])=      0.000086201889
 ***** SPIN 1 *****
 orbitals (Q,E):
 ---------------
 A :93...103         ( 1.00    -0.3243)  ( 1.00    -0.3000)  ( 1.00    -0.2996)  ( 1.00    -0.2785)
                     ( 1.00    -0.2697)  ( 1.00    -0.2588)  ( 1.00    -0.2439)  ( 1.00    -0.2281)
                     ( 1.00    -0.2269)  ( 1.00    -0.2105)  ( 0.00    -0.0516)
 ***** SPIN 2 *****
 orbitals (Q,E):
 ---------------
 A :92...102         ( 1.00    -0.3259)  ( 1.00    -0.3216)  ( 1.00    -0.2984)  ( 1.00    -0.2950)
                     ( 1.00    -0.2780)  ( 1.00    -0.2541)  ( 1.00    -0.2470)  ( 1.00    -0.2409)
                     ( 1.00    -0.2142)  ( 1.00    -0.2002)  ( 0.00    -0.1158)
  
 Spin polar: 1 (Spin_A minus Spin_B electrons)

 CYCLE   22
  SDIIS (wt  1.000):  0.0154  0.0374 -0.0140 -0.0960 -0.3897  0.0548  0.2329  0.5635  0.3081  0.2875
  DIIS coefficients:  0.0154  0.0374 -0.0140 -0.0960 -0.3897  0.0548  0.2329  0.5635  0.3081  0.2875
 SCF Error: norm([F,P])=      0.000323433791, max([F,P])=      0.000086608804
 ***** SPIN 1 *****
 orbitals (Q,E):
 ---------------
 A :93...103         ( 1.00    -0.3243)  ( 1.00    -0.3000)  ( 1.00    -0.2996)  ( 1.00    -0.2785)
                     ( 1.00    -0.2697)  ( 1.00    -0.2588)  ( 1.00    -0.2439)  ( 1.00    -0.2281)
                     ( 1.00    -0.2269)  ( 1.00    -0.2105)  ( 0.00    -0.0516)
 ***** SPIN 2 *****
 orbitals (Q,E):
 ---------------
 A :92...102         ( 1.00    -0.3259)  ( 1.00    -0.3216)  ( 1.00    -0.2984)  ( 1.00    -0.2950)
                     ( 1.00    -0.2780)  ( 1.00    -0.2541)  ( 1.00    -0.2470)  ( 1.00    -0.2409)
                     ( 1.00    -0.2142)  ( 1.00    -0.2002)  ( 0.00    -0.1158)
  
 Spin polar: 1 (Spin_A minus Spin_B electrons)

 CYCLE   23
  SDIIS (wt  1.000):  0.0087 -0.0016 -0.0613 -0.2084  0.0171  0.1476  0.3616  0.2505  0.3698  0.1160
  DIIS coefficients:  0.0087 -0.0016 -0.0613 -0.2084  0.0171  0.1476  0.3616  0.2505  0.3698  0.1160
 SCF Error: norm([F,P])=      0.000323121725, max([F,P])=      0.000086768046
 ***** SPIN 1 *****
 orbitals (Q,E):
 ---------------
 A :93...103         ( 1.00    -0.3243)  ( 1.00    -0.3000)  ( 1.00    -0.2996)  ( 1.00    -0.2785)
                     ( 1.00    -0.2697)  ( 1.00    -0.2588)  ( 1.00    -0.2439)  ( 1.00    -0.2281)
                     ( 1.00    -0.2269)  ( 1.00    -0.2105)  ( 0.00    -0.0516)
 ***** SPIN 2 *****
 orbitals (Q,E):
 ---------------
 A :92...102         ( 1.00    -0.3259)  ( 1.00    -0.3216)  ( 1.00    -0.2984)  ( 1.00    -0.2950)
                     ( 1.00    -0.2780)  ( 1.00    -0.2541)  ( 1.00    -0.2470)  ( 1.00    -0.2409)
                     ( 1.00    -0.2142)  ( 1.00    -0.2002)  ( 0.00    -0.1158)
  
 Spin polar: 1 (Spin_A minus Spin_B electrons)

 CYCLE   24
  SDIIS (wt  1.000):  0.0114 -0.0486 -0.2124  0.0054  0.1282  0.3451  0.3086  0.8365 -0.8194  0.4452
  DIIS coefficients:  0.0114 -0.0486 -0.2124  0.0054  0.1282  0.3451  0.3086  0.8365 -0.8194  0.4452
 SCF Error: norm([F,P])=      0.000323718201, max([F,P])=      0.000086832680
 ***** SPIN 1 *****
 orbitals (Q,E):
 ---------------
 A :93...103         ( 1.00    -0.3243)  ( 1.00    -0.3000)  ( 1.00    -0.2996)  ( 1.00    -0.2785)
                     ( 1.00    -0.2697)  ( 1.00    -0.2588)  ( 1.00    -0.2439)  ( 1.00    -0.2281)
                     ( 1.00    -0.2269)  ( 1.00    -0.2105)  ( 0.00    -0.0516)
 ***** SPIN 2 *****
 orbitals (Q,E):
 ---------------
 A :92...102         ( 1.00    -0.3259)  ( 1.00    -0.3216)  ( 1.00    -0.2984)  ( 1.00    -0.2950)
                     ( 1.00    -0.2780)  ( 1.00    -0.2541)  ( 1.00    -0.2470)  ( 1.00    -0.2409)
                     ( 1.00    -0.2142)  ( 1.00    -0.2002)  ( 0.00    -0.1158)
  
 Spin polar: 1 (Spin_A minus Spin_B electrons)

 CYCLE   25
  SDIIS (wt  1.000): -0.0540 -0.2355  0.0191  0.1544  0.3668  0.3245  0.9715 -1.2097  0.4120  0.2510
  DIIS coefficients: -0.0540 -0.2355  0.0191  0.1544  0.3668  0.3245  0.9715 -1.2097  0.4120  0.2510
 SCF Error: norm([F,P])=      0.000323479389, max([F,P])=      0.000086809885
 ***** SPIN 1 *****
 orbitals (Q,E):
 ---------------
 A :93...103         ( 1.00    -0.3243)  ( 1.00    -0.3000)  ( 1.00    -0.2996)  ( 1.00    -0.2785)
                     ( 1.00    -0.2697)  ( 1.00    -0.2588)  ( 1.00    -0.2439)  ( 1.00    -0.2281)
                     ( 1.00    -0.2269)  ( 1.00    -0.2105)  ( 0.00    -0.0516)
 ***** SPIN 2 *****
 orbitals (Q,E):
 ---------------
 A :92...102         ( 1.00    -0.3259)  ( 1.00    -0.3216)  ( 1.00    -0.2984)  ( 1.00    -0.2950)
                     ( 1.00    -0.2780)  ( 1.00    -0.2541)  ( 1.00    -0.2470)  ( 1.00    -0.2409)
                     ( 1.00    -0.2142)  ( 1.00    -0.2002)  ( 0.00    -0.1158)
  
 Spin polar: 1 (Spin_A minus Spin_B electrons)

 CYCLE   26
  SDIIS (wt  1.000): -0.0841 -0.0668  0.0446  0.2037  0.2912  1.1975 -1.7587  0.2308 -0.7541  1.6960
  DIIS coefficients: -0.0841 -0.0668  0.0446  0.2037  0.2912  1.1975 -1.7587  0.2308 -0.7541  1.6960
 SCF Error: norm([F,P])=      0.000323238484, max([F,P])=      0.000086790496
 ***** SPIN 1 *****
 orbitals (Q,E):
 ---------------
 A :93...103         ( 1.00    -0.3243)  ( 1.00    -0.3000)  ( 1.00    -0.2996)  ( 1.00    -0.2785)
                     ( 1.00    -0.2697)  ( 1.00    -0.2588)  ( 1.00    -0.2439)  ( 1.00    -0.2281)
                     ( 1.00    -0.2269)  ( 1.00    -0.2105)  ( 0.00    -0.0516)
 ***** SPIN 2 *****
 orbitals (Q,E):
 ---------------
 A :92...102         ( 1.00    -0.3259)  ( 1.00    -0.3216)  ( 1.00    -0.2984)  ( 1.00    -0.2950)
                     ( 1.00    -0.2780)  ( 1.00    -0.2541)  ( 1.00    -0.2470)  ( 1.00    -0.2409)
                     ( 1.00    -0.2142)  ( 1.00    -0.2002)  ( 0.00    -0.1158)
  
 Spin polar: 1 (Spin_A minus Spin_B electrons)

 CYCLE   27
  SDIIS (wt  1.000): -0.1029  0.0089  0.1547  0.2513  1.0238 -1.3457  0.1534 -1.0909  1.9392  0.0082
  DIIS coefficients: -0.1029  0.0089  0.1547  0.2513  1.0238 -1.3457  0.1534 -1.0909  1.9392  0.0082
 SCF Error: norm([F,P])=      0.000323537960, max([F,P])=      0.000086833083
 ***** SPIN 1 *****
 orbitals (Q,E):
 ---------------
 A :93...103         ( 1.00    -0.3243)  ( 1.00    -0.3000)  ( 1.00    -0.2996)  ( 1.00    -0.2785)
                     ( 1.00    -0.2697)  ( 1.00    -0.2588)  ( 1.00    -0.2439)  ( 1.00    -0.2281)
                     ( 1.00    -0.2269)  ( 1.00    -0.2105)  ( 0.00    -0.0516)
 ***** SPIN 2 *****
 orbitals (Q,E):
 ---------------
 A :92...102         ( 1.00    -0.3259)  ( 1.00    -0.3216)  ( 1.00    -0.2984)  ( 1.00    -0.2950)
                     ( 1.00    -0.2780)  ( 1.00    -0.2541)  ( 1.00    -0.2470)  ( 1.00    -0.2409)
                     ( 1.00    -0.2142)  ( 1.00    -0.2002)  ( 0.00    -0.1158)
  
 Spin polar: 1 (Spin_A minus Spin_B electrons)

 CYCLE   28
  SDIIS (wt  1.000):  0.0059  0.0437  0.1664  0.4832 -0.2247  0.2110 -0.8665  2.1309  1.0499 -2.0000
  DIIS coefficients:  0.0059  0.0437  0.1664  0.4832 -0.2247  0.2110 -0.8665  2.1309  1.0499 -2.0000
 SCF Error: norm([F,P])=      0.000323530785, max([F,P])=      0.000086856860
 ***** SPIN 1 *****
 orbitals (Q,E):
 ---------------
 A :93...103         ( 1.00    -0.3243)  ( 1.00    -0.3000)  ( 1.00    -0.2996)  ( 1.00    -0.2785)
                     ( 1.00    -0.2697)  ( 1.00    -0.2588)  ( 1.00    -0.2439)  ( 1.00    -0.2281)
                     ( 1.00    -0.2269)  ( 1.00    -0.2105)  ( 0.00    -0.0516)
 ***** SPIN 2 *****
 orbitals (Q,E):
 ---------------
 A :92...102         ( 1.00    -0.3259)  ( 1.00    -0.3216)  ( 1.00    -0.2984)  ( 1.00    -0.2950)
                     ( 1.00    -0.2780)  ( 1.00    -0.2541)  ( 1.00    -0.2470)  ( 1.00    -0.2409)
                     ( 1.00    -0.2142)  ( 1.00    -0.2002)  ( 0.00    -0.1158)
  
 Spin polar: 1 (Spin_A minus Spin_B electrons)

 CYCLE   29
  SDIIS (wt  1.000):  0.0428  0.1658  0.7303 -0.9650  0.1395 -1.0816  2.2861  0.6589 -2.0000  1.0232
  DIIS coefficients:  0.0428  0.1658  0.7303 -0.9650  0.1395 -1.0816  2.2861  0.6589 -2.0000  1.0232
 SCF Error: norm([F,P])=      0.000323328443, max([F,P])=      0.000086772785
 ***** SPIN 1 *****
 orbitals (Q,E):
 ---------------
 A :93...103         ( 1.00    -0.3243)  ( 1.00    -0.3000)  ( 1.00    -0.2996)  ( 1.00    -0.2785)
                     ( 1.00    -0.2697)  ( 1.00    -0.2588)  ( 1.00    -0.2439)  ( 1.00    -0.2281)
                     ( 1.00    -0.2269)  ( 1.00    -0.2105)  ( 0.00    -0.0516)
 ***** SPIN 2 *****
 orbitals (Q,E):
 ---------------
 A :92...102         ( 1.00    -0.3259)  ( 1.00    -0.3216)  ( 1.00    -0.2984)  ( 1.00    -0.2950)
                     ( 1.00    -0.2780)  ( 1.00    -0.2541)  ( 1.00    -0.2470)  ( 1.00    -0.2409)
                     ( 1.00    -0.2142)  ( 1.00    -0.2002)  ( 0.00    -0.1158)
  
 Spin polar: 1 (Spin_A minus Spin_B electrons)

 CYCLE   30
  SDIIS (wt  1.000):  0.1309  0.7733 -1.0973  0.0129 -1.8361  3.0000 -0.6752 -2.0000  1.0481  1.6433
  DIIS coefficients:  0.1309  0.7733 -1.0973  0.0129 -1.8361  3.0000 -0.6752 -2.0000  1.0481  1.6433
 SCF Error: norm([F,P])=      0.000323376771, max([F,P])=      0.000086725569
 ***** SPIN 1 *****
 orbitals (Q,E):
 ---------------
 A :93...103         ( 1.00    -0.3243)  ( 1.00    -0.3000)  ( 1.00    -0.2996)  ( 1.00    -0.2785)
                     ( 1.00    -0.2697)  ( 1.00    -0.2588)  ( 1.00    -0.2439)  ( 1.00    -0.2281)
                     ( 1.00    -0.2269)  ( 1.00    -0.2105)  ( 0.00    -0.0516)
 ***** SPIN 2 *****
 orbitals (Q,E):
 ---------------
 A :92...102         ( 1.00    -0.3259)  ( 1.00    -0.3216)  ( 1.00    -0.2984)  ( 1.00    -0.2950)
                     ( 1.00    -0.2780)  ( 1.00    -0.2541)  ( 1.00    -0.2470)  ( 1.00    -0.2409)
                     ( 1.00    -0.2142)  ( 1.00    -0.2002)  ( 0.00    -0.1158)
  
 Spin polar: 1 (Spin_A minus Spin_B electrons)

 CYCLE   31
  SDIIS (wt  1.000):  0.2135  0.2304 -0.1182 -2.0000  2.9904 -2.0000 -2.0000 -0.1210  1.5010  2.3040
  DIIS coefficients:  0.2135  0.2304 -0.1182 -2.0000  2.9904 -2.0000 -2.0000 -0.1210  1.5010  2.3040
 SCF Error: norm([F,P])=      0.000323237864, max([F,P])=      0.000086624080
 ***** SPIN 1 *****
 orbitals (Q,E):
 ---------------
 A :93...103         ( 1.00    -0.3243)  ( 1.00    -0.3000)  ( 1.00    -0.2996)  ( 1.00    -0.2785)
                     ( 1.00    -0.2697)  ( 1.00    -0.2588)  ( 1.00    -0.2439)  ( 1.00    -0.2281)
                     ( 1.00    -0.2269)  ( 1.00    -0.2105)  ( 0.00    -0.0516)
 ***** SPIN 2 *****
 orbitals (Q,E):
 ---------------
 A :92...102         ( 1.00    -0.3259)  ( 1.00    -0.3216)  ( 1.00    -0.2984)  ( 1.00    -0.2950)
                     ( 1.00    -0.2780)  ( 1.00    -0.2541)  ( 1.00    -0.2470)  ( 1.00    -0.2409)
                     ( 1.00    -0.2142)  ( 1.00    -0.2002)  ( 0.00    -0.1158)
  
 Spin polar: 1 (Spin_A minus Spin_B electrons)

 CYCLE   32
  SDIIS (wt  1.000):  0.7830 -0.0902 -1.9534  3.0000 -1.9564 -2.0000 -0.6894  0.1600  3.0000  0.7465
  DIIS coefficients:  0.7830 -0.0902 -1.9534  3.0000 -1.9564 -2.0000 -0.6894  0.1600  3.0000  0.7465
 SCF Error: norm([F,P])=      0.000323685828, max([F,P])=      0.000086348153
 ***** SPIN 1 *****
 orbitals (Q,E):
 ---------------
 A :93...103         ( 1.00    -0.3243)  ( 1.00    -0.3000)  ( 1.00    -0.2996)  ( 1.00    -0.2785)
                     ( 1.00    -0.2696)  ( 1.00    -0.2588)  ( 1.00    -0.2439)  ( 1.00    -0.2281)
                     ( 1.00    -0.2269)  ( 1.00    -0.2105)  ( 0.00    -0.0516)
 ***** SPIN 2 *****
 orbitals (Q,E):
 ---------------
 A :92...102         ( 1.00    -0.3259)  ( 1.00    -0.3216)  ( 1.00    -0.2984)  ( 1.00    -0.2950)
                     ( 1.00    -0.2780)  ( 1.00    -0.2541)  ( 1.00    -0.2470)  ( 1.00    -0.2409)
                     ( 1.00    -0.2142)  ( 1.00    -0.2002)  ( 0.00    -0.1158)
  
 Spin polar: 1 (Spin_A minus Spin_B electrons)

 CYCLE   33
  SDIIS (wt  1.000): -0.0192 -1.2523  3.0000 -0.6346 -2.0000 -0.2881 -1.2132  1.5624  0.6537  1.1913
  DIIS coefficients: -0.0192 -1.2523  3.0000 -0.6346 -2.0000 -0.2881 -1.2132  1.5624  0.6537  1.1913
 SCF Error: norm([F,P])=      0.000322407861, max([F,P])=      0.000086032309
 ***** SPIN 1 *****
 orbitals (Q,E):
 ---------------
 A :93...103         ( 1.00    -0.3243)  ( 1.00    -0.3000)  ( 1.00    -0.2996)  ( 1.00    -0.2785)
                     ( 1.00    -0.2696)  ( 1.00    -0.2588)  ( 1.00    -0.2439)  ( 1.00    -0.2281)
                     ( 1.00    -0.2269)  ( 1.00    -0.2105)  ( 0.00    -0.0516)
 ***** SPIN 2 *****
 orbitals (Q,E):
 ---------------
 A :92...102         ( 1.00    -0.3259)  ( 1.00    -0.3216)  ( 1.00    -0.2984)  ( 1.00    -0.2950)
                     ( 1.00    -0.2780)  ( 1.00    -0.2541)  ( 1.00    -0.2470)  ( 1.00    -0.2409)
                     ( 1.00    -0.2142)  ( 1.00    -0.2002)  ( 0.00    -0.1158)
  
 Spin polar: 1 (Spin_A minus Spin_B electrons)

 CYCLE   34
  SDIIS (wt  1.000): -1.3131  3.0000  1.9545 -2.0000  0.7181 -2.0000 -1.4680 -0.1960  1.1075  1.1970
  DIIS coefficients: -1.3131  3.0000  1.9545 -2.0000  0.7181 -2.0000 -1.4680 -0.1960  1.1075  1.1970
 SCF Error: norm([F,P])=      0.000322541106, max([F,P])=      0.000085579945
 ***** SPIN 1 *****
 orbitals (Q,E):
 ---------------
 A :93...103         ( 1.00    -0.3243)  ( 1.00    -0.3000)  ( 1.00    -0.2996)  ( 1.00    -0.2785)
                     ( 1.00    -0.2696)  ( 1.00    -0.2588)  ( 1.00    -0.2439)  ( 1.00    -0.2281)
                     ( 1.00    -0.2269)  ( 1.00    -0.2105)  ( 0.00    -0.0516)
 ***** SPIN 2 *****
 orbitals (Q,E):
 ---------------
 A :92...102         ( 1.00    -0.3259)  ( 1.00    -0.3216)  ( 1.00    -0.2984)  ( 1.00    -0.2950)
                     ( 1.00    -0.2780)  ( 1.00    -0.2541)  ( 1.00    -0.2470)  ( 1.00    -0.2409)
                     ( 1.00    -0.2142)  ( 1.00    -0.2002)  ( 0.00    -0.1158)
  
 Spin polar: 1 (Spin_A minus Spin_B electrons)

 CYCLE   35
  SDIIS (wt  1.000):  1.4993  2.6578 -2.0000  1.2599 -2.0000 -2.0000 -1.1015 -0.0648  1.2255  1.5239
  DIIS coefficients:  1.4993  2.6578 -2.0000  1.2599 -2.0000 -2.0000 -1.1015 -0.0648  1.2255  1.5239
 SCF Error: norm([F,P])=      0.000321746291, max([F,P])=      0.000085231492
 ***** SPIN 1 *****
 orbitals (Q,E):
 ---------------
 A :93...103         ( 1.00    -0.3243)  ( 1.00    -0.3000)  ( 1.00    -0.2996)  ( 1.00    -0.2785)
                     ( 1.00    -0.2696)  ( 1.00    -0.2589)  ( 1.00    -0.2439)  ( 1.00    -0.2281)
                     ( 1.00    -0.2269)  ( 1.00    -0.2105)  ( 0.00    -0.0516)
 ***** SPIN 2 *****
 orbitals (Q,E):
 ---------------
 A :92...102         ( 1.00    -0.3259)  ( 1.00    -0.3216)  ( 1.00    -0.2983)  ( 1.00    -0.2950)
                     ( 1.00    -0.2780)  ( 1.00    -0.2541)  ( 1.00    -0.2470)  ( 1.00    -0.2409)
                     ( 1.00    -0.2142)  ( 1.00    -0.2002)  ( 0.00    -0.1158)
  
 Spin polar: 1 (Spin_A minus Spin_B electrons)

 CYCLE   36
  SDIIS (wt  1.000):  2.3616 -2.0000  2.1296 -0.0210 -2.0000 -2.0000 -2.0000  0.4139  2.9795  1.1365
  DIIS coefficients:  2.3616 -2.0000  2.1296 -0.0210 -2.0000 -2.0000 -2.0000  0.4139  2.9795  1.1365
 SCF Error: norm([F,P])=      0.000322105448, max([F,P])=      0.000084228413
 ***** SPIN 1 *****
 orbitals (Q,E):
 ---------------
 A :93...103         ( 1.00    -0.3243)  ( 1.00    -0.3000)  ( 1.00    -0.2996)  ( 1.00    -0.2785)
                     ( 1.00    -0.2696)  ( 1.00    -0.2589)  ( 1.00    -0.2439)  ( 1.00    -0.2281)
                     ( 1.00    -0.2270)  ( 1.00    -0.2105)  ( 0.00    -0.0516)
 ***** SPIN 2 *****
 orbitals (Q,E):
 ---------------
 A :92...102         ( 1.00    -0.3260)  ( 1.00    -0.3216)  ( 1.00    -0.2983)  ( 1.00    -0.2950)
                     ( 1.00    -0.2780)  ( 1.00    -0.2541)  ( 1.00    -0.2470)  ( 1.00    -0.2409)
                     ( 1.00    -0.2142)  ( 1.00    -0.2002)  ( 0.00    -0.1158)
  
 Spin polar: 1 (Spin_A minus Spin_B electrons)

 CYCLE   37
  SDIIS (wt  1.000): -2.0000  2.2889  2.7341 -1.0432 -1.9691 -2.0000 -2.0000  2.5867  1.4297  0.9729
  DIIS coefficients: -2.0000  2.2889  2.7341 -1.0432 -1.9691 -2.0000 -2.0000  2.5867  1.4297  0.9729
 SCF Error: norm([F,P])=      0.000322310995, max([F,P])=      0.000081852212
 ***** SPIN 1 *****
 orbitals (Q,E):
 ---------------
 A :93...103         ( 1.00    -0.3243)  ( 1.00    -0.3000)  ( 1.00    -0.2996)  ( 1.00    -0.2785)
                     ( 1.00    -0.2696)  ( 1.00    -0.2589)  ( 1.00    -0.2439)  ( 1.00    -0.2282)
                     ( 1.00    -0.2270)  ( 1.00    -0.2104)  ( 0.00    -0.0516)
 ***** SPIN 2 *****
 orbitals (Q,E):
 ---------------
 A :92...102         ( 1.00    -0.3260)  ( 1.00    -0.3216)  ( 1.00    -0.2983)  ( 1.00    -0.2950)
                     ( 1.00    -0.2780)  ( 1.00    -0.2541)  ( 1.00    -0.2470)  ( 1.00    -0.2409)
                     ( 1.00    -0.2142)  ( 1.00    -0.2003)  ( 0.00    -0.1158)
  
 Spin polar: 1 (Spin_A minus Spin_B electrons)

 CYCLE   38
  SDIIS (wt  1.000):  2.3532  1.7946 -2.0000 -2.0000 -2.0000 -2.0000  2.4057  1.3345  0.7315  0.3805
  DIIS coefficients:  2.3532  1.7946 -2.0000 -2.0000 -2.0000 -2.0000  2.4057  1.3345  0.7315  0.3805
 SCF Error: norm([F,P])=      0.000324069908, max([F,P])=      0.000079492745
 ***** SPIN 1 *****
 orbitals (Q,E):
 ---------------
 A :93...103         ( 1.00    -0.3243)  ( 1.00    -0.3000)  ( 1.00    -0.2996)  ( 1.00    -0.2785)
                     ( 1.00    -0.2696)  ( 1.00    -0.2589)  ( 1.00    -0.2439)  ( 1.00    -0.2282)
                     ( 1.00    -0.2270)  ( 1.00    -0.2104)  ( 0.00    -0.0516)
 ***** SPIN 2 *****
 orbitals (Q,E):
 ---------------
 A :92...102         ( 1.00    -0.3260)  ( 1.00    -0.3216)  ( 1.00    -0.2983)  ( 1.00    -0.2950)
                     ( 1.00    -0.2780)  ( 1.00    -0.2541)  ( 1.00    -0.2470)  ( 1.00    -0.2409)
                     ( 1.00    -0.2142)  ( 1.00    -0.2003)  ( 0.00    -0.1158)
  
 Spin polar: 1 (Spin_A minus Spin_B electrons)

 CYCLE   39
  SDIIS (wt  1.000): -0.2722  0.6805 -0.7642 -2.0000 -0.8602  2.6055  1.0964 -1.2492 -1.2365  3.0000
  DIIS coefficients: -0.2722  0.6805 -0.7642 -2.0000 -0.8602  2.6055  1.0964 -1.2492 -1.2365  3.0000
 SCF Error: norm([F,P])=      0.000315332023, max([F,P])=      0.000078802021
 ***** SPIN 1 *****
 orbitals (Q,E):
 ---------------
 A :93...103         ( 1.00    -0.3244)  ( 1.00    -0.3000)  ( 1.00    -0.2996)  ( 1.00    -0.2785)
                     ( 1.00    -0.2696)  ( 1.00    -0.2589)  ( 1.00    -0.2439)  ( 1.00    -0.2282)
                     ( 1.00    -0.2270)  ( 1.00    -0.2104)  ( 0.00    -0.0515)
 ***** SPIN 2 *****
 orbitals (Q,E):
 ---------------
 A :92...102         ( 1.00    -0.3261)  ( 1.00    -0.3216)  ( 1.00    -0.2983)  ( 1.00    -0.2950)
                     ( 1.00    -0.2780)  ( 1.00    -0.2542)  ( 1.00    -0.2470)  ( 1.00    -0.2409)
                     ( 1.00    -0.2142)  ( 1.00    -0.2003)  ( 0.00    -0.1157)
  
 Spin polar: 1 (Spin_A minus Spin_B electrons)

 CYCLE   40
  SDIIS (wt  1.000):  1.2007 -0.9711 -2.0000 -2.0000  2.4761  1.2972 -0.8271 -0.9378  3.0000 -0.2380
  DIIS coefficients:  1.2007 -0.9711 -2.0000 -2.0000  2.4761  1.2972 -0.8271 -0.9378  3.0000 -0.2380
 SCF Error: norm([F,P])=      0.000359864979, max([F,P])=      0.000074991000
 ***** SPIN 1 *****
 orbitals (Q,E):
 ---------------
 A :93...103         ( 1.00    -0.3243)  ( 1.00    -0.3000)  ( 1.00    -0.2996)  ( 1.00    -0.2785)
                     ( 1.00    -0.2696)  ( 1.00    -0.2589)  ( 1.00    -0.2439)  ( 1.00    -0.2282)
                     ( 1.00    -0.2270)  ( 1.00    -0.2104)  ( 0.00    -0.0515)
 ***** SPIN 2 *****
 orbitals (Q,E):
 ---------------
 A :92...102         ( 1.00    -0.3261)  ( 1.00    -0.3216)  ( 1.00    -0.2983)  ( 1.00    -0.2950)
                     ( 1.00    -0.2780)  ( 1.00    -0.2542)  ( 1.00    -0.2470)  ( 1.00    -0.2409)
                     ( 1.00    -0.2142)  ( 1.00    -0.2003)  ( 0.00    -0.1156)
  
 Spin polar: 1 (Spin_A minus Spin_B electrons)

 CYCLE   41
  SDIIS (wt  1.000): -0.9978 -1.9343 -0.7524  3.0000  1.3339 -1.7035 -1.9459  3.0000  3.0000 -2.0000
  DIIS coefficients: -0.9978 -1.9343 -0.7524  3.0000  1.3339 -1.7035 -1.9459  3.0000  3.0000 -2.0000
 SCF Error: norm([F,P])=      0.000407425550, max([F,P])=      0.000074798007
 ***** SPIN 1 *****
 orbitals (Q,E):
 ---------------
 A :93...103         ( 1.00    -0.3244)  ( 1.00    -0.3000)  ( 1.00    -0.2996)  ( 1.00    -0.2785)
                     ( 1.00    -0.2695)  ( 1.00    -0.2589)  ( 1.00    -0.2439)  ( 1.00    -0.2283)
                     ( 1.00    -0.2270)  ( 1.00    -0.2103)  ( 0.00    -0.0515)
 ***** SPIN 2 *****
 orbitals (Q,E):
 ---------------
 A :92...102         ( 1.00    -0.3262)  ( 1.00    -0.3216)  ( 1.00    -0.2983)  ( 1.00    -0.2950)
                     ( 1.00    -0.2780)  ( 1.00    -0.2542)  ( 1.00    -0.2470)  ( 1.00    -0.2410)
                     ( 1.00    -0.2142)  ( 1.00    -0.2005)  ( 0.00    -0.1155)
  
 Spin polar: 1 (Spin_A minus Spin_B electrons)

 CYCLE   42
  SDIIS (wt  1.000): -0.6369 -2.0000  1.7022  0.9308 -1.7132 -1.8445  3.0000  3.0000 -0.6948 -0.7437
  DIIS coefficients: -0.6369 -2.0000  1.7022  0.9308 -1.7132 -1.8445  3.0000  3.0000 -0.6948 -0.7437
 SCF Error: norm([F,P])=      0.000601449760, max([F,P])=      0.000071152420
 ***** SPIN 1 *****
 orbitals (Q,E):
 ---------------
 A :93...103         ( 1.00    -0.3244)  ( 1.00    -0.3000)  ( 1.00    -0.2996)  ( 1.00    -0.2785)
                     ( 1.00    -0.2696)  ( 1.00    -0.2589)  ( 1.00    -0.2439)  ( 1.00    -0.2283)
                     ( 1.00    -0.2270)  ( 1.00    -0.2103)  ( 0.00    -0.0515)
 ***** SPIN 2 *****
 orbitals (Q,E):
 ---------------
 A :92...102         ( 1.00    -0.3262)  ( 1.00    -0.3216)  ( 1.00    -0.2983)  ( 1.00    -0.2950)
                     ( 1.00    -0.2780)  ( 1.00    -0.2542)  ( 1.00    -0.2470)  ( 1.00    -0.2410)
                     ( 1.00    -0.2142)  ( 1.00    -0.2006)  ( 0.00    -0.1153)
  
 Spin polar: 1 (Spin_A minus Spin_B electrons)

 CYCLE   43
  SDIIS (wt  1.000): -2.0000  1.2913  0.4910 -2.0000 -1.7537  3.0000  3.0000  0.5299 -2.0000  0.4415
  DIIS coefficients: -2.0000  1.2913  0.4910 -2.0000 -1.7537  3.0000  3.0000  0.5299 -2.0000  0.4415
 SCF Error: norm([F,P])=      0.000852171775, max([F,P])=      0.000106897892
 ***** SPIN 1 *****
 orbitals (Q,E):
 ---------------
 A :93...103         ( 1.00    -0.3244)  ( 1.00    -0.3000)  ( 1.00    -0.2996)  ( 1.00    -0.2785)
                     ( 1.00    -0.2696)  ( 1.00    -0.2589)  ( 1.00    -0.2439)  ( 1.00    -0.2283)
                     ( 1.00    -0.2270)  ( 1.00    -0.2103)  ( 0.00    -0.0515)
 ***** SPIN 2 *****
 orbitals (Q,E):
 ---------------
 A :92...102         ( 1.00    -0.3262)  ( 1.00    -0.3216)  ( 1.00    -0.2983)  ( 1.00    -0.2950)
                     ( 1.00    -0.2780)  ( 1.00    -0.2542)  ( 1.00    -0.2470)  ( 1.00    -0.2410)
                     ( 1.00    -0.2142)  ( 1.00    -0.2006)  ( 0.00    -0.1153)
  
 Spin polar: 1 (Spin_A minus Spin_B electrons)

 CYCLE   44
  SDIIS (wt  1.000): -0.5143 -0.0834 -2.0000 -1.7514  3.0000  3.0000  0.8182 -2.0000  1.7829 -1.2520
  DIIS coefficients: -0.5143 -0.0834 -2.0000 -1.7514  3.0000  3.0000  0.8182 -2.0000  1.7829 -1.2520
 SCF Error: norm([F,P])=      0.000950831291, max([F,P])=      0.000126361816
 ***** SPIN 1 *****
 orbitals (Q,E):
 ---------------
 A :93...103         ( 1.00    -0.3244)  ( 1.00    -0.3001)  ( 1.00    -0.2996)  ( 1.00    -0.2785)
                     ( 1.00    -0.2696)  ( 1.00    -0.2589)  ( 1.00    -0.2439)  ( 1.00    -0.2283)
                     ( 1.00    -0.2271)  ( 1.00    -0.2102)  ( 0.00    -0.0515)
 ***** SPIN 2 *****
 orbitals (Q,E):
 ---------------
 A :92...102         ( 1.00    -0.3263)  ( 1.00    -0.3216)  ( 1.00    -0.2983)  ( 1.00    -0.2950)
                     ( 1.00    -0.2780)  ( 1.00    -0.2543)  ( 1.00    -0.2470)  ( 1.00    -0.2410)
                     ( 1.00    -0.2143)  ( 1.00    -0.2008)  ( 0.00    -0.1151)
  
 Spin polar: 1 (Spin_A minus Spin_B electrons)

 CYCLE   45
  SDIIS (wt  1.000): -0.2870 -2.0000 -1.9521  2.9861  3.0000  0.7087 -2.0000  1.3296 -0.6991 -0.0862
  DIIS coefficients: -0.2870 -2.0000 -1.9521  2.9861  3.0000  0.7087 -2.0000  1.3296 -0.6991 -0.0862
 SCF Error: norm([F,P])=      0.001227273873, max([F,P])=      0.000168183330
 ***** SPIN 1 *****
 orbitals (Q,E):
 ---------------
 A :93...103         ( 1.00    -0.3244)  ( 1.00    -0.3001)  ( 1.00    -0.2996)  ( 1.00    -0.2785)
                     ( 1.00    -0.2696)  ( 1.00    -0.2589)  ( 1.00    -0.2439)  ( 1.00    -0.2283)
                     ( 1.00    -0.2270)  ( 1.00    -0.2103)  ( 0.00    -0.0515)
 ***** SPIN 2 *****
 orbitals (Q,E):
 ---------------
 A :92...102         ( 1.00    -0.3262)  ( 1.00    -0.3216)  ( 1.00    -0.2983)  ( 1.00    -0.2950)
                     ( 1.00    -0.2780)  ( 1.00    -0.2542)  ( 1.00    -0.2470)  ( 1.00    -0.2410)
                     ( 1.00    -0.2142)  ( 1.00    -0.2006)  ( 0.00    -0.1153)
  
 Spin polar: 1 (Spin_A minus Spin_B electrons)

 CYCLE   46
  SDIIS (wt  1.000): -1.8924 -2.0000  3.0000  3.0000 -2.0000  0.5790  0.0156  0.2060 -2.0000  2.0917
  DIIS coefficients: -1.8924 -2.0000  3.0000  3.0000 -2.0000  0.5790  0.0156  0.2060 -2.0000  2.0917
 SCF Error: norm([F,P])=      0.000935063924, max([F,P])=      0.000123823774
 ***** SPIN 1 *****
 orbitals (Q,E):
 ---------------
 A :93...103         ( 1.00    -0.3244)  ( 1.00    -0.3001)  ( 1.00    -0.2996)  ( 1.00    -0.2785)
                     ( 1.00    -0.2696)  ( 1.00    -0.2589)  ( 1.00    -0.2439)  ( 1.00    -0.2284)
                     ( 1.00    -0.2270)  ( 1.00    -0.2102)  ( 0.00    -0.0515)
 ***** SPIN 2 *****
 orbitals (Q,E):
 ---------------
 A :92...102         ( 1.00    -0.3263)  ( 1.00    -0.3216)  ( 1.00    -0.2983)  ( 1.00    -0.2950)
                     ( 1.00    -0.2780)  ( 1.00    -0.2542)  ( 1.00    -0.2470)  ( 1.00    -0.2410)
                     ( 1.00    -0.2143)  ( 1.00    -0.2007)  ( 0.00    -0.1152)
  
 Spin polar: 1 (Spin_A minus Spin_B electrons)

 CYCLE   47
  SDIIS (wt  1.000): -1.7896  0.7914  3.0000 -2.0000  0.6261  0.4934 -0.5660 -2.0000  2.2643  0.1804
  DIIS coefficients: -1.7896  0.7914  3.0000 -2.0000  0.6261  0.4934 -0.5660 -2.0000  2.2643  0.1804
 SCF Error: norm([F,P])=      0.001095752665, max([F,P])=      0.000148435699
 ***** SPIN 1 *****
 orbitals (Q,E):
 ---------------
 A :93...103         ( 1.00    -0.3244)  ( 1.00    -0.3000)  ( 1.00    -0.2996)  ( 1.00    -0.2785)
                     ( 1.00    -0.2695)  ( 1.00    -0.2589)  ( 1.00    -0.2439)  ( 1.00    -0.2283)
                     ( 1.00    -0.2270)  ( 1.00    -0.2103)  ( 0.00    -0.0515)
 ***** SPIN 2 *****
 orbitals (Q,E):
 ---------------
 A :92...102         ( 1.00    -0.3262)  ( 1.00    -0.3216)  ( 1.00    -0.2983)  ( 1.00    -0.2950)
                     ( 1.00    -0.2780)  ( 1.00    -0.2542)  ( 1.00    -0.2470)  ( 1.00    -0.2410)
                     ( 1.00    -0.2142)  ( 1.00    -0.2004)  ( 0.00    -0.1155)
  
 Spin polar: 1 (Spin_A minus Spin_B electrons)

 CYCLE   48
  SDIIS (wt  1.000): -1.8108  1.3554  1.6172 -2.0000  0.6199  0.2774 -2.0000  1.8236 -0.0422  1.1594
  DIIS coefficients: -1.8108  1.3554  1.6172 -2.0000  0.6199  0.2774 -2.0000  1.8236 -0.0422  1.1594
 SCF Error: norm([F,P])=      0.000560717228, max([F,P])=      0.000071042079
 ***** SPIN 1 *****
 orbitals (Q,E):
 ---------------
 A :93...103         ( 1.00    -0.3243)  ( 1.00    -0.3000)  ( 1.00    -0.2996)  ( 1.00    -0.2785)
                     ( 1.00    -0.2696)  ( 1.00    -0.2589)  ( 1.00    -0.2439)  ( 1.00    -0.2283)
                     ( 1.00    -0.2270)  ( 1.00    -0.2103)  ( 0.00    -0.0515)
 ***** SPIN 2 *****
 orbitals (Q,E):
 ---------------
 A :92...102         ( 1.00    -0.3261)  ( 1.00    -0.3216)  ( 1.00    -0.2983)  ( 1.00    -0.2950)
                     ( 1.00    -0.2780)  ( 1.00    -0.2542)  ( 1.00    -0.2470)  ( 1.00    -0.2409)
                     ( 1.00    -0.2142)  ( 1.00    -0.2005)  ( 0.00    -0.1155)
  
 Spin polar: 1 (Spin_A minus Spin_B electrons)

 CYCLE   49
  SDIIS (wt  1.000): -0.6866 -0.8685  1.7884  0.0140 -0.4016 -2.0000  1.8223 -0.2824  1.0847  0.5296
  DIIS coefficients: -0.6866 -0.8685  1.7884  0.0140 -0.4016 -2.0000  1.8223 -0.2824  1.0847  0.5296
 SCF Error: norm([F,P])=      0.000690599675, max([F,P])=      0.000081800148
 ***** SPIN 1 *****
 orbitals (Q,E):
 ---------------
 A :93...103         ( 1.00    -0.3244)  ( 1.00    -0.3000)  ( 1.00    -0.2996)  ( 1.00    -0.2785)
                     ( 1.00    -0.2695)  ( 1.00    -0.2589)  ( 1.00    -0.2439)  ( 1.00    -0.2283)
                     ( 1.00    -0.2269)  ( 1.00    -0.2104)  ( 0.00    -0.0515)
 ***** SPIN 2 *****
 orbitals (Q,E):
 ---------------
 A :92...102         ( 1.00    -0.3262)  ( 1.00    -0.3216)  ( 1.00    -0.2983)  ( 1.00    -0.2950)
                     ( 1.00    -0.2780)  ( 1.00    -0.2542)  ( 1.00    -0.2470)  ( 1.00    -0.2410)
                     ( 1.00    -0.2142)  ( 1.00    -0.2003)  ( 0.00    -0.1156)
  
 Spin polar: 1 (Spin_A minus Spin_B electrons)

 CYCLE   50
  SDIIS (wt  1.000): -1.9976  2.3139 -0.5393  0.1458 -2.0000  1.7369 -0.3212  0.8055  0.4966  0.3594
  DIIS coefficients: -1.9976  2.3139 -0.5393  0.1458 -2.0000  1.7369 -0.3212  0.8055  0.4966  0.3594
 SCF Error: norm([F,P])=      0.000404259991, max([F,P])=      0.000071922075
 ***** SPIN 1 *****
 orbitals (Q,E):
 ---------------
 A :93...103         ( 1.00    -0.3244)  ( 1.00    -0.3000)  ( 1.00    -0.2996)  ( 1.00    -0.2785)
                     ( 1.00    -0.2695)  ( 1.00    -0.2589)  ( 1.00    -0.2439)  ( 1.00    -0.2284)
                     ( 1.00    -0.2269)  ( 1.00    -0.2104)  ( 0.00    -0.0515)
 ***** SPIN 2 *****
 orbitals (Q,E):
 ---------------
 A :92...102         ( 1.00    -0.3262)  ( 1.00    -0.3216)  ( 1.00    -0.2983)  ( 1.00    -0.2950)
                     ( 1.00    -0.2780)  ( 1.00    -0.2542)  ( 1.00    -0.2470)  ( 1.00    -0.2410)
                     ( 1.00    -0.2142)  ( 1.00    -0.2004)  ( 0.00    -0.1156)
  
 Spin polar: 1 (Spin_A minus Spin_B electrons)

 CYCLE   51
  SDIIS (wt  1.000): -0.0304 -1.0587  1.6742 -2.0000  1.6234 -0.1443  0.2510  0.1899 -0.5620  1.0569
  DIIS coefficients: -0.0304 -1.0587  1.6742 -2.0000  1.6234 -0.1443  0.2510  0.1899 -0.5620  1.0569
 SCF Error: norm([F,P])=      0.000434212965, max([F,P])=      0.000071334094
 ***** SPIN 1 *****
 orbitals (Q,E):
 ---------------
 A :93...103         ( 1.00    -0.3243)  ( 1.00    -0.3000)  ( 1.00    -0.2997)  ( 1.00    -0.2785)
                     ( 1.00    -0.2696)  ( 1.00    -0.2589)  ( 1.00    -0.2439)  ( 1.00    -0.2283)
                     ( 1.00    -0.2269)  ( 1.00    -0.2104)  ( 0.00    -0.0516)
 ***** SPIN 2 *****
 orbitals (Q,E):
 ---------------
 A :92...102         ( 1.00    -0.3260)  ( 1.00    -0.3216)  ( 1.00    -0.2983)  ( 1.00    -0.2950)
                     ( 1.00    -0.2780)  ( 1.00    -0.2542)  ( 1.00    -0.2470)  ( 1.00    -0.2409)
                     ( 1.00    -0.2142)  ( 1.00    -0.2005)  ( 0.00    -0.1155)
  
 Spin polar: 1 (Spin_A minus Spin_B electrons)

 CYCLE   52
  SDIIS (wt  1.000): -1.0276  1.6312 -2.0000  1.6366 -0.1280  0.2390  0.1860 -0.5477  1.0746 -0.0641
  DIIS coefficients: -1.0276  1.6312 -2.0000  1.6366 -0.1280  0.2390  0.1860 -0.5477  1.0746 -0.0641
 SCF Error: norm([F,P])=      0.000575860422, max([F,P])=      0.000077371605
 ***** SPIN 1 *****
 orbitals (Q,E):
 ---------------
 A :93...103         ( 1.00    -0.3243)  ( 1.00    -0.3000)  ( 1.00    -0.2997)  ( 1.00    -0.2785)
                     ( 1.00    -0.2696)  ( 1.00    -0.2589)  ( 1.00    -0.2439)  ( 1.00    -0.2283)
                     ( 1.00    -0.2269)  ( 1.00    -0.2104)  ( 0.00    -0.0516)
 ***** SPIN 2 *****
 orbitals (Q,E):
 ---------------
 A :92...102         ( 1.00    -0.3260)  ( 1.00    -0.3216)  ( 1.00    -0.2983)  ( 1.00    -0.2950)
                     ( 1.00    -0.2780)  ( 1.00    -0.2542)  ( 1.00    -0.2470)  ( 1.00    -0.2409)
                     ( 1.00    -0.2142)  ( 1.00    -0.2004)  ( 0.00    -0.1155)
  
 Spin polar: 1 (Spin_A minus Spin_B electrons)

 CYCLE   53
  SDIIS (wt  1.000):  0.3160 -2.0000  1.8107 -0.0674  0.4501  0.2958 -0.3941  0.5229  2.0660 -2.0000
  DIIS coefficients:  0.3160 -2.0000  1.8107 -0.0674  0.4501  0.2958 -0.3941  0.5229  2.0660 -2.0000
 SCF Error: norm([F,P])=      0.000550105419, max([F,P])=      0.000076788207
 ***** SPIN 1 *****
 orbitals (Q,E):
 ---------------
 A :93...103         ( 1.00    -0.3243)  ( 1.00    -0.3000)  ( 1.00    -0.2997)  ( 1.00    -0.2785)
                     ( 1.00    -0.2696)  ( 1.00    -0.2589)  ( 1.00    -0.2439)  ( 1.00    -0.2283)
                     ( 1.00    -0.2269)  ( 1.00    -0.2104)  ( 0.00    -0.0516)
 ***** SPIN 2 *****
 orbitals (Q,E):
 ---------------
 A :92...102         ( 1.00    -0.3260)  ( 1.00    -0.3216)  ( 1.00    -0.2983)  ( 1.00    -0.2950)
                     ( 1.00    -0.2780)  ( 1.00    -0.2542)  ( 1.00    -0.2470)  ( 1.00    -0.2409)
                     ( 1.00    -0.2142)  ( 1.00    -0.2004)  ( 0.00    -0.1156)
  
 Spin polar: 1 (Spin_A minus Spin_B electrons)

 CYCLE   54
  SDIIS (wt  1.000): -2.0000  1.9377 -0.0458  0.5458  0.3729 -0.2816  0.1549  2.5337 -2.0000 -0.2176
  DIIS coefficients: -2.0000  1.9377 -0.0458  0.5458  0.3729 -0.2816  0.1549  2.5337 -2.0000 -0.2176
 SCF Error: norm([F,P])=      0.000500060251, max([F,P])=      0.000078272918
 ***** SPIN 1 *****
 orbitals (Q,E):
 ---------------
 A :93...103         ( 1.00    -0.3243)  ( 1.00    -0.3000)  ( 1.00    -0.2996)  ( 1.00    -0.2785)
                     ( 1.00    -0.2696)  ( 1.00    -0.2588)  ( 1.00    -0.2439)  ( 1.00    -0.2282)
                     ( 1.00    -0.2269)  ( 1.00    -0.2104)  ( 0.00    -0.0516)
 ***** SPIN 2 *****
 orbitals (Q,E):
 ---------------
 A :92...102         ( 1.00    -0.3260)  ( 1.00    -0.3216)  ( 1.00    -0.2984)  ( 1.00    -0.2950)
                     ( 1.00    -0.2780)  ( 1.00    -0.2542)  ( 1.00    -0.2470)  ( 1.00    -0.2409)
                     ( 1.00    -0.2142)  ( 1.00    -0.2005)  ( 0.00    -0.1155)
  
 Spin polar: 1 (Spin_A minus Spin_B electrons)

 CYCLE   55
  SDIIS (wt  1.000): -0.1871 -0.9453  1.0828  0.5023  0.0359  0.4003  2.5824 -2.0000 -0.6194  0.1481
  DIIS coefficients: -0.1871 -0.9453  1.0828  0.5023  0.0359  0.4003  2.5824 -2.0000 -0.6194  0.1481
 SCF Error: norm([F,P])=      0.000617887301, max([F,P])=      0.000080290692
 ***** SPIN 1 *****
 orbitals (Q,E):
 ---------------
 A :93...103         ( 1.00    -0.3243)  ( 1.00    -0.3000)  ( 1.00    -0.2996)  ( 1.00    -0.2785)
                     ( 1.00    -0.2696)  ( 1.00    -0.2589)  ( 1.00    -0.2439)  ( 1.00    -0.2283)
                     ( 1.00    -0.2269)  ( 1.00    -0.2104)  ( 0.00    -0.0515)
 ***** SPIN 2 *****
 orbitals (Q,E):
 ---------------
 A :92...102         ( 1.00    -0.3260)  ( 1.00    -0.3216)  ( 1.00    -0.2983)  ( 1.00    -0.2950)
                     ( 1.00    -0.2780)  ( 1.00    -0.2541)  ( 1.00    -0.2470)  ( 1.00    -0.2409)
                     ( 1.00    -0.2142)  ( 1.00    -0.2003)  ( 0.00    -0.1157)
  
 Spin polar: 1 (Spin_A minus Spin_B electrons)

 CYCLE   56
  SDIIS (wt  1.000): -0.9753  0.9702  0.4312 -0.0564  0.7516  2.1903 -2.0000 -0.3945  0.1289 -0.0460
  DIIS coefficients: -0.9753  0.9702  0.4312 -0.0564  0.7516  2.1903 -2.0000 -0.3945  0.1289 -0.0460
 SCF Error: norm([F,P])=      0.000333050985, max([F,P])=      0.000077230183
 ***** SPIN 1 *****
 orbitals (Q,E):
 ---------------
 A :93...103         ( 1.00    -0.3243)  ( 1.00    -0.3000)  ( 1.00    -0.2996)  ( 1.00    -0.2785)
                     ( 1.00    -0.2695)  ( 1.00    -0.2589)  ( 1.00    -0.2439)  ( 1.00    -0.2283)
                     ( 1.00    -0.2269)  ( 1.00    -0.2104)  ( 0.00    -0.0515)
 ***** SPIN 2 *****
 orbitals (Q,E):
 ---------------
 A :92...102         ( 1.00    -0.3261)  ( 1.00    -0.3216)  ( 1.00    -0.2983)  ( 1.00    -0.2950)
                     ( 1.00    -0.2780)  ( 1.00    -0.2541)  ( 1.00    -0.2470)  ( 1.00    -0.2409)
                     ( 1.00    -0.2142)  ( 1.00    -0.2002)  ( 0.00    -0.1158)
  
 Spin polar: 1 (Spin_A minus Spin_B electrons)

 CYCLE   57
  SDIIS (wt  1.000):  0.3549  0.1381  1.7923 -0.9667 -1.6584  1.3134 -1.6079  0.5366  1.0466  0.0512
  DIIS coefficients:  0.3549  0.1381  1.7923 -0.9667 -1.6584  1.3134 -1.6079  0.5366  1.0466  0.0512
 SCF Error: norm([F,P])=      0.000320110534, max([F,P])=      0.000075321233
 ***** SPIN 1 *****
 orbitals (Q,E):
 ---------------
 A :93...103         ( 1.00    -0.3244)  ( 1.00    -0.3001)  ( 1.00    -0.2996)  ( 1.00    -0.2785)
                     ( 1.00    -0.2695)  ( 1.00    -0.2589)  ( 1.00    -0.2439)  ( 1.00    -0.2283)
                     ( 1.00    -0.2269)  ( 1.00    -0.2104)  ( 0.00    -0.0515)
 ***** SPIN 2 *****
 orbitals (Q,E):
 ---------------
 A :92...102         ( 1.00    -0.3262)  ( 1.00    -0.3216)  ( 1.00    -0.2983)  ( 1.00    -0.2950)
                     ( 1.00    -0.2780)  ( 1.00    -0.2542)  ( 1.00    -0.2470)  ( 1.00    -0.2410)
                     ( 1.00    -0.2142)  ( 1.00    -0.2003)  ( 0.00    -0.1157)
  
 Spin polar: 1 (Spin_A minus Spin_B electrons)

 CYCLE   58
  SDIIS (wt  1.000): -0.0375  1.4528 -1.3224  2.8524 -2.0000 -2.0000  0.3087 -0.3361  1.0968  0.9853
  DIIS coefficients: -0.0375  1.4528 -1.3224  2.8524 -2.0000 -2.0000  0.3087 -0.3361  1.0968  0.9853
 SCF Error: norm([F,P])=      0.000338940297, max([F,P])=      0.000071077084
 ***** SPIN 1 *****
 orbitals (Q,E):
 ---------------
 A :93...103         ( 1.00    -0.3243)  ( 1.00    -0.3001)  ( 1.00    -0.2996)  ( 1.00    -0.2785)
                     ( 1.00    -0.2695)  ( 1.00    -0.2589)  ( 1.00    -0.2439)  ( 1.00    -0.2284)
                     ( 1.00    -0.2269)  ( 1.00    -0.2103)  ( 0.00    -0.0515)
 ***** SPIN 2 *****
 orbitals (Q,E):
 ---------------
 A :92...102         ( 1.00    -0.3262)  ( 1.00    -0.3216)  ( 1.00    -0.2983)  ( 1.00    -0.2950)
                     ( 1.00    -0.2780)  ( 1.00    -0.2542)  ( 1.00    -0.2470)  ( 1.00    -0.2410)
                     ( 1.00    -0.2142)  ( 1.00    -0.2003)  ( 0.00    -0.1157)
  
 Spin polar: 1 (Spin_A minus Spin_B electrons)

 CYCLE   59
  SDIIS (wt  1.000):  1.2538 -1.4305  2.8500 -2.0000 -1.6200  0.0916 -2.0000  1.8462  1.0130  0.9958
  DIIS coefficients:  1.2538 -1.4305  2.8500 -2.0000 -1.6200  0.0916 -2.0000  1.8462  1.0130  0.9958
 SCF Error: norm([F,P])=      0.000357685502, max([F,P])=      0.000070461419
 ***** SPIN 1 *****
 orbitals (Q,E):
 ---------------
 A :93...103         ( 1.00    -0.3244)  ( 1.00    -0.3003)  ( 1.00    -0.2994)  ( 1.00    -0.2785)
                     ( 1.00    -0.2695)  ( 1.00    -0.2589)  ( 1.00    -0.2439)  ( 1.00    -0.2285)
                     ( 1.00    -0.2271)  ( 1.00    -0.2101)  ( 0.00    -0.0515)
 ***** SPIN 2 *****
 orbitals (Q,E):
 ---------------
 A :92...102         ( 1.00    -0.3265)  ( 1.00    -0.3216)  ( 1.00    -0.2983)  ( 1.00    -0.2950)
                     ( 1.00    -0.2780)  ( 1.00    -0.2543)  ( 1.00    -0.2470)  ( 1.00    -0.2411)
                     ( 1.00    -0.2143)  ( 1.00    -0.2009)  ( 0.00    -0.1149)
  
 Spin polar: 1 (Spin_A minus Spin_B electrons)

 CYCLE   60
  SDIIS (wt  1.000):  0.8888  1.0525 -2.0000  2.1365 -0.0730 -2.0000  0.5359  0.2804  0.6523 -0.4733
  DIIS coefficients:  0.8888  1.0525 -2.0000  2.1365 -0.0730 -2.0000  0.5359  0.2804  0.6523 -0.4733
 SCF Error: norm([F,P])=      0.001478471376, max([F,P])=      0.000193729916
 ***** SPIN 1 *****
 orbitals (Q,E):
 ---------------
 A :93...103         ( 1.00    -0.3243)  ( 1.00    -0.3000)  ( 1.00    -0.2996)  ( 1.00    -0.2785)
                     ( 1.00    -0.2696)  ( 1.00    -0.2589)  ( 1.00    -0.2439)  ( 1.00    -0.2283)
                     ( 1.00    -0.2269)  ( 1.00    -0.2104)  ( 0.00    -0.0515)
 ***** SPIN 2 *****
 orbitals (Q,E):
 ---------------
 A :92...102         ( 1.00    -0.3261)  ( 1.00    -0.3216)  ( 1.00    -0.2983)  ( 1.00    -0.2950)
                     ( 1.00    -0.2780)  ( 1.00    -0.2542)  ( 1.00    -0.2470)  ( 1.00    -0.2410)
                     ( 1.00    -0.2142)  ( 1.00    -0.2004)  ( 0.00    -0.1156)
  
 Spin polar: 1 (Spin_A minus Spin_B electrons)

 CYCLE   61
  SDIIS (wt  1.000):  2.1860 -2.0000  1.0257 -0.1430 -2.0000  0.6897  0.3725  0.8319 -0.5134  0.5506
  DIIS coefficients:  2.1860 -2.0000  1.0257 -0.1430 -2.0000  0.6897  0.3725  0.8319 -0.5134  0.5506
 SCF Error: norm([F,P])=      0.000500758085, max([F,P])=      0.000073517276
 ***** SPIN 1 *****
 orbitals (Q,E):
 ---------------
 A :93...103         ( 1.00    -0.3244)  ( 1.00    -0.3000)  ( 1.00    -0.2996)  ( 1.00    -0.2785)
                     ( 1.00    -0.2696)  ( 1.00    -0.2589)  ( 1.00    -0.2439)  ( 1.00    -0.2283)
                     ( 1.00    -0.2269)  ( 1.00    -0.2104)  ( 0.00    -0.0515)
 ***** SPIN 2 *****
 orbitals (Q,E):
 ---------------
 A :92...102         ( 1.00    -0.3261)  ( 1.00    -0.3216)  ( 1.00    -0.2983)  ( 1.00    -0.2950)
                     ( 1.00    -0.2780)  ( 1.00    -0.2542)  ( 1.00    -0.2470)  ( 1.00    -0.2409)
                     ( 1.00    -0.2142)  ( 1.00    -0.2005)  ( 0.00    -0.1155)
  
 Spin polar: 1 (Spin_A minus Spin_B electrons)

 CYCLE   62
  SDIIS (wt  1.000):  0.2079  0.0028 -0.2581 -2.0000  0.3483  0.0237  1.1984 -0.6703  0.8677  1.2796
  DIIS coefficients:  0.2079  0.0028 -0.2581 -2.0000  0.3483  0.0237  1.1984 -0.6703  0.8677  1.2796
 SCF Error: norm([F,P])=      0.000586635216, max([F,P])=      0.000074445971
 ***** SPIN 1 *****
 orbitals (Q,E):
 ---------------
 A :93...103         ( 1.00    -0.3244)  ( 1.00    -0.3000)  ( 1.00    -0.2996)  ( 1.00    -0.2785)
                     ( 1.00    -0.2696)  ( 1.00    -0.2589)  ( 1.00    -0.2439)  ( 1.00    -0.2283)
                     ( 1.00    -0.2270)  ( 1.00    -0.2103)  ( 0.00    -0.0515)
 ***** SPIN 2 *****
 orbitals (Q,E):
 ---------------
 A :92...102         ( 1.00    -0.3262)  ( 1.00    -0.3216)  ( 1.00    -0.2983)  ( 1.00    -0.2950)
                     ( 1.00    -0.2780)  ( 1.00    -0.2542)  ( 1.00    -0.2470)  ( 1.00    -0.2410)
                     ( 1.00    -0.2142)  ( 1.00    -0.2007)  ( 0.00    -0.1152)
  
 Spin polar: 1 (Spin_A minus Spin_B electrons)

 CYCLE   63
  SDIIS (wt  1.000): -2.0000 -0.8278 -2.0000  0.5960  0.0885  1.8481 -1.1071  1.3243  1.7717  1.3064
  DIIS coefficients: -2.0000 -0.8278 -2.0000  0.5960  0.0885  1.8481 -1.1071  1.3243  1.7717  1.3064
 SCF Error: norm([F,P])=      0.001017323747, max([F,P])=      0.000139149398
 ***** SPIN 1 *****
 orbitals (Q,E):
 ---------------
 A :93...103         ( 1.00    -0.3244)  ( 1.00    -0.3003)  ( 1.00    -0.2994)  ( 1.00    -0.2785)
                     ( 1.00    -0.2697)  ( 1.00    -0.2588)  ( 1.00    -0.2439)  ( 1.00    -0.2285)
                     ( 1.00    -0.2272)  ( 1.00    -0.2098)  ( 0.00    -0.0515)
 ***** SPIN 2 *****
 orbitals (Q,E):
 ---------------
 A :92...102         ( 1.00    -0.3265)  ( 1.00    -0.3216)  ( 1.00    -0.2983)  ( 1.00    -0.2950)
                     ( 1.00    -0.2780)  ( 1.00    -0.2545)  ( 1.00    -0.2470)  ( 1.00    -0.2411)
                     ( 1.00    -0.2143)  ( 1.00    -0.2019)  ( 0.00    -0.1138)
  
 Spin polar: 1 (Spin_A minus Spin_B electrons)

 CYCLE   64
  SDIIS (wt  1.000): -0.7130 -2.0000  0.3031 -0.0202  1.3574 -0.7235  0.9088  1.1941  0.7917 -0.0986
  DIIS coefficients: -0.7130 -2.0000  0.3031 -0.0202  1.3574 -0.7235  0.9088  1.1941  0.7917 -0.0986
 SCF Error: norm([F,P])=      0.003475953069, max([F,P])=      0.000478272058
 ***** SPIN 1 *****
 orbitals (Q,E):
 ---------------
 A :93...103         ( 1.00    -0.3244)  ( 1.00    -0.3001)  ( 1.00    -0.2996)  ( 1.00    -0.2785)
                     ( 1.00    -0.2696)  ( 1.00    -0.2589)  ( 1.00    -0.2439)  ( 1.00    -0.2284)
                     ( 1.00    -0.2270)  ( 1.00    -0.2102)  ( 0.00    -0.0515)
 ***** SPIN 2 *****
 orbitals (Q,E):
 ---------------
 A :92...102         ( 1.00    -0.3263)  ( 1.00    -0.3216)  ( 1.00    -0.2983)  ( 1.00    -0.2950)
                     ( 1.00    -0.2780)  ( 1.00    -0.2543)  ( 1.00    -0.2470)  ( 1.00    -0.2410)
                     ( 1.00    -0.2142)  ( 1.00    -0.2010)  ( 0.00    -0.1149)
  
 Spin polar: 1 (Spin_A minus Spin_B electrons)

 CYCLE   65
  SDIIS (wt  1.000): -2.0000  0.5612  0.1276  0.9751  0.1792  0.2851  0.5781  0.4033 -0.4651  0.3554
  DIIS coefficients: -2.0000  0.5612  0.1276  0.9751  0.1792  0.2851  0.5781  0.4033 -0.4651  0.3554
 SCF Error: norm([F,P])=      0.001577701515, max([F,P])=      0.000219803433
 ***** SPIN 1 *****
 orbitals (Q,E):
 ---------------
 A :93...103         ( 1.00    -0.3244)  ( 1.00    -0.3002)  ( 1.00    -0.2995)  ( 1.00    -0.2785)
                     ( 1.00    -0.2695)  ( 1.00    -0.2589)  ( 1.00    -0.2439)  ( 1.00    -0.2284)
                     ( 1.00    -0.2270)  ( 1.00    -0.2102)  ( 0.00    -0.0515)
 ***** SPIN 2 *****
 orbitals (Q,E):
 ---------------
 A :92...102         ( 1.00    -0.3263)  ( 1.00    -0.3216)  ( 1.00    -0.2983)  ( 1.00    -0.2950)
                     ( 1.00    -0.2780)  ( 1.00    -0.2542)  ( 1.00    -0.2470)  ( 1.00    -0.2410)
                     ( 1.00    -0.2143)  ( 1.00    -0.2007)  ( 0.00    -0.1152)
  
 Spin polar: 1 (Spin_A minus Spin_B electrons)

 CYCLE   66
  SDIIS (wt  1.000):  0.1099  0.0422  0.0695  1.3038 -0.8338 -1.0214 -0.0973 -1.3560  1.8063  0.9767
  DIIS coefficients:  0.1099  0.0422  0.0695  1.3038 -0.8338 -1.0214 -0.0973 -1.3560  1.8063  0.9767
 SCF Error: norm([F,P])=      0.000979413349, max([F,P])=      0.000121535433
 ***** SPIN 1 *****
 orbitals (Q,E):
 ---------------
 A :93...103         ( 1.00    -0.3244)  ( 1.00    -0.3004)  ( 1.00    -0.2993)  ( 1.00    -0.2785)
                     ( 1.00    -0.2695)  ( 1.00    -0.2589)  ( 1.00    -0.2439)  ( 1.00    -0.2286)
                     ( 1.00    -0.2271)  ( 1.00    -0.2100)  ( 0.00    -0.0515)
 ***** SPIN 2 *****
 orbitals (Q,E):
 ---------------
 A :92...102         ( 1.00    -0.3266)  ( 1.00    -0.3216)  ( 1.00    -0.2983)  ( 1.00    -0.2950)
                     ( 1.00    -0.2780)  ( 1.00    -0.2544)  ( 1.00    -0.2470)  ( 1.00    -0.2412)
                     ( 1.00    -0.2143)  ( 1.00    -0.2013)  ( 0.00    -0.1145)
  
 Spin polar: 1 (Spin_A minus Spin_B electrons)

 CYCLE   67
  SDIIS (wt  1.000): -0.1254 -0.0614  1.8152 -1.1534 -1.3766  0.0021 -2.0000  2.3885  1.2106  0.3004
  DIIS coefficients: -0.1254 -0.0614  1.8152 -1.1534 -1.3766  0.0021 -2.0000  2.3885  1.2106  0.3004
 SCF Error: norm([F,P])=      0.002224570089, max([F,P])=      0.000272700700
 ***** SPIN 1 *****
 orbitals (Q,E):
 ---------------
 A :93...103         ( 1.00    -0.3244)  ( 1.00    -0.3007)  ( 1.00    -0.2991)  ( 1.00    -0.2785)
                     ( 1.00    -0.2697)  ( 1.00    -0.2587)  ( 1.00    -0.2439)  ( 1.00    -0.2288)
                     ( 1.00    -0.2272)  ( 1.00    -0.2096)  ( 0.00    -0.0515)
 ***** SPIN 2 *****
 orbitals (Q,E):
 ---------------
 A :92...102         ( 1.00    -0.3269)  ( 1.00    -0.3216)  ( 1.00    -0.2983)  ( 1.00    -0.2950)
                     ( 1.00    -0.2780)  ( 1.00    -0.2546)  ( 1.00    -0.2469)  ( 1.00    -0.2412)
                     ( 1.00    -0.2143)  ( 1.00    -0.2025)  ( 0.00    -0.1130)
  
 Spin polar: 1 (Spin_A minus Spin_B electrons)

 CYCLE   68
  SDIIS (wt  1.000): -0.0122  1.7031 -1.0739 -1.3962 -0.1918 -1.7720  1.9722  1.1293  0.8532 -0.2115
  DIIS coefficients: -0.0122  1.7031 -1.0739 -1.3962 -0.1918 -1.7720  1.9722  1.1293  0.8532 -0.2115
 SCF Error: norm([F,P])=      0.004744666799, max([F,P])=      0.000591712142
 ***** SPIN 1 *****
 orbitals (Q,E):
 ---------------
 A :93...103         ( 1.00    -0.3244)  ( 1.00    -0.3008)  ( 1.00    -0.2991)  ( 1.00    -0.2785)
                     ( 1.00    -0.2699)  ( 1.00    -0.2586)  ( 1.00    -0.2439)  ( 1.00    -0.2289)
                     ( 1.00    -0.2273)  ( 1.00    -0.2093)  ( 0.00    -0.0515)
 ***** SPIN 2 *****
 orbitals (Q,E):
 ---------------
 A :92...102         ( 1.00    -0.3270)  ( 1.00    -0.3216)  ( 1.00    -0.2983)  ( 1.00    -0.2950)
                     ( 1.00    -0.2780)  ( 1.00    -0.2548)  ( 1.00    -0.2468)  ( 1.00    -0.2413)
                     ( 1.00    -0.2143)  ( 1.00    -0.2032)  ( 0.00    -0.1122)
  
 Spin polar: 1 (Spin_A minus Spin_B electrons)

 CYCLE   69
  SDIIS (wt  1.000):  1.9321 -1.1964 -1.6525 -0.5334 -1.5569  1.4556  1.2990  2.4283 -2.0000  0.8241
  DIIS coefficients:  1.9321 -1.1964 -1.6525 -0.5334 -1.5569  1.4556  1.2990  2.4283 -2.0000  0.8241
 SCF Error: norm([F,P])=      0.006172949896, max([F,P])=      0.000793979504
 ***** SPIN 1 *****
 orbitals (Q,E):
 ---------------
 A :93...103         ( 1.00    -0.3244)  ( 1.00    -0.3011)  ( 1.00    -0.2989)  ( 1.00    -0.2785)
                     ( 1.00    -0.2704)  ( 1.00    -0.2583)  ( 1.00    -0.2439)  ( 1.00    -0.2294)
                     ( 1.00    -0.2274)  ( 1.00    -0.2085)  ( 0.00    -0.0515)
 ***** SPIN 2 *****
 orbitals (Q,E):
 ---------------
 A :92...102         ( 1.00    -0.3273)  ( 1.00    -0.3216)  ( 1.00    -0.2983)  ( 1.00    -0.2950)
                     ( 1.00    -0.2780)  ( 1.00    -0.2554)  ( 1.00    -0.2467)  ( 1.00    -0.2414)
                     ( 1.00    -0.2144)  ( 1.00    -0.2060)  ( 0.00    -0.1090)
  
 Spin polar: 1 (Spin_A minus Spin_B electrons)

 CYCLE   70
  SDIIS (wt  0.000): -0.0238 -0.4456  0.0789  0.3177  0.1554  0.8651  1.8578 -2.0000 -0.2121  0.4066
 A-DIIS (wt  1.000):  0.0000  0.0000  0.0000  0.0000  0.0000  0.0000  0.0000  0.0000  0.0000  1.0000
  DIIS coefficients:  0.0000  0.0000  0.0000  0.0000  0.0000  0.0000  0.0000  0.0000  0.0000  1.0000
 SCF Error: norm([F,P])=      0.011748919317, max([F,P])=      0.001640936548
 ***** SPIN 1 *****
 orbitals (Q,E):
 ---------------
 A :93...103         ( 1.00    -0.3244)  ( 1.00    -0.3009)  ( 1.00    -0.2989)  ( 1.00    -0.2784)
                     ( 1.00    -0.2695)  ( 1.00    -0.2592)  ( 1.00    -0.2438)  ( 1.00    -0.2292)
                     ( 1.00    -0.2274)  ( 1.00    -0.2106)  ( 0.00    -0.0515)
 ***** SPIN 2 *****
 orbitals (Q,E):
 ---------------
 A :92...102         ( 1.00    -0.3273)  ( 1.00    -0.3216)  ( 1.00    -0.2985)  ( 1.00    -0.2948)
                     ( 1.00    -0.2779)  ( 1.00    -0.2545)  ( 1.00    -0.2468)  ( 1.00    -0.2414)
                     ( 1.00    -0.2149)  ( 1.00    -0.2011)  ( 0.00    -0.1156)
  
 Spin polar: 1 (Spin_A minus Spin_B electrons)

 CYCLE   71
  SDIIS (wt  1.000): -0.4279  0.0668  0.3363  0.1207  0.8525  1.8550 -2.0000 -0.2068  0.4037 -0.0003
  DIIS coefficients: -0.4279  0.0668  0.3363  0.1207  0.8525  1.8550 -2.0000 -0.2068  0.4037 -0.0003
 SCF Error: norm([F,P])=      0.009202988935, max([F,P])=      0.000745010154
 ***** SPIN 1 *****
 orbitals (Q,E):
 ---------------
 A :93...103         ( 1.00    -0.3244)  ( 1.00    -0.3001)  ( 1.00    -0.2996)  ( 1.00    -0.2785)
                     ( 1.00    -0.2697)  ( 1.00    -0.2588)  ( 1.00    -0.2439)  ( 1.00    -0.2284)
                     ( 1.00    -0.2270)  ( 1.00    -0.2101)  ( 0.00    -0.0515)
 ***** SPIN 2 *****
 orbitals (Q,E):
 ---------------
 A :92...102         ( 1.00    -0.3262)  ( 1.00    -0.3216)  ( 1.00    -0.2983)  ( 1.00    -0.2950)
                     ( 1.00    -0.2780)  ( 1.00    -0.2544)  ( 1.00    -0.2470)  ( 1.00    -0.2410)
                     ( 1.00    -0.2142)  ( 1.00    -0.2014)  ( 0.00    -0.1145)
  
 Spin polar: 1 (Spin_A minus Spin_B electrons)

 CYCLE   72
  SDIIS (wt  1.000): -0.0428  0.4695 -0.2399  0.7183  1.7859 -2.0000 -0.4037  0.4844 -0.0023  0.2307
  DIIS coefficients: -0.0428  0.4695 -0.2399  0.7183  1.7859 -2.0000 -0.4037  0.4844 -0.0023  0.2307
 SCF Error: norm([F,P])=      0.002381788186, max([F,P])=      0.000352009864
 ***** SPIN 1 *****
 orbitals (Q,E):
 ---------------
 A :93...103         ( 1.00    -0.3244)  ( 1.00    -0.2999)  ( 1.00    -0.2997)  ( 1.00    -0.2785)
                     ( 1.00    -0.2698)  ( 1.00    -0.2587)  ( 1.00    -0.2439)  ( 1.00    -0.2284)
                     ( 1.00    -0.2270)  ( 1.00    -0.2100)  ( 0.00    -0.0516)
 ***** SPIN 2 *****
 orbitals (Q,E):
 ---------------
 A :92...102         ( 1.00    -0.3261)  ( 1.00    -0.3216)  ( 1.00    -0.2983)  ( 1.00    -0.2950)
                     ( 1.00    -0.2780)  ( 1.00    -0.2544)  ( 1.00    -0.2470)  ( 1.00    -0.2409)
                     ( 1.00    -0.2142)  ( 1.00    -0.2017)  ( 0.00    -0.1141)
  
 Spin polar: 1 (Spin_A minus Spin_B electrons)

 CYCLE   73
  SDIIS (wt  1.000):  0.7594 -0.2907  0.6266  1.6806 -2.0000 -0.2569  0.3980 -0.0016  0.4867 -0.4020
  DIIS coefficients:  0.7594 -0.2907  0.6266  1.6806 -2.0000 -0.2569  0.3980 -0.0016  0.4867 -0.4020
 SCF Error: norm([F,P])=      0.003006241719, max([F,P])=      0.000467051839
 ***** SPIN 1 *****
 orbitals (Q,E):
 ---------------
 A :93...103         ( 1.00    -0.3244)  ( 1.00    -0.3000)  ( 1.00    -0.2997)  ( 1.00    -0.2785)
                     ( 1.00    -0.2698)  ( 1.00    -0.2588)  ( 1.00    -0.2439)  ( 1.00    -0.2284)
                     ( 1.00    -0.2271)  ( 1.00    -0.2100)  ( 0.00    -0.0515)
 ***** SPIN 2 *****
 orbitals (Q,E):
 ---------------
 A :92...102         ( 1.00    -0.3261)  ( 1.00    -0.3216)  ( 1.00    -0.2983)  ( 1.00    -0.2950)
                     ( 1.00    -0.2780)  ( 1.00    -0.2544)  ( 1.00    -0.2470)  ( 1.00    -0.2409)
                     ( 1.00    -0.2142)  ( 1.00    -0.2017)  ( 0.00    -0.1142)
  
 Spin polar: 1 (Spin_A minus Spin_B electrons)

 CYCLE   74
  SDIIS (wt  1.000):  0.3350  0.4466  0.7802 -0.8018 -0.4620  0.2685  0.0000  0.5905 -1.1955  1.0386
  DIIS coefficients:  0.3350  0.4466  0.7802 -0.8018 -0.4620  0.2685  0.0000  0.5905 -1.1955  1.0386
 SCF Error: norm([F,P])=      0.002917125180, max([F,P])=      0.000442152172
 ***** SPIN 1 *****
 orbitals (Q,E):
 ---------------
 A :93...103         ( 1.00    -0.3244)  ( 1.00    -0.3000)  ( 1.00    -0.2997)  ( 1.00    -0.2785)
                     ( 1.00    -0.2697)  ( 1.00    -0.2588)  ( 1.00    -0.2439)  ( 1.00    -0.2284)
                     ( 1.00    -0.2270)  ( 1.00    -0.2101)  ( 0.00    -0.0515)
 ***** SPIN 2 *****
 orbitals (Q,E):
 ---------------
 A :92...102         ( 1.00    -0.3261)  ( 1.00    -0.3216)  ( 1.00    -0.2983)  ( 1.00    -0.2950)
                     ( 1.00    -0.2780)  ( 1.00    -0.2544)  ( 1.00    -0.2470)  ( 1.00    -0.2409)
                     ( 1.00    -0.2142)  ( 1.00    -0.2014)  ( 0.00    -0.1144)
  
 Spin polar: 1 (Spin_A minus Spin_B electrons)

 CYCLE   75
  SDIIS (wt  1.000):  0.2927  1.0906 -1.2911 -0.5548  0.4059  0.0006  0.7276 -2.0000  1.5258  0.8025
  DIIS coefficients:  0.2927  1.0906 -1.2911 -0.5548  0.4059  0.0006  0.7276 -2.0000  1.5258  0.8025
 SCF Error: norm([F,P])=      0.002455880376, max([F,P])=      0.000369880535
 ***** SPIN 1 *****
 orbitals (Q,E):
 ---------------
 A :93...103         ( 1.00    -0.3244)  ( 1.00    -0.2999)  ( 1.00    -0.2998)  ( 1.00    -0.2785)
                     ( 1.00    -0.2699)  ( 1.00    -0.2587)  ( 1.00    -0.2439)  ( 1.00    -0.2284)
                     ( 1.00    -0.2271)  ( 1.00    -0.2099)  ( 0.00    -0.0516)
 ***** SPIN 2 *****
 orbitals (Q,E):
 ---------------
 A :92...102         ( 1.00    -0.3260)  ( 1.00    -0.3216)  ( 1.00    -0.2983)  ( 1.00    -0.2950)
                     ( 1.00    -0.2780)  ( 1.00    -0.2545)  ( 1.00    -0.2470)  ( 1.00    -0.2409)
                     ( 1.00    -0.2143)  ( 1.00    -0.2021)  ( 0.00    -0.1137)
  
 Spin polar: 1 (Spin_A minus Spin_B electrons)

 CYCLE   76
  SDIIS (wt  1.000):  1.0533 -1.2214 -0.6823  0.4341  0.0023  0.7570 -2.0000  1.7091  1.3106 -0.3627
  DIIS coefficients:  1.0533 -1.2214 -0.6823  0.4341  0.0023  0.7570 -2.0000  1.7091  1.3106 -0.3627
 SCF Error: norm([F,P])=      0.003775173419, max([F,P])=      0.000594553615
 ***** SPIN 1 *****
 orbitals (Q,E):
 ---------------
 A :93...103         ( 1.00    -0.3244)  ( 1.00    -0.2999)  ( 1.00    -0.2998)  ( 1.00    -0.2785)
                     ( 1.00    -0.2700)  ( 1.00    -0.2586)  ( 1.00    -0.2439)  ( 1.00    -0.2284)
                     ( 1.00    -0.2271)  ( 1.00    -0.2098)  ( 0.00    -0.0516)
 ***** SPIN 2 *****
 orbitals (Q,E):
 ---------------
 A :92...102         ( 1.00    -0.3260)  ( 1.00    -0.3216)  ( 1.00    -0.2983)  ( 1.00    -0.2950)
                     ( 1.00    -0.2780)  ( 1.00    -0.2545)  ( 1.00    -0.2470)  ( 1.00    -0.2409)
                     ( 1.00    -0.2143)  ( 1.00    -0.2024)  ( 0.00    -0.1134)
  
 Spin polar: 1 (Spin_A minus Spin_B electrons)

 CYCLE   77
  SDIIS (wt  1.000): -0.2112 -1.1374  0.4074  0.0018  0.8213 -2.0000  2.0541  2.0136 -0.8600 -0.0896
  DIIS coefficients: -0.2112 -1.1374  0.4074  0.0018  0.8213 -2.0000  2.0541  2.0136 -0.8600 -0.0896
 SCF Error: norm([F,P])=      0.004422367911, max([F,P])=      0.000706590026
 ***** SPIN 1 *****
 orbitals (Q,E):
 ---------------
 A :93...103         ( 1.00    -0.3244)  ( 1.00    -0.2999)  ( 1.00    -0.2998)  ( 1.00    -0.2785)
                     ( 1.00    -0.2702)  ( 1.00    -0.2585)  ( 1.00    -0.2439)  ( 1.00    -0.2284)
                     ( 1.00    -0.2271)  ( 1.00    -0.2097)  ( 0.00    -0.0516)
 ***** SPIN 2 *****
 orbitals (Q,E):
 ---------------
 A :92...102         ( 1.00    -0.3259)  ( 1.00    -0.3216)  ( 1.00    -0.2984)  ( 1.00    -0.2950)
                     ( 1.00    -0.2780)  ( 1.00    -0.2546)  ( 1.00    -0.2470)  ( 1.00    -0.2408)
                     ( 1.00    -0.2143)  ( 1.00    -0.2031)  ( 0.00    -0.1126)
  
 Spin polar: 1 (Spin_A minus Spin_B electrons)

 CYCLE   78
  SDIIS (wt  1.000): -1.1978  0.3828  0.0024  0.9192 -2.0000  2.1725  2.2820 -2.0000  0.1336  0.3054
  DIIS coefficients: -1.1978  0.3828  0.0024  0.9192 -2.0000  2.1725  2.2820 -2.0000  0.1336  0.3054
 SCF Error: norm([F,P])=      0.005765079060, max([F,P])=      0.000942061490
 ***** SPIN 1 *****
 orbitals (Q,E):
 ---------------
 A :93...103         ( 1.00    -0.3244)  ( 1.00    -0.2999)  ( 1.00    -0.2998)  ( 1.00    -0.2785)
                     ( 1.00    -0.2701)  ( 1.00    -0.2586)  ( 1.00    -0.2439)  ( 1.00    -0.2284)
                     ( 1.00    -0.2271)  ( 1.00    -0.2098)  ( 0.00    -0.0516)
 ***** SPIN 2 *****
 orbitals (Q,E):
 ---------------
 A :92...102         ( 1.00    -0.3260)  ( 1.00    -0.3216)  ( 1.00    -0.2983)  ( 1.00    -0.2950)
                     ( 1.00    -0.2780)  ( 1.00    -0.2545)  ( 1.00    -0.2470)  ( 1.00    -0.2409)
                     ( 1.00    -0.2143)  ( 1.00    -0.2025)  ( 0.00    -0.1132)
  
 Spin polar: 1 (Spin_A minus Spin_B electrons)

 CYCLE   79
  SDIIS (wt  1.000): -0.1157  0.0006  0.9374 -2.0000  1.7600  1.7170 -2.0000  0.0958 -0.0466  0.6514
  DIIS coefficients: -0.1157  0.0006  0.9374 -2.0000  1.7600  1.7170 -2.0000  0.0958 -0.0466  0.6514
 SCF Error: norm([F,P])=      0.004634297680, max([F,P])=      0.000743819512
 ***** SPIN 1 *****
 orbitals (Q,E):
 ---------------
 A :93...103         ( 1.00    -0.3244)  ( 1.00    -0.3002)  ( 1.00    -0.2995)  ( 1.00    -0.2785)
                     ( 1.00    -0.2696)  ( 1.00    -0.2588)  ( 1.00    -0.2439)  ( 1.00    -0.2285)
                     ( 1.00    -0.2271)  ( 1.00    -0.2100)  ( 0.00    -0.0515)
 ***** SPIN 2 *****
 orbitals (Q,E):
 ---------------
 A :92...102         ( 1.00    -0.3264)  ( 1.00    -0.3216)  ( 1.00    -0.2983)  ( 1.00    -0.2950)
                     ( 1.00    -0.2780)  ( 1.00    -0.2544)  ( 1.00    -0.2470)  ( 1.00    -0.2410)
                     ( 1.00    -0.2143)  ( 1.00    -0.2013)  ( 0.00    -0.1145)
  
 Spin polar: 1 (Spin_A minus Spin_B electrons)

 CYCLE   80
  SDIIS (wt  1.000):  0.0085 -0.3318  3.0000 -1.3999  2.9304 -2.0000 -1.2092  1.6808 -1.7732  0.0944
  DIIS coefficients:  0.0085 -0.3318  3.0000 -1.3999  2.9304 -2.0000 -1.2092  1.6808 -1.7732  0.0944
 SCF Error: norm([F,P])=      0.002227735814, max([F,P])=      0.000308009569
 ***** SPIN 1 *****
 orbitals (Q,E):
 ---------------
 A :93...103         ( 1.00    -0.3244)  ( 1.00    -0.3000)  ( 1.00    -0.2996)  ( 1.00    -0.2785)
                     ( 1.00    -0.2695)  ( 1.00    -0.2590)  ( 1.00    -0.2439)  ( 1.00    -0.2283)
                     ( 1.00    -0.2269)  ( 1.00    -0.2105)  ( 0.00    -0.0515)
 ***** SPIN 2 *****
 orbitals (Q,E):
 ---------------
 A :92...102         ( 1.00    -0.3262)  ( 1.00    -0.3216)  ( 1.00    -0.2983)  ( 1.00    -0.2950)
                     ( 1.00    -0.2780)  ( 1.00    -0.2541)  ( 1.00    -0.2471)  ( 1.00    -0.2410)
                     ( 1.00    -0.2143)  ( 1.00    -0.2000)  ( 0.00    -0.1160)
  
 Spin polar: 1 (Spin_A minus Spin_B electrons)

 CYCLE   81
  SDIIS (wt  1.000):  0.4368 -0.2291 -0.1765  2.4844  0.5268 -1.9595  2.0035 -2.0000 -0.5798  0.4936
  DIIS coefficients:  0.4368 -0.2291 -0.1765  2.4844  0.5268 -1.9595  2.0035 -2.0000 -0.5798  0.4936
 SCF Error: norm([F,P])=      0.000754771850, max([F,P])=      0.000077472534
 ***** SPIN 1 *****
 orbitals (Q,E):
 ---------------
 A :93...103         ( 1.00    -0.3244)  ( 1.00    -0.3000)  ( 1.00    -0.2996)  ( 1.00    -0.2785)
                     ( 1.00    -0.2695)  ( 1.00    -0.2589)  ( 1.00    -0.2439)  ( 1.00    -0.2283)
                     ( 1.00    -0.2269)  ( 1.00    -0.2104)  ( 0.00    -0.0515)
 ***** SPIN 2 *****
 orbitals (Q,E):
 ---------------
 A :92...102         ( 1.00    -0.3262)  ( 1.00    -0.3216)  ( 1.00    -0.2983)  ( 1.00    -0.2950)
                     ( 1.00    -0.2780)  ( 1.00    -0.2541)  ( 1.00    -0.2470)  ( 1.00    -0.2410)
                     ( 1.00    -0.2142)  ( 1.00    -0.2002)  ( 0.00    -0.1158)
  
 Spin polar: 1 (Spin_A minus Spin_B electrons)

 CYCLE   82
  SDIIS (wt  1.000):  0.5205 -0.3266  1.8574 -0.0988 -1.2310  1.5113 -1.5466 -0.3225  0.3369  0.2995
  DIIS coefficients:  0.5205 -0.3266  1.8574 -0.0988 -1.2310  1.5113 -1.5466 -0.3225  0.3369  0.2995
 SCF Error: norm([F,P])=      0.000304482224, max([F,P])=      0.000071832480
 ***** SPIN 1 *****
 orbitals (Q,E):
 ---------------
 A :93...103         ( 1.00    -0.3243)  ( 1.00    -0.3000)  ( 1.00    -0.2996)  ( 1.00    -0.2785)
                     ( 1.00    -0.2695)  ( 1.00    -0.2589)  ( 1.00    -0.2439)  ( 1.00    -0.2283)
                     ( 1.00    -0.2269)  ( 1.00    -0.2104)  ( 0.00    -0.0515)
 ***** SPIN 2 *****
 orbitals (Q,E):
 ---------------
 A :92...102         ( 1.00    -0.3261)  ( 1.00    -0.3216)  ( 1.00    -0.2983)  ( 1.00    -0.2950)
                     ( 1.00    -0.2780)  ( 1.00    -0.2541)  ( 1.00    -0.2470)  ( 1.00    -0.2410)
                     ( 1.00    -0.2142)  ( 1.00    -0.2001)  ( 0.00    -0.1159)
  
 Spin polar: 1 (Spin_A minus Spin_B electrons)

 CYCLE   83
  SDIIS (wt  1.000): -0.0847  1.5627  0.5443 -1.2801  1.4593 -1.5935 -0.3693  0.3135  0.2179  0.2299
  DIIS coefficients: -0.0847  1.5627  0.5443 -1.2801  1.4593 -1.5935 -0.3693  0.3135  0.2179  0.2299
 SCF Error: norm([F,P])=      0.000325626923, max([F,P])=      0.000073056870
 ***** SPIN 1 *****
 orbitals (Q,E):
 ---------------
 A :93...103         ( 1.00    -0.3243)  ( 1.00    -0.3000)  ( 1.00    -0.2996)  ( 1.00    -0.2785)
                     ( 1.00    -0.2695)  ( 1.00    -0.2589)  ( 1.00    -0.2439)  ( 1.00    -0.2283)
                     ( 1.00    -0.2269)  ( 1.00    -0.2104)  ( 0.00    -0.0515)
 ***** SPIN 2 *****
 orbitals (Q,E):
 ---------------
 A :92...102         ( 1.00    -0.3261)  ( 1.00    -0.3216)  ( 1.00    -0.2983)  ( 1.00    -0.2950)
                     ( 1.00    -0.2780)  ( 1.00    -0.2541)  ( 1.00    -0.2470)  ( 1.00    -0.2410)
                     ( 1.00    -0.2142)  ( 1.00    -0.2002)  ( 0.00    -0.1158)
  
 Spin polar: 1 (Spin_A minus Spin_B electrons)

 CYCLE   84
  SDIIS (wt  1.000):  1.6998  0.4080 -1.3281  1.5218 -1.6126 -0.3808  0.3273  0.3522  2.0125 -2.0000
  DIIS coefficients:  1.6998  0.4080 -1.3281  1.5218 -1.6126 -0.3808  0.3273  0.3522  2.0125 -2.0000
 SCF Error: norm([F,P])=      0.000310170959, max([F,P])=      0.000073469628
 ***** SPIN 1 *****
 orbitals (Q,E):
 ---------------
 A :93...103         ( 1.00    -0.3244)  ( 1.00    -0.3000)  ( 1.00    -0.2996)  ( 1.00    -0.2785)
                     ( 1.00    -0.2695)  ( 1.00    -0.2589)  ( 1.00    -0.2439)  ( 1.00    -0.2283)
                     ( 1.00    -0.2269)  ( 1.00    -0.2104)  ( 0.00    -0.0515)
 ***** SPIN 2 *****
 orbitals (Q,E):
 ---------------
 A :92...102         ( 1.00    -0.3262)  ( 1.00    -0.3216)  ( 1.00    -0.2983)  ( 1.00    -0.2950)
                     ( 1.00    -0.2780)  ( 1.00    -0.2541)  ( 1.00    -0.2470)  ( 1.00    -0.2410)
                     ( 1.00    -0.2142)  ( 1.00    -0.2002)  ( 0.00    -0.1158)
  
 Spin polar: 1 (Spin_A minus Spin_B electrons)

 CYCLE   85
  SDIIS (wt  1.000):  0.8022 -0.6785  0.6993 -0.7451 -0.2017  0.1002  0.4300  1.2121 -2.0000  1.3815
  DIIS coefficients:  0.8022 -0.6785  0.6993 -0.7451 -0.2017  0.1002  0.4300  1.2121 -2.0000  1.3815
 SCF Error: norm([F,P])=      0.000303938606, max([F,P])=      0.000072068320
 ***** SPIN 1 *****
 orbitals (Q,E):
 ---------------
 A :93...103         ( 1.00    -0.3244)  ( 1.00    -0.3000)  ( 1.00    -0.2996)  ( 1.00    -0.2785)
                     ( 1.00    -0.2695)  ( 1.00    -0.2589)  ( 1.00    -0.2439)  ( 1.00    -0.2283)
                     ( 1.00    -0.2269)  ( 1.00    -0.2104)  ( 0.00    -0.0515)
 ***** SPIN 2 *****
 orbitals (Q,E):
 ---------------
 A :92...102         ( 1.00    -0.3261)  ( 1.00    -0.3216)  ( 1.00    -0.2983)  ( 1.00    -0.2950)
                     ( 1.00    -0.2780)  ( 1.00    -0.2541)  ( 1.00    -0.2470)  ( 1.00    -0.2410)
                     ( 1.00    -0.2142)  ( 1.00    -0.2002)  ( 0.00    -0.1158)
  
 Spin polar: 1 (Spin_A minus Spin_B electrons)

 CYCLE   86
  SDIIS (wt  1.000): -0.1806  0.4939 -0.3561 -0.1412  0.0353  0.3955  0.3342 -2.0000  2.0371  0.3818
  DIIS coefficients: -0.1806  0.4939 -0.3561 -0.1412  0.0353  0.3955  0.3342 -2.0000  2.0371  0.3818
 SCF Error: norm([F,P])=      0.000323050901, max([F,P])=      0.000072956191
 ***** SPIN 1 *****
 orbitals (Q,E):
 ---------------
 A :93...103         ( 1.00    -0.3243)  ( 1.00    -0.3000)  ( 1.00    -0.2996)  ( 1.00    -0.2785)
                     ( 1.00    -0.2695)  ( 1.00    -0.2589)  ( 1.00    -0.2439)  ( 1.00    -0.2283)
                     ( 1.00    -0.2269)  ( 1.00    -0.2104)  ( 0.00    -0.0515)
 ***** SPIN 2 *****
 orbitals (Q,E):
 ---------------
 A :92...102         ( 1.00    -0.3262)  ( 1.00    -0.3216)  ( 1.00    -0.2983)  ( 1.00    -0.2950)
                     ( 1.00    -0.2780)  ( 1.00    -0.2541)  ( 1.00    -0.2470)  ( 1.00    -0.2410)
                     ( 1.00    -0.2142)  ( 1.00    -0.2001)  ( 0.00    -0.1158)
  
 Spin polar: 1 (Spin_A minus Spin_B electrons)

 CYCLE   87
  SDIIS (wt  1.000):  0.5043 -0.5470 -0.1379  0.0331  0.3013 -0.8272 -2.0000  2.6943  0.1773  0.8018
  DIIS coefficients:  0.5043 -0.5470 -0.1379  0.0331  0.3013 -0.8272 -2.0000  2.6943  0.1773  0.8018
 SCF Error: norm([F,P])=      0.000322188868, max([F,P])=      0.000072358764
 ***** SPIN 1 *****
 orbitals (Q,E):
 ---------------
 A :93...103         ( 1.00    -0.3244)  ( 1.00    -0.3000)  ( 1.00    -0.2996)  ( 1.00    -0.2785)
                     ( 1.00    -0.2695)  ( 1.00    -0.2589)  ( 1.00    -0.2439)  ( 1.00    -0.2283)
                     ( 1.00    -0.2269)  ( 1.00    -0.2104)  ( 0.00    -0.0515)
 ***** SPIN 2 *****
 orbitals (Q,E):
 ---------------
 A :92...102         ( 1.00    -0.3262)  ( 1.00    -0.3216)  ( 1.00    -0.2983)  ( 1.00    -0.2950)
                     ( 1.00    -0.2780)  ( 1.00    -0.2541)  ( 1.00    -0.2470)  ( 1.00    -0.2410)
                     ( 1.00    -0.2142)  ( 1.00    -0.2002)  ( 0.00    -0.1158)
  
 Spin polar: 1 (Spin_A minus Spin_B electrons)

 CYCLE   88
  SDIIS (wt  1.000):  0.1853 -0.3807  0.0065  0.3887 -1.6749 -2.0000  3.0000 -0.0143  0.9598  0.5295
  DIIS coefficients:  0.1853 -0.3807  0.0065  0.3887 -1.6749 -2.0000  3.0000 -0.0143  0.9598  0.5295
 SCF Error: norm([F,P])=      0.000310669888, max([F,P])=      0.000071292116
 ***** SPIN 1 *****
 orbitals (Q,E):
 ---------------
 A :93...103         ( 1.00    -0.3244)  ( 1.00    -0.3000)  ( 1.00    -0.2996)  ( 1.00    -0.2785)
                     ( 1.00    -0.2695)  ( 1.00    -0.2589)  ( 1.00    -0.2439)  ( 1.00    -0.2284)
                     ( 1.00    -0.2269)  ( 1.00    -0.2104)  ( 0.00    -0.0515)
 ***** SPIN 2 *****
 orbitals (Q,E):
 ---------------
 A :92...102         ( 1.00    -0.3262)  ( 1.00    -0.3216)  ( 1.00    -0.2983)  ( 1.00    -0.2950)
                     ( 1.00    -0.2780)  ( 1.00    -0.2542)  ( 1.00    -0.2470)  ( 1.00    -0.2410)
                     ( 1.00    -0.2142)  ( 1.00    -0.2003)  ( 0.00    -0.1157)
  
 Spin polar: 1 (Spin_A minus Spin_B electrons)

 CYCLE   89
  SDIIS (wt  1.000): -0.0655  0.0101  0.4120 -2.0000 -2.0000  2.8146 -0.1788  0.4175  1.1419  0.4483
  DIIS coefficients: -0.0655  0.0101  0.4120 -2.0000 -2.0000  2.8146 -0.1788  0.4175  1.1419  0.4483
 SCF Error: norm([F,P])=      0.000381816293, max([F,P])=      0.000071139672
 ***** SPIN 1 *****
 orbitals (Q,E):
 ---------------
 A :93...103         ( 1.00    -0.3244)  ( 1.00    -0.3001)  ( 1.00    -0.2995)  ( 1.00    -0.2785)
                     ( 1.00    -0.2695)  ( 1.00    -0.2589)  ( 1.00    -0.2439)  ( 1.00    -0.2284)
                     ( 1.00    -0.2269)  ( 1.00    -0.2103)  ( 0.00    -0.0515)
 ***** SPIN 2 *****
 orbitals (Q,E):
 ---------------
 A :92...102         ( 1.00    -0.3263)  ( 1.00    -0.3216)  ( 1.00    -0.2983)  ( 1.00    -0.2950)
                     ( 1.00    -0.2780)  ( 1.00    -0.2542)  ( 1.00    -0.2470)  ( 1.00    -0.2410)
                     ( 1.00    -0.2142)  ( 1.00    -0.2004)  ( 0.00    -0.1155)
  
 Spin polar: 1 (Spin_A minus Spin_B electrons)

 CYCLE   90
  SDIIS (wt  1.000):  0.0225  0.2234 -2.0000 -2.0000  2.6130 -0.3708  1.0886  1.2388  0.1704  0.0141
  DIIS coefficients:  0.0225  0.2234 -2.0000 -2.0000  2.6130 -0.3708  1.0886  1.2388  0.1704  0.0141
 SCF Error: norm([F,P])=      0.000518604430, max([F,P])=      0.000069163084
 ***** SPIN 1 *****
 orbitals (Q,E):
 ---------------
 A :93...103         ( 1.00    -0.3244)  ( 1.00    -0.3002)  ( 1.00    -0.2995)  ( 1.00    -0.2785)
                     ( 1.00    -0.2695)  ( 1.00    -0.2589)  ( 1.00    -0.2439)  ( 1.00    -0.2284)
                     ( 1.00    -0.2269)  ( 1.00    -0.2103)  ( 0.00    -0.0515)
 ***** SPIN 2 *****
 orbitals (Q,E):
 ---------------
 A :92...102         ( 1.00    -0.3263)  ( 1.00    -0.3216)  ( 1.00    -0.2983)  ( 1.00    -0.2950)
                     ( 1.00    -0.2780)  ( 1.00    -0.2542)  ( 1.00    -0.2470)  ( 1.00    -0.2410)
                     ( 1.00    -0.2142)  ( 1.00    -0.2004)  ( 0.00    -0.1155)
  
 Spin polar: 1 (Spin_A minus Spin_B electrons)

 CYCLE   91
  SDIIS (wt  1.000):  0.0423 -2.0000 -2.0000  2.5135 -0.5380  1.4867  1.3949 -0.0767 -0.3345  0.5117
  DIIS coefficients:  0.0423 -2.0000 -2.0000  2.5135 -0.5380  1.4867  1.3949 -0.0767 -0.3345  0.5117
 SCF Error: norm([F,P])=      0.000529266716, max([F,P])=      0.000069124045
 ***** SPIN 1 *****
 orbitals (Q,E):
 ---------------
 A :93...103         ( 1.00    -0.3244)  ( 1.00    -0.3002)  ( 1.00    -0.2995)  ( 1.00    -0.2785)
                     ( 1.00    -0.2694)  ( 1.00    -0.2590)  ( 1.00    -0.2439)  ( 1.00    -0.2285)
                     ( 1.00    -0.2270)  ( 1.00    -0.2103)  ( 0.00    -0.0515)
 ***** SPIN 2 *****
 orbitals (Q,E):
 ---------------
 A :92...102         ( 1.00    -0.3264)  ( 1.00    -0.3216)  ( 1.00    -0.2983)  ( 1.00    -0.2950)
                     ( 1.00    -0.2780)  ( 1.00    -0.2542)  ( 1.00    -0.2470)  ( 1.00    -0.2411)
                     ( 1.00    -0.2142)  ( 1.00    -0.2005)  ( 0.00    -0.1155)
  
 Spin polar: 1 (Spin_A minus Spin_B electrons)

 CYCLE   92
  SDIIS (wt  1.000): -2.0000 -2.0000  3.0000 -0.2539  0.6074  1.2331  0.3935  0.4850  0.6162 -1.0812
  DIIS coefficients: -2.0000 -2.0000  3.0000 -0.2539  0.6074  1.2331  0.3935  0.4850  0.6162 -1.0812
 SCF Error: norm([F,P])=      0.000601249622, max([F,P])=      0.000069071736
 ***** SPIN 1 *****
 orbitals (Q,E):
 ---------------
 A :93...103         ( 1.00    -0.3244)  ( 1.00    -0.3001)  ( 1.00    -0.2995)  ( 1.00    -0.2785)
                     ( 1.00    -0.2695)  ( 1.00    -0.2589)  ( 1.00    -0.2439)  ( 1.00    -0.2284)
                     ( 1.00    -0.2269)  ( 1.00    -0.2103)  ( 0.00    -0.0515)
 ***** SPIN 2 *****
 orbitals (Q,E):
 ---------------
 A :92...102         ( 1.00    -0.3263)  ( 1.00    -0.3216)  ( 1.00    -0.2983)  ( 1.00    -0.2950)
                     ( 1.00    -0.2780)  ( 1.00    -0.2542)  ( 1.00    -0.2470)  ( 1.00    -0.2410)
                     ( 1.00    -0.2142)  ( 1.00    -0.2004)  ( 0.00    -0.1155)
  
 Spin polar: 1 (Spin_A minus Spin_B electrons)

 CYCLE   93
  SDIIS (wt  1.000): -2.0000  1.7148 -0.0797 -0.2037  0.8755  0.5224  0.6679  0.8110 -2.0000  0.6919
  DIIS coefficients: -2.0000  1.7148 -0.0797 -0.2037  0.8755  0.5224  0.6679  0.8110 -2.0000  0.6919
 SCF Error: norm([F,P])=      0.000577538597, max([F,P])=      0.000069269234
 ***** SPIN 1 *****
 orbitals (Q,E):
 ---------------
 A :93...103         ( 1.00    -0.3244)  ( 1.00    -0.3000)  ( 1.00    -0.2996)  ( 1.00    -0.2785)
                     ( 1.00    -0.2695)  ( 1.00    -0.2589)  ( 1.00    -0.2439)  ( 1.00    -0.2284)
                     ( 1.00    -0.2269)  ( 1.00    -0.2103)  ( 0.00    -0.0515)
 ***** SPIN 2 *****
 orbitals (Q,E):
 ---------------
 A :92...102         ( 1.00    -0.3262)  ( 1.00    -0.3216)  ( 1.00    -0.2983)  ( 1.00    -0.2950)
                     ( 1.00    -0.2780)  ( 1.00    -0.2542)  ( 1.00    -0.2470)  ( 1.00    -0.2410)
                     ( 1.00    -0.2142)  ( 1.00    -0.2004)  ( 0.00    -0.1155)
  
 Spin polar: 1 (Spin_A minus Spin_B electrons)

 CYCLE   94
  SDIIS (wt  1.000): -0.2628 -0.3274  0.2803  0.8925 -0.0981 -0.2183  0.9756 -2.0000  0.5647  1.1936
  DIIS coefficients: -0.2628 -0.3274  0.2803  0.8925 -0.0981 -0.2183  0.9756 -2.0000  0.5647  1.1936
 SCF Error: norm([F,P])=      0.000531345899, max([F,P])=      0.000070831105
 ***** SPIN 1 *****
 orbitals (Q,E):
 ---------------
 A :93...103         ( 1.00    -0.3243)  ( 1.00    -0.3000)  ( 1.00    -0.2997)  ( 1.00    -0.2785)
                     ( 1.00    -0.2696)  ( 1.00    -0.2588)  ( 1.00    -0.2439)  ( 1.00    -0.2283)
                     ( 1.00    -0.2269)  ( 1.00    -0.2103)  ( 0.00    -0.0516)
 ***** SPIN 2 *****
 orbitals (Q,E):
 ---------------
 A :92...102         ( 1.00    -0.3260)  ( 1.00    -0.3216)  ( 1.00    -0.2983)  ( 1.00    -0.2950)
                     ( 1.00    -0.2780)  ( 1.00    -0.2542)  ( 1.00    -0.2470)  ( 1.00    -0.2409)
                     ( 1.00    -0.2142)  ( 1.00    -0.2006)  ( 0.00    -0.1154)
  
 Spin polar: 1 (Spin_A minus Spin_B electrons)

 CYCLE   95
  SDIIS (wt  1.000): -0.1680  1.0521  0.4801 -0.5405 -0.9442  0.5384 -2.0000  0.3227  1.4643  0.7951
  DIIS coefficients: -0.1680  1.0521  0.4801 -0.5405 -0.9442  0.5384 -2.0000  0.3227  1.4643  0.7951
 SCF Error: norm([F,P])=      0.000866655419, max([F,P])=      0.000117926055
 ***** SPIN 1 *****
 orbitals (Q,E):
 ---------------
 A :93...103         ( 1.00    -0.3243)  ( 1.00    -0.3001)  ( 1.00    -0.2995)  ( 1.00    -0.2785)
                     ( 1.00    -0.2701)  ( 1.00    -0.2585)  ( 1.00    -0.2439)  ( 1.00    -0.2282)
                     ( 1.00    -0.2270)  ( 1.00    -0.2100)  ( 0.00    -0.0517)
 ***** SPIN 2 *****
 orbitals (Q,E):
 ---------------
 A :92...102         ( 1.00    -0.3257)  ( 1.00    -0.3216)  ( 1.00    -0.2984)  ( 1.00    -0.2950)
                     ( 1.00    -0.2780)  ( 1.00    -0.2544)  ( 1.00    -0.2470)  ( 1.00    -0.2408)
                     ( 1.00    -0.2142)  ( 1.00    -0.2021)  ( 0.00    -0.1138)
  
 Spin polar: 1 (Spin_A minus Spin_B electrons)

 CYCLE   96
  SDIIS (wt  1.000):  1.1814  0.3081 -0.0212 -0.3577  1.0028 -2.0000  0.6377  0.1786 -0.1034  0.1737
  DIIS coefficients:  1.1814  0.3081 -0.0212 -0.3577  1.0028 -2.0000  0.6377  0.1786 -0.1034  0.1737
 SCF Error: norm([F,P])=      0.003644794944, max([F,P])=      0.000608823991
 ***** SPIN 1 *****
 orbitals (Q,E):
 ---------------
 A :93...103         ( 1.00    -0.3243)  ( 1.00    -0.3000)  ( 1.00    -0.2996)  ( 1.00    -0.2785)
                     ( 1.00    -0.2698)  ( 1.00    -0.2588)  ( 1.00    -0.2439)  ( 1.00    -0.2282)
                     ( 1.00    -0.2269)  ( 1.00    -0.2103)  ( 0.00    -0.0516)
 ***** SPIN 2 *****
 orbitals (Q,E):
 ---------------
 A :92...102         ( 1.00    -0.3259)  ( 1.00    -0.3216)  ( 1.00    -0.2984)  ( 1.00    -0.2950)
                     ( 1.00    -0.2780)  ( 1.00    -0.2542)  ( 1.00    -0.2470)  ( 1.00    -0.2409)
                     ( 1.00    -0.2142)  ( 1.00    -0.2008)  ( 0.00    -0.1152)
  
 Spin polar: 1 (Spin_A minus Spin_B electrons)

 CYCLE   97
  SDIIS (wt  1.000):  1.1196 -0.1567 -0.3625 -0.1992 -2.0000  0.2882  1.8976  1.2931  0.1653 -1.0454
  DIIS coefficients:  1.1196 -0.1567 -0.3625 -0.1992 -2.0000  0.2882  1.8976  1.2931  0.1653 -1.0454
 SCF Error: norm([F,P])=      0.001200938924, max([F,P])=      0.000178144548
 ***** SPIN 1 *****
 orbitals (Q,E):
 ---------------
 A :93...103         ( 1.00    -0.3243)  ( 1.00    -0.3000)  ( 1.00    -0.2997)  ( 1.00    -0.2785)
                     ( 1.00    -0.2699)  ( 1.00    -0.2587)  ( 1.00    -0.2439)  ( 1.00    -0.2283)
                     ( 1.00    -0.2270)  ( 1.00    -0.2101)  ( 0.00    -0.0516)
 ***** SPIN 2 *****
 orbitals (Q,E):
 ---------------
 A :92...102         ( 1.00    -0.3258)  ( 1.00    -0.3216)  ( 1.00    -0.2983)  ( 1.00    -0.2950)
                     ( 1.00    -0.2780)  ( 1.00    -0.2544)  ( 1.00    -0.2470)  ( 1.00    -0.2408)
                     ( 1.00    -0.2142)  ( 1.00    -0.2016)  ( 0.00    -0.1143)
  
 Spin polar: 1 (Spin_A minus Spin_B electrons)

 CYCLE   98
  SDIIS (wt  1.000):  0.8876  1.0588  0.6727 -2.0000  0.7865 -0.0207 -0.5453  0.3021  0.3179 -0.4596
  DIIS coefficients:  0.8876  1.0588  0.6727 -2.0000  0.7865 -0.0207 -0.5453  0.3021  0.3179 -0.4596
 SCF Error: norm([F,P])=      0.002698910581, max([F,P])=      0.000435608090
 ***** SPIN 1 *****
 orbitals (Q,E):
 ---------------
 A :93...103         ( 1.00    -0.3244)  ( 1.00    -0.3000)  ( 1.00    -0.2996)  ( 1.00    -0.2785)
                     ( 1.00    -0.2695)  ( 1.00    -0.2589)  ( 1.00    -0.2439)  ( 1.00    -0.2283)
                     ( 1.00    -0.2269)  ( 1.00    -0.2104)  ( 0.00    -0.0515)
 ***** SPIN 2 *****
 orbitals (Q,E):
 ---------------
 A :92...102         ( 1.00    -0.3261)  ( 1.00    -0.3216)  ( 1.00    -0.2983)  ( 1.00    -0.2950)
                     ( 1.00    -0.2780)  ( 1.00    -0.2541)  ( 1.00    -0.2470)  ( 1.00    -0.2410)
                     ( 1.00    -0.2142)  ( 1.00    -0.2001)  ( 0.00    -0.1159)
  
 Spin polar: 1 (Spin_A minus Spin_B electrons)

 CYCLE   99
  SDIIS (wt  1.000): -0.0801 -1.7938  0.4012 -0.5542  2.5595  1.3434  0.5631 -1.8887 -0.3927  0.8424
  DIIS coefficients: -0.0801 -1.7938  0.4012 -0.5542  2.5595  1.3434  0.5631 -1.8887 -0.3927  0.8424
 SCF Error: norm([F,P])=      0.000404329616, max([F,P])=      0.000072935034
 ***** SPIN 1 *****
 orbitals (Q,E):
 ---------------
 A :93...103         ( 1.00    -0.3244)  ( 1.00    -0.3000)  ( 1.00    -0.2996)  ( 1.00    -0.2785)
                     ( 1.00    -0.2696)  ( 1.00    -0.2589)  ( 1.00    -0.2439)  ( 1.00    -0.2284)
                     ( 1.00    -0.2269)  ( 1.00    -0.2103)  ( 0.00    -0.0515)
 ***** SPIN 2 *****
 orbitals (Q,E):
 ---------------
 A :92...102         ( 1.00    -0.3261)  ( 1.00    -0.3216)  ( 1.00    -0.2983)  ( 1.00    -0.2950)
                     ( 1.00    -0.2780)  ( 1.00    -0.2542)  ( 1.00    -0.2470)  ( 1.00    -0.2410)
                     ( 1.00    -0.2142)  ( 1.00    -0.2007)  ( 0.00    -0.1152)
  
 Spin polar: 1 (Spin_A minus Spin_B electrons)

 CYCLE  100
  SDIIS (wt  1.000): -1.5211 -0.7446 -0.3137  2.7615  1.4093  0.5520 -2.0000 -0.4142  0.8831  0.3877
  DIIS coefficients: -1.5211 -0.7446 -0.3137  2.7615  1.4093  0.5520 -2.0000 -0.4142  0.8831  0.3877
 SCF Error: norm([F,P])=      0.001110133794, max([F,P])=      0.000154676782
 ***** SPIN 1 *****
 orbitals (Q,E):
 ---------------
 A :93...103         ( 1.00    -0.3243)  ( 1.00    -0.2999)  ( 1.00    -0.2997)  ( 1.00    -0.2785)
                     ( 1.00    -0.2697)  ( 1.00    -0.2588)  ( 1.00    -0.2439)  ( 1.00    -0.2284)
                     ( 1.00    -0.2269)  ( 1.00    -0.2102)  ( 0.00    -0.0516)
 ***** SPIN 2 *****
 orbitals (Q,E):
 ---------------
 A :92...102         ( 1.00    -0.3260)  ( 1.00    -0.3216)  ( 1.00    -0.2983)  ( 1.00    -0.2950)
                     ( 1.00    -0.2780)  ( 1.00    -0.2543)  ( 1.00    -0.2470)  ( 1.00    -0.2409)
                     ( 1.00    -0.2142)  ( 1.00    -0.2011)  ( 0.00    -0.1148)
  
 Spin polar: 1 (Spin_A minus Spin_B electrons)

 CYCLE  101
  SDIIS (wt  1.000): -2.0000  0.2319  2.0346  0.7236  0.4571 -1.1760 -0.2274  0.5886  1.0534 -0.6859
  DIIS coefficients: -2.0000  0.2319  2.0346  0.7236  0.4571 -1.1760 -0.2274  0.5886  1.0534 -0.6859
 SCF Error: norm([F,P])=      0.001870997351, max([F,P])=      0.000284544258
 ***** SPIN 1 *****
 orbitals (Q,E):
 ---------------
 A :93...103         ( 1.00    -0.3243)  ( 1.00    -0.2999)  ( 1.00    -0.2997)  ( 1.00    -0.2785)
                     ( 1.00    -0.2697)  ( 1.00    -0.2588)  ( 1.00    -0.2439)  ( 1.00    -0.2283)
                     ( 1.00    -0.2269)  ( 1.00    -0.2103)  ( 0.00    -0.0516)
 ***** SPIN 2 *****
 orbitals (Q,E):
 ---------------
 A :92...102         ( 1.00    -0.3260)  ( 1.00    -0.3216)  ( 1.00    -0.2983)  ( 1.00    -0.2950)
                     ( 1.00    -0.2780)  ( 1.00    -0.2543)  ( 1.00    -0.2470)  ( 1.00    -0.2409)
                     ( 1.00    -0.2142)  ( 1.00    -0.2009)  ( 0.00    -0.1150)
  
 Spin polar: 1 (Spin_A minus Spin_B electrons)

 CYCLE  102
  SDIIS (wt  1.000): -0.1015  0.8515  0.0189  0.5749 -1.6295  0.0195  0.6589  1.3932 -2.0000  1.2141
  DIIS coefficients: -0.1015  0.8515  0.0189  0.5749 -1.6295  0.0195  0.6589  1.3932 -2.0000  1.2141
 SCF Error: norm([F,P])=      0.001480175894, max([F,P])=      0.000218807866
 ***** SPIN 1 *****
 orbitals (Q,E):
 ---------------
 A :93...103         ( 1.00    -0.3244)  ( 1.00    -0.3002)  ( 1.00    -0.2995)  ( 1.00    -0.2785)
                     ( 1.00    -0.2695)  ( 1.00    -0.2589)  ( 1.00    -0.2439)  ( 1.00    -0.2285)
                     ( 1.00    -0.2270)  ( 1.00    -0.2103)  ( 0.00    -0.0515)
 ***** SPIN 2 *****
 orbitals (Q,E):
 ---------------
 A :92...102         ( 1.00    -0.3264)  ( 1.00    -0.3216)  ( 1.00    -0.2983)  ( 1.00    -0.2950)
                     ( 1.00    -0.2780)  ( 1.00    -0.2542)  ( 1.00    -0.2470)  ( 1.00    -0.2411)
                     ( 1.00    -0.2143)  ( 1.00    -0.2005)  ( 0.00    -0.1154)
  
 Spin polar: 1 (Spin_A minus Spin_B electrons)

 CYCLE  103
  SDIIS (wt  1.000):  0.5408 -0.1725  0.6946 -1.9722  0.0302  0.8121  0.7756 -2.0000  1.4258  0.8655
  DIIS coefficients:  0.5408 -0.1725  0.6946 -1.9722  0.0302  0.8121  0.7756 -2.0000  1.4258  0.8655
 SCF Error: norm([F,P])=      0.000748672445, max([F,P])=      0.000083255673
 ***** SPIN 1 *****
 orbitals (Q,E):
 ---------------
 A :93...103         ( 1.00    -0.3244)  ( 1.00    -0.3004)  ( 1.00    -0.2993)  ( 1.00    -0.2785)
                     ( 1.00    -0.2695)  ( 1.00    -0.2589)  ( 1.00    -0.2439)  ( 1.00    -0.2286)
                     ( 1.00    -0.2270)  ( 1.00    -0.2100)  ( 0.00    -0.0515)
 ***** SPIN 2 *****
 orbitals (Q,E):
 ---------------
 A :92...102         ( 1.00    -0.3266)  ( 1.00    -0.3216)  ( 1.00    -0.2983)  ( 1.00    -0.2950)
                     ( 1.00    -0.2780)  ( 1.00    -0.2543)  ( 1.00    -0.2470)  ( 1.00    -0.2411)
                     ( 1.00    -0.2143)  ( 1.00    -0.2012)  ( 0.00    -0.1146)
  
 Spin polar: 1 (Spin_A minus Spin_B electrons)

 CYCLE  104
  SDIIS (wt  1.000): -0.4793  0.5048 -1.9781  0.2287  0.6899  1.8359 -2.0000  1.3437  1.1554 -0.3012
  DIIS coefficients: -0.4793  0.5048 -1.9781  0.2287  0.6899  1.8359 -2.0000  1.3437  1.1554 -0.3012
 SCF Error: norm([F,P])=      0.002057127738, max([F,P])=      0.000253534006
 ***** SPIN 1 *****
 orbitals (Q,E):
 ---------------
 A :93...103         ( 1.00    -0.3244)  ( 1.00    -0.3004)  ( 1.00    -0.2993)  ( 1.00    -0.2785)
                     ( 1.00    -0.2696)  ( 1.00    -0.2589)  ( 1.00    -0.2439)  ( 1.00    -0.2287)
                     ( 1.00    -0.2270)  ( 1.00    -0.2099)  ( 0.00    -0.0515)
 ***** SPIN 2 *****
 orbitals (Q,E):
 ---------------
 A :92...102         ( 1.00    -0.3266)  ( 1.00    -0.3216)  ( 1.00    -0.2983)  ( 1.00    -0.2950)
                     ( 1.00    -0.2780)  ( 1.00    -0.2544)  ( 1.00    -0.2470)  ( 1.00    -0.2411)
                     ( 1.00    -0.2143)  ( 1.00    -0.2015)  ( 0.00    -0.1143)
  
 Spin polar: 1 (Spin_A minus Spin_B electrons)

 CYCLE  105
  SDIIS (wt  1.000):  0.2835 -1.7417  0.3748  0.4139  1.8522 -2.0000  1.2593  1.0542 -0.9344  0.4382
  DIIS coefficients:  0.2835 -1.7417  0.3748  0.4139  1.8522 -2.0000  1.2593  1.0542 -0.9344  0.4382
 SCF Error: norm([F,P])=      0.002587676790, max([F,P])=      0.000335168209
 ***** SPIN 1 *****
 orbitals (Q,E):
 ---------------
 A :93...103         ( 1.00    -0.3244)  ( 1.00    -0.3002)  ( 1.00    -0.2995)  ( 1.00    -0.2785)
                     ( 1.00    -0.2696)  ( 1.00    -0.2589)  ( 1.00    -0.2439)  ( 1.00    -0.2286)
                     ( 1.00    -0.2270)  ( 1.00    -0.2101)  ( 0.00    -0.0515)
 ***** SPIN 2 *****
 orbitals (Q,E):
 ---------------
 A :92...102         ( 1.00    -0.3264)  ( 1.00    -0.3216)  ( 1.00    -0.2983)  ( 1.00    -0.2950)
                     ( 1.00    -0.2780)  ( 1.00    -0.2543)  ( 1.00    -0.2470)  ( 1.00    -0.2411)
                     ( 1.00    -0.2143)  ( 1.00    -0.2012)  ( 0.00    -0.1147)
  
 Spin polar: 1 (Spin_A minus Spin_B electrons)

 CYCLE  106
  SDIIS (wt  1.000): -1.4192  0.6355  0.1381  1.8331 -2.0000  1.1121  1.1030 -1.2841  0.2988  0.5827
  DIIS coefficients: -1.4192  0.6355  0.1381  1.8331 -2.0000  1.1121  1.1030 -1.2841  0.2988  0.5827
 SCF Error: norm([F,P])=      0.001974296895, max([F,P])=      0.000271466553
 ***** SPIN 1 *****
 orbitals (Q,E):
 ---------------
 A :93...103         ( 1.00    -0.3244)  ( 1.00    -0.3002)  ( 1.00    -0.2995)  ( 1.00    -0.2785)
                     ( 1.00    -0.2697)  ( 1.00    -0.2588)  ( 1.00    -0.2439)  ( 1.00    -0.2286)
                     ( 1.00    -0.2270)  ( 1.00    -0.2100)  ( 0.00    -0.0515)
 ***** SPIN 2 *****
 orbitals (Q,E):
 ---------------
 A :92...102         ( 1.00    -0.3263)  ( 1.00    -0.3216)  ( 1.00    -0.2983)  ( 1.00    -0.2950)
                     ( 1.00    -0.2780)  ( 1.00    -0.2544)  ( 1.00    -0.2470)  ( 1.00    -0.2410)
                     ( 1.00    -0.2143)  ( 1.00    -0.2014)  ( 0.00    -0.1144)
  
 Spin polar: 1 (Spin_A minus Spin_B electrons)

 CYCLE  107
  SDIIS (wt  1.000):  0.2695 -0.1176  1.6095 -2.0000  0.5664  0.8683 -1.1977  0.1007  0.5465  0.3545
  DIIS coefficients:  0.2695 -0.1176  1.6095 -2.0000  0.5664  0.8683 -1.1977  0.1007  0.5465  0.3545
 SCF Error: norm([F,P])=      0.002463670651, max([F,P])=      0.000354768626
 ***** SPIN 1 *****
 orbitals (Q,E):
 ---------------
 A :93...103         ( 1.00    -0.3243)  ( 1.00    -0.3000)  ( 1.00    -0.2997)  ( 1.00    -0.2785)
                     ( 1.00    -0.2697)  ( 1.00    -0.2588)  ( 1.00    -0.2439)  ( 1.00    -0.2284)
                     ( 1.00    -0.2269)  ( 1.00    -0.2102)  ( 0.00    -0.0515)
 ***** SPIN 2 *****
 orbitals (Q,E):
 ---------------
 A :92...102         ( 1.00    -0.3261)  ( 1.00    -0.3216)  ( 1.00    -0.2983)  ( 1.00    -0.2950)
                     ( 1.00    -0.2780)  ( 1.00    -0.2543)  ( 1.00    -0.2470)  ( 1.00    -0.2409)
                     ( 1.00    -0.2142)  ( 1.00    -0.2010)  ( 0.00    -0.1149)
  
 Spin polar: 1 (Spin_A minus Spin_B electrons)

 CYCLE  108
  SDIIS (wt  1.000): -0.0346  0.8498 -1.3817  0.3578  0.8293 -0.7767 -0.4085  0.6455  0.4275  0.4916
  DIIS coefficients: -0.0346  0.8498 -1.3817  0.3578  0.8293 -0.7767 -0.4085  0.6455  0.4275  0.4916
 SCF Error: norm([F,P])=      0.001664905766, max([F,P])=      0.000244620902
 ***** SPIN 1 *****
 orbitals (Q,E):
 ---------------
 A :93...103         ( 1.00    -0.3244)  ( 1.00    -0.3000)  ( 1.00    -0.2997)  ( 1.00    -0.2785)
                     ( 1.00    -0.2697)  ( 1.00    -0.2588)  ( 1.00    -0.2439)  ( 1.00    -0.2284)
                     ( 1.00    -0.2270)  ( 1.00    -0.2102)  ( 0.00    -0.0515)
 ***** SPIN 2 *****
 orbitals (Q,E):
 ---------------
 A :92...102         ( 1.00    -0.3261)  ( 1.00    -0.3216)  ( 1.00    -0.2983)  ( 1.00    -0.2950)
                     ( 1.00    -0.2780)  ( 1.00    -0.2543)  ( 1.00    -0.2470)  ( 1.00    -0.2409)
                     ( 1.00    -0.2142)  ( 1.00    -0.2011)  ( 0.00    -0.1148)
  
 Spin polar: 1 (Spin_A minus Spin_B electrons)

 CYCLE  109
  SDIIS (wt  1.000):  0.6862 -1.4185  0.2979  0.8528 -0.7270 -0.4176  0.6044  0.3228  0.3541  0.4450
  DIIS coefficients:  0.6862 -1.4185  0.2979  0.8528 -0.7270 -0.4176  0.6044  0.3228  0.3541  0.4450
 SCF Error: norm([F,P])=      0.001830808656, max([F,P])=      0.000270852337
 ***** SPIN 1 *****
 orbitals (Q,E):
 ---------------
 A :93...103         ( 1.00    -0.3244)  ( 1.00    -0.3000)  ( 1.00    -0.2997)  ( 1.00    -0.2785)
                     ( 1.00    -0.2697)  ( 1.00    -0.2588)  ( 1.00    -0.2439)  ( 1.00    -0.2284)
                     ( 1.00    -0.2270)  ( 1.00    -0.2102)  ( 0.00    -0.0515)
 ***** SPIN 2 *****
 orbitals (Q,E):
 ---------------
 A :92...102         ( 1.00    -0.3261)  ( 1.00    -0.3216)  ( 1.00    -0.2983)  ( 1.00    -0.2950)
                     ( 1.00    -0.2780)  ( 1.00    -0.2543)  ( 1.00    -0.2470)  ( 1.00    -0.2410)
                     ( 1.00    -0.2142)  ( 1.00    -0.2011)  ( 0.00    -0.1148)
  
 Spin polar: 1 (Spin_A minus Spin_B electrons)

 CYCLE  110
  SDIIS (wt  1.000): -1.6705  0.2710  1.1539 -0.5437 -0.6648  0.6268  0.2470  0.0482  0.5375  0.9946
  DIIS coefficients: -1.6705  0.2710  1.1539 -0.5437 -0.6648  0.6268  0.2470  0.0482  0.5375  0.9946
 SCF Error: norm([F,P])=      0.001806390110, max([F,P])=      0.000265778818
 ***** SPIN 1 *****
 orbitals (Q,E):
 ---------------
 A :93...103         ( 1.00    -0.3244)  ( 1.00    -0.3001)  ( 1.00    -0.2996)  ( 1.00    -0.2785)
                     ( 1.00    -0.2696)  ( 1.00    -0.2588)  ( 1.00    -0.2439)  ( 1.00    -0.2285)
                     ( 1.00    -0.2270)  ( 1.00    -0.2101)  ( 0.00    -0.0515)
 ***** SPIN 2 *****
 orbitals (Q,E):
 ---------------
 A :92...102         ( 1.00    -0.3262)  ( 1.00    -0.3216)  ( 1.00    -0.2983)  ( 1.00    -0.2950)
                     ( 1.00    -0.2780)  ( 1.00    -0.2543)  ( 1.00    -0.2470)  ( 1.00    -0.2410)
                     ( 1.00    -0.2142)  ( 1.00    -0.2011)  ( 0.00    -0.1148)
  
 Spin polar: 1 (Spin_A minus Spin_B electrons)

 CYCLE  111
  SDIIS (wt  1.000): -0.9363  1.4085 -1.6596  0.2574  1.0413 -1.2454 -1.1980 -0.7992  1.1314  3.0000
  DIIS coefficients: -0.9363  1.4085 -1.6596  0.2574  1.0413 -1.2454 -1.1980 -0.7992  1.1314  3.0000
 SCF Error: norm([F,P])=      0.001835029191, max([F,P])=      0.000264277156
 ***** SPIN 1 *****
 orbitals (Q,E):
 ---------------
 A :93...103         ( 1.00    -0.3244)  ( 1.00    -0.3001)  ( 1.00    -0.2996)  ( 1.00    -0.2785)
                     ( 1.00    -0.2697)  ( 1.00    -0.2588)  ( 1.00    -0.2439)  ( 1.00    -0.2285)
                     ( 1.00    -0.2270)  ( 1.00    -0.2100)  ( 0.00    -0.0515)
 ***** SPIN 2 *****
 orbitals (Q,E):
 ---------------
 A :92...102         ( 1.00    -0.3263)  ( 1.00    -0.3216)  ( 1.00    -0.2983)  ( 1.00    -0.2950)
                     ( 1.00    -0.2780)  ( 1.00    -0.2544)  ( 1.00    -0.2470)  ( 1.00    -0.2410)
                     ( 1.00    -0.2143)  ( 1.00    -0.2016)  ( 0.00    -0.1142)
  
 Spin polar: 1 (Spin_A minus Spin_B electrons)

 CYCLE  112
  SDIIS (wt  1.000):  1.5595 -1.7701  0.1384  1.2142 -0.8070 -0.3075 -1.1051 -1.1440  2.7930  0.4286
  DIIS coefficients:  1.5595 -1.7701  0.1384  1.2142 -0.8070 -0.3075 -1.1051 -1.1440  2.7930  0.4286
 SCF Error: norm([F,P])=      0.002784543677, max([F,P])=      0.000402661868
 ***** SPIN 1 *****
 orbitals (Q,E):
 ---------------
 A :93...103         ( 1.00    -0.3244)  ( 1.00    -0.3001)  ( 1.00    -0.2996)  ( 1.00    -0.2785)
                     ( 1.00    -0.2697)  ( 1.00    -0.2588)  ( 1.00    -0.2439)  ( 1.00    -0.2285)
                     ( 1.00    -0.2270)  ( 1.00    -0.2100)  ( 0.00    -0.0515)
 ***** SPIN 2 *****
 orbitals (Q,E):
 ---------------
 A :92...102         ( 1.00    -0.3262)  ( 1.00    -0.3216)  ( 1.00    -0.2983)  ( 1.00    -0.2950)
                     ( 1.00    -0.2780)  ( 1.00    -0.2544)  ( 1.00    -0.2470)  ( 1.00    -0.2410)
                     ( 1.00    -0.2142)  ( 1.00    -0.2014)  ( 0.00    -0.1145)
  
 Spin polar: 1 (Spin_A minus Spin_B electrons)

 CYCLE  113
  SDIIS (wt  1.000):  0.0125 -0.9195  1.9101 -1.0181 -0.5253 -0.8214  0.6022  2.6039 -0.9112  0.0670
  DIIS coefficients:  0.0125 -0.9195  1.9101 -1.0181 -0.5253 -0.8214  0.6022  2.6039 -0.9112  0.0670
 SCF Error: norm([F,P])=      0.002381223115, max([F,P])=      0.000347475076
 ***** SPIN 1 *****
 orbitals (Q,E):
 ---------------
 A :93...103         ( 1.00    -0.3244)  ( 1.00    -0.3000)  ( 1.00    -0.2996)  ( 1.00    -0.2785)
                     ( 1.00    -0.2696)  ( 1.00    -0.2589)  ( 1.00    -0.2439)  ( 1.00    -0.2284)
                     ( 1.00    -0.2269)  ( 1.00    -0.2103)  ( 0.00    -0.0515)
 ***** SPIN 2 *****
 orbitals (Q,E):
 ---------------
 A :92...102         ( 1.00    -0.3262)  ( 1.00    -0.3216)  ( 1.00    -0.2983)  ( 1.00    -0.2950)
                     ( 1.00    -0.2780)  ( 1.00    -0.2542)  ( 1.00    -0.2470)  ( 1.00    -0.2410)
                     ( 1.00    -0.2143)  ( 1.00    -0.2007)  ( 0.00    -0.1153)
  
 Spin polar: 1 (Spin_A minus Spin_B electrons)

 CYCLE  114
  SDIIS (wt  1.000): -0.9473  1.6717 -1.4578 -0.6439 -1.1584  0.2293  3.0000 -0.4029  0.3141  0.3951
  DIIS coefficients: -0.9473  1.6717 -1.4578 -0.6439 -1.1584  0.2293  3.0000 -0.4029  0.3141  0.3951
 SCF Error: norm([F,P])=      0.001075609440, max([F,P])=      0.000133361890
 ***** SPIN 1 *****
 orbitals (Q,E):
 ---------------
 A :93...103         ( 1.00    -0.3244)  ( 1.00    -0.3000)  ( 1.00    -0.2996)  ( 1.00    -0.2785)
                     ( 1.00    -0.2696)  ( 1.00    -0.2589)  ( 1.00    -0.2439)  ( 1.00    -0.2284)
                     ( 1.00    -0.2270)  ( 1.00    -0.2102)  ( 0.00    -0.0515)
 ***** SPIN 2 *****
 orbitals (Q,E):
 ---------------
 A :92...102         ( 1.00    -0.3262)  ( 1.00    -0.3216)  ( 1.00    -0.2983)  ( 1.00    -0.2950)
                     ( 1.00    -0.2780)  ( 1.00    -0.2542)  ( 1.00    -0.2470)  ( 1.00    -0.2410)
                     ( 1.00    -0.2142)  ( 1.00    -0.2008)  ( 0.00    -0.1151)
  
 Spin polar: 1 (Spin_A minus Spin_B electrons)

 CYCLE  115
  SDIIS (wt  1.000):  0.7462 -1.9951 -0.8222 -0.4240  1.8437  2.1530 -0.6905  0.1224  0.4574 -0.3910
  DIIS coefficients:  0.7462 -1.9951 -0.8222 -0.4240  1.8437  2.1530 -0.6905  0.1224  0.4574 -0.3910
 SCF Error: norm([F,P])=      0.001244258244, max([F,P])=      0.000171244665
 ***** SPIN 1 *****
 orbitals (Q,E):
 ---------------
 A :93...103         ( 1.00    -0.3243)  ( 1.00    -0.3000)  ( 1.00    -0.2996)  ( 1.00    -0.2785)
                     ( 1.00    -0.2696)  ( 1.00    -0.2589)  ( 1.00    -0.2439)  ( 1.00    -0.2283)
                     ( 1.00    -0.2269)  ( 1.00    -0.2104)  ( 0.00    -0.0515)
 ***** SPIN 2 *****
 orbitals (Q,E):
 ---------------
 A :92...102         ( 1.00    -0.3261)  ( 1.00    -0.3216)  ( 1.00    -0.2983)  ( 1.00    -0.2950)
                     ( 1.00    -0.2780)  ( 1.00    -0.2542)  ( 1.00    -0.2470)  ( 1.00    -0.2409)
                     ( 1.00    -0.2142)  ( 1.00    -0.2003)  ( 0.00    -0.1157)
  
 Spin polar: 1 (Spin_A minus Spin_B electrons)

 CYCLE  116
  SDIIS (wt  1.000): -1.1905 -0.5799 -0.0252  1.1630  1.1721 -0.3554  0.1783  0.2327 -0.0711  0.4759
  DIIS coefficients: -1.1905 -0.5799 -0.0252  1.1630  1.1721 -0.3554  0.1783  0.2327 -0.0711  0.4759
 SCF Error: norm([F,P])=      0.000399776369, max([F,P])=      0.000074164707
 ***** SPIN 1 *****
 orbitals (Q,E):
 ---------------
 A :93...103         ( 1.00    -0.3243)  ( 1.00    -0.2999)  ( 1.00    -0.2997)  ( 1.00    -0.2785)
                     ( 1.00    -0.2697)  ( 1.00    -0.2588)  ( 1.00    -0.2439)  ( 1.00    -0.2282)
                     ( 1.00    -0.2269)  ( 1.00    -0.2104)  ( 0.00    -0.0516)
 ***** SPIN 2 *****
 orbitals (Q,E):
 ---------------
 A :92...102         ( 1.00    -0.3260)  ( 1.00    -0.3216)  ( 1.00    -0.2983)  ( 1.00    -0.2950)
                     ( 1.00    -0.2780)  ( 1.00    -0.2542)  ( 1.00    -0.2470)  ( 1.00    -0.2409)
                     ( 1.00    -0.2142)  ( 1.00    -0.2006)  ( 0.00    -0.1154)
  
 Spin polar: 1 (Spin_A minus Spin_B electrons)

 CYCLE  117
  SDIIS (wt  1.000):  0.0131  0.4254  0.6370 -0.2674 -0.6745 -0.0909  0.1076  0.2194  0.4224  0.2079
  DIIS coefficients:  0.0131  0.4254  0.6370 -0.2674 -0.6745 -0.0909  0.1076  0.2194  0.4224  0.2079
 SCF Error: norm([F,P])=      0.000787911937, max([F,P])=      0.000105748677
 ***** SPIN 1 *****
 orbitals (Q,E):
 ---------------
 A :93...103         ( 1.00    -0.3243)  ( 1.00    -0.3000)  ( 1.00    -0.2997)  ( 1.00    -0.2785)
                     ( 1.00    -0.2697)  ( 1.00    -0.2588)  ( 1.00    -0.2439)  ( 1.00    -0.2283)
                     ( 1.00    -0.2269)  ( 1.00    -0.2104)  ( 0.00    -0.0516)
 ***** SPIN 2 *****
 orbitals (Q,E):
 ---------------
 A :92...102         ( 1.00    -0.3260)  ( 1.00    -0.3216)  ( 1.00    -0.2984)  ( 1.00    -0.2950)
                     ( 1.00    -0.2780)  ( 1.00    -0.2542)  ( 1.00    -0.2470)  ( 1.00    -0.2409)
                     ( 1.00    -0.2142)  ( 1.00    -0.2005)  ( 0.00    -0.1155)
  
 Spin polar: 1 (Spin_A minus Spin_B electrons)

 CYCLE  118
  SDIIS (wt  1.000):  0.4243  0.6270 -0.3588 -0.6564 -0.0589  0.1010  0.2988  0.3673 -0.0162  0.2718
  DIIS coefficients:  0.4243  0.6270 -0.3588 -0.6564 -0.0589  0.1010  0.2988  0.3673 -0.0162  0.2718
 SCF Error: norm([F,P])=      0.000687427165, max([F,P])=      0.000086237991
 ***** SPIN 1 *****
 orbitals (Q,E):
 ---------------
 A :93...103         ( 1.00    -0.3243)  ( 1.00    -0.3000)  ( 1.00    -0.2996)  ( 1.00    -0.2785)
                     ( 1.00    -0.2697)  ( 1.00    -0.2588)  ( 1.00    -0.2439)  ( 1.00    -0.2283)
                     ( 1.00    -0.2269)  ( 1.00    -0.2104)  ( 0.00    -0.0516)
 ***** SPIN 2 *****
 orbitals (Q,E):
 ---------------
 A :92...102         ( 1.00    -0.3260)  ( 1.00    -0.3216)  ( 1.00    -0.2984)  ( 1.00    -0.2950)
                     ( 1.00    -0.2780)  ( 1.00    -0.2542)  ( 1.00    -0.2470)  ( 1.00    -0.2409)
                     ( 1.00    -0.2142)  ( 1.00    -0.2005)  ( 0.00    -0.1155)
  
 Spin polar: 1 (Spin_A minus Spin_B electrons)

 CYCLE  119
  SDIIS (wt  1.000):  1.1995  0.0888 -0.7723 -0.2052  0.1735 -0.0799  0.5502  0.6963  1.3490 -2.0000
  DIIS coefficients:  1.1995  0.0888 -0.7723 -0.2052  0.1735 -0.0799  0.5502  0.6963  1.3490 -2.0000
 SCF Error: norm([F,P])=      0.000686111005, max([F,P])=      0.000087748087
 ***** SPIN 1 *****
 orbitals (Q,E):
 ---------------
 A :93...103         ( 1.00    -0.3243)  ( 1.00    -0.3000)  ( 1.00    -0.2997)  ( 1.00    -0.2785)
                     ( 1.00    -0.2696)  ( 1.00    -0.2589)  ( 1.00    -0.2439)  ( 1.00    -0.2283)
                     ( 1.00    -0.2269)  ( 1.00    -0.2104)  ( 0.00    -0.0516)
 ***** SPIN 2 *****
 orbitals (Q,E):
 ---------------
 A :92...102         ( 1.00    -0.3260)  ( 1.00    -0.3216)  ( 1.00    -0.2983)  ( 1.00    -0.2950)
                     ( 1.00    -0.2780)  ( 1.00    -0.2542)  ( 1.00    -0.2470)  ( 1.00    -0.2409)
                     ( 1.00    -0.2142)  ( 1.00    -0.2005)  ( 0.00    -0.1154)
  
 Spin polar: 1 (Spin_A minus Spin_B electrons)

 CYCLE  120
  SDIIS (wt  1.000):  0.8852 -0.9072  0.0079  0.1680  0.2266  0.1173  0.8125  1.2419 -2.0000  0.4479
  DIIS coefficients:  0.8852 -0.9072  0.0079  0.1680  0.2266  0.1173  0.8125  1.2419 -2.0000  0.4479
 SCF Error: norm([F,P])=      0.000711030833, max([F,P])=      0.000090467481
 ***** SPIN 1 *****
 orbitals (Q,E):
 ---------------
 A :93...103         ( 1.00    -0.3244)  ( 1.00    -0.3000)  ( 1.00    -0.2996)  ( 1.00    -0.2785)
                     ( 1.00    -0.2696)  ( 1.00    -0.2589)  ( 1.00    -0.2439)  ( 1.00    -0.2283)
                     ( 1.00    -0.2269)  ( 1.00    -0.2104)  ( 0.00    -0.0515)
 ***** SPIN 2 *****
 orbitals (Q,E):
 ---------------
 A :92...102         ( 1.00    -0.3261)  ( 1.00    -0.3216)  ( 1.00    -0.2983)  ( 1.00    -0.2950)
                     ( 1.00    -0.2780)  ( 1.00    -0.2542)  ( 1.00    -0.2470)  ( 1.00    -0.2409)
                     ( 1.00    -0.2142)  ( 1.00    -0.2004)  ( 0.00    -0.1156)
  
 Spin polar: 1 (Spin_A minus Spin_B electrons)

 CYCLE  121
  SDIIS (wt  1.000): -0.8152  0.3768  0.0938  0.6474 -0.4086 -0.0994  0.3396 -0.7025  0.9949  0.5731
  DIIS coefficients: -0.8152  0.3768  0.0938  0.6474 -0.4086 -0.0994  0.3396 -0.7025  0.9949  0.5731
 SCF Error: norm([F,P])=      0.000516529107, max([F,P])=      0.000074977708
 ***** SPIN 1 *****
 orbitals (Q,E):
 ---------------
 A :93...103         ( 1.00    -0.3244)  ( 1.00    -0.3000)  ( 1.00    -0.2997)  ( 1.00    -0.2785)
                     ( 1.00    -0.2696)  ( 1.00    -0.2589)  ( 1.00    -0.2439)  ( 1.00    -0.2283)
                     ( 1.00    -0.2269)  ( 1.00    -0.2104)  ( 0.00    -0.0515)
 ***** SPIN 2 *****
 orbitals (Q,E):
 ---------------
 A :92...102         ( 1.00    -0.3260)  ( 1.00    -0.3216)  ( 1.00    -0.2983)  ( 1.00    -0.2950)
                     ( 1.00    -0.2780)  ( 1.00    -0.2542)  ( 1.00    -0.2470)  ( 1.00    -0.2409)
                     ( 1.00    -0.2142)  ( 1.00    -0.2004)  ( 0.00    -0.1156)
  
 Spin polar: 1 (Spin_A minus Spin_B electrons)

 CYCLE  122
  SDIIS (wt  1.000): -0.5242  0.0146  0.3952  0.1469  0.8062  0.5352 -0.1607 -0.1353 -0.1140  0.0361
  DIIS coefficients: -0.5242  0.0146  0.3952  0.1469  0.8062  0.5352 -0.1607 -0.1353 -0.1140  0.0361
 SCF Error: norm([F,P])=      0.000493739200, max([F,P])=      0.000077098703
 ***** SPIN 1 *****
 orbitals (Q,E):
 ---------------
 A :93...103         ( 1.00    -0.3243)  ( 1.00    -0.3000)  ( 1.00    -0.2996)  ( 1.00    -0.2785)
                     ( 1.00    -0.2697)  ( 1.00    -0.2588)  ( 1.00    -0.2439)  ( 1.00    -0.2282)
                     ( 1.00    -0.2269)  ( 1.00    -0.2104)  ( 0.00    -0.0516)
 ***** SPIN 2 *****
 orbitals (Q,E):
 ---------------
 A :92...102         ( 1.00    -0.3259)  ( 1.00    -0.3216)  ( 1.00    -0.2983)  ( 1.00    -0.2950)
                     ( 1.00    -0.2780)  ( 1.00    -0.2541)  ( 1.00    -0.2470)  ( 1.00    -0.2409)
                     ( 1.00    -0.2142)  ( 1.00    -0.2004)  ( 0.00    -0.1156)
  
 Spin polar: 1 (Spin_A minus Spin_B electrons)

 CYCLE  123
  SDIIS (wt  1.000): -0.0580 -0.9322 -0.7093  1.2159  0.2927 -2.0000  1.3007  0.8040  0.4753  0.6109
  DIIS coefficients: -0.0580 -0.9322 -0.7093  1.2159  0.2927 -2.0000  1.3007  0.8040  0.4753  0.6109
 SCF Error: norm([F,P])=      0.000469653042, max([F,P])=      0.000083565701
 ***** SPIN 1 *****
 orbitals (Q,E):
 ---------------
 A :93...103         ( 1.00    -0.3243)  ( 1.00    -0.3000)  ( 1.00    -0.2996)  ( 1.00    -0.2785)
                     ( 1.00    -0.2697)  ( 1.00    -0.2588)  ( 1.00    -0.2439)  ( 1.00    -0.2282)
                     ( 1.00    -0.2269)  ( 1.00    -0.2104)  ( 0.00    -0.0516)
 ***** SPIN 2 *****
 orbitals (Q,E):
 ---------------
 A :92...102         ( 1.00    -0.3259)  ( 1.00    -0.3216)  ( 1.00    -0.2983)  ( 1.00    -0.2950)
                     ( 1.00    -0.2780)  ( 1.00    -0.2542)  ( 1.00    -0.2470)  ( 1.00    -0.2409)
                     ( 1.00    -0.2142)  ( 1.00    -0.2005)  ( 0.00    -0.1155)
  
 Spin polar: 1 (Spin_A minus Spin_B electrons)

 CYCLE  124
  SDIIS (wt  1.000): -1.0354 -0.3679  0.9914  0.3706 -1.5071  0.9938  0.4977  0.2932  0.3643  0.3994
  DIIS coefficients: -1.0354 -0.3679  0.9914  0.3706 -1.5071  0.9938  0.4977  0.2932  0.3643  0.3994
 SCF Error: norm([F,P])=      0.000747475743, max([F,P])=      0.000084536661
 ***** SPIN 1 *****
 orbitals (Q,E):
 ---------------
 A :93...103         ( 1.00    -0.3243)  ( 1.00    -0.3000)  ( 1.00    -0.2996)  ( 1.00    -0.2785)
                     ( 1.00    -0.2697)  ( 1.00    -0.2588)  ( 1.00    -0.2439)  ( 1.00    -0.2281)
                     ( 1.00    -0.2269)  ( 1.00    -0.2104)  ( 0.00    -0.0516)
 ***** SPIN 2 *****
 orbitals (Q,E):
 ---------------
 A :92...102         ( 1.00    -0.3259)  ( 1.00    -0.3216)  ( 1.00    -0.2984)  ( 1.00    -0.2950)
                     ( 1.00    -0.2780)  ( 1.00    -0.2542)  ( 1.00    -0.2470)  ( 1.00    -0.2409)
                     ( 1.00    -0.2142)  ( 1.00    -0.2006)  ( 0.00    -0.1154)
  
 Spin polar: 1 (Spin_A minus Spin_B electrons)

 CYCLE  125
  SDIIS (wt  1.000):  1.1934 -0.7810  0.2599  0.5748 -0.4078 -0.1162 -0.0642  0.1847  0.3654 -0.2091
  DIIS coefficients:  1.1934 -0.7810  0.2599  0.5748 -0.4078 -0.1162 -0.0642  0.1847  0.3654 -0.2091
 SCF Error: norm([F,P])=      0.000767672101, max([F,P])=      0.000104088429
 ***** SPIN 1 *****
 orbitals (Q,E):
 ---------------
 A :93...103         ( 1.00    -0.3243)  ( 1.00    -0.3000)  ( 1.00    -0.2996)  ( 1.00    -0.2785)
                     ( 1.00    -0.2696)  ( 1.00    -0.2589)  ( 1.00    -0.2439)  ( 1.00    -0.2283)
                     ( 1.00    -0.2269)  ( 1.00    -0.2105)  ( 0.00    -0.0515)
 ***** SPIN 2 *****
 orbitals (Q,E):
 ---------------
 A :92...102         ( 1.00    -0.3260)  ( 1.00    -0.3216)  ( 1.00    -0.2983)  ( 1.00    -0.2950)
                     ( 1.00    -0.2780)  ( 1.00    -0.2541)  ( 1.00    -0.2470)  ( 1.00    -0.2409)
                     ( 1.00    -0.2142)  ( 1.00    -0.2001)  ( 0.00    -0.1159)
  
 Spin polar: 1 (Spin_A minus Spin_B electrons)

 CYCLE  126
  SDIIS (wt  1.000): -1.1111 -0.5807  0.5680  0.3786  0.4310  0.0926  0.0179  0.1359  0.5128  0.5550
  DIIS coefficients: -1.1111 -0.5807  0.5680  0.3786  0.4310  0.0926  0.0179  0.1359  0.5128  0.5550
 SCF Error: norm([F,P])=      0.000375364077, max([F,P])=      0.000077939084
 ***** SPIN 1 *****
 orbitals (Q,E):
 ---------------
 A :93...103         ( 1.00    -0.3243)  ( 1.00    -0.3000)  ( 1.00    -0.2996)  ( 1.00    -0.2785)
                     ( 1.00    -0.2696)  ( 1.00    -0.2589)  ( 1.00    -0.2439)  ( 1.00    -0.2282)
                     ( 1.00    -0.2269)  ( 1.00    -0.2105)  ( 0.00    -0.0516)
 ***** SPIN 2 *****
 orbitals (Q,E):
 ---------------
 A :92...102         ( 1.00    -0.3260)  ( 1.00    -0.3216)  ( 1.00    -0.2983)  ( 1.00    -0.2950)
                     ( 1.00    -0.2780)  ( 1.00    -0.2541)  ( 1.00    -0.2470)  ( 1.00    -0.2409)
                     ( 1.00    -0.2142)  ( 1.00    -0.2001)  ( 0.00    -0.1159)
  
 Spin polar: 1 (Spin_A minus Spin_B electrons)

 CYCLE  127
  SDIIS (wt  1.000): -0.0833 -0.4573 -0.0382  0.2790  0.1787 -0.1069  0.0296  0.4562  0.4578  0.2845
  DIIS coefficients: -0.0833 -0.4573 -0.0382  0.2790  0.1787 -0.1069  0.0296  0.4562  0.4578  0.2845
 SCF Error: norm([F,P])=      0.000390276291, max([F,P])=      0.000081538923
 ***** SPIN 1 *****
 orbitals (Q,E):
 ---------------
 A :93...103         ( 1.00    -0.3243)  ( 1.00    -0.3000)  ( 1.00    -0.2996)  ( 1.00    -0.2785)
                     ( 1.00    -0.2696)  ( 1.00    -0.2589)  ( 1.00    -0.2439)  ( 1.00    -0.2282)
                     ( 1.00    -0.2269)  ( 1.00    -0.2105)  ( 0.00    -0.0516)
 ***** SPIN 2 *****
 orbitals (Q,E):
 ---------------
 A :92...102         ( 1.00    -0.3260)  ( 1.00    -0.3216)  ( 1.00    -0.2983)  ( 1.00    -0.2950)
                     ( 1.00    -0.2780)  ( 1.00    -0.2541)  ( 1.00    -0.2470)  ( 1.00    -0.2409)
                     ( 1.00    -0.2142)  ( 1.00    -0.2001)  ( 0.00    -0.1159)
  
 Spin polar: 1 (Spin_A minus Spin_B electrons)

 CYCLE  128
  SDIIS (wt  1.000):  0.0505 -0.3936  0.1363 -0.0422 -0.2961 -0.0707  0.6364  0.4170 -0.0888  0.6513
  DIIS coefficients:  0.0505 -0.3936  0.1363 -0.0422 -0.2961 -0.0707  0.6364  0.4170 -0.0888  0.6513
 SCF Error: norm([F,P])=      0.000347546757, max([F,P])=      0.000080228829
 ***** SPIN 1 *****
 orbitals (Q,E):
 ---------------
 A :93...103         ( 1.00    -0.3243)  ( 1.00    -0.3000)  ( 1.00    -0.2996)  ( 1.00    -0.2785)
                     ( 1.00    -0.2696)  ( 1.00    -0.2589)  ( 1.00    -0.2439)  ( 1.00    -0.2282)
                     ( 1.00    -0.2269)  ( 1.00    -0.2105)  ( 0.00    -0.0516)
 ***** SPIN 2 *****
 orbitals (Q,E):
 ---------------
 A :92...102         ( 1.00    -0.3259)  ( 1.00    -0.3216)  ( 1.00    -0.2983)  ( 1.00    -0.2950)
                     ( 1.00    -0.2780)  ( 1.00    -0.2541)  ( 1.00    -0.2470)  ( 1.00    -0.2409)
                     ( 1.00    -0.2142)  ( 1.00    -0.2002)  ( 0.00    -0.1159)
  
 Spin polar: 1 (Spin_A minus Spin_B electrons)

 CYCLE  129
  SDIIS (wt  1.000): -0.5678  0.1661  0.1977 -0.2209 -0.0046  0.7349  0.4816  1.1697  0.7964 -1.7530
  DIIS coefficients: -0.5678  0.1661  0.1977 -0.2209 -0.0046  0.7349  0.4816  1.1697  0.7964 -1.7530
 SCF Error: norm([F,P])=      0.000351182273, max([F,P])=      0.000083486839
 ***** SPIN 1 *****
 orbitals (Q,E):
 ---------------
 A :93...103         ( 1.00    -0.3243)  ( 1.00    -0.3000)  ( 1.00    -0.2996)  ( 1.00    -0.2785)
                     ( 1.00    -0.2696)  ( 1.00    -0.2589)  ( 1.00    -0.2439)  ( 1.00    -0.2282)
                     ( 1.00    -0.2269)  ( 1.00    -0.2105)  ( 0.00    -0.0516)
 ***** SPIN 2 *****
 orbitals (Q,E):
 ---------------
 A :92...102         ( 1.00    -0.3260)  ( 1.00    -0.3216)  ( 1.00    -0.2983)  ( 1.00    -0.2950)
                     ( 1.00    -0.2780)  ( 1.00    -0.2541)  ( 1.00    -0.2470)  ( 1.00    -0.2409)
                     ( 1.00    -0.2142)  ( 1.00    -0.2001)  ( 0.00    -0.1159)
  
 Spin polar: 1 (Spin_A minus Spin_B electrons)

 CYCLE  130
  SDIIS (wt  1.000): -0.0136 -0.0504 -0.2144 -0.0227  0.4836  0.3377  0.7908  1.1243 -2.0000  0.5646
  DIIS coefficients: -0.0136 -0.0504 -0.2144 -0.0227  0.4836  0.3377  0.7908  1.1243 -2.0000  0.5646
 SCF Error: norm([F,P])=      0.000384558402, max([F,P])=      0.000080255478
 ***** SPIN 1 *****
 orbitals (Q,E):
 ---------------
 A :93...103         ( 1.00    -0.3243)  ( 1.00    -0.3000)  ( 1.00    -0.2996)  ( 1.00    -0.2785)
                     ( 1.00    -0.2696)  ( 1.00    -0.2589)  ( 1.00    -0.2439)  ( 1.00    -0.2283)
                     ( 1.00    -0.2269)  ( 1.00    -0.2104)  ( 0.00    -0.0515)
 ***** SPIN 2 *****
 orbitals (Q,E):
 ---------------
 A :92...102         ( 1.00    -0.3260)  ( 1.00    -0.3216)  ( 1.00    -0.2983)  ( 1.00    -0.2950)
                     ( 1.00    -0.2780)  ( 1.00    -0.2541)  ( 1.00    -0.2470)  ( 1.00    -0.2409)
                     ( 1.00    -0.2142)  ( 1.00    -0.2002)  ( 0.00    -0.1158)
  
 Spin polar: 1 (Spin_A minus Spin_B electrons)

 CYCLE  131
  SDIIS (wt  1.000): -0.3466 -0.5033 -0.1344  0.7431  0.2940  0.1945  1.4666 -2.0000  0.6517  0.6344
  DIIS coefficients: -0.3466 -0.5033 -0.1344  0.7431  0.2940  0.1945  1.4666 -2.0000  0.6517  0.6344
 SCF Error: norm([F,P])=      0.000330695622, max([F,P])=      0.000077679532
 ***** SPIN 1 *****
 orbitals (Q,E):
 ---------------
 A :93...103         ( 1.00    -0.3243)  ( 1.00    -0.3000)  ( 1.00    -0.2996)  ( 1.00    -0.2785)
                     ( 1.00    -0.2695)  ( 1.00    -0.2589)  ( 1.00    -0.2439)  ( 1.00    -0.2283)
                     ( 1.00    -0.2269)  ( 1.00    -0.2104)  ( 0.00    -0.0515)
 ***** SPIN 2 *****
 orbitals (Q,E):
 ---------------
 A :92...102         ( 1.00    -0.3261)  ( 1.00    -0.3216)  ( 1.00    -0.2983)  ( 1.00    -0.2950)
                     ( 1.00    -0.2780)  ( 1.00    -0.2541)  ( 1.00    -0.2470)  ( 1.00    -0.2409)
                     ( 1.00    -0.2142)  ( 1.00    -0.2002)  ( 0.00    -0.1158)
  
 Spin polar: 1 (Spin_A minus Spin_B electrons)

 CYCLE  132
  SDIIS (wt  1.000): -0.4553 -0.0225  0.2655  0.1878 -0.4129  1.4230 -2.0000  0.5661  0.5984  0.8501
  DIIS coefficients: -0.4553 -0.0225  0.2655  0.1878 -0.4129  1.4230 -2.0000  0.5661  0.5984  0.8501
 SCF Error: norm([F,P])=      0.000315574887, max([F,P])=      0.000076436207
 ***** SPIN 1 *****
 orbitals (Q,E):
 ---------------
 A :93...103         ( 1.00    -0.3243)  ( 1.00    -0.3000)  ( 1.00    -0.2996)  ( 1.00    -0.2785)
                     ( 1.00    -0.2695)  ( 1.00    -0.2589)  ( 1.00    -0.2439)  ( 1.00    -0.2284)
                     ( 1.00    -0.2269)  ( 1.00    -0.2103)  ( 0.00    -0.0515)
 ***** SPIN 2 *****
 orbitals (Q,E):
 ---------------
 A :92...102         ( 1.00    -0.3262)  ( 1.00    -0.3216)  ( 1.00    -0.2983)  ( 1.00    -0.2950)
                     ( 1.00    -0.2780)  ( 1.00    -0.2542)  ( 1.00    -0.2470)  ( 1.00    -0.2410)
                     ( 1.00    -0.2142)  ( 1.00    -0.2005)  ( 0.00    -0.1155)
  
 Spin polar: 1 (Spin_A minus Spin_B electrons)

 CYCLE  133
  SDIIS (wt  1.000):  0.0775 -0.0793  0.2221 -0.3713  1.3507 -2.0000  0.5431  0.5386  0.6477  0.0708
  DIIS coefficients:  0.0775 -0.0793  0.2221 -0.3713  1.3507 -2.0000  0.5431  0.5386  0.6477  0.0708
 SCF Error: norm([F,P])=      0.000628170680, max([F,P])=      0.000071171732
 ***** SPIN 1 *****
 orbitals (Q,E):
 ---------------
 A :93...103         ( 1.00    -0.3244)  ( 1.00    -0.3001)  ( 1.00    -0.2996)  ( 1.00    -0.2785)
                     ( 1.00    -0.2695)  ( 1.00    -0.2589)  ( 1.00    -0.2439)  ( 1.00    -0.2284)
                     ( 1.00    -0.2269)  ( 1.00    -0.2103)  ( 0.00    -0.0515)
 ***** SPIN 2 *****
 orbitals (Q,E):
 ---------------
 A :92...102         ( 1.00    -0.3262)  ( 1.00    -0.3216)  ( 1.00    -0.2983)  ( 1.00    -0.2950)
                     ( 1.00    -0.2780)  ( 1.00    -0.2542)  ( 1.00    -0.2470)  ( 1.00    -0.2410)
                     ( 1.00    -0.2142)  ( 1.00    -0.2005)  ( 0.00    -0.1154)
  
 Spin polar: 1 (Spin_A minus Spin_B electrons)

 CYCLE  134
  SDIIS (wt  1.000): -0.0213  0.2144 -0.3395  1.3726 -2.0000  0.5267  0.5304  0.6290  0.0459  0.0420
  DIIS coefficients: -0.0213  0.2144 -0.3395  1.3726 -2.0000  0.5267  0.5304  0.6290  0.0459  0.0420
 SCF Error: norm([F,P])=      0.000679868884, max([F,P])=      0.000082081066
 ***** SPIN 1 *****
 orbitals (Q,E):
 ---------------
 A :93...103         ( 1.00    -0.3244)  ( 1.00    -0.3001)  ( 1.00    -0.2996)  ( 1.00    -0.2785)
                     ( 1.00    -0.2695)  ( 1.00    -0.2589)  ( 1.00    -0.2439)  ( 1.00    -0.2284)
                     ( 1.00    -0.2269)  ( 1.00    -0.2103)  ( 0.00    -0.0515)
 ***** SPIN 2 *****
 orbitals (Q,E):
 ---------------
 A :92...102         ( 1.00    -0.3262)  ( 1.00    -0.3216)  ( 1.00    -0.2983)  ( 1.00    -0.2950)
                     ( 1.00    -0.2780)  ( 1.00    -0.2542)  ( 1.00    -0.2470)  ( 1.00    -0.2410)
                     ( 1.00    -0.2142)  ( 1.00    -0.2005)  ( 0.00    -0.1154)
  
 Spin polar: 1 (Spin_A minus Spin_B electrons)

 CYCLE  135
  SDIIS (wt  1.000):  0.2196 -0.3162  1.3516 -2.0000  0.5390  0.5224  0.6122 -0.0192 -0.3688  0.4594
  DIIS coefficients:  0.2196 -0.3162  1.3516 -2.0000  0.5390  0.5224  0.6122 -0.0192 -0.3688  0.4594
 SCF Error: norm([F,P])=      0.000670228823, max([F,P])=      0.000078490552
 ***** SPIN 1 *****
 orbitals (Q,E):
 ---------------
 A :93...103         ( 1.00    -0.3243)  ( 1.00    -0.3000)  ( 1.00    -0.2996)  ( 1.00    -0.2785)
                     ( 1.00    -0.2695)  ( 1.00    -0.2589)  ( 1.00    -0.2439)  ( 1.00    -0.2284)
                     ( 1.00    -0.2269)  ( 1.00    -0.2103)  ( 0.00    -0.0515)
 ***** SPIN 2 *****
 orbitals (Q,E):
 ---------------
 A :92...102         ( 1.00    -0.3262)  ( 1.00    -0.3216)  ( 1.00    -0.2983)  ( 1.00    -0.2950)
                     ( 1.00    -0.2780)  ( 1.00    -0.2542)  ( 1.00    -0.2470)  ( 1.00    -0.2410)
                     ( 1.00    -0.2142)  ( 1.00    -0.2005)  ( 0.00    -0.1155)
  
 Spin polar: 1 (Spin_A minus Spin_B electrons)

 CYCLE  136
  SDIIS (wt  1.000): -0.4823  1.4448 -2.0000  0.5702  0.4903  0.7800 -0.2206 -2.0000  0.3908  2.0269
  DIIS coefficients: -0.4823  1.4448 -2.0000  0.5702  0.4903  0.7800 -0.2206 -2.0000  0.3908  2.0269
 SCF Error: norm([F,P])=      0.000622474905, max([F,P])=      0.000072383989
 ***** SPIN 1 *****
 orbitals (Q,E):
 ---------------
 A :93...103         ( 1.00    -0.3244)  ( 1.00    -0.3001)  ( 1.00    -0.2996)  ( 1.00    -0.2785)
                     ( 1.00    -0.2695)  ( 1.00    -0.2589)  ( 1.00    -0.2439)  ( 1.00    -0.2284)
                     ( 1.00    -0.2269)  ( 1.00    -0.2103)  ( 0.00    -0.0515)
 ***** SPIN 2 *****
 orbitals (Q,E):
 ---------------
 A :92...102         ( 1.00    -0.3262)  ( 1.00    -0.3216)  ( 1.00    -0.2983)  ( 1.00    -0.2950)
                     ( 1.00    -0.2780)  ( 1.00    -0.2542)  ( 1.00    -0.2470)  ( 1.00    -0.2410)
                     ( 1.00    -0.2142)  ( 1.00    -0.2005)  ( 0.00    -0.1154)
  
 Spin polar: 1 (Spin_A minus Spin_B electrons)

 CYCLE  137
  SDIIS (wt  1.000):  1.2284 -2.0000  0.4969  0.4610  0.5759 -0.2675 -2.0000  0.2879  1.9664  0.2510
  DIIS coefficients:  1.2284 -2.0000  0.4969  0.4610  0.5759 -0.2675 -2.0000  0.2879  1.9664  0.2510
 SCF Error: norm([F,P])=      0.000718011095, max([F,P])=      0.000087084953
 ***** SPIN 1 *****
 orbitals (Q,E):
 ---------------
 A :93...103         ( 1.00    -0.3244)  ( 1.00    -0.3000)  ( 1.00    -0.2996)  ( 1.00    -0.2785)
                     ( 1.00    -0.2695)  ( 1.00    -0.2589)  ( 1.00    -0.2439)  ( 1.00    -0.2284)
                     ( 1.00    -0.2269)  ( 1.00    -0.2103)  ( 0.00    -0.0515)
 ***** SPIN 2 *****
 orbitals (Q,E):
 ---------------
 A :92...102         ( 1.00    -0.3262)  ( 1.00    -0.3216)  ( 1.00    -0.2983)  ( 1.00    -0.2950)
                     ( 1.00    -0.2780)  ( 1.00    -0.2542)  ( 1.00    -0.2470)  ( 1.00    -0.2410)
                     ( 1.00    -0.2142)  ( 1.00    -0.2005)  ( 0.00    -0.1155)
  
 Spin polar: 1 (Spin_A minus Spin_B electrons)

 CYCLE  138
  SDIIS (wt  1.000): -0.3726  0.1108  0.3072  0.6250 -0.2406 -2.0000  0.0067  2.0398 -0.2761  0.7999
  DIIS coefficients: -0.3726  0.1108  0.3072  0.6250 -0.2406 -2.0000  0.0067  2.0398 -0.2761  0.7999
 SCF Error: norm([F,P])=      0.000590791639, max([F,P])=      0.000071265292
 ***** SPIN 1 *****
 orbitals (Q,E):
 ---------------
 A :93...103         ( 1.00    -0.3243)  ( 1.00    -0.3000)  ( 1.00    -0.2996)  ( 1.00    -0.2785)
                     ( 1.00    -0.2695)  ( 1.00    -0.2589)  ( 1.00    -0.2439)  ( 1.00    -0.2283)
                     ( 1.00    -0.2269)  ( 1.00    -0.2104)  ( 0.00    -0.0515)
 ***** SPIN 2 *****
 orbitals (Q,E):
 ---------------
 A :92...102         ( 1.00    -0.3261)  ( 1.00    -0.3216)  ( 1.00    -0.2983)  ( 1.00    -0.2950)
                     ( 1.00    -0.2780)  ( 1.00    -0.2541)  ( 1.00    -0.2470)  ( 1.00    -0.2410)
                     ( 1.00    -0.2142)  ( 1.00    -0.2003)  ( 0.00    -0.1157)
  
 Spin polar: 1 (Spin_A minus Spin_B electrons)

 CYCLE  139
  SDIIS (wt  1.000): -0.1639  0.1181  0.3698 -0.2185 -2.0000 -0.0674  2.2417 -0.6288  0.9774  0.3716
  DIIS coefficients: -0.1639  0.1181  0.3698 -0.2185 -2.0000 -0.0674  2.2417 -0.6288  0.9774  0.3716
 SCF Error: norm([F,P])=      0.000350040461, max([F,P])=      0.000074279081
 ***** SPIN 1 *****
 orbitals (Q,E):
 ---------------
 A :93...103         ( 1.00    -0.3243)  ( 1.00    -0.3000)  ( 1.00    -0.2996)  ( 1.00    -0.2785)
                     ( 1.00    -0.2695)  ( 1.00    -0.2589)  ( 1.00    -0.2439)  ( 1.00    -0.2283)
                     ( 1.00    -0.2269)  ( 1.00    -0.2104)  ( 0.00    -0.0515)
 ***** SPIN 2 *****
 orbitals (Q,E):
 ---------------
 A :92...102         ( 1.00    -0.3261)  ( 1.00    -0.3216)  ( 1.00    -0.2983)  ( 1.00    -0.2950)
                     ( 1.00    -0.2780)  ( 1.00    -0.2541)  ( 1.00    -0.2470)  ( 1.00    -0.2409)
                     ( 1.00    -0.2142)  ( 1.00    -0.2002)  ( 0.00    -0.1158)
  
 Spin polar: 1 (Spin_A minus Spin_B electrons)

 CYCLE  140
  SDIIS (wt  1.000): -0.0164  0.0245 -0.1707 -2.0000  0.0956  2.2278 -0.7686  0.9326  0.2713  0.4040
  DIIS coefficients: -0.0164  0.0245 -0.1707 -2.0000  0.0956  2.2278 -0.7686  0.9326  0.2713  0.4040
 SCF Error: norm([F,P])=      0.000300058458, max([F,P])=      0.000074911674
 ***** SPIN 1 *****
 orbitals (Q,E):
 ---------------
 A :93...103         ( 1.00    -0.3243)  ( 1.00    -0.3000)  ( 1.00    -0.2996)  ( 1.00    -0.2785)
                     ( 1.00    -0.2695)  ( 1.00    -0.2589)  ( 1.00    -0.2439)  ( 1.00    -0.2283)
                     ( 1.00    -0.2269)  ( 1.00    -0.2104)  ( 0.00    -0.0515)
 ***** SPIN 2 *****
 orbitals (Q,E):
 ---------------
 A :92...102         ( 1.00    -0.3261)  ( 1.00    -0.3216)  ( 1.00    -0.2983)  ( 1.00    -0.2950)
                     ( 1.00    -0.2780)  ( 1.00    -0.2541)  ( 1.00    -0.2470)  ( 1.00    -0.2409)
                     ( 1.00    -0.2142)  ( 1.00    -0.2002)  ( 0.00    -0.1158)
  
 Spin polar: 1 (Spin_A minus Spin_B electrons)

 CYCLE  141
  SDIIS (wt  1.000): -0.2840 -0.1432 -2.0000  0.1791  2.2647 -0.9009  0.9113  0.1442  0.3819  0.4469
  DIIS coefficients: -0.2840 -0.1432 -2.0000  0.1791  2.2647 -0.9009  0.9113  0.1442  0.3819  0.4469
 SCF Error: norm([F,P])=      0.000296516986, max([F,P])=      0.000074850048
 ***** SPIN 1 *****
 orbitals (Q,E):
 ---------------
 A :93...103         ( 1.00    -0.3243)  ( 1.00    -0.3000)  ( 1.00    -0.2996)  ( 1.00    -0.2785)
                     ( 1.00    -0.2695)  ( 1.00    -0.2589)  ( 1.00    -0.2439)  ( 1.00    -0.2283)
                     ( 1.00    -0.2269)  ( 1.00    -0.2104)  ( 0.00    -0.0515)
 ***** SPIN 2 *****
 orbitals (Q,E):
 ---------------
 A :92...102         ( 1.00    -0.3261)  ( 1.00    -0.3216)  ( 1.00    -0.2983)  ( 1.00    -0.2950)
                     ( 1.00    -0.2780)  ( 1.00    -0.2541)  ( 1.00    -0.2470)  ( 1.00    -0.2409)
                     ( 1.00    -0.2142)  ( 1.00    -0.2002)  ( 0.00    -0.1158)
  
 Spin polar: 1 (Spin_A minus Spin_B electrons)

 CYCLE  142
  SDIIS (wt  1.000): -0.1816 -2.0000  0.1119  2.2060 -0.7102  0.8793  0.2169  0.2684  0.2866 -0.0773
  DIIS coefficients: -0.1816 -2.0000  0.1119  2.2060 -0.7102  0.8793  0.2169  0.2684  0.2866 -0.0773
 SCF Error: norm([F,P])=      0.000291581676, max([F,P])=      0.000074525699
 ***** SPIN 1 *****
 orbitals (Q,E):
 ---------------
 A :93...103         ( 1.00    -0.3243)  ( 1.00    -0.3000)  ( 1.00    -0.2996)  ( 1.00    -0.2785)
                     ( 1.00    -0.2695)  ( 1.00    -0.2589)  ( 1.00    -0.2439)  ( 1.00    -0.2283)
                     ( 1.00    -0.2269)  ( 1.00    -0.2104)  ( 0.00    -0.0515)
 ***** SPIN 2 *****
 orbitals (Q,E):
 ---------------
 A :92...102         ( 1.00    -0.3261)  ( 1.00    -0.3216)  ( 1.00    -0.2983)  ( 1.00    -0.2950)
                     ( 1.00    -0.2780)  ( 1.00    -0.2541)  ( 1.00    -0.2470)  ( 1.00    -0.2409)
                     ( 1.00    -0.2142)  ( 1.00    -0.2002)  ( 0.00    -0.1158)
  
 Spin polar: 1 (Spin_A minus Spin_B electrons)

 CYCLE  143
  SDIIS (wt  1.000): -2.0000  0.0107  2.1974 -0.9376  1.0463  0.3767  0.7941  0.8927  0.6198 -2.0000
  DIIS coefficients: -2.0000  0.0107  2.1974 -0.9376  1.0463  0.3767  0.7941  0.8927  0.6198 -2.0000
 SCF Error: norm([F,P])=      0.000286235945, max([F,P])=      0.000074891523
 ***** SPIN 1 *****
 orbitals (Q,E):
 ---------------
 A :93...103         ( 1.00    -0.3243)  ( 1.00    -0.3000)  ( 1.00    -0.2996)  ( 1.00    -0.2785)
                     ( 1.00    -0.2695)  ( 1.00    -0.2589)  ( 1.00    -0.2439)  ( 1.00    -0.2283)
                     ( 1.00    -0.2269)  ( 1.00    -0.2104)  ( 0.00    -0.0515)
 ***** SPIN 2 *****
 orbitals (Q,E):
 ---------------
 A :92...102         ( 1.00    -0.3261)  ( 1.00    -0.3216)  ( 1.00    -0.2983)  ( 1.00    -0.2950)
                     ( 1.00    -0.2780)  ( 1.00    -0.2541)  ( 1.00    -0.2470)  ( 1.00    -0.2409)
                     ( 1.00    -0.2142)  ( 1.00    -0.2002)  ( 0.00    -0.1158)
  
 Spin polar: 1 (Spin_A minus Spin_B electrons)

 CYCLE  144
  SDIIS (wt  1.000): -0.2287  0.3639 -0.9629  0.9037  0.4249  0.9583  0.9812  0.6552 -2.0000 -0.0957
  DIIS coefficients: -0.2287  0.3639 -0.9629  0.9037  0.4249  0.9583  0.9812  0.6552 -2.0000 -0.0957
 SCF Error: norm([F,P])=      0.000290206776, max([F,P])=      0.000074618430
 ***** SPIN 1 *****
 orbitals (Q,E):
 ---------------
 A :93...103         ( 1.00    -0.3243)  ( 1.00    -0.3000)  ( 1.00    -0.2996)  ( 1.00    -0.2785)
                     ( 1.00    -0.2695)  ( 1.00    -0.2589)  ( 1.00    -0.2439)  ( 1.00    -0.2283)
                     ( 1.00    -0.2269)  ( 1.00    -0.2104)  ( 0.00    -0.0515)
 ***** SPIN 2 *****
 orbitals (Q,E):
 ---------------
 A :92...102         ( 1.00    -0.3261)  ( 1.00    -0.3216)  ( 1.00    -0.2983)  ( 1.00    -0.2950)
                     ( 1.00    -0.2780)  ( 1.00    -0.2541)  ( 1.00    -0.2470)  ( 1.00    -0.2409)
                     ( 1.00    -0.2142)  ( 1.00    -0.2002)  ( 0.00    -0.1158)
  
 Spin polar: 1 (Spin_A minus Spin_B electrons)

 CYCLE  145
  SDIIS (wt  1.000):  0.1700 -0.9676  0.8579  0.3884  0.8756  0.8817  0.5683 -2.0000 -0.0438  0.2695
  DIIS coefficients:  0.1700 -0.9676  0.8579  0.3884  0.8756  0.8817  0.5683 -2.0000 -0.0438  0.2695
 SCF Error: norm([F,P])=      0.000287298608, max([F,P])=      0.000075005690
 ***** SPIN 1 *****
 orbitals (Q,E):
 ---------------
 A :93...103         ( 1.00    -0.3243)  ( 1.00    -0.3000)  ( 1.00    -0.2996)  ( 1.00    -0.2785)
                     ( 1.00    -0.2695)  ( 1.00    -0.2589)  ( 1.00    -0.2439)  ( 1.00    -0.2283)
                     ( 1.00    -0.2269)  ( 1.00    -0.2104)  ( 0.00    -0.0515)
 ***** SPIN 2 *****
 orbitals (Q,E):
 ---------------
 A :92...102         ( 1.00    -0.3261)  ( 1.00    -0.3216)  ( 1.00    -0.2983)  ( 1.00    -0.2950)
                     ( 1.00    -0.2780)  ( 1.00    -0.2541)  ( 1.00    -0.2470)  ( 1.00    -0.2409)
                     ( 1.00    -0.2142)  ( 1.00    -0.2002)  ( 0.00    -0.1158)
  
 Spin polar: 1 (Spin_A minus Spin_B electrons)

 CYCLE  146
  SDIIS (wt  1.000): -0.8775  0.9289  0.3705  0.8380  0.8472  0.5328 -2.0000 -0.0394  0.2885  0.1109
  DIIS coefficients: -0.8775  0.9289  0.3705  0.8380  0.8472  0.5328 -2.0000 -0.0394  0.2885  0.1109
 SCF Error: norm([F,P])=      0.000287198277, max([F,P])=      0.000075095559
 ***** SPIN 1 *****
 orbitals (Q,E):
 ---------------
 A :93...103         ( 1.00    -0.3243)  ( 1.00    -0.3000)  ( 1.00    -0.2996)  ( 1.00    -0.2785)
                     ( 1.00    -0.2695)  ( 1.00    -0.2589)  ( 1.00    -0.2439)  ( 1.00    -0.2283)
                     ( 1.00    -0.2269)  ( 1.00    -0.2104)  ( 0.00    -0.0515)
 ***** SPIN 2 *****
 orbitals (Q,E):
 ---------------
 A :92...102         ( 1.00    -0.3261)  ( 1.00    -0.3216)  ( 1.00    -0.2983)  ( 1.00    -0.2950)
                     ( 1.00    -0.2780)  ( 1.00    -0.2541)  ( 1.00    -0.2470)  ( 1.00    -0.2409)
                     ( 1.00    -0.2142)  ( 1.00    -0.2002)  ( 0.00    -0.1158)
  
 Spin polar: 1 (Spin_A minus Spin_B electrons)

 CYCLE  147
  SDIIS (wt  1.000): -0.0516 -0.0198 -0.3512 -0.5377 -0.8398  3.0000  0.0853 -0.2241  0.0399 -0.1010
  DIIS coefficients: -0.0516 -0.0198 -0.3512 -0.5377 -0.8398  3.0000  0.0853 -0.2241  0.0399 -0.1010
 SCF Error: norm([F,P])=      0.000288479563, max([F,P])=      0.000075120868
 ***** SPIN 1 *****
 orbitals (Q,E):
 ---------------
 A :93...103         ( 1.00    -0.3243)  ( 1.00    -0.3000)  ( 1.00    -0.2996)  ( 1.00    -0.2785)
                     ( 1.00    -0.2695)  ( 1.00    -0.2589)  ( 1.00    -0.2439)  ( 1.00    -0.2283)
                     ( 1.00    -0.2269)  ( 1.00    -0.2104)  ( 0.00    -0.0515)
 ***** SPIN 2 *****
 orbitals (Q,E):
 ---------------
 A :92...102         ( 1.00    -0.3261)  ( 1.00    -0.3216)  ( 1.00    -0.2983)  ( 1.00    -0.2950)
                     ( 1.00    -0.2780)  ( 1.00    -0.2541)  ( 1.00    -0.2470)  ( 1.00    -0.2409)
                     ( 1.00    -0.2142)  ( 1.00    -0.2002)  ( 0.00    -0.1158)
  
 Spin polar: 1 (Spin_A minus Spin_B electrons)

 CYCLE  148
  SDIIS (wt  1.000): -0.0452 -0.4115 -0.5871 -0.8942  3.0000  0.0136 -0.1738  0.0106 -0.1936  0.2812
  DIIS coefficients: -0.0452 -0.4115 -0.5871 -0.8942  3.0000  0.0136 -0.1738  0.0106 -0.1936  0.2812
 SCF Error: norm([F,P])=      0.000287588013, max([F,P])=      0.000075709868
 ***** SPIN 1 *****
 orbitals (Q,E):
 ---------------
 A :93...103         ( 1.00    -0.3243)  ( 1.00    -0.3000)  ( 1.00    -0.2996)  ( 1.00    -0.2785)
                     ( 1.00    -0.2695)  ( 1.00    -0.2589)  ( 1.00    -0.2439)  ( 1.00    -0.2283)
                     ( 1.00    -0.2269)  ( 1.00    -0.2104)  ( 0.00    -0.0515)
 ***** SPIN 2 *****
 orbitals (Q,E):
 ---------------
 A :92...102         ( 1.00    -0.3261)  ( 1.00    -0.3216)  ( 1.00    -0.2983)  ( 1.00    -0.2950)
                     ( 1.00    -0.2780)  ( 1.00    -0.2541)  ( 1.00    -0.2470)  ( 1.00    -0.2409)
                     ( 1.00    -0.2142)  ( 1.00    -0.2002)  ( 0.00    -0.1158)
  
 Spin polar: 1 (Spin_A minus Spin_B electrons)

 CYCLE  149
  SDIIS (wt  1.000): -0.1259 -0.1732 -0.3406  0.8580  0.0970  0.3239 -0.1636 -0.3846  0.0669  0.8421
  DIIS coefficients: -0.1259 -0.1732 -0.3406  0.8580  0.0970  0.3239 -0.1636 -0.3846  0.0669  0.8421
 SCF Error: norm([F,P])=      0.000282011701, max([F,P])=      0.000075707685
 ***** SPIN 1 *****
 orbitals (Q,E):
 ---------------
 A :93...103         ( 1.00    -0.3243)  ( 1.00    -0.3000)  ( 1.00    -0.2996)  ( 1.00    -0.2785)
                     ( 1.00    -0.2695)  ( 1.00    -0.2589)  ( 1.00    -0.2439)  ( 1.00    -0.2283)
                     ( 1.00    -0.2269)  ( 1.00    -0.2104)  ( 0.00    -0.0515)
 ***** SPIN 2 *****
 orbitals (Q,E):
 ---------------
 A :92...102         ( 1.00    -0.3261)  ( 1.00    -0.3216)  ( 1.00    -0.2983)  ( 1.00    -0.2950)
                     ( 1.00    -0.2780)  ( 1.00    -0.2541)  ( 1.00    -0.2470)  ( 1.00    -0.2409)
                     ( 1.00    -0.2142)  ( 1.00    -0.2002)  ( 0.00    -0.1158)
  
 Spin polar: 1 (Spin_A minus Spin_B electrons)

 CYCLE  150
  SDIIS (wt  1.000): -0.0278 -0.1405  0.1465  0.1291  0.4612 -0.1883 -0.4161  0.0436  0.8967  0.0957
  DIIS coefficients: -0.0278 -0.1405  0.1465  0.1291  0.4612 -0.1883 -0.4161  0.0436  0.8967  0.0957
 SCF Error: norm([F,P])=      0.000282455492, max([F,P])=      0.000075903738
 ***** SPIN 1 *****
 orbitals (Q,E):
 ---------------
 A :93...103         ( 1.00    -0.3243)  ( 1.00    -0.3000)  ( 1.00    -0.2996)  ( 1.00    -0.2785)
                     ( 1.00    -0.2695)  ( 1.00    -0.2589)  ( 1.00    -0.2439)  ( 1.00    -0.2283)
                     ( 1.00    -0.2269)  ( 1.00    -0.2104)  ( 0.00    -0.0515)
 ***** SPIN 2 *****
 orbitals (Q,E):
 ---------------
 A :92...102         ( 1.00    -0.3261)  ( 1.00    -0.3216)  ( 1.00    -0.2983)  ( 1.00    -0.2950)
                     ( 1.00    -0.2780)  ( 1.00    -0.2541)  ( 1.00    -0.2470)  ( 1.00    -0.2409)
                     ( 1.00    -0.2142)  ( 1.00    -0.2002)  ( 0.00    -0.1158)
  
 Spin polar: 1 (Spin_A minus Spin_B electrons)

 CYCLE  151
  SDIIS (wt  1.000): -0.1266  0.0868  0.1307  0.4619 -0.1766 -0.4044  0.0590  0.9246 -0.3370  0.3815
  DIIS coefficients: -0.1266  0.0868  0.1307  0.4619 -0.1766 -0.4044  0.0590  0.9246 -0.3370  0.3815
 SCF Error: norm([F,P])=      0.000282589429, max([F,P])=      0.000075936411
 ***** SPIN 1 *****
 orbitals (Q,E):
 ---------------
 A :93...103         ( 1.00    -0.3243)  ( 1.00    -0.3000)  ( 1.00    -0.2996)  ( 1.00    -0.2785)
                     ( 1.00    -0.2695)  ( 1.00    -0.2589)  ( 1.00    -0.2439)  ( 1.00    -0.2283)
                     ( 1.00    -0.2269)  ( 1.00    -0.2104)  ( 0.00    -0.0515)
 ***** SPIN 2 *****
 orbitals (Q,E):
 ---------------
 A :92...102         ( 1.00    -0.3261)  ( 1.00    -0.3216)  ( 1.00    -0.2983)  ( 1.00    -0.2950)
                     ( 1.00    -0.2780)  ( 1.00    -0.2541)  ( 1.00    -0.2470)  ( 1.00    -0.2409)
                     ( 1.00    -0.2142)  ( 1.00    -0.2002)  ( 0.00    -0.1158)
  
 Spin polar: 1 (Spin_A minus Spin_B electrons)

 CYCLE  152
  SDIIS (wt  1.000): -0.1048  0.1441  0.4959 -0.1826 -0.4127  0.0451  0.8891 -0.3050  0.3400  0.0910
  DIIS coefficients: -0.1048  0.1441  0.4959 -0.1826 -0.4127  0.0451  0.8891 -0.3050  0.3400  0.0910
 SCF Error: norm([F,P])=      0.000282610163, max([F,P])=      0.000075931335
 ***** SPIN 1 *****
 orbitals (Q,E):
 ---------------
 A :93...103         ( 1.00    -0.3243)  ( 1.00    -0.3000)  ( 1.00    -0.2996)  ( 1.00    -0.2785)
                     ( 1.00    -0.2695)  ( 1.00    -0.2589)  ( 1.00    -0.2439)  ( 1.00    -0.2283)
                     ( 1.00    -0.2269)  ( 1.00    -0.2104)  ( 0.00    -0.0515)
 ***** SPIN 2 *****
 orbitals (Q,E):
 ---------------
 A :92...102         ( 1.00    -0.3261)  ( 1.00    -0.3216)  ( 1.00    -0.2983)  ( 1.00    -0.2950)
                     ( 1.00    -0.2780)  ( 1.00    -0.2541)  ( 1.00    -0.2470)  ( 1.00    -0.2409)
                     ( 1.00    -0.2142)  ( 1.00    -0.2002)  ( 0.00    -0.1158)
  
 Spin polar: 1 (Spin_A minus Spin_B electrons)

 CYCLE  153
  SDIIS (wt  1.000):  0.1154  0.4377 -0.1856 -0.4015  0.0672  0.9211 -0.8449  0.3118  0.1886  0.3901
  DIIS coefficients:  0.1154  0.4377 -0.1856 -0.4015  0.0672  0.9211 -0.8449  0.3118  0.1886  0.3901
 SCF Error: norm([F,P])=      0.000282625231, max([F,P])=      0.000075932153
 ***** SPIN 1 *****
 orbitals (Q,E):
 ---------------
 A :93...103         ( 1.00    -0.3243)  ( 1.00    -0.3000)  ( 1.00    -0.2996)  ( 1.00    -0.2785)
                     ( 1.00    -0.2695)  ( 1.00    -0.2589)  ( 1.00    -0.2439)  ( 1.00    -0.2283)
                     ( 1.00    -0.2269)  ( 1.00    -0.2104)  ( 0.00    -0.0515)
 ***** SPIN 2 *****
 orbitals (Q,E):
 ---------------
 A :92...102         ( 1.00    -0.3261)  ( 1.00    -0.3216)  ( 1.00    -0.2983)  ( 1.00    -0.2950)
                     ( 1.00    -0.2780)  ( 1.00    -0.2541)  ( 1.00    -0.2470)  ( 1.00    -0.2409)
                     ( 1.00    -0.2142)  ( 1.00    -0.2002)  ( 0.00    -0.1158)
  
 Spin polar: 1 (Spin_A minus Spin_B electrons)

 CYCLE  154
  SDIIS (wt  1.000):  0.5659 -0.2092 -0.4021  0.0822  1.1590 -2.0000  0.0523 -0.7799 -0.4681  3.0000
  DIIS coefficients:  0.5659 -0.2092 -0.4021  0.0822  1.1590 -2.0000  0.0523 -0.7799 -0.4681  3.0000
 SCF Error: norm([F,P])=      0.000282510042, max([F,P])=      0.000075903422
 ***** SPIN 1 *****
 orbitals (Q,E):
 ---------------
 A :93...103         ( 1.00    -0.3243)  ( 1.00    -0.3000)  ( 1.00    -0.2996)  ( 1.00    -0.2785)
                     ( 1.00    -0.2695)  ( 1.00    -0.2589)  ( 1.00    -0.2439)  ( 1.00    -0.2283)
                     ( 1.00    -0.2269)  ( 1.00    -0.2104)  ( 0.00    -0.0515)
 ***** SPIN 2 *****
 orbitals (Q,E):
 ---------------
 A :92...102         ( 1.00    -0.3261)  ( 1.00    -0.3216)  ( 1.00    -0.2983)  ( 1.00    -0.2950)
                     ( 1.00    -0.2780)  ( 1.00    -0.2541)  ( 1.00    -0.2470)  ( 1.00    -0.2409)
                     ( 1.00    -0.2142)  ( 1.00    -0.2002)  ( 0.00    -0.1158)
  
 Spin polar: 1 (Spin_A minus Spin_B electrons)

 CYCLE  155
  SDIIS (wt  1.000):  0.2427 -0.1906  0.1029  0.8322 -2.0000  0.1591 -1.2318 -0.8055  3.0000  0.8910
  DIIS coefficients:  0.2427 -0.1906  0.1029  0.8322 -2.0000  0.1591 -1.2318 -0.8055  3.0000  0.8910
 SCF Error: norm([F,P])=      0.000282392254, max([F,P])=      0.000075853768
 ***** SPIN 1 *****
 orbitals (Q,E):
 ---------------
 A :93...103         ( 1.00    -0.3243)  ( 1.00    -0.3000)  ( 1.00    -0.2996)  ( 1.00    -0.2785)
                     ( 1.00    -0.2695)  ( 1.00    -0.2589)  ( 1.00    -0.2439)  ( 1.00    -0.2283)
                     ( 1.00    -0.2269)  ( 1.00    -0.2104)  ( 0.00    -0.0515)
 ***** SPIN 2 *****
 orbitals (Q,E):
 ---------------
 A :92...102         ( 1.00    -0.3261)  ( 1.00    -0.3216)  ( 1.00    -0.2983)  ( 1.00    -0.2950)
                     ( 1.00    -0.2780)  ( 1.00    -0.2541)  ( 1.00    -0.2470)  ( 1.00    -0.2409)
                     ( 1.00    -0.2142)  ( 1.00    -0.2002)  ( 0.00    -0.1158)
  
 Spin polar: 1 (Spin_A minus Spin_B electrons)

 CYCLE  156
  SDIIS (wt  1.000): -0.0765  0.0786  1.1050 -2.0000 -0.0287 -1.0828 -0.8731  3.0000  0.4995  0.3782
  DIIS coefficients: -0.0765  0.0786  1.1050 -2.0000 -0.0287 -1.0828 -0.8731  3.0000  0.4995  0.3782
 SCF Error: norm([F,P])=      0.000284339654, max([F,P])=      0.000075813040
 ***** SPIN 1 *****
 orbitals (Q,E):
 ---------------
 A :93...103         ( 1.00    -0.3243)  ( 1.00    -0.3000)  ( 1.00    -0.2996)  ( 1.00    -0.2785)
                     ( 1.00    -0.2695)  ( 1.00    -0.2589)  ( 1.00    -0.2439)  ( 1.00    -0.2283)
                     ( 1.00    -0.2269)  ( 1.00    -0.2104)  ( 0.00    -0.0515)
 ***** SPIN 2 *****
 orbitals (Q,E):
 ---------------
 A :92...102         ( 1.00    -0.3261)  ( 1.00    -0.3216)  ( 1.00    -0.2983)  ( 1.00    -0.2950)
                     ( 1.00    -0.2780)  ( 1.00    -0.2541)  ( 1.00    -0.2470)  ( 1.00    -0.2409)
                     ( 1.00    -0.2142)  ( 1.00    -0.2002)  ( 0.00    -0.1158)
  
 Spin polar: 1 (Spin_A minus Spin_B electrons)

 CYCLE  157
  SDIIS (wt  1.000):  0.1137  0.9772 -2.0000 -0.0521 -1.2978 -1.1168  3.0000  0.4907  0.3802  0.5047
  DIIS coefficients:  0.1137  0.9772 -2.0000 -0.0521 -1.2978 -1.1168  3.0000  0.4907  0.3802  0.5047
 SCF Error: norm([F,P])=      0.000282350476, max([F,P])=      0.000075865591
 ***** SPIN 1 *****
 orbitals (Q,E):
 ---------------
 A :93...103         ( 1.00    -0.3243)  ( 1.00    -0.3000)  ( 1.00    -0.2996)  ( 1.00    -0.2785)
                     ( 1.00    -0.2695)  ( 1.00    -0.2589)  ( 1.00    -0.2439)  ( 1.00    -0.2283)
                     ( 1.00    -0.2269)  ( 1.00    -0.2104)  ( 0.00    -0.0515)
 ***** SPIN 2 *****
 orbitals (Q,E):
 ---------------
 A :92...102         ( 1.00    -0.3261)  ( 1.00    -0.3216)  ( 1.00    -0.2983)  ( 1.00    -0.2950)
                     ( 1.00    -0.2780)  ( 1.00    -0.2541)  ( 1.00    -0.2470)  ( 1.00    -0.2409)
                     ( 1.00    -0.2142)  ( 1.00    -0.2002)  ( 0.00    -0.1158)
  
 Spin polar: 1 (Spin_A minus Spin_B electrons)

 CYCLE  158
  SDIIS (wt  1.000):  0.7980 -2.0000 -0.4608 -2.0000 -2.0000  2.8839 -0.0175  0.3329  0.4635  3.0000
  DIIS coefficients:  0.7980 -2.0000 -0.4608 -2.0000 -2.0000  2.8839 -0.0175  0.3329  0.4635  3.0000
 SCF Error: norm([F,P])=      0.000282163068, max([F,P])=      0.000075797574
 ***** SPIN 1 *****
 orbitals (Q,E):
 ---------------
 A :93...103         ( 1.00    -0.3243)  ( 1.00    -0.3000)  ( 1.00    -0.2996)  ( 1.00    -0.2785)
                     ( 1.00    -0.2695)  ( 1.00    -0.2589)  ( 1.00    -0.2439)  ( 1.00    -0.2283)
                     ( 1.00    -0.2269)  ( 1.00    -0.2104)  ( 0.00    -0.0515)
 ***** SPIN 2 *****
 orbitals (Q,E):
 ---------------
 A :92...102         ( 1.00    -0.3261)  ( 1.00    -0.3216)  ( 1.00    -0.2983)  ( 1.00    -0.2950)
                     ( 1.00    -0.2780)  ( 1.00    -0.2541)  ( 1.00    -0.2470)  ( 1.00    -0.2409)
                     ( 1.00    -0.2142)  ( 1.00    -0.2002)  ( 0.00    -0.1158)
  
 Spin polar: 1 (Spin_A minus Spin_B electrons)

 CYCLE  159
  SDIIS (wt  1.000): -1.6635 -0.9951 -2.0000 -2.0000  3.0000 -0.1777  0.3050  0.3164  3.0000  1.2150
  DIIS coefficients: -1.6635 -0.9951 -2.0000 -2.0000  3.0000 -0.1777  0.3050  0.3164  3.0000  1.2150
 SCF Error: norm([F,P])=      0.000281733477, max([F,P])=      0.000075535048
 ***** SPIN 1 *****
 orbitals (Q,E):
 ---------------
 A :93...103         ( 1.00    -0.3243)  ( 1.00    -0.3000)  ( 1.00    -0.2996)  ( 1.00    -0.2785)
                     ( 1.00    -0.2695)  ( 1.00    -0.2589)  ( 1.00    -0.2439)  ( 1.00    -0.2283)
                     ( 1.00    -0.2269)  ( 1.00    -0.2104)  ( 0.00    -0.0515)
 ***** SPIN 2 *****
 orbitals (Q,E):
 ---------------
 A :92...102         ( 1.00    -0.3261)  ( 1.00    -0.3216)  ( 1.00    -0.2983)  ( 1.00    -0.2950)
                     ( 1.00    -0.2780)  ( 1.00    -0.2541)  ( 1.00    -0.2470)  ( 1.00    -0.2409)
                     ( 1.00    -0.2142)  ( 1.00    -0.2002)  ( 0.00    -0.1158)
  
 Spin polar: 1 (Spin_A minus Spin_B electrons)

 CYCLE  160
  SDIIS (wt  1.000): -1.5675 -2.0000 -2.0000  1.6805 -1.1559  0.2905  0.2006  3.0000  1.8526  0.6992
  DIIS coefficients: -1.5675 -2.0000 -2.0000  1.6805 -1.1559  0.2905  0.2006  3.0000  1.8526  0.6992
 SCF Error: norm([F,P])=      0.000282592538, max([F,P])=      0.000075238610
 ***** SPIN 1 *****
 orbitals (Q,E):
 ---------------
 A :93...103         ( 1.00    -0.3243)  ( 1.00    -0.3000)  ( 1.00    -0.2996)  ( 1.00    -0.2785)
                     ( 1.00    -0.2695)  ( 1.00    -0.2589)  ( 1.00    -0.2439)  ( 1.00    -0.2283)
                     ( 1.00    -0.2269)  ( 1.00    -0.2104)  ( 0.00    -0.0515)
 ***** SPIN 2 *****
 orbitals (Q,E):
 ---------------
 A :92...102         ( 1.00    -0.3261)  ( 1.00    -0.3216)  ( 1.00    -0.2983)  ( 1.00    -0.2950)
                     ( 1.00    -0.2780)  ( 1.00    -0.2541)  ( 1.00    -0.2470)  ( 1.00    -0.2409)
                     ( 1.00    -0.2142)  ( 1.00    -0.2002)  ( 0.00    -0.1158)
  
 Spin polar: 1 (Spin_A minus Spin_B electrons)

 CYCLE  161
  SDIIS (wt  1.000): -0.7714 -0.9229  0.9371 -2.0000  0.2031 -0.2793 -2.0000  3.0000  1.4268  1.4067
  DIIS coefficients: -0.7714 -0.9229  0.9371 -2.0000  0.2031 -0.2793 -2.0000  3.0000  1.4268  1.4067
 SCF Error: norm([F,P])=      0.000282152957, max([F,P])=      0.000074621418
 ***** SPIN 1 *****
 orbitals (Q,E):
 ---------------
 A :93...103         ( 1.00    -0.3243)  ( 1.00    -0.3000)  ( 1.00    -0.2996)  ( 1.00    -0.2785)
                     ( 1.00    -0.2695)  ( 1.00    -0.2589)  ( 1.00    -0.2439)  ( 1.00    -0.2284)
                     ( 1.00    -0.2269)  ( 1.00    -0.2104)  ( 0.00    -0.0515)
 ***** SPIN 2 *****
 orbitals (Q,E):
 ---------------
 A :92...102         ( 1.00    -0.3261)  ( 1.00    -0.3216)  ( 1.00    -0.2983)  ( 1.00    -0.2950)
                     ( 1.00    -0.2780)  ( 1.00    -0.2541)  ( 1.00    -0.2470)  ( 1.00    -0.2410)
                     ( 1.00    -0.2142)  ( 1.00    -0.2002)  ( 0.00    -0.1158)
  
 Spin polar: 1 (Spin_A minus Spin_B electrons)

 CYCLE  162
  SDIIS (wt  1.000): -1.3342  0.4130 -2.0000  0.1633 -0.3925 -2.0000  2.7758  1.4630  1.5413  0.3703
  DIIS coefficients: -1.3342  0.4130 -2.0000  0.1633 -0.3925 -2.0000  2.7758  1.4630  1.5413  0.3703
 SCF Error: norm([F,P])=      0.000287902704, max([F,P])=      0.000072893075
 ***** SPIN 1 *****
 orbitals (Q,E):
 ---------------
 A :93...103         ( 1.00    -0.3243)  ( 1.00    -0.3000)  ( 1.00    -0.2996)  ( 1.00    -0.2785)
                     ( 1.00    -0.2695)  ( 1.00    -0.2589)  ( 1.00    -0.2439)  ( 1.00    -0.2284)
                     ( 1.00    -0.2269)  ( 1.00    -0.2104)  ( 0.00    -0.0515)
 ***** SPIN 2 *****
 orbitals (Q,E):
 ---------------
 A :92...102         ( 1.00    -0.3262)  ( 1.00    -0.3216)  ( 1.00    -0.2983)  ( 1.00    -0.2950)
                     ( 1.00    -0.2780)  ( 1.00    -0.2541)  ( 1.00    -0.2470)  ( 1.00    -0.2410)
                     ( 1.00    -0.2142)  ( 1.00    -0.2002)  ( 0.00    -0.1157)
  
 Spin polar: 1 (Spin_A minus Spin_B electrons)

 CYCLE  163
  SDIIS (wt  1.000): -1.4505 -2.0000  0.1480 -0.3612 -2.0000  3.0000  1.6078  1.8005  0.6667 -0.4113
  DIIS coefficients: -1.4505 -2.0000  0.1480 -0.3612 -2.0000  3.0000  1.6078  1.8005  0.6667 -0.4113
 SCF Error: norm([F,P])=      0.000286536710, max([F,P])=      0.000071900787
 ***** SPIN 1 *****
 orbitals (Q,E):
 ---------------
 A :93...103         ( 1.00    -0.3243)  ( 1.00    -0.3000)  ( 1.00    -0.2996)  ( 1.00    -0.2785)
                     ( 1.00    -0.2695)  ( 1.00    -0.2589)  ( 1.00    -0.2439)  ( 1.00    -0.2284)
                     ( 1.00    -0.2269)  ( 1.00    -0.2104)  ( 0.00    -0.0515)
 ***** SPIN 2 *****
 orbitals (Q,E):
 ---------------
 A :92...102         ( 1.00    -0.3262)  ( 1.00    -0.3216)  ( 1.00    -0.2983)  ( 1.00    -0.2950)
                     ( 1.00    -0.2780)  ( 1.00    -0.2541)  ( 1.00    -0.2470)  ( 1.00    -0.2410)
                     ( 1.00    -0.2142)  ( 1.00    -0.2002)  ( 0.00    -0.1157)
  
 Spin polar: 1 (Spin_A minus Spin_B electrons)

 CYCLE  164
  SDIIS (wt  1.000): -2.0000  0.0317 -0.6660 -2.0000  2.0765  1.4290  1.7765  0.9189 -1.3184  0.7518
  DIIS coefficients: -2.0000  0.0317 -0.6660 -2.0000  2.0765  1.4290  1.7765  0.9189 -1.3184  0.7518
 SCF Error: norm([F,P])=      0.000290210315, max([F,P])=      0.000072202561
 ***** SPIN 1 *****
 orbitals (Q,E):
 ---------------
 A :93...103         ( 1.00    -0.3243)  ( 1.00    -0.3000)  ( 1.00    -0.2996)  ( 1.00    -0.2785)
                     ( 1.00    -0.2695)  ( 1.00    -0.2589)  ( 1.00    -0.2439)  ( 1.00    -0.2284)
                     ( 1.00    -0.2269)  ( 1.00    -0.2104)  ( 0.00    -0.0515)
 ***** SPIN 2 *****
 orbitals (Q,E):
 ---------------
 A :92...102         ( 1.00    -0.3261)  ( 1.00    -0.3216)  ( 1.00    -0.2983)  ( 1.00    -0.2950)
                     ( 1.00    -0.2780)  ( 1.00    -0.2541)  ( 1.00    -0.2470)  ( 1.00    -0.2410)
                     ( 1.00    -0.2142)  ( 1.00    -0.2002)  ( 0.00    -0.1157)
  
 Spin polar: 1 (Spin_A minus Spin_B electrons)

 CYCLE  165
  SDIIS (wt  1.000): -0.1013 -0.9801 -2.0000  0.7914  1.1107  1.6568  1.0633 -2.0000  0.9650  0.4942
  DIIS coefficients: -0.1013 -0.9801 -2.0000  0.7914  1.1107  1.6568  1.0633 -2.0000  0.9650  0.4942
 SCF Error: norm([F,P])=      0.000288450982, max([F,P])=      0.000072745842
 ***** SPIN 1 *****
 orbitals (Q,E):
 ---------------
 A :93...103         ( 1.00    -0.3243)  ( 1.00    -0.3000)  ( 1.00    -0.2996)  ( 1.00    -0.2785)
                     ( 1.00    -0.2695)  ( 1.00    -0.2589)  ( 1.00    -0.2439)  ( 1.00    -0.2284)
                     ( 1.00    -0.2269)  ( 1.00    -0.2104)  ( 0.00    -0.0515)
 ***** SPIN 2 *****
 orbitals (Q,E):
 ---------------
 A :92...102         ( 1.00    -0.3261)  ( 1.00    -0.3216)  ( 1.00    -0.2983)  ( 1.00    -0.2950)
                     ( 1.00    -0.2780)  ( 1.00    -0.2541)  ( 1.00    -0.2470)  ( 1.00    -0.2410)
                     ( 1.00    -0.2142)  ( 1.00    -0.2002)  ( 0.00    -0.1158)
  
 Spin polar: 1 (Spin_A minus Spin_B electrons)

 CYCLE  166
  SDIIS (wt  1.000): -2.0000 -2.0000  1.1204  1.2712  1.8589  1.0792 -2.0000  0.2320  0.2898  1.1485
  DIIS coefficients: -2.0000 -2.0000  1.1204  1.2712  1.8589  1.0792 -2.0000  0.2320  0.2898  1.1485
 SCF Error: norm([F,P])=      0.000286271551, max([F,P])=      0.000073389931
 ***** SPIN 1 *****
 orbitals (Q,E):
 ---------------
 A :93...103         ( 1.00    -0.3243)  ( 1.00    -0.3000)  ( 1.00    -0.2996)  ( 1.00    -0.2785)
                     ( 1.00    -0.2695)  ( 1.00    -0.2589)  ( 1.00    -0.2439)  ( 1.00    -0.2284)
                     ( 1.00    -0.2269)  ( 1.00    -0.2104)  ( 0.00    -0.0515)
 ***** SPIN 2 *****
 orbitals (Q,E):
 ---------------
 A :92...102         ( 1.00    -0.3261)  ( 1.00    -0.3216)  ( 1.00    -0.2983)  ( 1.00    -0.2950)
                     ( 1.00    -0.2780)  ( 1.00    -0.2541)  ( 1.00    -0.2470)  ( 1.00    -0.2410)
                     ( 1.00    -0.2142)  ( 1.00    -0.2003)  ( 0.00    -0.1157)
  
 Spin polar: 1 (Spin_A minus Spin_B electrons)

 CYCLE  167
  SDIIS (wt  1.000): -2.0000  0.0692  0.9576  1.3269  1.0418 -2.0000  1.8251  0.7360  0.0438 -1.0004
  DIIS coefficients: -2.0000  0.0692  0.9576  1.3269  1.0418 -2.0000  1.8251  0.7360  0.0438 -1.0004
 SCF Error: norm([F,P])=      0.000295631213, max([F,P])=      0.000073501940
 ***** SPIN 1 *****
 orbitals (Q,E):
 ---------------
 A :93...103         ( 1.00    -0.3243)  ( 1.00    -0.3000)  ( 1.00    -0.2996)  ( 1.00    -0.2785)
                     ( 1.00    -0.2695)  ( 1.00    -0.2589)  ( 1.00    -0.2439)  ( 1.00    -0.2284)
                     ( 1.00    -0.2269)  ( 1.00    -0.2104)  ( 0.00    -0.0515)
 ***** SPIN 2 *****
 orbitals (Q,E):
 ---------------
 A :92...102         ( 1.00    -0.3262)  ( 1.00    -0.3216)  ( 1.00    -0.2983)  ( 1.00    -0.2950)
                     ( 1.00    -0.2780)  ( 1.00    -0.2541)  ( 1.00    -0.2470)  ( 1.00    -0.2410)
                     ( 1.00    -0.2142)  ( 1.00    -0.2002)  ( 0.00    -0.1158)
  
 Spin polar: 1 (Spin_A minus Spin_B electrons)

 CYCLE  168
  SDIIS (wt  1.000): -1.7753  0.5380  0.9312  0.9288 -2.0000  1.5912  0.9289  0.2996 -1.6828  1.2404
  DIIS coefficients: -1.7753  0.5380  0.9312  0.9288 -2.0000  1.5912  0.9289  0.2996 -1.6828  1.2404
 SCF Error: norm([F,P])=      0.000283024388, max([F,P])=      0.000072435775
 ***** SPIN 1 *****
 orbitals (Q,E):
 ---------------
 A :93...103         ( 1.00    -0.3243)  ( 1.00    -0.3000)  ( 1.00    -0.2996)  ( 1.00    -0.2785)
                     ( 1.00    -0.2695)  ( 1.00    -0.2589)  ( 1.00    -0.2439)  ( 1.00    -0.2284)
                     ( 1.00    -0.2269)  ( 1.00    -0.2104)  ( 0.00    -0.0515)
 ***** SPIN 2 *****
 orbitals (Q,E):
 ---------------
 A :92...102         ( 1.00    -0.3262)  ( 1.00    -0.3216)  ( 1.00    -0.2983)  ( 1.00    -0.2950)
                     ( 1.00    -0.2780)  ( 1.00    -0.2541)  ( 1.00    -0.2470)  ( 1.00    -0.2410)
                     ( 1.00    -0.2142)  ( 1.00    -0.2002)  ( 0.00    -0.1157)
  
 Spin polar: 1 (Spin_A minus Spin_B electrons)

 CYCLE  169
  SDIIS (wt  1.000): -0.0994 -0.2853 -0.0823  0.0883 -2.0000 -0.5055  1.6864 -1.5947  2.4402  1.3523
  DIIS coefficients: -0.0994 -0.2853 -0.0823  0.0883 -2.0000 -0.5055  1.6864 -1.5947  2.4402  1.3523
 SCF Error: norm([F,P])=      0.000296388777, max([F,P])=      0.000071169854
 ***** SPIN 1 *****
 orbitals (Q,E):
 ---------------
 A :93...103         ( 1.00    -0.3244)  ( 1.00    -0.3001)  ( 1.00    -0.2996)  ( 1.00    -0.2785)
                     ( 1.00    -0.2695)  ( 1.00    -0.2589)  ( 1.00    -0.2439)  ( 1.00    -0.2284)
                     ( 1.00    -0.2269)  ( 1.00    -0.2104)  ( 0.00    -0.0515)
 ***** SPIN 2 *****
 orbitals (Q,E):
 ---------------
 A :92...102         ( 1.00    -0.3262)  ( 1.00    -0.3216)  ( 1.00    -0.2983)  ( 1.00    -0.2950)
                     ( 1.00    -0.2780)  ( 1.00    -0.2541)  ( 1.00    -0.2470)  ( 1.00    -0.2410)
                     ( 1.00    -0.2142)  ( 1.00    -0.2002)  ( 0.00    -0.1157)
  
 Spin polar: 1 (Spin_A minus Spin_B electrons)

 CYCLE  170
  SDIIS (wt  1.000): -1.0080  0.2402 -1.4704 -2.0000 -0.7835  2.0776 -1.7792  3.0000  1.4815  1.2417
  DIIS coefficients: -1.0080  0.2402 -1.4704 -2.0000 -0.7835  2.0776 -1.7792  3.0000  1.4815  1.2417
 SCF Error: norm([F,P])=      0.000280720177, max([F,P])=      0.000070488310
 ***** SPIN 1 *****
 orbitals (Q,E):
 ---------------
 A :93...103         ( 1.00    -0.3244)  ( 1.00    -0.3002)  ( 1.00    -0.2995)  ( 1.00    -0.2785)
                     ( 1.00    -0.2694)  ( 1.00    -0.2590)  ( 1.00    -0.2439)  ( 1.00    -0.2285)
                     ( 1.00    -0.2269)  ( 1.00    -0.2103)  ( 0.00    -0.0515)
 ***** SPIN 2 *****
 orbitals (Q,E):
 ---------------
 A :92...102         ( 1.00    -0.3263)  ( 1.00    -0.3216)  ( 1.00    -0.2983)  ( 1.00    -0.2950)
                     ( 1.00    -0.2780)  ( 1.00    -0.2542)  ( 1.00    -0.2470)  ( 1.00    -0.2410)
                     ( 1.00    -0.2142)  ( 1.00    -0.2004)  ( 0.00    -0.1156)
  
 Spin polar: 1 (Spin_A minus Spin_B electrons)

 CYCLE  171
  SDIIS (wt  1.000):  0.1581 -0.6441 -0.2402 -0.0122  0.3968 -0.7121  0.9719  0.5690  0.6442 -0.1315
  DIIS coefficients:  0.1581 -0.6441 -0.2402 -0.0122  0.3968 -0.7121  0.9719  0.5690  0.6442 -0.1315
 SCF Error: norm([F,P])=      0.000457259137, max([F,P])=      0.000069098001
 ***** SPIN 1 *****
 orbitals (Q,E):
 ---------------
 A :93...103         ( 1.00    -0.3244)  ( 1.00    -0.3000)  ( 1.00    -0.2996)  ( 1.00    -0.2785)
                     ( 1.00    -0.2695)  ( 1.00    -0.2589)  ( 1.00    -0.2439)  ( 1.00    -0.2284)
                     ( 1.00    -0.2269)  ( 1.00    -0.2104)  ( 0.00    -0.0515)
 ***** SPIN 2 *****
 orbitals (Q,E):
 ---------------
 A :92...102         ( 1.00    -0.3262)  ( 1.00    -0.3216)  ( 1.00    -0.2983)  ( 1.00    -0.2950)
                     ( 1.00    -0.2780)  ( 1.00    -0.2541)  ( 1.00    -0.2470)  ( 1.00    -0.2410)
                     ( 1.00    -0.2142)  ( 1.00    -0.2002)  ( 0.00    -0.1158)
  
 Spin polar: 1 (Spin_A minus Spin_B electrons)

 CYCLE  172
  SDIIS (wt  1.000): -1.4313  1.9154  0.0205 -1.8820  1.4683 -2.0000 -0.2917  1.6116 -0.2937  1.8828
  DIIS coefficients: -1.4313  1.9154  0.0205 -1.8820  1.4683 -2.0000 -0.2917  1.6116 -0.2937  1.8828
 SCF Error: norm([F,P])=      0.000279176125, max([F,P])=      0.000071332697
 ***** SPIN 1 *****
 orbitals (Q,E):
 ---------------
 A :93...103         ( 1.00    -0.3244)  ( 1.00    -0.3001)  ( 1.00    -0.2995)  ( 1.00    -0.2785)
                     ( 1.00    -0.2694)  ( 1.00    -0.2590)  ( 1.00    -0.2439)  ( 1.00    -0.2284)
                     ( 1.00    -0.2269)  ( 1.00    -0.2104)  ( 0.00    -0.0515)
 ***** SPIN 2 *****
 orbitals (Q,E):
 ---------------
 A :92...102         ( 1.00    -0.3263)  ( 1.00    -0.3216)  ( 1.00    -0.2983)  ( 1.00    -0.2950)
                     ( 1.00    -0.2780)  ( 1.00    -0.2542)  ( 1.00    -0.2470)  ( 1.00    -0.2410)
                     ( 1.00    -0.2142)  ( 1.00    -0.2003)  ( 0.00    -0.1157)
  
 Spin polar: 1 (Spin_A minus Spin_B electrons)

 CYCLE  173
  SDIIS (wt  1.000):  1.0052 -0.3144 -1.9756  1.4076 -2.0000 -0.0109  1.0882 -0.5281  1.7320  0.5961
  DIIS coefficients:  1.0052 -0.3144 -1.9756  1.4076 -2.0000 -0.0109  1.0882 -0.5281  1.7320  0.5961
 SCF Error: norm([F,P])=      0.000330478804, max([F,P])=      0.000069700744
 ***** SPIN 1 *****
 orbitals (Q,E):
 ---------------
 A :93...103         ( 1.00    -0.3244)  ( 1.00    -0.3001)  ( 1.00    -0.2995)  ( 1.00    -0.2785)
                     ( 1.00    -0.2694)  ( 1.00    -0.2590)  ( 1.00    -0.2439)  ( 1.00    -0.2284)
                     ( 1.00    -0.2269)  ( 1.00    -0.2103)  ( 0.00    -0.0515)
 ***** SPIN 2 *****
 orbitals (Q,E):
 ---------------
 A :92...102         ( 1.00    -0.3263)  ( 1.00    -0.3216)  ( 1.00    -0.2983)  ( 1.00    -0.2950)
                     ( 1.00    -0.2780)  ( 1.00    -0.2542)  ( 1.00    -0.2470)  ( 1.00    -0.2410)
                     ( 1.00    -0.2142)  ( 1.00    -0.2003)  ( 0.00    -0.1156)
  
 Spin polar: 1 (Spin_A minus Spin_B electrons)

 CYCLE  174
  SDIIS (wt  1.000): -2.0000 -2.0000  1.4286 -2.0000  0.5698  1.2982 -1.2720  2.8235  0.9586  1.1934
  DIIS coefficients: -2.0000 -2.0000  1.4286 -2.0000  0.5698  1.2982 -1.2720  2.8235  0.9586  1.1934
 SCF Error: norm([F,P])=      0.000394845244, max([F,P])=      0.000069325988
 ***** SPIN 1 *****
 orbitals (Q,E):
 ---------------
 A :93...103         ( 1.00    -0.3244)  ( 1.00    -0.3003)  ( 1.00    -0.2994)  ( 1.00    -0.2785)
                     ( 1.00    -0.2695)  ( 1.00    -0.2589)  ( 1.00    -0.2439)  ( 1.00    -0.2286)
                     ( 1.00    -0.2270)  ( 1.00    -0.2101)  ( 0.00    -0.0515)
 ***** SPIN 2 *****
 orbitals (Q,E):
 ---------------
 A :92...102         ( 1.00    -0.3265)  ( 1.00    -0.3216)  ( 1.00    -0.2983)  ( 1.00    -0.2950)
                     ( 1.00    -0.2780)  ( 1.00    -0.2543)  ( 1.00    -0.2470)  ( 1.00    -0.2411)
                     ( 1.00    -0.2143)  ( 1.00    -0.2009)  ( 0.00    -0.1150)
  
 Spin polar: 1 (Spin_A minus Spin_B electrons)

 CYCLE  175
  SDIIS (wt  1.000): -2.0000  2.4173 -2.0000  0.0206  0.6727  0.9418 -0.3364  1.4637  0.3741 -0.5537
  DIIS coefficients: -2.0000  2.4173 -2.0000  0.0206  0.6727  0.9418 -0.3364  1.4637  0.3741 -0.5537
 SCF Error: norm([F,P])=      0.001392593728, max([F,P])=      0.000175520034
 ***** SPIN 1 *****
 orbitals (Q,E):
 ---------------
 A :93...103         ( 1.00    -0.3244)  ( 1.00    -0.3002)  ( 1.00    -0.2995)  ( 1.00    -0.2785)
                     ( 1.00    -0.2694)  ( 1.00    -0.2589)  ( 1.00    -0.2439)  ( 1.00    -0.2285)
                     ( 1.00    -0.2269)  ( 1.00    -0.2102)  ( 0.00    -0.0515)
 ***** SPIN 2 *****
 orbitals (Q,E):
 ---------------
 A :92...102         ( 1.00    -0.3264)  ( 1.00    -0.3216)  ( 1.00    -0.2983)  ( 1.00    -0.2950)
                     ( 1.00    -0.2780)  ( 1.00    -0.2542)  ( 1.00    -0.2470)  ( 1.00    -0.2411)
                     ( 1.00    -0.2142)  ( 1.00    -0.2005)  ( 0.00    -0.1154)
  
 Spin polar: 1 (Spin_A minus Spin_B electrons)

 CYCLE  176
  SDIIS (wt  1.000):  2.2005 -2.0000 -0.7898  0.1460  1.8506 -2.0000  1.5883  0.3114 -1.2596  0.9527
  DIIS coefficients:  2.2005 -2.0000 -0.7898  0.1460  1.8506 -2.0000  1.5883  0.3114 -1.2596  0.9527
 SCF Error: norm([F,P])=      0.000776585403, max([F,P])=      0.000086500238
 ***** SPIN 1 *****
 orbitals (Q,E):
 ---------------
 A :93...103         ( 1.00    -0.3244)  ( 1.00    -0.3002)  ( 1.00    -0.2995)  ( 1.00    -0.2785)
                     ( 1.00    -0.2694)  ( 1.00    -0.2590)  ( 1.00    -0.2439)  ( 1.00    -0.2285)
                     ( 1.00    -0.2269)  ( 1.00    -0.2103)  ( 0.00    -0.0515)
 ***** SPIN 2 *****
 orbitals (Q,E):
 ---------------
 A :92...102         ( 1.00    -0.3264)  ( 1.00    -0.3216)  ( 1.00    -0.2983)  ( 1.00    -0.2950)
                     ( 1.00    -0.2780)  ( 1.00    -0.2542)  ( 1.00    -0.2470)  ( 1.00    -0.2410)
                     ( 1.00    -0.2142)  ( 1.00    -0.2005)  ( 0.00    -0.1154)
  
 Spin polar: 1 (Spin_A minus Spin_B electrons)

 CYCLE  177
  SDIIS (wt  1.000): -1.1159 -0.6761  0.1701  1.5302 -1.4991  1.5908  0.8050 -1.4716  1.1054  0.5610
  DIIS coefficients: -1.1159 -0.6761  0.1701  1.5302 -1.4991  1.5908  0.8050 -1.4716  1.1054  0.5610
 SCF Error: norm([F,P])=      0.000643266458, max([F,P])=      0.000070628908
 ***** SPIN 1 *****
 orbitals (Q,E):
 ---------------
 A :93...103         ( 1.00    -0.3244)  ( 1.00    -0.3004)  ( 1.00    -0.2994)  ( 1.00    -0.2785)
                     ( 1.00    -0.2695)  ( 1.00    -0.2589)  ( 1.00    -0.2439)  ( 1.00    -0.2287)
                     ( 1.00    -0.2270)  ( 1.00    -0.2100)  ( 0.00    -0.0515)
 ***** SPIN 2 *****
 orbitals (Q,E):
 ---------------
 A :92...102         ( 1.00    -0.3266)  ( 1.00    -0.3216)  ( 1.00    -0.2983)  ( 1.00    -0.2950)
                     ( 1.00    -0.2780)  ( 1.00    -0.2543)  ( 1.00    -0.2470)  ( 1.00    -0.2411)
                     ( 1.00    -0.2143)  ( 1.00    -0.2012)  ( 0.00    -0.1146)
  
 Spin polar: 1 (Spin_A minus Spin_B electrons)

 CYCLE  178
  SDIIS (wt  1.000): -0.3004  0.0223  1.4291 -2.0000  1.2209  0.4343 -0.5278  0.8595  0.2906 -0.4285
  DIIS coefficients: -0.3004  0.0223  1.4291 -2.0000  1.2209  0.4343 -0.5278  0.8595  0.2906 -0.4285
 SCF Error: norm([F,P])=      0.001981211720, max([F,P])=      0.000250674287
 ***** SPIN 1 *****
 orbitals (Q,E):
 ---------------
 A :93...103         ( 1.00    -0.3244)  ( 1.00    -0.3003)  ( 1.00    -0.2994)  ( 1.00    -0.2785)
                     ( 1.00    -0.2695)  ( 1.00    -0.2589)  ( 1.00    -0.2439)  ( 1.00    -0.2286)
                     ( 1.00    -0.2270)  ( 1.00    -0.2102)  ( 0.00    -0.0515)
 ***** SPIN 2 *****
 orbitals (Q,E):
 ---------------
 A :92...102         ( 1.00    -0.3265)  ( 1.00    -0.3216)  ( 1.00    -0.2983)  ( 1.00    -0.2950)
                     ( 1.00    -0.2780)  ( 1.00    -0.2543)  ( 1.00    -0.2470)  ( 1.00    -0.2411)
                     ( 1.00    -0.2143)  ( 1.00    -0.2007)  ( 0.00    -0.1151)
  
 Spin polar: 1 (Spin_A minus Spin_B electrons)

 CYCLE  179
  SDIIS (wt  1.000): -0.3304  1.0260 -1.7260  0.9175  0.2203  0.2959  0.5106  0.3016 -1.4012  1.1857
  DIIS coefficients: -0.3304  1.0260 -1.7260  0.9175  0.2203  0.2959  0.5106  0.3016 -1.4012  1.1857
 SCF Error: norm([F,P])=      0.001112481235, max([F,P])=      0.000135093062
 ***** SPIN 1 *****
 orbitals (Q,E):
 ---------------
 A :93...103         ( 1.00    -0.3244)  ( 1.00    -0.3003)  ( 1.00    -0.2994)  ( 1.00    -0.2785)
                     ( 1.00    -0.2695)  ( 1.00    -0.2589)  ( 1.00    -0.2439)  ( 1.00    -0.2285)
                     ( 1.00    -0.2270)  ( 1.00    -0.2102)  ( 0.00    -0.0515)
 ***** SPIN 2 *****
 orbitals (Q,E):
 ---------------
 A :92...102         ( 1.00    -0.3265)  ( 1.00    -0.3216)  ( 1.00    -0.2983)  ( 1.00    -0.2950)
                     ( 1.00    -0.2780)  ( 1.00    -0.2543)  ( 1.00    -0.2470)  ( 1.00    -0.2411)
                     ( 1.00    -0.2143)  ( 1.00    -0.2008)  ( 0.00    -0.1151)
  
 Spin polar: 1 (Spin_A minus Spin_B electrons)

 CYCLE  180
  SDIIS (wt  1.000):  0.8038 -1.5288  0.4549  0.0610  0.4311  0.3566  0.2345 -1.7787  1.4335  0.5321
  DIIS coefficients:  0.8038 -1.5288  0.4549  0.0610  0.4311  0.3566  0.2345 -1.7787  1.4335  0.5321
 SCF Error: norm([F,P])=      0.001194970339, max([F,P])=      0.000146330396
 ***** SPIN 1 *****
 orbitals (Q,E):
 ---------------
 A :93...103         ( 1.00    -0.3244)  ( 1.00    -0.3003)  ( 1.00    -0.2994)  ( 1.00    -0.2785)
                     ( 1.00    -0.2695)  ( 1.00    -0.2589)  ( 1.00    -0.2439)  ( 1.00    -0.2285)
                     ( 1.00    -0.2270)  ( 1.00    -0.2102)  ( 0.00    -0.0515)
 ***** SPIN 2 *****
 orbitals (Q,E):
 ---------------
 A :92...102         ( 1.00    -0.3265)  ( 1.00    -0.3216)  ( 1.00    -0.2983)  ( 1.00    -0.2950)
                     ( 1.00    -0.2780)  ( 1.00    -0.2543)  ( 1.00    -0.2470)  ( 1.00    -0.2411)
                     ( 1.00    -0.2143)  ( 1.00    -0.2007)  ( 0.00    -0.1151)
  
 Spin polar: 1 (Spin_A minus Spin_B electrons)

 CYCLE  181
  SDIIS (wt  1.000): -0.8057  0.0927  0.1809  0.6968  0.1955  0.2270 -2.0000  1.6059  0.5604  0.2464
  DIIS coefficients: -0.8057  0.0927  0.1809  0.6968  0.1955  0.2270 -2.0000  1.6059  0.5604  0.2464
 SCF Error: norm([F,P])=      0.001135440172, max([F,P])=      0.000136928981
 ***** SPIN 1 *****
 orbitals (Q,E):
 ---------------
 A :93...103         ( 1.00    -0.3244)  ( 1.00    -0.3002)  ( 1.00    -0.2994)  ( 1.00    -0.2785)
                     ( 1.00    -0.2695)  ( 1.00    -0.2589)  ( 1.00    -0.2439)  ( 1.00    -0.2284)
                     ( 1.00    -0.2270)  ( 1.00    -0.2102)  ( 0.00    -0.0515)
 ***** SPIN 2 *****
 orbitals (Q,E):
 ---------------
 A :92...102         ( 1.00    -0.3264)  ( 1.00    -0.3216)  ( 1.00    -0.2983)  ( 1.00    -0.2950)
                     ( 1.00    -0.2780)  ( 1.00    -0.2542)  ( 1.00    -0.2470)  ( 1.00    -0.2411)
                     ( 1.00    -0.2143)  ( 1.00    -0.2006)  ( 0.00    -0.1153)
  
 Spin polar: 1 (Spin_A minus Spin_B electrons)

 CYCLE  182
  SDIIS (wt  1.000): -0.3178 -0.1366  0.8880 -0.0100  0.1958 -2.0000  1.6101  0.6679  0.3028 -0.2004
  DIIS coefficients: -0.3178 -0.1366  0.8880 -0.0100  0.1958 -2.0000  1.6101  0.6679  0.3028 -0.2004
 SCF Error: norm([F,P])=      0.000810432889, max([F,P])=      0.000097232472
 ***** SPIN 1 *****
 orbitals (Q,E):
 ---------------
 A :93...103         ( 1.00    -0.3244)  ( 1.00    -0.3002)  ( 1.00    -0.2995)  ( 1.00    -0.2785)
                     ( 1.00    -0.2694)  ( 1.00    -0.2590)  ( 1.00    -0.2439)  ( 1.00    -0.2284)
                     ( 1.00    -0.2270)  ( 1.00    -0.2103)  ( 0.00    -0.0515)
 ***** SPIN 2 *****
 orbitals (Q,E):
 ---------------
 A :92...102         ( 1.00    -0.3264)  ( 1.00    -0.3216)  ( 1.00    -0.2983)  ( 1.00    -0.2950)
                     ( 1.00    -0.2780)  ( 1.00    -0.2542)  ( 1.00    -0.2470)  ( 1.00    -0.2411)
                     ( 1.00    -0.2142)  ( 1.00    -0.2004)  ( 0.00    -0.1155)
  
 Spin polar: 1 (Spin_A minus Spin_B electrons)

 CYCLE  183
  SDIIS (wt  1.000): -0.3121  1.2114 -0.1151  0.0837 -2.0000  1.5232  0.6515  0.2427 -0.4922  0.2069
  DIIS coefficients: -0.3121  1.2114 -0.1151  0.0837 -2.0000  1.5232  0.6515  0.2427 -0.4922  0.2069
 SCF Error: norm([F,P])=      0.000499530369, max([F,P])=      0.000069115163
 ***** SPIN 1 *****
 orbitals (Q,E):
 ---------------
 A :93...103         ( 1.00    -0.3244)  ( 1.00    -0.3002)  ( 1.00    -0.2995)  ( 1.00    -0.2785)
                     ( 1.00    -0.2694)  ( 1.00    -0.2590)  ( 1.00    -0.2439)  ( 1.00    -0.2284)
                     ( 1.00    -0.2270)  ( 1.00    -0.2103)  ( 0.00    -0.0515)
 ***** SPIN 2 *****
 orbitals (Q,E):
 ---------------
 A :92...102         ( 1.00    -0.3264)  ( 1.00    -0.3216)  ( 1.00    -0.2983)  ( 1.00    -0.2950)
                     ( 1.00    -0.2780)  ( 1.00    -0.2542)  ( 1.00    -0.2470)  ( 1.00    -0.2411)
                     ( 1.00    -0.2142)  ( 1.00    -0.2003)  ( 0.00    -0.1156)
  
 Spin polar: 1 (Spin_A minus Spin_B electrons)

 CYCLE  184
  SDIIS (wt  1.000):  0.9897 -0.0417  0.0581 -1.6390  1.2388  0.5133  0.0829 -0.2874  0.1467 -0.0615
  DIIS coefficients:  0.9897 -0.0417  0.0581 -1.6390  1.2388  0.5133  0.0829 -0.2874  0.1467 -0.0615
 SCF Error: norm([F,P])=      0.000456097676, max([F,P])=      0.000069184273
 ***** SPIN 1 *****
 orbitals (Q,E):
 ---------------
 A :93...103         ( 1.00    -0.3244)  ( 1.00    -0.3002)  ( 1.00    -0.2995)  ( 1.00    -0.2785)
                     ( 1.00    -0.2694)  ( 1.00    -0.2590)  ( 1.00    -0.2439)  ( 1.00    -0.2284)
                     ( 1.00    -0.2270)  ( 1.00    -0.2103)  ( 0.00    -0.0515)
 ***** SPIN 2 *****
 orbitals (Q,E):
 ---------------
 A :92...102         ( 1.00    -0.3263)  ( 1.00    -0.3216)  ( 1.00    -0.2983)  ( 1.00    -0.2950)
                     ( 1.00    -0.2780)  ( 1.00    -0.2542)  ( 1.00    -0.2470)  ( 1.00    -0.2410)
                     ( 1.00    -0.2142)  ( 1.00    -0.2003)  ( 0.00    -0.1156)
  
 Spin polar: 1 (Spin_A minus Spin_B electrons)

 CYCLE  185
  SDIIS (wt  1.000):  0.3739  0.4394 -1.1109  1.0539  0.3151 -0.0934  0.3032  0.7489  0.3497 -1.3799
  DIIS coefficients:  0.3739  0.4394 -1.1109  1.0539  0.3151 -0.0934  0.3032  0.7489  0.3497 -1.3799
 SCF Error: norm([F,P])=      0.000415413569, max([F,P])=      0.000069216542
 ***** SPIN 1 *****
 orbitals (Q,E):
 ---------------
 A :93...103         ( 1.00    -0.3244)  ( 1.00    -0.3002)  ( 1.00    -0.2995)  ( 1.00    -0.2785)
                     ( 1.00    -0.2694)  ( 1.00    -0.2590)  ( 1.00    -0.2439)  ( 1.00    -0.2284)
                     ( 1.00    -0.2270)  ( 1.00    -0.2103)  ( 0.00    -0.0515)
 ***** SPIN 2 *****
 orbitals (Q,E):
 ---------------
 A :92...102         ( 1.00    -0.3263)  ( 1.00    -0.3216)  ( 1.00    -0.2983)  ( 1.00    -0.2950)
                     ( 1.00    -0.2780)  ( 1.00    -0.2542)  ( 1.00    -0.2470)  ( 1.00    -0.2410)
                     ( 1.00    -0.2142)  ( 1.00    -0.2003)  ( 0.00    -0.1156)
  
 Spin polar: 1 (Spin_A minus Spin_B electrons)

 CYCLE  186
  SDIIS (wt  1.000):  0.2107 -1.4678  1.3829  0.4357  0.5020  0.3160  0.1041 -0.4226 -2.0000  1.9391
  DIIS coefficients:  0.2107 -1.4678  1.3829  0.4357  0.5020  0.3160  0.1041 -0.4226 -2.0000  1.9391
 SCF Error: norm([F,P])=      0.000449225245, max([F,P])=      0.000069004435
 ***** SPIN 1 *****
 orbitals (Q,E):
 ---------------
 A :93...103         ( 1.00    -0.3244)  ( 1.00    -0.3001)  ( 1.00    -0.2995)  ( 1.00    -0.2785)
                     ( 1.00    -0.2694)  ( 1.00    -0.2590)  ( 1.00    -0.2439)  ( 1.00    -0.2284)
                     ( 1.00    -0.2270)  ( 1.00    -0.2103)  ( 0.00    -0.0515)
 ***** SPIN 2 *****
 orbitals (Q,E):
 ---------------
 A :92...102         ( 1.00    -0.3263)  ( 1.00    -0.3216)  ( 1.00    -0.2983)  ( 1.00    -0.2950)
                     ( 1.00    -0.2780)  ( 1.00    -0.2542)  ( 1.00    -0.2470)  ( 1.00    -0.2410)
                     ( 1.00    -0.2142)  ( 1.00    -0.2003)  ( 0.00    -0.1156)
  
 Spin polar: 1 (Spin_A minus Spin_B electrons)

 CYCLE  187
  SDIIS (wt  1.000): -1.5403  1.3814  0.5154  0.7505  0.1591 -0.2651 -0.8245 -2.0000  2.3567  0.4667
  DIIS coefficients: -1.5403  1.3814  0.5154  0.7505  0.1591 -0.2651 -0.8245 -2.0000  2.3567  0.4667
 SCF Error: norm([F,P])=      0.000455519512, max([F,P])=      0.000069065673
 ***** SPIN 1 *****
 orbitals (Q,E):
 ---------------
 A :93...103         ( 1.00    -0.3244)  ( 1.00    -0.3001)  ( 1.00    -0.2995)  ( 1.00    -0.2785)
                     ( 1.00    -0.2695)  ( 1.00    -0.2589)  ( 1.00    -0.2439)  ( 1.00    -0.2284)
                     ( 1.00    -0.2270)  ( 1.00    -0.2103)  ( 0.00    -0.0515)
 ***** SPIN 2 *****
 orbitals (Q,E):
 ---------------
 A :92...102         ( 1.00    -0.3263)  ( 1.00    -0.3216)  ( 1.00    -0.2983)  ( 1.00    -0.2950)
                     ( 1.00    -0.2780)  ( 1.00    -0.2542)  ( 1.00    -0.2470)  ( 1.00    -0.2410)
                     ( 1.00    -0.2142)  ( 1.00    -0.2004)  ( 0.00    -0.1156)
  
 Spin polar: 1 (Spin_A minus Spin_B electrons)

 CYCLE  188
  SDIIS (wt  1.000):  0.1294 -0.3606 -0.5154  0.7343 -0.6609 -1.1472  1.1325 -0.2189 -0.2512  2.1581
  DIIS coefficients:  0.1294 -0.3606 -0.5154  0.7343 -0.6609 -1.1472  1.1325 -0.2189 -0.2512  2.1581
 SCF Error: norm([F,P])=      0.000451324950, max([F,P])=      0.000069210749
 ***** SPIN 1 *****
 orbitals (Q,E):
 ---------------
 A :93...103         ( 1.00    -0.3244)  ( 1.00    -0.3000)  ( 1.00    -0.2996)  ( 1.00    -0.2785)
                     ( 1.00    -0.2695)  ( 1.00    -0.2589)  ( 1.00    -0.2439)  ( 1.00    -0.2283)
                     ( 1.00    -0.2270)  ( 1.00    -0.2104)  ( 0.00    -0.0515)
 ***** SPIN 2 *****
 orbitals (Q,E):
 ---------------
 A :92...102         ( 1.00    -0.3262)  ( 1.00    -0.3216)  ( 1.00    -0.2983)  ( 1.00    -0.2950)
                     ( 1.00    -0.2780)  ( 1.00    -0.2542)  ( 1.00    -0.2470)  ( 1.00    -0.2410)
                     ( 1.00    -0.2142)  ( 1.00    -0.2004)  ( 0.00    -0.1156)
  
 Spin polar: 1 (Spin_A minus Spin_B electrons)

 CYCLE  189
  SDIIS (wt  1.000): -0.5039 -0.6280  1.0347 -0.5300 -1.5338 -2.0000  2.8445 -0.0318  1.7822  0.5662
  DIIS coefficients: -0.5039 -0.6280  1.0347 -0.5300 -1.5338 -2.0000  2.8445 -0.0318  1.7822  0.5662
 SCF Error: norm([F,P])=      0.000513271044, max([F,P])=      0.000071531548
 ***** SPIN 1 *****
 orbitals (Q,E):
 ---------------
 A :93...103         ( 1.00    -0.3243)  ( 1.00    -0.3000)  ( 1.00    -0.2997)  ( 1.00    -0.2785)
                     ( 1.00    -0.2696)  ( 1.00    -0.2588)  ( 1.00    -0.2439)  ( 1.00    -0.2283)
                     ( 1.00    -0.2269)  ( 1.00    -0.2103)  ( 0.00    -0.0515)
 ***** SPIN 2 *****
 orbitals (Q,E):
 ---------------
 A :92...102         ( 1.00    -0.3261)  ( 1.00    -0.3216)  ( 1.00    -0.2983)  ( 1.00    -0.2950)
                     ( 1.00    -0.2780)  ( 1.00    -0.2542)  ( 1.00    -0.2470)  ( 1.00    -0.2409)
                     ( 1.00    -0.2142)  ( 1.00    -0.2007)  ( 0.00    -0.1153)
  
 Spin polar: 1 (Spin_A minus Spin_B electrons)

 CYCLE  190
  SDIIS (wt  1.000): -1.0872  0.5792 -0.4362 -0.9196  0.0135  0.7638 -0.2643  1.5384  0.4688  0.3438
  DIIS coefficients: -1.0872  0.5792 -0.4362 -0.9196  0.0135  0.7638 -0.2643  1.5384  0.4688  0.3438
 SCF Error: norm([F,P])=      0.001002132238, max([F,P])=      0.000141221405
 ***** SPIN 1 *****
 orbitals (Q,E):
 ---------------
 A :93...103         ( 1.00    -0.3243)  ( 1.00    -0.2999)  ( 1.00    -0.2997)  ( 1.00    -0.2785)
                     ( 1.00    -0.2697)  ( 1.00    -0.2588)  ( 1.00    -0.2439)  ( 1.00    -0.2283)
                     ( 1.00    -0.2269)  ( 1.00    -0.2103)  ( 0.00    -0.0516)
 ***** SPIN 2 *****
 orbitals (Q,E):
[truncated: 3,095,423 more chars]
