# Supplementary material for: Computational DFT data related to the redox behaviour of tris(β-diketonato)ruthenium(III) compounds
Source: Data Brief. 2020 Apr 25;30:105617. doi: 10.1016/j.dib.2020.105617 (PMC7206207; doi:10.1016/j.dib.2020.105617)
Supplement: Supplementary file 2 [file mmc2.zip › Output_files/09_Ru_acac_OLYP_s12.out]

 *******************************************************************************
 *                                                                             *
 *  -------------------------------------                                      *
 *   Amsterdam Density Functional  (ADF)         2018                          *
 *  -------------------------------------                                      *
 *                                               r69431 2018-10-05             *
 *                                                                             *
 *                                                                             *
 *                            =====================                            *
 *                            |                   |                            *
 *                            |     D I R A C     |                            *
 *                            |                   |                            *
 *                            =====================                            *
 *                                                                             *
 *                                                                             *
 *   Online information and documentation:  https://www.scm.com/support/       *
 *   E-mail:  support@scm.com   info@scm.com                                   *
 *                                                                             *
 *   Scientific publications using ADF results must be properly referenced     *
 *   See the User Manuals (or the web site) for recommended citations          *
 *   The terms and conditions of the End User License Agreement apply to       *
 *   the use of ADF, https://www.scm.com/license-terms/                        *
 *                                                                             *
 **********************  x86_64_linux_intel / intelmpi  ************************
 
 Licensed to: Dr. Steinar Henden / Computer Centre University of Troms? / Troms? / NO
 SCM User ID: u7207
  
 DIRAC 2018  RunTime: Oct16-2019 01:34:12  Nodes: 1  Procs: 1

 Temporary files are created in /global/work/conradj/1871673/kid_0.392288334

1
 HYDROGEN ATOM RELATIVISTIC, Point Nuc, A and c from libtc   
 N J RN H ZN XION ANUC CLIGHT
 5000    1100.00000000197.36710137  1.00000000  0.00000000    1.007825  0.1370360E+03
  PH   PHI     EPS        DEL        DELRVR
  0.30  0.30     2500.00  0.00001000  0.00001000
 IDIRC  NC1  NDEBU NPRIN  IPUN IRCOR IWCOR
   1   300     0     0     0     0     0
   XALPHA      XLATTER      RNUC
  0.70000000  0.00000000  0.00000000 Point Charge
   XN   XL   XJ      XE          XZ      XDELL
  1.0  0.0  0.5      -1.000       1.000     0.00000
 ICORP=  0  NPCL=  0  DEMP=0.00  PEPS=0.000000
 R(1)=  0.1000000E-08 D=  0.1005080E+01 RNUC=  0.0000000E+00
 converged at cycle   32  DENSITY AVERAGING    0.2400
  MAXIMUM ERROR IN R.V(R) IS   0.79874357E-05
 Q,EY,EV,EZ,ESUM,ETOT,RHO  0.100000E+01 -0.266614E+00 -0.619969E+00 -0.910779E+00 -0.203940E+00 -0.415998E+00  0.337036E-17


 DIRAC CALCULATION
1                    HYDROGEN ATOM RELATIVISTIC, Point Nuc, A and c from libtc


 EXCHANGE COEFFICIENT=  0.7000000           TAIL CORRECTION=  0.           NUCLEAR RADIUS=  0.000E+00
0                       ORBITAL    N    L    J     ELECTRONS     EIGENVALUE                DELTA OF EIGENV.

                          1S1/2  1.0  0.0  0.5     1.000       -0.2039397E+00                 0.2720093E-06


                                        NUCLEAR CHARGE=    1.000000
                            INTEGRAL OF CHARGE DENSITY=    1.000000
                           SUM OF THE ORBITAL ENERGIES=     -0.2039
                                          TOTAL ENERGY=     -0.4160
                                        KINETIC ENERGY=      0.4160
                             NUCLEAR ATTRACTION ENERGY=     -0.9108
                             ELECTRON REPULSION ENERGY=      0.2787
                                       EXCHANGE ENERGY=     -0.2000

 *******************************************************************************

                             D I R A C   E X I T
 NORMAL TERMINATION


 =================
 Timing Statistics
 =================
  
 Total Used :                     CPU=        0.09      System=        0.03     Elapsed=        0.17

 Calls  Section                     ( Mean, Percentage )
 ---------------------------------------------------------------------------------------------------
     2  ><      ................      0.00    0.00             0.00    0.00             0.00    0.00
     1  EXIT PROCEDURE .........      0.09  100.00             0.03  100.00             0.17  100.00


 Currently Open Files (EXIT00)
 ====================

 Unit    Access Format  Status   Type       Ident (file)
 -------------------------------------------------------
   3      SEQ    FORM   TRANSP  NORMAL      LOGFILE
                                          ( logfile )


 Buffered I/O statistics
 =======================
 Memory available:                     67108864
 Number of records fitting in memory:     16131
 Input : 100.0% of                            0  *4k bytes
 Output: 100.0% of                            0  *4k bytes
 Records from serial files evicted:           0
                    others evicted:           0
 Hash table lookups:          0 with          0 conflicts (100.00%)
 
Create H   file=TZ2P-H
XC
  gga OLYP
End
relativistic ZORA
Corepotentials t12.rel
End

 *******************************************************************************
 *                                                                             *
 *  -------------------------------------                                      *
 *   Amsterdam Density Functional  (ADF)         2018                          *
 *  -------------------------------------                                      *
 *                                               r69431 2018-10-05             *
 *                                                                             *
 *                                                                             *
 *                              =================                              *
 *                              |               |                              *
 *                              |     A D F     |                              *
 *                              |               |                              *
 *                              =================                              *
 *                                                                             *
 *                                                                             *
 *   Online information and documentation:  https://www.scm.com/support/       *
 *   E-mail:  support@scm.com   info@scm.com                                   *
 *                                                                             *
 *   Scientific publications using ADF results must be properly referenced     *
 *   See the User Manuals (or the web site) for recommended citations          *
 *   The terms and conditions of the End User License Agreement apply to       *
 *   the use of ADF, https://www.scm.com/license-terms/                        *
 *                                                                             *
 **********************  x86_64_linux_intel / intelmpi  ************************
 
 Licensed to: Dr. Steinar Henden / Computer Centre University of Troms? / Troms? / NO
 SCM User ID: u7207
  
 ADF 2018  RunTime: Oct16-2019 01:34:17  Nodes: 1  Procs: 1

 Temporary files are created in /global/work/conradj/1871673/kid_0.126511009

 Hydrogen (TZ2P)


 ===========================
 A T T A C H E D   F I L E S
 ===========================
  
 CREATE - Data File:    TZ2P-H
                        Hydrogen (TZ2P)
 Core Potentials:
         file : t12.rel


 ===============================
 M O D E L   P A R A M E T E R S
 ===============================
  
 DENSITY FUNCTIONAL POTENTIAL (scf)
    LDA:                               Exchange only                           == Not Default ==
    Gradient Corrections:              OPTX LYP                                == Not Default ==

 SPIN  (restricted / unrestr.)
    Molecule:                          Restricted                               

 OTHER ASPECTS
    Relativistic Corrections:          scalar (ZORA,MAPA)                      == Not Default ==

    Nuclear Charge Density Model:      Point Charge Nuclei                      
    Core Treatment:                    Frozen Orbital(s)                        

    Hyperfine or Zeeman Interaction:   ---                                      


 =====================================
 S Y M M E T R Y ,   E L E C T R O N S
 =====================================
  
 Symmetry: ATOM

 Irreducible Representations, including subspecies
 -------------------------------------------------
 S
 P:x  P:y  P:z
 D:z2  D:x2-y2  D:xy  D:xz  D:yz
 F:z3  F:z  F:xyz  F:z2x  F:z2y  F:x  F:y


 Configuration of Valence Electrons
 ==================================

          Occupation Numbers
          -------------------------------------------------
 S        1
 P        0
 D        0
 F        0
          -------------------------------------------------

 Total:   1

 Net Charge: 0 (Nuclei minus Electrons)

 Preset values for MO occupations will be applied through SCF cycle no. 1000000
 Thereafter, the program will assign electrons to MOs that are spatially
 similar to the occupied MOs in a "reference" cycle ("KeepOrbitals").
 The reference cycle is always the PREVIOUS cycle: it will evolve with
 the SCF procedure.


 ================================
 (Slater-type)  F U N C T I O N S  ***  (Basis and Fit)  ***
 ================================
  

 Atom Type    1  (H)
 ==============

 Valence Basis Sets:   5
 -----------------------
   1 S    0.690000
   1 S    0.920000
   1 S    1.580000
   2 P    1.250000
   3 D    2.500000


 BAS: List of all Elementary Cartesian Basis Functions
 =====================================================

 The numbering in the list below (to the right of the function characteristics) is referred
 to in print-outs of MO eigenvectors and Mulliken populations in the BAS representation
 (as contrasted to the SFO representation).

 Notes:
 1. The functions are characterized by a polynomial prefactor (powers of x,y,z and r) and
    an exponential decay factor alpha.
 2. Since the basis sets are specific for an atom TYPE, the individual functions occur on
    all atoms of that type.
 3. The word 'Core' in the left margin signals that it is a Core Function (CF) : not a
    degree of freedom in the valence set, but only used to ensure orthogonalization of
    the other valence basis functions on the frozen Core Orbitals.


 (power of) X  Y  Z  R     Alpha  on Atom
            ==========     =====     ==========

 H                                    1
                                  ---------------------------------------------------------------------------
            0  0  0  0     0.690      1
            0  0  0  0     0.920      2
            0  0  0  0     1.580      3
            1  0  0  0     1.250      4
            0  1  0  0     1.250      5
            0  0  1  0     1.250      6
            2  0  0  0     2.500      7
            1  1  0  0     2.500      8
            1  0  1  0     2.500      9
            0  2  0  0     2.500     10
            0  1  1  0     2.500     11
            0  0  2  0     2.500     12

 Total number of charge fitting functions (nprimf)        50
 Total number of Cartesian basis functions (naos)         12
 Total number of Cartesian core functions  (ncos)          0


 BAS: List of all Elementary Cartesian Basis Functions
 =====================================================

 The numbering in the list below (to the right of the function characteristics) is referred
 to in print-outs of MO eigenvectors and Mulliken populations in the BAS representation
 (as contrasted to the SFO representation).

 Notes:
 1. The functions are characterized by a polynomial prefactor (powers of x,y,z and r) and
    an exponential decay factor alpha.
 2. Since the basis sets are specific for an atom TYPE, the individual functions occur on
    all atoms of that type.
 3. The word 'Core' in the left margin signals that it is a Core Function (CF) : not a
    degree of freedom in the valence set, but only used to ensure orthogonalization of
    the other valence basis functions on the frozen Core Orbitals.


 (power of) X  Y  Z  R     Alpha  on Atom
            ==========     =====     ==========

 H                                    1
                                  ---------------------------------------------------------------------------
            0  0  0  0     0.690      1
            0  0  0  0     0.920      2
            0  0  0  0     1.580      3
            1  0  0  0     1.250      4
            0  1  0  0     1.250      5
            0  0  1  0     1.250      6
            2  0  0  0     2.500      7
            1  1  0  0     2.500      8
            1  0  1  0     2.500      9
            0  2  0  0     2.500     10
            0  1  1  0     2.500     11
            0  0  2  0     2.500     12
1
 ***************************************************************************************************


                                              ***********************
                                              *  T E C H N I C A L  *
                                              ***********************
  


 =============================================================
 P A R A L L E L I Z A T I O N  and  V E C T O R I Z A T I O N
 =============================================================
  
 Nr of parallel processes:                                1
 Maximum vector length in NumInt loops:                 128

 IO buffersize (Mb):                                     64.000000


 =====================
 S C F   U P D A T E S
 =====================
  
 Max. nr. of cycles:                               300
 Convergence criterion:                              0.0000000100
   secondary criterion:                              0.0000000100

 Mix parameter (when DIIS does not apply):           0.2000000000
 Special mix parameter for the first cycle:          1.0000000000
 Mixed ADIIS+DIIS will be used
    Max number of expansion vectors:                10
    Pure ADIIS when Max([F,P]) is above              0.1000000000
    Pure DIIS when Max([F,P]) is below               0.0010000000
 Automatic ElectronSmearing (in case of problematic SCF convergence) disabled


 =================
 P R E C I S I O N  ***  (General: NumInt, NeglectFunctionTails, ...)  ***
 =================
  

 NumInt:           Target precision:                12.0000000000
 -------           Initial precision:               10.0000000000
                   Min. precision (optimization):   10.0000000000

 Neglect Functions:          Basis functions:        0.1000000000E-13
 ------------------          Fit functions:          0.1000000000E-13


 ===========================
 L I N E A R   S C A L I N G
 ===========================
  

 Cut-off radii density fit:                        0.1000000000E-97
 Overlap cut-off criterion AO matrix elements:     0.1000000000E-97
 Cut-offs for Coulomb potential and fitted density:0.1000000000E-97
 Cut-off criterion for Coulomb multipole terms:    0.1000000000E-97
 Progressive Convergence parameter:                 0.000000000    
1
 ***************************************************************************************************


                                            ***************************
                                            *  C O M P U T A T I O N  *
                                            ***************************
  

 Number of elements of the density matrix on this node (used, total):        78        78


 ===========================================
 Numerical Integration : Fuzzy Cells (Becke)
 ===========================================
  
 Becke grid quality: VERYGOOD       
  
 Lebedev angular grid order:             min:  13 max:  41
 Nr. of radial points:                   min:  64 max:  64

 Total nr. of points:         64
 Nr. of blocks:                1
 Block length:                64
 Nr. of dummy points:          0


 Test of Precision of the Numerical Integration Grid
 ===================================================

 Integral of the Total Core Density:                   0.00000000000000


 ========================
 Density Fitting (zlmFit)
 ========================
  
 ZlmFit Fit Quality: VERYGOOD       
  
 Max L-expansion:                        min:   0 max:   0
 Nr. of radial interpolation points:     min: 130 max: 130


 =====
 S C F  ***  ScaSCF  ***
 =====
  

 CYCLE    1
 SCF Error: norm([F,P])=      0.000000000000, max([F,P])=      0.000000000000
 orbitals (Q,E):
 ---------------
 S :1...3            ( 1.00    -0.5000)  ( 0.00    -0.0900)  ( 0.00     1.2936)
 P :1...1            ( 0.00     0.1562)
 D :1...1            ( 0.00     2.2914)

 CYCLE    2
 SCF Error: norm([F,P])=      0.030800192803, max([F,P])=      0.025914821838
 orbitals (Q,E):
 ---------------
 S :1...2            ( 1.00    -0.2229)  ( 0.00     0.0848)
 P :1...1            ( 0.00     0.4218)
 D :1...1            ( 0.00     2.5827)

 CYCLE    3
  SDIIS (wt  0.000):  0.2495  0.7505
 A-DIIS (wt  1.000):  0.0000  1.0000
  DIIS coefficients:  0.0000  1.0000
 SCF Error: norm([F,P])=      0.011403833059, max([F,P])=      0.011357747751
 orbitals (Q,E):
 ---------------
 S :1...2            ( 1.00    -0.2435)  ( 0.00     0.0753)
 P :1...1            ( 0.00     0.4060)
 D :1...1            ( 0.00     2.5609)

 CYCLE    4
  SDIIS (wt  0.977):  0.2225  0.7775
 A-DIIS (wt  0.023):  0.0000  1.0000
  DIIS coefficients:  0.2174  0.7826
 SCF Error: norm([F,P])=      0.003276560390, max([F,P])=      0.003274070669
 orbitals (Q,E):
 ---------------
 S :1...2            ( 1.00    -0.2382)  ( 0.00     0.0771)
 P :1...1            ( 0.00     0.4103)
 D :1...1            ( 0.00     2.5666)

 CYCLE    5
  SDIIS (wt  1.000):  0.0288  0.9712
  DIIS coefficients:  0.0288  0.9712
 SCF Error: norm([F,P])=      0.000100407497, max([F,P])=      0.000097541762
 orbitals (Q,E):
 ---------------
 S :1...2            ( 1.00    -0.2383)  ( 0.00     0.0770)
 P :1...1            ( 0.00     0.4102)
 D :1...1            ( 0.00     2.5665)

 CYCLE    6
  SDIIS (wt  1.000): -0.0551  1.0551
  DIIS coefficients: -0.0551  1.0551
 SCF Error: norm([F,P])=      0.000005248216, max([F,P])=      0.000005035702
 orbitals (Q,E):
 ---------------
 S :1...2            ( 1.00    -0.2383)  ( 0.00     0.0770)
 P :1...1            ( 0.00     0.4102)
 D :1...1            ( 0.00     2.5665)

 CYCLE    7
  SDIIS (wt  1.000): -0.0133  1.0133
  DIIS coefficients: -0.0133  1.0133
 SCF Error: norm([F,P])=      0.000000069342, max([F,P])=      0.000000068069
 orbitals (Q,E):
 ---------------
 S :1...2            ( 1.00    -0.2383)  ( 0.00     0.0770)
 P :1...1            ( 0.00     0.4102)
 D :1...1            ( 0.00     2.5665)

 CYCLE    8
  SDIIS (wt  1.000):  0.0263  0.9737
  DIIS coefficients:  0.0263  0.9737
 SCF Error: norm([F,P])=      0.000000001873, max([F,P])=      0.000000001842
 orbitals (Q,E):
 ---------------
 S :1...2            ( 1.00    -0.2383)  ( 0.00     0.0770)
 P :1...1            ( 0.00     0.4102)
 D :1...1            ( 0.00     2.5665)

 SCF CONVERGED

 CYCLE    9
1
 ***************************************************************************************************


                                                *******************
                                                *  R E S U L T S  *
                                                *******************
  
 *** Setting up for NEW gradients in Focky
 *** Using FIT density in Focky

 Scaled ZORA Orbital Energies, per Irrep and Spin:
 =================================================
                        Occup              E (au)              E (eV)       Diff (eV) with prev. cycle
                        -----      --------------------        ------       --------------------------
 S
               1        1.000     -0.23826562134794E+00        -6.484              -1.60E-10
               2        0.000      0.77009187448440E-01         2.096
               3        0.000      0.15206738201256E+01        41.380
 P
               1        0.000      0.41018209844702E+00        11.162
 D
               1        0.000      0.25665170564342E+01        69.838


 Partially Occupied:
               1 S                -0.23826562134794E+00
  
 LUMO :        2 S                 0.77009187448440E-01
  


 Orbital Energies, all Irreps
 ========================================

 Irrep        no.  (spin)   Occup              E (au)                E (eV)
 ---------------------------------------------------------------------------
 S             1             1.00       -0.23826562134794E+00        -6.4835
 S             2             0.00        0.77009187448440E-01         2.0955
 P             1             0.00        0.41018209844702E+00        11.1616
 S             3             0.00        0.15206738201256E+01        41.3796
 D             1             0.00        0.25665170564342E+01        69.8385


 All Electron Calculation, thus no Orbital Energies of the Core Orbitals are calculated


 =======================================
 M U L L I K E N   P O P U L A T I O N S
 =======================================
  
 The survey below gives for each atom:
 a) the total charge (Z minus electrons)
 b) the net spin polarization (nr of electrons spin-A minus spin-B)
 c) for each spin the atomic electron valence density (integrated) per L-value.

 Atom              Charge    Spin density          S         P         D         F
 ----              ------    ------------       ------    ------    ------    ------
 1 H              -0.0000                       1.0000    0.0000    0.0000    0.0000

 Populations of individual BAS functions
 ----------------------------------------
 1 H            0.2418  0.6273  0.1309  0.0000  0.0000  0.0000  0.0000  0.0000  0.0000  0.0000
                0.0000  0.0000

 Gross Charges per Atom (Z minus electrons)
 ==========================================
            -0.0000
 Net Total: -0.00000000


 =======================================================================
 Electrostatic potential at the Nuclei due to electrons and other nuclei
 =======================================================================
  
         Atom                  Potential
         ----                  ---------
     1)   H                   0.95079359
 
 
 ========================
 No memory problems found
 ========================
 
 Maximum number of active allocate calls:         379
 
 *******************************************************************************

                             A D F   E X I T
 NORMAL TERMINATION


 =================
 Timing Statistics
 =================
  
 Total Used :                     CPU=        0.46      System=        0.09     Elapsed=        5.49

 Calls  Section                     ( Mean, Percentage )
 ---------------------------------------------------------------------------------------------------
     3  ><      ................      0.00    0.88             0.00    2.25             0.02    0.99
     1  INIT    ................      0.05   10.07             0.01   16.85             4.14   75.41
     1  GEOMET  ................      0.02    3.94             0.03   35.95             0.37    6.72
     1  INPUTA  ................      0.00    0.44             0.00    3.37             0.03    0.47
     1  MAINSY  ................      0.01    2.41             0.01    7.86             0.08    1.45
     1  SYMFIT  ................      0.00    0.22             0.00    2.25             0.02    0.38
     1  CORORT  ................      0.00    0.44             0.00    0.00             0.00    0.07
     1  SYMORB  ................      0.00    0.22             0.00    0.00             0.00    0.03
     1  CLSMAT  ................      0.00    0.88             0.00    4.50             0.02    0.45
     1  ORTHON  ................      0.01    1.53             0.00    2.25             0.06    1.00
     1  GENPT   ................      0.02    3.94             0.00    1.12             0.03    0.57
     1  PTBAS   ................      0.01    1.53             0.00    0.00             0.04    0.65
     9  FOCKY   ................      0.03   55.36             0.00   10.11             0.05    7.52
     9  FOCKTR  ................      0.00    1.31             0.00    0.00             0.00    0.13
     9  SDIIS   ................      0.00    7.00             0.00    7.87             0.02    2.51
     1  COREPS  ................      0.02    4.38             0.00    0.00             0.04    0.79
     1  POPAN   ................      0.01    1.31             0.00    1.12             0.02    0.28
     1  DEBYE   ................      0.00    0.44             0.00    1.12             0.01    0.11
     1  EXIT PROCEDURE .........      0.02    3.72             0.00    3.37             0.03    0.50


 Currently Open Files (EXIT00)
 ====================

 Unit    Access Format  Status   Type       Ident (file)
 -------------------------------------------------------
   3      SEQ    FORM   TRANSP  NORMAL      LOGFILE
                                          ( logfile )


 Buffered I/O statistics
 =======================
 Memory available:                     67108864
 Number of records fitting in memory:     16131
 Input :   0.1% of                        16491  *4k bytes
 Output:  25.2% of                          734  *4k bytes
 Records from serial files evicted:           0
                    others evicted:           0
 Hash table lookups:      35576 with          0 conflicts (  0.00%)

 ***************************************************************************************************
 (LOGFILE)
 <Oct16-2019> <01:34:12>  DIRAC 2018  RunTime: Oct16-2019 01:34:12  Nodes: 1  Procs: 1
 <Oct16-2019> <01:34:12>  NORMAL TERMINATION
 <Oct16-2019> <01:34:12>  END
 <Oct16-2019> <01:34:17>  ADF 2018  RunTime: Oct16-2019 01:34:17  Nodes: 1  Procs: 1
 <Oct16-2019> <01:34:17>  Hydrogen (TZ2P)
 <Oct16-2019> <01:34:17>  RunType   : CREATE
 <Oct16-2019> <01:34:18>  Net Charge: 0 (Nuclei minus Electrons)
 <Oct16-2019> <01:34:18>  Symmetry  : ATOM
  Coordinates
    Atom         X           Y           Z   (Angstrom)
    1.H         0.000000    0.000000    0.000000
 <Oct16-2019> <01:34:18>  >>>> CORORT
 <Oct16-2019> <01:34:18>  >>>> CLSMAT
 <Oct16-2019> <01:34:18>  >>>> ORTHON
 <Oct16-2019> <01:34:18>  >>>> GENPT
 <Oct16-2019> <01:34:18>  Block Length=  64
 <Oct16-2019> <01:34:18>  >>>> PTBAS
 <Oct16-2019> <01:34:18>  >>>> CYCLE
 <Oct16-2019> <01:34:18>              |Error|         MaxErr       Wt(A-DIIS)
 <Oct16-2019> <01:34:18>      1      0.00000000      0.00000000
 <Oct16-2019> <01:34:18>      2      0.03080019      0.02591482
 <Oct16-2019> <01:34:18>      3      0.01140383      0.01135775    100.0
 <Oct16-2019> <01:34:18>      4      0.00327656      0.00327407      2.3
 <Oct16-2019> <01:34:18>      5      0.00010041      0.00009754      0.0
 <Oct16-2019> <01:34:18>      6      0.00000525      0.00000504      0.0
 <Oct16-2019> <01:34:18>      7      0.00000007      0.00000007      0.0
 <Oct16-2019> <01:34:18>      8      0.00000000      0.00000000      0.0
 <Oct16-2019> <01:34:18>  SCF converged
 <Oct16-2019> <01:34:18>      9      0.00000000      0.00000000      0.0
 <Oct16-2019> <01:34:18>  >>>> POPAN
 <Oct16-2019> <01:34:18>  >>>> DEBYE
 <Oct16-2019> <01:34:19>  NORMAL TERMINATION
 <Oct16-2019> <01:34:19>  END

 *******************************************************************************
 *                                                                             *
 *  -------------------------------------                                      *
 *   Amsterdam Density Functional  (ADF)         2018                          *
 *  -------------------------------------                                      *
 *                                               r69431 2018-10-05             *
 *                                                                             *
 *                                                                             *
 *                            =====================                            *
 *                            |                   |                            *
 *                            |     D I R A C     |                            *
 *                            |                   |                            *
 *                            =====================                            *
 *                                                                             *
 *                                                                             *
 *   Online information and documentation:  https://www.scm.com/support/       *
 *   E-mail:  support@scm.com   info@scm.com                                   *
 *                                                                             *
 *   Scientific publications using ADF results must be properly referenced     *
 *   See the User Manuals (or the web site) for recommended citations          *
 *   The terms and conditions of the End User License Agreement apply to       *
 *   the use of ADF, https://www.scm.com/license-terms/                        *
 *                                                                             *
 **********************  x86_64_linux_intel / intelmpi  ************************
 
 Licensed to: Dr. Steinar Henden / Computer Centre University of Troms? / Troms? / NO
 SCM User ID: u7207
  
 DIRAC 2018  RunTime: Oct16-2019 01:34:19  Nodes: 1  Procs: 1

 Temporary files are created in /global/work/conradj/1871673/kid_0.1660693041

1
 CARBON ATOM all electron RELATIVISTIC, Point Nuc, A and c fr
 N J RN H ZN XION ANUC CLIGHT
 5000    4100.00000000197.36710137  6.00000000  0.00000000   12.000000  0.1370360E+03
  PH   PHI     EPS        DEL        DELRVR
  0.30  0.30     2500.00  0.00001000  0.00001000
 IDIRC  NC1  NDEBU NPRIN  IPUN IRCOR IWCOR
   1   300     0     0     0     0     0
   XALPHA      XLATTER      RNUC
  0.70000000  0.00000000  0.00000000 Point Charge
   XN   XL   XJ      XE          XZ      XDELL
  1.0  0.0  0.5      -5.000       2.000     0.00000
  2.0  0.0  0.5      -1.000       2.000     0.00000
  2.0  1.0  0.5      -1.000       2.000     0.00000
  2.0  1.0  1.5      -1.000       0.000     0.00000
 ICORP=  0  NPCL=  0  DEMP=0.00  PEPS=0.000000
 R(1)=  0.1000000E-08 D=  0.1005080E+01 RNUC=  0.0000000E+00
 converged at cycle   26  DENSITY AVERAGING    0.3000
  MAXIMUM ERROR IN R.V(R) IS   0.55010513E-05
 Q,EY,EV,EZ,ESUM,ETOT,RHO  0.600000E+01 -0.610129E+01 -0.585189E+02 -0.876464E+02 -0.211985E+02 -0.372876E+02  0.164808E-14


 DIRAC CALCULATION
1                    CARBON ATOM all electron RELATIVISTIC, Point Nuc, A and c from libtc


 EXCHANGE COEFFICIENT=  0.7000000           TAIL CORRECTION=  0.           NUCLEAR RADIUS=  0.000E+00
0                       ORBITAL    N    L    J     ELECTRONS     EIGENVALUE                DELTA OF EIGENV.

                          1S1/2  1.0  0.0  0.5     2.000       -0.9959611E+01                 0.1355092E-04
                          2S1/2  2.0  0.0  0.5     2.000       -0.4708542E+00                 0.1106918E-05
                          2P1/2  2.0  1.0  0.5     2.000       -0.1687896E+00                 0.8770186E-06
                          2P3/2  2.0  1.0  1.5     0.000       -0.1684646E+00                 0.8770830E-06


                                        NUCLEAR CHARGE=    6.000000
                            INTEGRAL OF CHARGE DENSITY=    6.000000
                           SUM OF THE ORBITAL ENERGIES=    -21.1985
                                          TOTAL ENERGY=    -37.2876
                                        KINETIC ENERGY=     37.3204
                             NUCLEAR ATTRACTION ENERGY=    -87.6464
                             ELECTRON REPULSION ENERGY=     17.6144
                                       EXCHANGE ENERGY=     -4.5760

 *******************************************************************************

                             D I R A C   E X I T
 NORMAL TERMINATION


 =================
 Timing Statistics
 =================
  
 Total Used :                     CPU=        0.14      System=        0.02     Elapsed=        0.22

 Calls  Section                     ( Mean, Percentage )
 ---------------------------------------------------------------------------------------------------
     2  ><      ................      0.00    0.00             0.00    0.00             0.00    0.00
     1  EXIT PROCEDURE .........      0.14  100.00             0.02  100.00             0.22  100.00


 Currently Open Files (EXIT00)
 ====================

 Unit    Access Format  Status   Type       Ident (file)
 -------------------------------------------------------
   3      SEQ    FORM   TRANSP  NORMAL      LOGFILE
                                          ( logfile )


 Buffered I/O statistics
 =======================
 Memory available:                     67108864
 Number of records fitting in memory:     16131
 Input : 100.0% of                            0  *4k bytes
 Output: 100.0% of                            0  *4k bytes
 Records from serial files evicted:           0
                    others evicted:           0
 Hash table lookups:          0 with          0 conflicts (100.00%)
 
Create C   file=TZ2P-C
XC
  gga OLYP
End
relativistic ZORA
Corepotentials t12.rel
End

 *******************************************************************************
 *                                                                             *
 *  -------------------------------------                                      *
 *   Amsterdam Density Functional  (ADF)         2018                          *
 *  -------------------------------------                                      *
 *                                               r69431 2018-10-05             *
 *                                                                             *
 *                                                                             *
 *                              =================                              *
 *                              |               |                              *
 *                              |     A D F     |                              *
 *                              |               |                              *
 *                              =================                              *
 *                                                                             *
 *                                                                             *
 *   Online information and documentation:  https://www.scm.com/support/       *
 *   E-mail:  support@scm.com   info@scm.com                                   *
 *                                                                             *
 *   Scientific publications using ADF results must be properly referenced     *
 *   See the User Manuals (or the web site) for recommended citations          *
 *   The terms and conditions of the End User License Agreement apply to       *
 *   the use of ADF, https://www.scm.com/license-terms/                        *
 *                                                                             *
 **********************  x86_64_linux_intel / intelmpi  ************************
 
 Licensed to: Dr. Steinar Henden / Computer Centre University of Troms? / Troms? / NO
 SCM User ID: u7207
  
 ADF 2018  RunTime: Oct16-2019 01:34:19  Nodes: 1  Procs: 1

 Temporary files are created in /global/work/conradj/1871673/kid_0.2075355581

 Carbon (TZ2P)


 ===========================
 A T T A C H E D   F I L E S
 ===========================
  
 CREATE - Data File:    TZ2P-C
                        Carbon (TZ2P)
 Core Potentials:
         file : t12.rel


 ===============================
 M O D E L   P A R A M E T E R S
 ===============================
  
 DENSITY FUNCTIONAL POTENTIAL (scf)
    LDA:                               Exchange only                           == Not Default ==
    Gradient Corrections:              OPTX LYP                                == Not Default ==

 SPIN  (restricted / unrestr.)
    Molecule:                          Restricted                               

 OTHER ASPECTS
    Relativistic Corrections:          scalar (ZORA,MAPA)                      == Not Default ==

    Nuclear Charge Density Model:      Point Charge Nuclei                      
    Core Treatment:                    Frozen Orbital(s)                        

    Hyperfine or Zeeman Interaction:   ---                                      


 =====================================
 S Y M M E T R Y ,   E L E C T R O N S
 =====================================
  
 Symmetry: ATOM

 Irreducible Representations, including subspecies
 -------------------------------------------------
 S
 P:x  P:y  P:z
 D:z2  D:x2-y2  D:xy  D:xz  D:yz
 F:z3  F:z  F:xyz  F:z2x  F:z2y  F:x  F:y


 Configuration of Valence Electrons
 ==================================

          Occupation Numbers
          -------------------------------------------------
 S        2*2
 P        2
 D        0
 F        0
          -------------------------------------------------

 Total:   6

 Net Charge: 0 (Nuclei minus Electrons)

 Preset values for MO occupations will be applied through SCF cycle no. 1000000
 Thereafter, the program will assign electrons to MOs that are spatially
 similar to the occupied MOs in a "reference" cycle ("KeepOrbitals").
 The reference cycle is always the PREVIOUS cycle: it will evolve with
 the SCF procedure.


 ================================
 (Slater-type)  F U N C T I O N S  ***  (Basis and Fit)  ***
 ================================
  

 Atom Type    1  (C)
 ==============

 Valence Basis Sets:  10
 -----------------------
   1 S    7.680000
   1 S    5.000000
   2 S    1.280000
   2 S    2.100000
   2 S    4.600000
   2 P    0.820000
   2 P    1.480000
   2 P    2.940000
   3 D    2.200000
   4 F    3.300000


 BAS: List of all Elementary Cartesian Basis Functions
 =====================================================

 The numbering in the list below (to the right of the function characteristics) is referred
 to in print-outs of MO eigenvectors and Mulliken populations in the BAS representation
 (as contrasted to the SFO representation).

 Notes:
 1. The functions are characterized by a polynomial prefactor (powers of x,y,z and r) and
    an exponential decay factor alpha.
 2. Since the basis sets are specific for an atom TYPE, the individual functions occur on
    all atoms of that type.
 3. The word 'Core' in the left margin signals that it is a Core Function (CF) : not a
    degree of freedom in the valence set, but only used to ensure orthogonalization of
    the other valence basis functions on the frozen Core Orbitals.


 (power of) X  Y  Z  R     Alpha  on Atom
            ==========     =====     ==========

 C                                    1
                                  ---------------------------------------------------------------------------
            0  0  0  0     7.680      1
            0  0  0  0     5.000      2
            0  0  0  1     1.280      3
            0  0  0  1     2.100      4
            0  0  0  1     4.600      5
            1  0  0  0     0.820      6
            0  1  0  0     0.820      7
            0  0  1  0     0.820      8
            1  0  0  0     1.480      9
            0  1  0  0     1.480     10
            0  0  1  0     1.480     11
            1  0  0  0     2.940     12
            0  1  0  0     2.940     13
            0  0  1  0     2.940     14
            2  0  0  0     2.200     15
            1  1  0  0     2.200     16
            1  0  1  0     2.200     17
            0  2  0  0     2.200     18
            0  1  1  0     2.200     19
            0  0  2  0     2.200     20
            3  0  0  0     3.300     21
            2  1  0  0     3.300     22
            2  0  1  0     3.300     23
            1  2  0  0     3.300     24
            1  1  1  0     3.300     25
            1  0  2  0     3.300     26
            0  3  0  0     3.300     27
            0  2  1  0     3.300     28
            0  1  2  0     3.300     29
            0  0  3  0     3.300     30

 Total number of charge fitting functions (nprimf)        84
 Total number of Cartesian basis functions (naos)         30
 Total number of Cartesian core functions  (ncos)          0


 BAS: List of all Elementary Cartesian Basis Functions
 =====================================================

 The numbering in the list below (to the right of the function characteristics) is referred
 to in print-outs of MO eigenvectors and Mulliken populations in the BAS representation
 (as contrasted to the SFO representation).

 Notes:
 1. The functions are characterized by a polynomial prefactor (powers of x,y,z and r) and
    an exponential decay factor alpha.
 2. Since the basis sets are specific for an atom TYPE, the individual functions occur on
    all atoms of that type.
 3. The word 'Core' in the left margin signals that it is a Core Function (CF) : not a
    degree of freedom in the valence set, but only used to ensure orthogonalization of
    the other valence basis functions on the frozen Core Orbitals.


 (power of) X  Y  Z  R     Alpha  on Atom
            ==========     =====     ==========

 C                                    1
                                  ---------------------------------------------------------------------------
            0  0  0  0     7.680      1
            0  0  0  0     5.000      2
            0  0  0  1     1.280      3
            0  0  0  1     2.100      4
            0  0  0  1     4.600      5
            1  0  0  0     0.820      6
            0  1  0  0     0.820      7
            0  0  1  0     0.820      8
            1  0  0  0     1.480      9
            0  1  0  0     1.480     10
            0  0  1  0     1.480     11
            1  0  0  0     2.940     12
            0  1  0  0     2.940     13
            0  0  1  0     2.940     14
            2  0  0  0     2.200     15
            1  1  0  0     2.200     16
            1  0  1  0     2.200     17
            0  2  0  0     2.200     18
            0  1  1  0     2.200     19
            0  0  2  0     2.200     20
            3  0  0  0     3.300     21
            2  1  0  0     3.300     22
            2  0  1  0     3.300     23
            1  2  0  0     3.300     24
            1  1  1  0     3.300     25
            1  0  2  0     3.300     26
            0  3  0  0     3.300     27
            0  2  1  0     3.300     28
            0  1  2  0     3.300     29
            0  0  3  0     3.300     30
1
 ***************************************************************************************************


                                              ***********************
                                              *  T E C H N I C A L  *
                                              ***********************
  


 =============================================================
 P A R A L L E L I Z A T I O N  and  V E C T O R I Z A T I O N
 =============================================================
  
 Nr of parallel processes:                                1
 Maximum vector length in NumInt loops:                 128

 IO buffersize (Mb):                                     64.000000


 =====================
 S C F   U P D A T E S
 =====================
  
 Max. nr. of cycles:                               300
 Convergence criterion:                              0.0000000100
   secondary criterion:                              0.0000000100

 Mix parameter (when DIIS does not apply):           0.2000000000
 Special mix parameter for the first cycle:          1.0000000000
 Mixed ADIIS+DIIS will be used
    Max number of expansion vectors:                10
    Pure ADIIS when Max([F,P]) is above              0.1000000000
    Pure DIIS when Max([F,P]) is below               0.0010000000
 Automatic ElectronSmearing (in case of problematic SCF convergence) disabled


 =================
 P R E C I S I O N  ***  (General: NumInt, NeglectFunctionTails, ...)  ***
 =================
  

 NumInt:           Target precision:                12.0000000000
 -------           Initial precision:               10.0000000000
                   Min. precision (optimization):   10.0000000000

 Neglect Functions:          Basis functions:        0.1000000000E-13
 ------------------          Fit functions:          0.1000000000E-13


 ===========================
 L I N E A R   S C A L I N G
 ===========================
  

 Cut-off radii density fit:                        0.1000000000E-97
 Overlap cut-off criterion AO matrix elements:     0.1000000000E-97
 Cut-offs for Coulomb potential and fitted density:0.1000000000E-97
 Cut-off criterion for Coulomb multipole terms:    0.1000000000E-97
 Progressive Convergence parameter:                 0.000000000    
1
 ***************************************************************************************************


                                            ***************************
                                            *  C O M P U T A T I O N  *
                                            ***************************
  

 Number of elements of the density matrix on this node (used, total):       465       465


 ===========================================
 Numerical Integration : Fuzzy Cells (Becke)
 ===========================================
  
 Becke grid quality: VERYGOOD       
  
 Lebedev angular grid order:             min:  13 max:  41
 Nr. of radial points:                   min:  72 max:  72

 Total nr. of points:         72
 Nr. of blocks:                1
 Block length:                72
 Nr. of dummy points:          0


 Test of Precision of the Numerical Integration Grid
 ===================================================

 Integral of the Total Core Density:                   0.00000000000000


 ========================
 Density Fitting (zlmFit)
 ========================
  
 ZlmFit Fit Quality: VERYGOOD       
  
 Max L-expansion:                        min:   0 max:   0
 Nr. of radial interpolation points:     min: 160 max: 160


 =====
 S C F  ***  ScaSCF  ***
 =====
  

 CYCLE    1
 SCF Error: norm([F,P])=      0.000000000000, max([F,P])=      0.000000000000
 orbitals (Q,E):
 ---------------
 S :1...5            ( 2.00   -18.0043)  ( 2.00    -4.4778)  ( 0.00    -1.9487)  ( 0.00     0.6764)
                     ( 0.00    42.5219)
 P :1...3            ( 2.00    -4.5000)  ( 0.00    -1.9811)  ( 0.00    -1.0851)
 D :1...1            ( 0.00    -1.9800)
 F :1...1            ( 0.00     0.4946)

 CYCLE    2
  SDIIS (wt  0.000):  1.0000 -0.0000
 A-DIIS (wt  1.000):  0.0000  1.0000
  DIIS coefficients:  0.0000  1.0000
 SCF Error: norm([F,P])=      4.484059342653, max([F,P])=      3.321618975078
 orbitals (Q,E):
 ---------------
 S :1...3            ( 2.00    -7.7775)  ( 2.00    -0.0519)  ( 0.00     0.8474)
 P :1...2            ( 2.00     0.1229)  ( 0.00     0.5992)
 D :1...1            ( 0.00     1.7514)
 F :1...1            ( 0.00     4.6327)

 CYCLE    3
  SDIIS (wt  0.000):  0.2129  0.7871
 A-DIIS (wt  1.000):  0.0730  0.9270
  DIIS coefficients:  0.0730  0.9270
 SCF Error: norm([F,P])=      1.607184139456, max([F,P])=      1.284087463834
 orbitals (Q,E):
 ---------------
 S :1...3            ( 2.00   -11.1356)  ( 2.00    -0.9711)  ( 0.00     0.1067)
 P :1...2            ( 2.00    -0.6635)  ( 0.00     0.0213)
 D :1...1            ( 0.00     0.8139)
 F :1...1            ( 0.00     3.5367)

 CYCLE    4
  SDIIS (wt  0.000): -0.0772  0.2176  0.8596
 A-DIIS (wt  1.000):  0.0000  0.1131  0.8869
  DIIS coefficients:  0.0000  0.1131  0.8869
 SCF Error: norm([F,P])=      0.764264556248, max([F,P])=      0.622720516914
 orbitals (Q,E):
 ---------------
 S :1...3            ( 2.00    -9.6706)  ( 2.00    -0.3854)  ( 0.00     0.4497)
 P :1...2            ( 2.00    -0.0894)  ( 0.00     0.2259)
 D :1...1            ( 0.00     1.3539)
 F :1...1            ( 0.00     4.1434)

 CYCLE    5
  SDIIS (wt  0.000): -0.0262 -0.0694  0.3427  0.7529
 A-DIIS (wt  1.000):  0.0000  0.0000  0.1797  0.8203
  DIIS coefficients:  0.0000  0.0000  0.1797  0.8203
 SCF Error: norm([F,P])=      0.361190628089, max([F,P])=      0.285539902920
 orbitals (Q,E):
 ---------------
 S :1...3            ( 2.00   -10.2518)  ( 2.00    -0.5916)  ( 0.00     0.3288)
 P :1...2            ( 2.00    -0.2691)  ( 0.00     0.1394)
 D :1...1            ( 0.00     1.1548)
 F :1...1            ( 0.00     3.9149)

 CYCLE    6
  SDIIS (wt  0.000):  0.0036 -0.0156 -0.0947  0.2524  0.8543
 A-DIIS (wt  1.000):  0.0000  0.0000  0.0000  0.0607  0.9393
  DIIS coefficients:  0.0000  0.0000  0.0000  0.0607  0.9393
 SCF Error: norm([F,P])=      0.148214244336, max([F,P])=      0.115598674477
 orbitals (Q,E):
 ---------------
 S :1...3            ( 2.00    -9.9507)  ( 2.00    -0.4640)  ( 0.00     0.4094)
 P :1...2            ( 2.00    -0.1502)  ( 0.00     0.1835)
 D :1...1            ( 0.00     1.2765)
 F :1...1            ( 0.00     4.0518)

 CYCLE    7
  SDIIS (wt  0.215):  0.0007  0.0011 -0.0189 -0.1019  0.3604  0.7587
 A-DIIS (wt  0.785):  0.0000  0.0000  0.0000  0.0000  0.3047  0.6953
  DIIS coefficients:  0.0001  0.0002 -0.0041 -0.0220  0.3167  0.7090
 SCF Error: norm([F,P])=      0.101084239394, max([F,P])=      0.078671105591
 orbitals (Q,E):
 ---------------
 S :1...3            ( 2.00   -10.0857)  ( 2.00    -0.5164)  ( 0.00     0.3783)
 P :1...2            ( 2.00    -0.1972)  ( 0.00     0.1644)
 D :1...1            ( 0.00     1.2262)
 F :1...1            ( 0.00     3.9947)

 CYCLE    8
  SDIIS (wt  0.870): -0.0000  0.0003  0.0008 -0.0150 -0.0390  0.1557  0.8973
 A-DIIS (wt  0.130):  0.0000  0.0000  0.0000  0.0000  0.0000  0.0000  1.0000
  DIIS coefficients: -0.0000  0.0002  0.0007 -0.0131 -0.0339  0.1354  0.9107
 SCF Error: norm([F,P])=      0.017865308967, max([F,P])=      0.013870492472
 orbitals (Q,E):
 ---------------
 S :1...3            ( 2.00   -10.0621)  ( 2.00    -0.5063)  ( 0.00     0.3848)
 P :1...2            ( 2.00    -0.1879)  ( 0.00     0.1679)
 D :1...1            ( 0.00     1.2358)
 F :1...1            ( 0.00     4.0055)

 CYCLE    9
  SDIIS (wt  0.995): -0.0000  0.0000  0.0002  0.0011  0.0120 -0.0422 -0.1892  1.2181
 A-DIIS (wt  0.005):  0.0000  0.0000  0.0000  0.0000  0.0000  0.0000  0.0000  1.0000
  DIIS coefficients: -0.0000  0.0000  0.0002  0.0011  0.0119 -0.0420 -0.1882  1.2169
 SCF Error: norm([F,P])=      0.001957457221, max([F,P])=      0.001532624456
 orbitals (Q,E):
 ---------------
 S :1...3            ( 2.00   -10.0644)  ( 2.00    -0.5072)  ( 0.00     0.3842)
 P :1...2            ( 2.00    -0.1887)  ( 0.00     0.1675)
 D :1...1            ( 0.00     1.2350)
 F :1...1            ( 0.00     4.0045)

 CYCLE   10
  SDIIS (wt  1.000): -0.0000  0.0000  0.0000 -0.0002 -0.0005  0.0030  0.0117 -0.0429  1.0289
  DIIS coefficients: -0.0000  0.0000  0.0000 -0.0002 -0.0005  0.0030  0.0117 -0.0429  1.0289
 SCF Error: norm([F,P])=      0.000010577341, max([F,P])=      0.000007302785
 orbitals (Q,E):
 ---------------
 S :1...3            ( 2.00   -10.0644)  ( 2.00    -0.5072)  ( 0.00     0.3842)
 P :1...2            ( 2.00    -0.1887)  ( 0.00     0.1675)
 D :1...1            ( 0.00     1.2350)
 F :1...1            ( 0.00     4.0045)

 CYCLE   11
  SDIIS (wt  1.000):  0.0000  0.0000 -0.0000 -0.0000  0.0000  0.0001 -0.0001 -0.0033  0.0614  0.9419
  DIIS coefficients:  0.0000  0.0000 -0.0000 -0.0000  0.0000  0.0001 -0.0001 -0.0033  0.0614  0.9419
 SCF Error: norm([F,P])=      0.000000470448, max([F,P])=      0.000000265547
 orbitals (Q,E):
 ---------------
 S :1...3            ( 2.00   -10.0644)  ( 2.00    -0.5072)  ( 0.00     0.3842)
 P :1...2            ( 2.00    -0.1887)  ( 0.00     0.1675)
 D :1...1            ( 0.00     1.2350)
 F :1...1            ( 0.00     4.0045)

 CYCLE   12
  SDIIS (wt  1.000):  0.0000 -0.0000  0.0000  0.0001  0.0018 -0.0479  1.0461
  DIIS coefficients:  0.0000 -0.0000  0.0000  0.0001  0.0018 -0.0479  1.0461
 SCF Error: norm([F,P])=      0.000000031042, max([F,P])=      0.000000015540
 orbitals (Q,E):
 ---------------
 S :1...3            ( 2.00   -10.0644)  ( 2.00    -0.5072)  ( 0.00     0.3842)
 P :1...2            ( 2.00    -0.1887)  ( 0.00     0.1675)
 D :1...1            ( 0.00     1.2350)
 F :1...1            ( 0.00     4.0045)

 CYCLE   13
  SDIIS (wt  1.000): -0.0000 -0.0000  0.0005 -0.0048  1.0044
  DIIS coefficients: -0.0000 -0.0000  0.0005 -0.0048  1.0044
 SCF Error: norm([F,P])=      0.000000000294, max([F,P])=      0.000000000151
 orbitals (Q,E):
 ---------------
 S :1...3            ( 2.00   -10.0644)  ( 2.00    -0.5072)  ( 0.00     0.3842)
 P :1...2            ( 2.00    -0.1887)  ( 0.00     0.1675)
 D :1...1            ( 0.00     1.2350)
 F :1...1            ( 0.00     4.0045)

 SCF CONVERGED

 CYCLE   14
1
 ***************************************************************************************************


                                                *******************
                                                *  R E S U L T S  *
                                                *******************
  
 *** Setting up for NEW gradients in Focky
 *** Using FIT density in Focky

 Scaled ZORA Orbital Energies, per Irrep and Spin:
 =================================================
                        Occup              E (au)              E (eV)       Diff (eV) with prev. cycle
                        -----      --------------------        ------       --------------------------
 S
               1        2.000     -0.10064359380473E+02      -273.865               1.20E-11
               2        2.000     -0.50721256691165E+00       -13.802               2.18E-11
               3        0.000      0.38423906981051E+00        10.456
               4        0.000      0.54576936401777E+01       148.511
               5        0.000      0.49970473348391E+02      1359.766
 P
               1        2.000     -0.18869963875402E+00        -5.135               1.98E-11
               2        0.000      0.16753593656808E+00         4.559
               3        0.000      0.20564489359755E+01        55.959
 D
               1        0.000      0.12349669838647E+01        33.605
 F
               1        0.000      0.40045439150775E+01       108.969


 Partially Occupied:
               1 P                -0.18869963875402E+00
  
 HOMO :        2 S                -0.50721256691165E+00
 LUMO :        2 P                 0.16753593656808E+00
  


 Orbital Energies, all Irreps
 ========================================

 Irrep        no.  (spin)   Occup              E (au)                E (eV)
 ---------------------------------------------------------------------------
 S             1             2.00       -0.10064359380473E+02      -273.8652
 S             2             2.00       -0.50721256691165E+00       -13.8020
 P             1             2.00       -0.18869963875402E+00        -5.1348
 P             2             0.00        0.16753593656808E+00         4.5589
 S             3             0.00        0.38423906981051E+00        10.4557
 D             1             0.00        0.12349669838647E+01        33.6052
 P             3             0.00        0.20564489359755E+01        55.9588
 F             1             0.00        0.40045439150775E+01       108.9692
 S             4             0.00        0.54576936401777E+01       148.5114
 S             5             0.00        0.49970473348391E+02      1359.7658


 All Electron Calculation, thus no Orbital Energies of the Core Orbitals are calculated


 =======================================
 M U L L I K E N   P O P U L A T I O N S
 =======================================
  
 The survey below gives for each atom:
 a) the total charge (Z minus electrons)
 b) the net spin polarization (nr of electrons spin-A minus spin-B)
 c) for each spin the atomic electron valence density (integrated) per L-value.

 Atom              Charge    Spin density          S         P         D         F
 ----              ------    ------------       ------    ------    ------    ------
 1 C              -0.0000                       4.0000    2.0000    0.0000    0.0000

 Populations of individual BAS functions
 ----------------------------------------
 1 C            0.4730  1.5494  0.8930  1.1775 -0.0928  0.1743  0.1743  0.1743  0.3943  0.3943
                0.3943  0.0981  0.0981  0.0981  0.0000  0.0000  0.0000  0.0000  0.0000  0.0000
                0.0000  0.0000  0.0000  0.0000  0.0000  0.0000  0.0000  0.0000  0.0000  0.0000

 Gross Charges per Atom (Z minus electrons)
 ==========================================
            -0.0000
 Net Total: -0.00000000


 =======================================================================
 Electrostatic potential at the Nuclei due to electrons and other nuclei
 =======================================================================
  
         Atom                  Potential
         ----                  ---------
     1)   C                  14.68545601
 
 
 ========================
 No memory problems found
 ========================
 
 Maximum number of active allocate calls:         477
 
 *******************************************************************************

                             A D F   E X I T
 NORMAL TERMINATION


 =================
 Timing Statistics
 =================
  
 Total Used :                     CPU=        0.67      System=        0.07     Elapsed=        1.25

 Calls  Section                     ( Mean, Percentage )
 ---------------------------------------------------------------------------------------------------
     3  ><      ................      0.00    0.45             0.00    2.70             0.00    0.60
     1  INIT    ................      0.05    6.82             0.01   13.51             0.48   37.91
     1  GEOMET  ................      0.01    2.23             0.03   36.49             0.06    4.85
     1  INPUTA  ................      0.00    0.45             0.00    2.70             0.01    0.48
     1  MAINSY  ................      0.01    1.63             0.00    6.76             0.03    2.01
     1  SYMFIT  ................      0.00    0.00             0.00    2.70             0.00    0.16
     1  CORORT  ................      0.00    0.30             0.00    0.00             0.00    0.24
     1  SYMORB  ................      0.00    0.15             0.00    1.35             0.00    0.13
     1  CLSMAT  ................      0.01    1.04             0.00    1.35             0.01    0.85
     1  ORTHON  ................      0.01    1.34             0.00    0.00             0.01    0.79
     1  GENPT   ................      0.02    2.82             0.00    4.05             0.02    1.91
     1  PTBAS   ................      0.01    1.04             0.00    1.35             0.01    0.70
    14  FOCKY   ................      0.03   65.28             0.00    6.76             0.03   36.56
    14  FOCKTR  ................      0.00    1.93             0.00    1.35             0.00    1.04
    14  SDIIS   ................      0.00    6.82             0.00   12.16             0.01    6.72
     1  COREPS  ................      0.02    3.71             0.00    0.00             0.03    2.06
     1  POPAN   ................      0.01    0.89             0.00    2.70             0.01    0.75
     1  DEBYE   ................      0.00    0.30             0.00    1.35             0.00    0.30
     1  EXIT PROCEDURE .........      0.02    2.82             0.00    2.70             0.02    1.95


 Currently Open Files (EXIT00)
 ====================

 Unit    Access Format  Status   Type       Ident (file)
 -------------------------------------------------------
   3      SEQ    FORM   TRANSP  NORMAL      LOGFILE
                                          ( logfile )


 Buffered I/O statistics
 =======================
 Memory available:                     67108864
 Number of records fitting in memory:     16131
 Input :   0.0% of                        25196  *4k bytes
 Output:  22.0% of                          968  *4k bytes
 Records from serial files evicted:           0
                    others evicted:           0
 Hash table lookups:      54448 with          0 conflicts (  0.00%)

 ***************************************************************************************************
 (LOGFILE)
 <Oct16-2019> <01:34:12>  DIRAC 2018  RunTime: Oct16-2019 01:34:12  Nodes: 1  Procs: 1
 <Oct16-2019> <01:34:12>  NORMAL TERMINATION
 <Oct16-2019> <01:34:12>  END
 <Oct16-2019> <01:34:17>  ADF 2018  RunTime: Oct16-2019 01:34:17  Nodes: 1  Procs: 1
 <Oct16-2019> <01:34:17>  Hydrogen (TZ2P)
 <Oct16-2019> <01:34:17>  RunType   : CREATE
 <Oct16-2019> <01:34:18>  Net Charge: 0 (Nuclei minus Electrons)
 <Oct16-2019> <01:34:18>  Symmetry  : ATOM
  Coordinates
    Atom         X           Y           Z   (Angstrom)
    1.H         0.000000    0.000000    0.000000
 <Oct16-2019> <01:34:18>  >>>> CORORT
 <Oct16-2019> <01:34:18>  >>>> CLSMAT
 <Oct16-2019> <01:34:18>  >>>> ORTHON
 <Oct16-2019> <01:34:18>  >>>> GENPT
 <Oct16-2019> <01:34:18>  Block Length=  64
 <Oct16-2019> <01:34:18>  >>>> PTBAS
 <Oct16-2019> <01:34:18>  >>>> CYCLE
 <Oct16-2019> <01:34:18>              |Error|         MaxErr       Wt(A-DIIS)
 <Oct16-2019> <01:34:18>      1      0.00000000      0.00000000
 <Oct16-2019> <01:34:18>      2      0.03080019      0.02591482
 <Oct16-2019> <01:34:18>      3      0.01140383      0.01135775    100.0
 <Oct16-2019> <01:34:18>      4      0.00327656      0.00327407      2.3
 <Oct16-2019> <01:34:18>      5      0.00010041      0.00009754      0.0
 <Oct16-2019> <01:34:18>      6      0.00000525      0.00000504      0.0
 <Oct16-2019> <01:34:18>      7      0.00000007      0.00000007      0.0
 <Oct16-2019> <01:34:18>      8      0.00000000      0.00000000      0.0
 <Oct16-2019> <01:34:18>  SCF converged
 <Oct16-2019> <01:34:18>      9      0.00000000      0.00000000      0.0
 <Oct16-2019> <01:34:18>  >>>> POPAN
 <Oct16-2019> <01:34:18>  >>>> DEBYE
 <Oct16-2019> <01:34:19>  NORMAL TERMINATION
 <Oct16-2019> <01:34:19>  END
 <Oct16-2019> <01:34:19>  DIRAC 2018  RunTime: Oct16-2019 01:34:19  Nodes: 1  Procs: 1
 <Oct16-2019> <01:34:19>  NORMAL TERMINATION
 <Oct16-2019> <01:34:19>  END
 <Oct16-2019> <01:34:19>  ADF 2018  RunTime: Oct16-2019 01:34:19  Nodes: 1  Procs: 1
 <Oct16-2019> <01:34:19>  Carbon (TZ2P)
 <Oct16-2019> <01:34:19>  RunType   : CREATE
 <Oct16-2019> <01:34:19>  Net Charge: 0 (Nuclei minus Electrons)
 <Oct16-2019> <01:34:19>  Symmetry  : ATOM
  Coordinates
    Atom         X           Y           Z   (Angstrom)
    1.C         0.000000    0.000000    0.000000
 <Oct16-2019> <01:34:19>  >>>> CORORT
 <Oct16-2019> <01:34:19>  >>>> CLSMAT
 <Oct16-2019> <01:34:19>  >>>> ORTHON
 <Oct16-2019> <01:34:19>  >>>> GENPT
 <Oct16-2019> <01:34:20>  Block Length=  72
 <Oct16-2019> <01:34:20>  >>>> PTBAS
 <Oct16-2019> <01:34:20>  >>>> CYCLE
 <Oct16-2019> <01:34:20>              |Error|         MaxErr       Wt(A-DIIS)
 <Oct16-2019> <01:34:20>      1      0.00000000      0.00000000
 <Oct16-2019> <01:34:20>      2      4.48405934      3.32161898    100.0
 <Oct16-2019> <01:34:20>      3      1.60718414      1.28408746    100.0
 <Oct16-2019> <01:34:20>      4      0.76426456      0.62272052    100.0
 <Oct16-2019> <01:34:20>      5      0.36119063      0.28553990    100.0
 <Oct16-2019> <01:34:20>      6      0.14821424      0.11559867    100.0
 <Oct16-2019> <01:34:20>      7      0.10108424      0.07867111     78.5
 <Oct16-2019> <01:34:20>      8      0.01786531      0.01387049     13.0
 <Oct16-2019> <01:34:20>      9      0.00195746      0.00153262      0.5
 <Oct16-2019> <01:34:20>     10      0.00001058      0.00000730      0.0
 <Oct16-2019> <01:34:20>     11      0.00000047      0.00000027      0.0
 <Oct16-2019> <01:34:20>     12      0.00000003      0.00000002      0.0
 <Oct16-2019> <01:34:20>     13      0.00000000      0.00000000      0.0
 <Oct16-2019> <01:34:20>  SCF converged
 <Oct16-2019> <01:34:20>     14      0.00000000      0.00000000      0.0
 <Oct16-2019> <01:34:20>  >>>> POPAN
 <Oct16-2019> <01:34:20>  >>>> DEBYE
 <Oct16-2019> <01:34:20>  NORMAL TERMINATION
 <Oct16-2019> <01:34:20>  END

 *******************************************************************************
 *                                                                             *
 *  -------------------------------------                                      *
 *   Amsterdam Density Functional  (ADF)         2018                          *
 *  -------------------------------------                                      *
 *                                               r69431 2018-10-05             *
 *                                                                             *
 *                                                                             *
 *                            =====================                            *
 *                            |                   |                            *
 *                            |     D I R A C     |                            *
 *                            |                   |                            *
 *                            =====================                            *
 *                                                                             *
 *                                                                             *
 *   Online information and documentation:  https://www.scm.com/support/       *
 *   E-mail:  support@scm.com   info@scm.com                                   *
 *                                                                             *
 *   Scientific publications using ADF results must be properly referenced     *
 *   See the User Manuals (or the web site) for recommended citations          *
 *   The terms and conditions of the End User License Agreement apply to       *
 *   the use of ADF, https://www.scm.com/license-terms/                        *
 *                                                                             *
 **********************  x86_64_linux_intel / intelmpi  ************************
 
 Licensed to: Dr. Steinar Henden / Computer Centre University of Troms? / Troms? / NO
 SCM User ID: u7207
  
 DIRAC 2018  RunTime: Oct16-2019 01:34:20  Nodes: 1  Procs: 1

 Temporary files are created in /global/work/conradj/1871673/kid_0.1339786000

1
 OXYGEN ATOM all electron RELATIVISTIC, Point Nuc, A and c fr
 N J RN H ZN XION ANUC CLIGHT
 5000    4100.00000000197.36710137  8.00000000  0.00000000   15.994914  0.1370360E+03
  PH   PHI     EPS        DEL        DELRVR
  0.30  0.30     2500.00  0.00001000  0.00001000
 IDIRC  NC1  NDEBU NPRIN  IPUN IRCOR IWCOR
   1   300     0     0     0     0     0
   XALPHA      XLATTER      RNUC
  0.70000000  0.00000000  0.00000000 Point Charge
   XN   XL   XJ      XE          XZ      XDELL
  1.0  0.0  0.5      -5.000       2.000     0.00000
  2.0  0.0  0.5      -1.000       2.000     0.00000
  2.0  1.0  0.5      -1.000       2.000     0.00000
  2.0  1.0  1.5      -1.000       2.000     0.00000
 ICORP=  0  NPCL=  0  DEMP=0.00  PEPS=0.000000
 R(1)=  0.1000000E-08 D=  0.1005080E+01 RNUC=  0.0000000E+00
 converged at cycle   28  DENSITY AVERAGING    0.2400
  MAXIMUM ERROR IN R.V(R) IS   0.81125670E-05
 Q,EY,EV,EZ,ESUM,ETOT,RHO  0.800000E+01 -0.101247E+02 -0.114961E+03 -0.177573E+03 -0.405053E+02 -0.743427E+02  0.414766E-14


 DIRAC CALCULATION
1                    OXYGEN ATOM all electron RELATIVISTIC, Point Nuc, A and c from libtc


 EXCHANGE COEFFICIENT=  0.7000000           TAIL CORRECTION=  0.           NUCLEAR RADIUS=  0.000E+00
0                       ORBITAL    N    L    J     ELECTRONS     EIGENVALUE                DELTA OF EIGENV.

                          1S1/2  1.0  0.0  0.5     2.000       -0.1880014E+02                 0.7264358E-06
                          2S1/2  2.0  0.0  0.5     2.000       -0.8412236E+00                 0.5932752E-05
                          2P1/2  2.0  1.0  0.5     2.000       -0.3063203E+00                 0.5998471E-05
                          2P3/2  2.0  1.0  1.5     2.000       -0.3049609E+00                 0.5986971E-05


                                        NUCLEAR CHARGE=    8.000000
                            INTEGRAL OF CHARGE DENSITY=    8.000000
                           SUM OF THE ORBITAL ENERGIES=    -40.5053
                                          TOTAL ENERGY=    -74.3427
                                        KINETIC ENERGY=     74.4552
                             NUCLEAR ATTRACTION ENERGY=   -177.5730
                             ELECTRON REPULSION ENERGY=     36.3686
                                       EXCHANGE ENERGY=     -7.5935

 *******************************************************************************

                             D I R A C   E X I T
 NORMAL TERMINATION


 =================
 Timing Statistics
 =================
  
 Total Used :                     CPU=        0.14      System=        0.02     Elapsed=        0.22

 Calls  Section                     ( Mean, Percentage )
 ---------------------------------------------------------------------------------------------------
     2  ><      ................      0.00    0.00             0.00    0.00             0.00    0.00
     1  EXIT PROCEDURE .........      0.14  100.00             0.02  100.00             0.22  100.00


 Currently Open Files (EXIT00)
 ====================

 Unit    Access Format  Status   Type       Ident (file)
 -------------------------------------------------------
   3      SEQ    FORM   TRANSP  NORMAL      LOGFILE
                                          ( logfile )


 Buffered I/O statistics
 =======================
 Memory available:                     67108864
 Number of records fitting in memory:     16131
 Input : 100.0% of                            0  *4k bytes
 Output: 100.0% of                            0  *4k bytes
 Records from serial files evicted:           0
                    others evicted:           0
 Hash table lookups:          0 with          0 conflicts (100.00%)
 
Create O   file=TZ2P-O
XC
  gga OLYP
End
relativistic ZORA
Corepotentials t12.rel
End

 *******************************************************************************
 *                                                                             *
 *  -------------------------------------                                      *
 *   Amsterdam Density Functional  (ADF)         2018                          *
 *  -------------------------------------                                      *
 *                                               r69431 2018-10-05             *
 *                                                                             *
 *                                                                             *
 *                              =================                              *
 *                              |               |                              *
 *                              |     A D F     |                              *
 *                              |               |                              *
 *                              =================                              *
 *                                                                             *
 *                                                                             *
 *   Online information and documentation:  https://www.scm.com/support/       *
 *   E-mail:  support@scm.com   info@scm.com                                   *
 *                                                                             *
 *   Scientific publications using ADF results must be properly referenced     *
 *   See the User Manuals (or the web site) for recommended citations          *
 *   The terms and conditions of the End User License Agreement apply to       *
 *   the use of ADF, https://www.scm.com/license-terms/                        *
 *                                                                             *
 **********************  x86_64_linux_intel / intelmpi  ************************
 
 Licensed to: Dr. Steinar Henden / Computer Centre University of Troms? / Troms? / NO
 SCM User ID: u7207
  
 ADF 2018  RunTime: Oct16-2019 01:34:21  Nodes: 1  Procs: 1

 Temporary files are created in /global/work/conradj/1871673/kid_0.45041168

 Oxygen (TZ2P)


 ===========================
 A T T A C H E D   F I L E S
 ===========================
  
 CREATE - Data File:    TZ2P-O
                        Oxygen (TZ2P)
 Core Potentials:
         file : t12.rel


 ===============================
 M O D E L   P A R A M E T E R S
 ===============================
  
 DENSITY FUNCTIONAL POTENTIAL (scf)
    LDA:                               Exchange only                           == Not Default ==
    Gradient Corrections:              OPTX LYP                                == Not Default ==

 SPIN  (restricted / unrestr.)
    Molecule:                          Restricted                               

 OTHER ASPECTS
    Relativistic Corrections:          scalar (ZORA,MAPA)                      == Not Default ==

    Nuclear Charge Density Model:      Point Charge Nuclei                      
    Core Treatment:                    Frozen Orbital(s)                        

    Hyperfine or Zeeman Interaction:   ---                                      


 =====================================
 S Y M M E T R Y ,   E L E C T R O N S
 =====================================
  
 Symmetry: ATOM

 Irreducible Representations, including subspecies
 -------------------------------------------------
 S
 P:x  P:y  P:z
 D:z2  D:x2-y2  D:xy  D:xz  D:yz
 F:z3  F:z  F:xyz  F:z2x  F:z2y  F:x  F:y


 Configuration of Valence Electrons
 ==================================

          Occupation Numbers
          -------------------------------------------------
 S        2*2
 P        4
 D        0
 F        0
          -------------------------------------------------

 Total:   8

 Net Charge: 0 (Nuclei minus Electrons)

 Preset values for MO occupations will be applied through SCF cycle no. 1000000
 Thereafter, the program will assign electrons to MOs that are spatially
 similar to the occupied MOs in a "reference" cycle ("KeepOrbitals").
 The reference cycle is always the PREVIOUS cycle: it will evolve with
 the SCF procedure.


 ================================
 (Slater-type)  F U N C T I O N S  ***  (Basis and Fit)  ***
 ================================
  

 Atom Type    1  (O)
 ==============

 Valence Basis Sets:  10
 -----------------------
   1 S    9.800000
   1 S    6.800000
   2 S    7.580000
   2 S    2.880000
   2 S    1.720000
   2 P    4.080000
   2 P    2.080000
   2 P    1.120000
   3 D    2.000000
   4 F    3.000000


 BAS: List of all Elementary Cartesian Basis Functions
 =====================================================

 The numbering in the list below (to the right of the function characteristics) is referred
 to in print-outs of MO eigenvectors and Mulliken populations in the BAS representation
 (as contrasted to the SFO representation).

 Notes:
 1. The functions are characterized by a polynomial prefactor (powers of x,y,z and r) and
    an exponential decay factor alpha.
 2. Since the basis sets are specific for an atom TYPE, the individual functions occur on
    all atoms of that type.
 3. The word 'Core' in the left margin signals that it is a Core Function (CF) : not a
    degree of freedom in the valence set, but only used to ensure orthogonalization of
    the other valence basis functions on the frozen Core Orbitals.


 (power of) X  Y  Z  R     Alpha  on Atom
            ==========     =====     ==========

 O                                    1
                                  ---------------------------------------------------------------------------
            0  0  0  0     9.800      1
            0  0  0  0     6.800      2
            0  0  0  1     7.580      3
            0  0  0  1     2.880      4
            0  0  0  1     1.720      5
            1  0  0  0     4.080      6
            0  1  0  0     4.080      7
            0  0  1  0     4.080      8
            1  0  0  0     2.080      9
            0  1  0  0     2.080     10
            0  0  1  0     2.080     11
            1  0  0  0     1.120     12
            0  1  0  0     1.120     13
            0  0  1  0     1.120     14
            2  0  0  0     2.000     15
            1  1  0  0     2.000     16
            1  0  1  0     2.000     17
            0  2  0  0     2.000     18
            0  1  1  0     2.000     19
            0  0  2  0     2.000     20
            3  0  0  0     3.000     21
            2  1  0  0     3.000     22
            2  0  1  0     3.000     23
            1  2  0  0     3.000     24
            1  1  1  0     3.000     25
            1  0  2  0     3.000     26
            0  3  0  0     3.000     27
            0  2  1  0     3.000     28
            0  1  2  0     3.000     29
            0  0  3  0     3.000     30

 Total number of charge fitting functions (nprimf)        84
 Total number of Cartesian basis functions (naos)         30
 Total number of Cartesian core functions  (ncos)          0


 BAS: List of all Elementary Cartesian Basis Functions
 =====================================================

 The numbering in the list below (to the right of the function characteristics) is referred
 to in print-outs of MO eigenvectors and Mulliken populations in the BAS representation
 (as contrasted to the SFO representation).

 Notes:
 1. The functions are characterized by a polynomial prefactor (powers of x,y,z and r) and
    an exponential decay factor alpha.
 2. Since the basis sets are specific for an atom TYPE, the individual functions occur on
    all atoms of that type.
 3. The word 'Core' in the left margin signals that it is a Core Function (CF) : not a
    degree of freedom in the valence set, but only used to ensure orthogonalization of
    the other valence basis functions on the frozen Core Orbitals.


 (power of) X  Y  Z  R     Alpha  on Atom
            ==========     =====     ==========

 O                                    1
                                  ---------------------------------------------------------------------------
            0  0  0  0     9.800      1
            0  0  0  0     6.800      2
            0  0  0  1     7.580      3
            0  0  0  1     2.880      4
            0  0  0  1     1.720      5
            1  0  0  0     4.080      6
            0  1  0  0     4.080      7
            0  0  1  0     4.080      8
            1  0  0  0     2.080      9
            0  1  0  0     2.080     10
            0  0  1  0     2.080     11
            1  0  0  0     1.120     12
            0  1  0  0     1.120     13
            0  0  1  0     1.120     14
            2  0  0  0     2.000     15
            1  1  0  0     2.000     16
            1  0  1  0     2.000     17
            0  2  0  0     2.000     18
            0  1  1  0     2.000     19
            0  0  2  0     2.000     20
            3  0  0  0     3.000     21
            2  1  0  0     3.000     22
            2  0  1  0     3.000     23
            1  2  0  0     3.000     24
            1  1  1  0     3.000     25
            1  0  2  0     3.000     26
            0  3  0  0     3.000     27
            0  2  1  0     3.000     28
            0  1  2  0     3.000     29
            0  0  3  0     3.000     30
1
 ***************************************************************************************************


                                              ***********************
                                              *  T E C H N I C A L  *
                                              ***********************
  


 =============================================================
 P A R A L L E L I Z A T I O N  and  V E C T O R I Z A T I O N
 =============================================================
  
 Nr of parallel processes:                                1
 Maximum vector length in NumInt loops:                 128

 IO buffersize (Mb):                                     64.000000


 =====================
 S C F   U P D A T E S
 =====================
  
 Max. nr. of cycles:                               300
 Convergence criterion:                              0.0000000100
   secondary criterion:                              0.0000000100

 Mix parameter (when DIIS does not apply):           0.2000000000
 Special mix parameter for the first cycle:          1.0000000000
 Mixed ADIIS+DIIS will be used
    Max number of expansion vectors:                10
    Pure ADIIS when Max([F,P]) is above              0.1000000000
    Pure DIIS when Max([F,P]) is below               0.0010000000
 Automatic ElectronSmearing (in case of problematic SCF convergence) disabled


 =================
 P R E C I S I O N  ***  (General: NumInt, NeglectFunctionTails, ...)  ***
 =================
  

 NumInt:           Target precision:                12.0000000000
 -------           Initial precision:               10.0000000000
                   Min. precision (optimization):   10.0000000000

 Neglect Functions:          Basis functions:        0.1000000000E-13
 ------------------          Fit functions:          0.1000000000E-13


 ===========================
 L I N E A R   S C A L I N G
 ===========================
  

 Cut-off radii density fit:                        0.1000000000E-97
 Overlap cut-off criterion AO matrix elements:     0.1000000000E-97
 Cut-offs for Coulomb potential and fitted density:0.1000000000E-97
 Cut-off criterion for Coulomb multipole terms:    0.1000000000E-97
 Progressive Convergence parameter:                 0.000000000    
1
 ***************************************************************************************************


                                            ***************************
                                            *  C O M P U T A T I O N  *
                                            ***************************
  

 Number of elements of the density matrix on this node (used, total):       465       465


 ===========================================
 Numerical Integration : Fuzzy Cells (Becke)
 ===========================================
  
 Becke grid quality: VERYGOOD       
  
 Lebedev angular grid order:             min:  13 max:  41
 Nr. of radial points:                   min:  68 max:  68

 Total nr. of points:         68
 Nr. of blocks:                1
 Block length:                68
 Nr. of dummy points:          0


 Test of Precision of the Numerical Integration Grid
 ===================================================

 Integral of the Total Core Density:                   0.00000000000000


 ========================
 Density Fitting (zlmFit)
 ========================
  
 ZlmFit Fit Quality: VERYGOOD       
  
 Max L-expansion:                        min:   0 max:   0
 Nr. of radial interpolation points:     min: 180 max: 180


 =====
 S C F  ***  ScaSCF  ***
 =====
  

 CYCLE    1
 SCF Error: norm([F,P])=      0.000000000000, max([F,P])=      0.000000000000
 orbitals (Q,E):
 ---------------
 S :1...5            ( 2.00   -32.0157)  ( 2.00    -7.9419)  ( 0.00    -3.4652)  ( 0.00     4.2896)
                     ( 0.00   109.0744)
 P :1...3            ( 4.00    -8.0011)  ( 0.00    -3.4871)  ( 0.00    -1.8916)
 D :1...1            ( 0.00    -3.3333)
 F :1...1            ( 0.00    -1.5001)

 CYCLE    2
  SDIIS (wt  0.000):  1.0000 -0.0000
 A-DIIS (wt  1.000):  0.0000  1.0000
  DIIS coefficients:  0.0000  1.0000
 SCF Error: norm([F,P])=      8.772103066312, max([F,P])=      5.533742661716
 orbitals (Q,E):
 ---------------
 S :1...3            ( 2.00   -14.5526)  ( 2.00    -0.0093)  ( 0.00     1.8088)
 P :1...2            ( 4.00     0.2579)  ( 0.00     1.2481)
 D :1...1            ( 0.00     1.5462)
 F :1...1            ( 0.00     3.9425)

 CYCLE    3
  SDIIS (wt  0.000):  0.2298  0.7702
 A-DIIS (wt  1.000):  0.2925  0.7075
  DIIS coefficients:  0.2925  0.7075
 SCF Error: norm([F,P])=      3.600580930075, max([F,P])=      2.491548077859
 orbitals (Q,E):
 ---------------
 S :1...3            ( 2.00   -19.9363)  ( 2.00    -1.5461)  ( 0.00     0.3860)
 P :1...2            ( 4.00    -0.9971)  ( 0.00     0.1407)
 D :1...1            ( 0.00     0.6416)
 F :1...1            ( 0.00     2.8470)

 CYCLE    4
  SDIIS (wt  0.000): -0.0530  0.1693  0.8836
 A-DIIS (wt  1.000):  0.0000  0.0048  0.9952
  DIIS coefficients:  0.0000  0.0048  0.9952
 SCF Error: norm([F,P])=      1.205055293569, max([F,P])=      0.624724248967
 orbitals (Q,E):
 ---------------
 S :1...3            ( 2.00   -18.0413)  ( 2.00    -0.5627)  ( 0.00     1.0268)
 P :1...2            ( 4.00    -0.0541)  ( 0.00     0.5102)
 D :1...1            ( 0.00     1.2418)
 F :1...1            ( 0.00     3.5679)

 CYCLE    5
  SDIIS (wt  0.000): -0.0257 -0.0947  0.5677  0.5527
 A-DIIS (wt  1.000):  0.0000  0.0000  0.6210  0.3790
  DIIS coefficients:  0.0000  0.0000  0.6210  0.3790
 SCF Error: norm([F,P])=      1.465026381690, max([F,P])=      0.812133106431
 orbitals (Q,E):
 ---------------
 S :1...3            ( 2.00   -18.8388)  ( 2.00    -0.8765)  ( 0.00     0.8002)
 P :1...2            ( 4.00    -0.3199)  ( 0.00     0.3470)
 D :1...1            ( 0.00     1.0641)
 F :1...1            ( 0.00     3.3508)

 CYCLE    6
  SDIIS (wt  0.088):  0.0036 -0.0053  0.0378 -0.0488  1.0128
 A-DIIS (wt  0.912):  0.0000  0.0000  0.0000  0.0000  1.0000
  DIIS coefficients:  0.0003 -0.0005  0.0033 -0.0043  1.0011
 SCF Error: norm([F,P])=      0.150893623621, max([F,P])=      0.091317855221
 orbitals (Q,E):
 ---------------
 S :1...3            ( 2.00   -19.0259)  ( 2.00    -0.9267)  ( 0.00     0.7789)
 P :1...2            ( 4.00    -0.3670)  ( 0.00     0.3375)
 D :1...1            ( 0.00     1.0511)
 F :1...1            ( 0.00     3.3268)

 CYCLE    7
  SDIIS (wt  0.177):  0.0001 -0.0002 -0.0212  0.0118  0.3574  0.6520
 A-DIIS (wt  0.823):  0.0000  0.0000  0.0000  0.0000  0.5090  0.4910
  DIIS coefficients:  0.0000 -0.0000 -0.0037  0.0021  0.4822  0.5194
 SCF Error: norm([F,P])=      0.143973112645, max([F,P])=      0.082511823677
 orbitals (Q,E):
 ---------------
 S :1...3            ( 2.00   -18.9278)  ( 2.00    -0.8874)  ( 0.00     0.8040)
 P :1...2            ( 4.00    -0.3293)  ( 0.00     0.3509)
 D :1...1            ( 0.00     1.0719)
 F :1...1            ( 0.00     3.3524)

 CYCLE    8
  SDIIS (wt  0.998): -0.0001  0.0002  0.0032 -0.0023 -0.0272 -0.0838  1.1100
 A-DIIS (wt  0.002):  0.0000  0.0000  0.0000  0.0000  0.0000  0.0000  1.0000
  DIIS coefficients: -0.0001  0.0002  0.0032 -0.0023 -0.0272 -0.0836  1.1098
 SCF Error: norm([F,P])=      0.001832591380, max([F,P])=      0.001236810710
 orbitals (Q,E):
 ---------------
 S :1...3            ( 2.00   -18.9260)  ( 2.00    -0.8870)  ( 0.00     0.8044)
 P :1...2            ( 4.00    -0.3289)  ( 0.00     0.3512)
 D :1...1            ( 0.00     1.0721)
 F :1...1            ( 0.00     3.3526)

 CYCLE    9
  SDIIS (wt  1.000): -0.0000 -0.0000 -0.0001  0.0002  0.0014  0.0029 -0.0077  1.0033
  DIIS coefficients: -0.0000 -0.0000 -0.0001  0.0002  0.0014  0.0029 -0.0077  1.0033
 SCF Error: norm([F,P])=      0.000156293250, max([F,P])=      0.000081050898
 orbitals (Q,E):
 ---------------
 S :1...3            ( 2.00   -18.9259)  ( 2.00    -0.8870)  ( 0.00     0.8044)
 P :1...2            ( 4.00    -0.3289)  ( 0.00     0.3512)
 D :1...1            ( 0.00     1.0722)
 F :1...1            ( 0.00     3.3527)

 CYCLE   10
  SDIIS (wt  1.000):  0.0000 -0.0000 -0.0000  0.0000  0.0001  0.0002 -0.0047  0.0637  0.9406
  DIIS coefficients:  0.0000 -0.0000 -0.0000  0.0000  0.0001  0.0002 -0.0047  0.0637  0.9406
 SCF Error: norm([F,P])=      0.000013239027, max([F,P])=      0.000006287970
 orbitals (Q,E):
 ---------------
 S :1...3            ( 2.00   -18.9259)  ( 2.00    -0.8870)  ( 0.00     0.8044)
 P :1...2            ( 4.00    -0.3289)  ( 0.00     0.3512)
 D :1...1            ( 0.00     1.0722)
 F :1...1            ( 0.00     3.3527)

 CYCLE   11
  SDIIS (wt  1.000): -0.0000 -0.0000  0.0000  0.0014  0.0078  0.9907
  DIIS coefficients: -0.0000 -0.0000  0.0000  0.0014  0.0078  0.9907
 SCF Error: norm([F,P])=      0.000000056944, max([F,P])=      0.000000033276
 orbitals (Q,E):
 ---------------
 S :1...3            ( 2.00   -18.9259)  ( 2.00    -0.8870)  ( 0.00     0.8044)
 P :1...2            ( 4.00    -0.3289)  ( 0.00     0.3512)
 D :1...1            ( 0.00     1.0722)
 F :1...1            ( 0.00     3.3527)

 CYCLE   12
  SDIIS (wt  1.000): -0.0000 -0.0000  0.0002 -0.0189  1.0188
  DIIS coefficients: -0.0000 -0.0000  0.0002 -0.0189  1.0188
 SCF Error: norm([F,P])=      0.000000004389, max([F,P])=      0.000000002157
 orbitals (Q,E):
 ---------------
 S :1...3            ( 2.00   -18.9259)  ( 2.00    -0.8870)  ( 0.00     0.8044)
 P :1...2            ( 4.00    -0.3289)  ( 0.00     0.3512)
 D :1...1            ( 0.00     1.0722)
 F :1...1            ( 0.00     3.3527)

 SCF CONVERGED

 CYCLE   13
1
 ***************************************************************************************************


                                                *******************
                                                *  R E S U L T S  *
                                                *******************
  
 *** Setting up for NEW gradients in Focky
 *** Using FIT density in Focky

 Scaled ZORA Orbital Energies, per Irrep and Spin:
 =================================================
                        Occup              E (au)              E (eV)       Diff (eV) with prev. cycle
                        -----      --------------------        ------       --------------------------
 S
               1        2.000     -0.18925929013125E+02      -515.001               5.05E-10
               2        2.000     -0.88697763822272E+00       -24.136               3.78E-10
               3        0.000      0.80443125508495E+00        21.890
               4        0.000      0.13488166490326E+02       367.032
               5        0.000      0.12176709406936E+03      3313.451
 P
               1        4.000     -0.32886485972748E+00        -8.949               3.59E-10
               2        0.000      0.35121820119991E+00         9.557
               3        0.000      0.38630749116447E+01       105.120
 D
               1        0.000      0.10721572414501E+01        29.175
 F
               1        0.000      0.33526535254585E+01        91.230


 Partially Occupied:
               1 P                -0.32886485972748E+00
  
 HOMO :        2 S                -0.88697763822272E+00
 LUMO :        2 P                 0.35121820119991E+00
  


 Orbital Energies, all Irreps
 ========================================

 Irrep        no.  (spin)   Occup              E (au)                E (eV)
 ---------------------------------------------------------------------------
 S             1             2.00       -0.18925929013125E+02      -515.0007
 S             2             2.00       -0.88697763822272E+00       -24.1359
 P             1             4.00       -0.32886485972748E+00        -8.9489
 P             2             0.00        0.35121820119991E+00         9.5571
 S             3             0.00        0.80443125508495E+00        21.8897
 D             1             0.00        0.10721572414501E+01        29.1749
 F             1             0.00        0.33526535254585E+01        91.2303
 P             3             0.00        0.38630749116447E+01       105.1196
 S             4             0.00        0.13488166490326E+02       367.0317
 S             5             0.00        0.12176709406936E+03      3313.4512


 All Electron Calculation, thus no Orbital Energies of the Core Orbitals are calculated


 =======================================
 M U L L I K E N   P O P U L A T I O N S
 =======================================
  
 The survey below gives for each atom:
 a) the total charge (Z minus electrons)
 b) the net spin polarization (nr of electrons spin-A minus spin-B)
 c) for each spin the atomic electron valence density (integrated) per L-value.

 Atom              Charge    Spin density          S         P         D         F
 ----              ------    ------------       ------    ------    ------    ------
 1 O               0.0000                       4.0000    4.0000    0.0000    0.0000

 Populations of individual BAS functions
 ----------------------------------------
 1 O            0.6022  1.4241 -0.0652  1.1760  0.8629  0.2407  0.2407  0.2407  0.7657  0.7657
                0.7657  0.3269  0.3269  0.3269  0.0000  0.0000  0.0000  0.0000  0.0000  0.0000
                0.0000  0.0000  0.0000  0.0000  0.0000  0.0000  0.0000  0.0000  0.0000  0.0000

 Gross Charges per Atom (Z minus electrons)
 ==========================================
             0.0000
 Net Total:  0.00000000


 =======================================================================
 Electrostatic potential at the Nuclei due to electrons and other nuclei
 =======================================================================
  
         Atom                  Potential
         ----                  ---------
     1)   O                  22.27526927
 
 
 ========================
 No memory problems found
 ========================
 
 Maximum number of active allocate calls:         477
 
 *******************************************************************************

                             A D F   E X I T
 NORMAL TERMINATION


 =================
 Timing Statistics
 =================
  
 Total Used :                     CPU=        0.70      System=        0.06     Elapsed=        1.29

 Calls  Section                     ( Mean, Percentage )
 ---------------------------------------------------------------------------------------------------
     3  ><      ................      0.00    0.71             0.00    0.00             0.00    0.56
     1  INIT    ................      0.04    6.28             0.01   18.33             0.50   38.71
     1  GEOMET  ................      0.02    3.42             0.02   31.67             0.06    4.65
     1  INPUTA  ................      0.00    0.57             0.00    1.67             0.01    0.45
     1  MAINSY  ................      0.01    1.85             0.00    5.00             0.02    1.80
     1  SYMFIT  ................      0.00    0.14             0.00    1.67             0.00    0.15
     1  CORORT  ................      0.00    0.29             0.00    0.00             0.00    0.21
     1  SYMORB  ................      0.00    0.14             0.00    1.67             0.00    0.12
     1  CLSMAT  ................      0.01    1.14             0.00    1.67             0.01    0.76
     1  ORTHON  ................      0.01    1.00             0.00    1.67             0.01    0.71
     1  GENPT   ................      0.02    3.14             0.00    0.00             0.02    1.89
     1  PTBAS   ................      0.01    0.86             0.00    1.67             0.01    0.66
    13  FOCKY   ................      0.03   64.48             0.00   13.33             0.04   36.62
    13  FOCKTR  ................      0.00    1.71             0.00    1.67             0.00    0.96
    13  SDIIS   ................      0.00    6.28             0.00   13.33             0.01    6.44
     1  COREPS  ................      0.03    3.99             0.00    0.00             0.03    2.17
     1  POPAN   ................      0.01    0.86             0.00    1.67             0.01    0.81
     1  DEBYE   ................      0.00    0.43             0.00    1.67             0.00    0.35
     1  EXIT PROCEDURE .........      0.02    2.71             0.00    3.33             0.03    1.97


 Currently Open Files (EXIT00)
 ====================

 Unit    Access Format  Status   Type       Ident (file)
 -------------------------------------------------------
   3      SEQ    FORM   TRANSP  NORMAL      LOGFILE
                                          ( logfile )


 Buffered I/O statistics
 =======================
 Memory available:                     67108864
 Number of records fitting in memory:     16131
 Input :   0.0% of                        24402  *4k bytes
 Output:  21.9% of                          973  *4k bytes
 Records from serial files evicted:           0
                    others evicted:           0
 Hash table lookups:      52752 with          0 conflicts (  0.00%)

 ***************************************************************************************************
 (LOGFILE)
 <Oct16-2019> <01:34:12>  DIRAC 2018  RunTime: Oct16-2019 01:34:12  Nodes: 1  Procs: 1
 <Oct16-2019> <01:34:12>  NORMAL TERMINATION
 <Oct16-2019> <01:34:12>  END
 <Oct16-2019> <01:34:17>  ADF 2018  RunTime: Oct16-2019 01:34:17  Nodes: 1  Procs: 1
 <Oct16-2019> <01:34:17>  Hydrogen (TZ2P)
 <Oct16-2019> <01:34:17>  RunType   : CREATE
 <Oct16-2019> <01:34:18>  Net Charge: 0 (Nuclei minus Electrons)
 <Oct16-2019> <01:34:18>  Symmetry  : ATOM
  Coordinates
    Atom         X           Y           Z   (Angstrom)
    1.H         0.000000    0.000000    0.000000
 <Oct16-2019> <01:34:18>  >>>> CORORT
 <Oct16-2019> <01:34:18>  >>>> CLSMAT
 <Oct16-2019> <01:34:18>  >>>> ORTHON
 <Oct16-2019> <01:34:18>  >>>> GENPT
 <Oct16-2019> <01:34:18>  Block Length=  64
 <Oct16-2019> <01:34:18>  >>>> PTBAS
 <Oct16-2019> <01:34:18>  >>>> CYCLE
 <Oct16-2019> <01:34:18>              |Error|         MaxErr       Wt(A-DIIS)
 <Oct16-2019> <01:34:18>      1      0.00000000      0.00000000
 <Oct16-2019> <01:34:18>      2      0.03080019      0.02591482
 <Oct16-2019> <01:34:18>      3      0.01140383      0.01135775    100.0
 <Oct16-2019> <01:34:18>      4      0.00327656      0.00327407      2.3
 <Oct16-2019> <01:34:18>      5      0.00010041      0.00009754      0.0
 <Oct16-2019> <01:34:18>      6      0.00000525      0.00000504      0.0
 <Oct16-2019> <01:34:18>      7      0.00000007      0.00000007      0.0
 <Oct16-2019> <01:34:18>      8      0.00000000      0.00000000      0.0
 <Oct16-2019> <01:34:18>  SCF converged
 <Oct16-2019> <01:34:18>      9      0.00000000      0.00000000      0.0
 <Oct16-2019> <01:34:18>  >>>> POPAN
 <Oct16-2019> <01:34:18>  >>>> DEBYE
 <Oct16-2019> <01:34:19>  NORMAL TERMINATION
 <Oct16-2019> <01:34:19>  END
 <Oct16-2019> <01:34:19>  DIRAC 2018  RunTime: Oct16-2019 01:34:19  Nodes: 1  Procs: 1
 <Oct16-2019> <01:34:19>  NORMAL TERMINATION
 <Oct16-2019> <01:34:19>  END
 <Oct16-2019> <01:34:19>  ADF 2018  RunTime: Oct16-2019 01:34:19  Nodes: 1  Procs: 1
 <Oct16-2019> <01:34:19>  Carbon (TZ2P)
 <Oct16-2019> <01:34:19>  RunType   : CREATE
 <Oct16-2019> <01:34:19>  Net Charge: 0 (Nuclei minus Electrons)
 <Oct16-2019> <01:34:19>  Symmetry  : ATOM
  Coordinates
    Atom         X           Y           Z   (Angstrom)
    1.C         0.000000    0.000000    0.000000
 <Oct16-2019> <01:34:19>  >>>> CORORT
 <Oct16-2019> <01:34:19>  >>>> CLSMAT
 <Oct16-2019> <01:34:19>  >>>> ORTHON
 <Oct16-2019> <01:34:19>  >>>> GENPT
 <Oct16-2019> <01:34:20>  Block Length=  72
 <Oct16-2019> <01:34:20>  >>>> PTBAS
 <Oct16-2019> <01:34:20>  >>>> CYCLE
 <Oct16-2019> <01:34:20>              |Error|         MaxErr       Wt(A-DIIS)
 <Oct16-2019> <01:34:20>      1      0.00000000      0.00000000
 <Oct16-2019> <01:34:20>      2      4.48405934      3.32161898    100.0
 <Oct16-2019> <01:34:20>      3      1.60718414      1.28408746    100.0
 <Oct16-2019> <01:34:20>      4      0.76426456      0.62272052    100.0
 <Oct16-2019> <01:34:20>      5      0.36119063      0.28553990    100.0
 <Oct16-2019> <01:34:20>      6      0.14821424      0.11559867    100.0
 <Oct16-2019> <01:34:20>      7      0.10108424      0.07867111     78.5
 <Oct16-2019> <01:34:20>      8      0.01786531      0.01387049     13.0
 <Oct16-2019> <01:34:20>      9      0.00195746      0.00153262      0.5
 <Oct16-2019> <01:34:20>     10      0.00001058      0.00000730      0.0
 <Oct16-2019> <01:34:20>     11      0.00000047      0.00000027      0.0
 <Oct16-2019> <01:34:20>     12      0.00000003      0.00000002      0.0
 <Oct16-2019> <01:34:20>     13      0.00000000      0.00000000      0.0
 <Oct16-2019> <01:34:20>  SCF converged
 <Oct16-2019> <01:34:20>     14      0.00000000      0.00000000      0.0
 <Oct16-2019> <01:34:20>  >>>> POPAN
 <Oct16-2019> <01:34:20>  >>>> DEBYE
 <Oct16-2019> <01:34:20>  NORMAL TERMINATION
 <Oct16-2019> <01:34:20>  END
 <Oct16-2019> <01:34:20>  DIRAC 2018  RunTime: Oct16-2019 01:34:20  Nodes: 1  Procs: 1
 <Oct16-2019> <01:34:20>  NORMAL TERMINATION
 <Oct16-2019> <01:34:20>  END
 <Oct16-2019> <01:34:21>  ADF 2018  RunTime: Oct16-2019 01:34:21  Nodes: 1  Procs: 1
 <Oct16-2019> <01:34:21>  Oxygen (TZ2P)
 <Oct16-2019> <01:34:21>  RunType   : CREATE
 <Oct16-2019> <01:34:21>  Net Charge: 0 (Nuclei minus Electrons)
 <Oct16-2019> <01:34:21>  Symmetry  : ATOM
  Coordinates
    Atom         X           Y           Z   (Angstrom)
    1.O         0.000000    0.000000    0.000000
 <Oct16-2019> <01:34:21>  >>>> CORORT
 <Oct16-2019> <01:34:21>  >>>> CLSMAT
 <Oct16-2019> <01:34:21>  >>>> ORTHON
 <Oct16-2019> <01:34:21>  >>>> GENPT
 <Oct16-2019> <01:34:21>  Block Length=  68
 <Oct16-2019> <01:34:21>  >>>> PTBAS
 <Oct16-2019> <01:34:21>  >>>> CYCLE
 <Oct16-2019> <01:34:21>              |Error|         MaxErr       Wt(A-DIIS)
 <Oct16-2019> <01:34:21>      1      0.00000000      0.00000000
 <Oct16-2019> <01:34:21>      2      8.77210307      5.53374266    100.0
 <Oct16-2019> <01:34:21>      3      3.60058093      2.49154808    100.0
 <Oct16-2019> <01:34:21>      4      1.20505529      0.62472425    100.0
 <Oct16-2019> <01:34:21>      5      1.46502638      0.81213311    100.0
 <Oct16-2019> <01:34:21>      6      0.15089362      0.09131786     91.2
 <Oct16-2019> <01:34:22>      7      0.14397311      0.08251182     82.3
 <Oct16-2019> <01:34:22>      8      0.00183259      0.00123681      0.2
 <Oct16-2019> <01:34:22>      9      0.00015629      0.00008105      0.0
 <Oct16-2019> <01:34:22>     10      0.00001324      0.00000629      0.0
 <Oct16-2019> <01:34:22>     11      0.00000006      0.00000003      0.0
 <Oct16-2019> <01:34:22>     12      0.00000000      0.00000000      0.0
 <Oct16-2019> <01:34:22>  SCF converged
 <Oct16-2019> <01:34:22>     13      0.00000000      0.00000000      0.0
 <Oct16-2019> <01:34:22>  >>>> POPAN
 <Oct16-2019> <01:34:22>  >>>> DEBYE
 <Oct16-2019> <01:34:22>  NORMAL TERMINATION
 <Oct16-2019> <01:34:22>  END

 *******************************************************************************
 *                                                                             *
 *  -------------------------------------                                      *
 *   Amsterdam Density Functional  (ADF)         2018                          *
 *  -------------------------------------                                      *
 *                                               r69431 2018-10-05             *
 *                                                                             *
 *                                                                             *
 *                            =====================                            *
 *                            |                   |                            *
 *                            |     D I R A C     |                            *
 *                            |                   |                            *
 *                            =====================                            *
 *                                                                             *
 *                                                                             *
 *   Online information and documentation:  https://www.scm.com/support/       *
 *   E-mail:  support@scm.com   info@scm.com                                   *
 *                                                                             *
 *   Scientific publications using ADF results must be properly referenced     *
 *   See the User Manuals (or the web site) for recommended citations          *
 *   The terms and conditions of the End User License Agreement apply to       *
 *   the use of ADF, https://www.scm.com/license-terms/                        *
 *                                                                             *
 **********************  x86_64_linux_intel / intelmpi  ************************
 
 Licensed to: Dr. Steinar Henden / Computer Centre University of Troms? / Troms? / NO
 SCM User ID: u7207
  
 DIRAC 2018  RunTime: Oct16-2019 01:34:22  Nodes: 1  Procs: 1

 Temporary files are created in /global/work/conradj/1871673/kid_0.329102727

1
   0  RUTHENIUM ATOM all electron RELATIVISTIC, Point Nuc, A 
 N J RN H ZN XION ANUC CLIGHT
 5000   15100.00000000197.36710137 44.00000000  0.00000000  101.904348  0.1370360E+03
  PH   PHI     EPS        DEL        DELRVR
  0.30  0.30     2500.00  0.00001000  0.00001000
 IDIRC  NC1  NDEBU NPRIN  IPUN IRCOR IWCOR
   1   300     0     0     0     0     0
   XALPHA      XLATTER      RNUC
  0.70000000  0.00000000  0.00000000 Point Charge
   XN   XL   XJ      XE          XZ      XDELL
  1.0  0.0  0.5   -1500.000       2.000     0.00000
  2.0  0.0  0.5    -325.000       2.000     0.00000
  2.0  1.0  0.5    -325.000       2.000     0.00000
  2.0  1.0  1.5    -325.000       4.000     0.00000
  3.0  0.0  0.5     -70.000       2.000     0.00000
  3.0  1.0  0.5     -70.000       2.000     0.00000
  3.0  1.0  1.5     -70.000       4.000     0.00000
  3.0  2.0  1.5     -60.000       4.000     0.00000
  3.0  2.0  2.5     -60.000       6.000     0.00000
  4.0  0.0  0.5     -10.000       2.000     0.00000
  4.0  1.0  0.5     -10.000       2.000     0.00000
  4.0  1.0  1.5     -10.000       4.000     0.00000
  4.0  2.0  1.5      -1.000       4.000     0.00000
  4.0  2.0  2.5      -1.000       3.000     0.00000
  5.0  0.0  0.5      -0.500       1.000     0.00000
 ICORP=  0  NPCL=  0  DEMP=0.00  PEPS=0.000000
 R(1)=  0.1000000E-08 D=  0.1005080E+01 RNUC=  0.0000000E+00
 converged at cycle   48  DENSITY AVERAGING    0.1536
  MAXIMUM ERROR IN R.V(R) IS   0.86639966E-05
 Q,EY,EV,EZ,ESUM,ETOT,RHO  0.440000E+02 -0.175144E+03 -0.743778E+04 -0.109632E+05 -0.272273E+04 -0.452922E+04  0.464241E-11


 DIRAC CALCULATION
1                      0  RUTHENIUM ATOM all electron RELATIVISTIC, Point Nuc, A and c from libtc


 EXCHANGE COEFFICIENT=  0.7000000           TAIL CORRECTION=  0.           NUCLEAR RADIUS=  0.000E+00
0                       ORBITAL    N    L    J     ELECTRONS     EIGENVALUE                DELTA OF EIGENV.

                          1S1/2  1.0  0.0  0.5     2.000       -0.8053136E+03                 0.6467428E-04
                          2S1/2  2.0  0.0  0.5     2.000       -0.1158381E+03                 0.4858983E-04
                          2P1/2  2.0  1.0  0.5     2.000       -0.1071337E+03                 0.5167810E-04
                          2P3/2  2.0  1.0  1.5     4.000       -0.1023206E+03                 0.5100834E-04
                          3S1/2  3.0  0.0  0.5     2.000       -0.2037168E+02                 0.2022855E-04
                          3P1/2  3.0  1.0  0.5     2.000       -0.1698568E+02                 0.2112999E-04
                          3P3/2  3.0  1.0  1.5     4.000       -0.1616777E+02                 0.2028099E-04
                          3D3/2  3.0  2.0  1.5     4.000       -0.1014611E+02                 0.2285945E-04
                          3D5/2  3.0  2.0  2.5     6.000       -0.9986348E+01                 0.2256675E-04
                          4S1/2  4.0  0.0  0.5     2.000       -0.2780276E+01                 0.1259664E-05
                          4P1/2  4.0  1.0  0.5     2.000       -0.1767429E+01                 0.8178871E-06
                          4P3/2  4.0  1.0  1.5     4.000       -0.1640836E+01                 0.6320224E-06
                          4D3/2  4.0  2.0  1.5     4.000       -0.1745958E+00                 0.4852755E-06
                          4D5/2  4.0  2.0  2.5     3.000       -0.1626674E+00                 0.5149445E-06
                          5S1/2  5.0  0.0  0.5     1.000       -0.1382034E+00                 0.6356129E-06


                                        NUCLEAR CHARGE=   44.000000
                            INTEGRAL OF CHARGE DENSITY=   44.000000
                           SUM OF THE ORBITAL ENERGIES=  -2722.7250
                                          TOTAL ENERGY=  -4529.2217
                                        KINETIC ENERGY=   4715.0520
                             NUCLEAR ATTRACTION ENERGY= -10963.1986
                             ELECTRON REPULSION ENERGY=   1850.2826
                                       EXCHANGE ENERGY=   -131.3577

 *******************************************************************************

                             D I R A C   E X I T
 NORMAL TERMINATION


 =================
 Timing Statistics
 =================
  
 Total Used :                     CPU=        0.61      System=        0.02     Elapsed=        0.70

 Calls  Section                     ( Mean, Percentage )
 ---------------------------------------------------------------------------------------------------
     2  ><      ................      0.00    0.00             0.00    0.00             0.00    0.00
     1  EXIT PROCEDURE .........      0.61  100.00             0.02  100.00             0.70  100.00


 Currently Open Files (EXIT00)
 ====================

 Unit    Access Format  Status   Type       Ident (file)
 -------------------------------------------------------
   3      SEQ    FORM   TRANSP  NORMAL      LOGFILE
                                          ( logfile )


 Buffered I/O statistics
 =======================
 Memory available:                     67108864
 Number of records fitting in memory:     16131
 Input : 100.0% of                            0  *4k bytes
 Output: 100.0% of                            0  *4k bytes
 Records from serial files evicted:           0
                    others evicted:           0
 Hash table lookups:          0 with          0 conflicts (100.00%)
 
Create Ru   file=TZ2P-Ru
XC
  gga OLYP
End
relativistic ZORA
Corepotentials t12.rel
End

 *******************************************************************************
 *                                                                             *
 *  -------------------------------------                                      *
 *   Amsterdam Density Functional  (ADF)         2018                          *
 *  -------------------------------------                                      *
 *                                               r69431 2018-10-05             *
 *                                                                             *
 *                                                                             *
 *                              =================                              *
 *                              |               |                              *
 *                              |     A D F     |                              *
 *                              |               |                              *
 *                              =================                              *
 *                                                                             *
 *                                                                             *
 *   Online information and documentation:  https://www.scm.com/support/       *
 *   E-mail:  support@scm.com   info@scm.com                                   *
 *                                                                             *
 *   Scientific publications using ADF results must be properly referenced     *
 *   See the User Manuals (or the web site) for recommended citations          *
 *   The terms and conditions of the End User License Agreement apply to       *
 *   the use of ADF, https://www.scm.com/license-terms/                        *
 *                                                                             *
 **********************  x86_64_linux_intel / intelmpi  ************************
 
 Licensed to: Dr. Steinar Henden / Computer Centre University of Troms? / Troms? / NO
 SCM User ID: u7207
  
 ADF 2018  RunTime: Oct16-2019 01:34:23  Nodes: 1  Procs: 1

 Temporary files are created in /global/work/conradj/1871673/kid_0.748139852

 Ruthenium (TZ2P, all electron)


 ===========================
 A T T A C H E D   F I L E S
 ===========================
  
 CREATE - Data File:    TZ2P-Ru
                        Ruthenium (TZ2P, all electron)
 Core Potentials:
         file : t12.rel


 ===============================
 M O D E L   P A R A M E T E R S
 ===============================
  
 DENSITY FUNCTIONAL POTENTIAL (scf)
    LDA:                               Exchange only                           == Not Default ==
    Gradient Corrections:              OPTX LYP                                == Not Default ==

 SPIN  (restricted / unrestr.)
    Molecule:                          Restricted                               

 OTHER ASPECTS
    Relativistic Corrections:          scalar (ZORA,MAPA)                      == Not Default ==

    Nuclear Charge Density Model:      Point Charge Nuclei                      
    Core Treatment:                    Frozen Orbital(s)                        

    Hyperfine or Zeeman Interaction:   ---                                      


 =====================================
 S Y M M E T R Y ,   E L E C T R O N S
 =====================================
  
 Symmetry: ATOM

 Irreducible Representations, including subspecies
 -------------------------------------------------
 S
 P:x  P:y  P:z
 D:z2  D:x2-y2  D:xy  D:xz  D:yz
 F:z3  F:z  F:xyz  F:z2x  F:z2y  F:x  F:y


 Configuration of Valence Electrons
 ==================================

          Occupation Numbers
          -------------------------------------------------
 S        4*2 1
 P        3*6
 D        10 7
 F        0
          -------------------------------------------------

 Total:   44

 Net Charge: 0 (Nuclei minus Electrons)

 Preset values for MO occupations will be applied through SCF cycle no. 1000000
 Thereafter, the program will assign electrons to MOs that are spatially
 similar to the occupied MOs in a "reference" cycle ("KeepOrbitals").
 The reference cycle is always the PREVIOUS cycle: it will evolve with
 the SCF procedure.


 ================================
 (Slater-type)  F U N C T I O N S  ***  (Basis and Fit)  ***
 ================================
  

 Atom Type    1  (Ru)
 ==============

 Valence Basis Sets:  27
 -----------------------
   1 S  288.000000
   1 S   71.900000
   1 S   43.700000
   2 S   51.900000
   2 S   18.550000
   3 S    9.550000
   3 S    6.100000
   4 S    5.600000
   4 S    3.600000
   5 S    2.300000
   5 S    1.400000
   5 S    0.890000
   2 P   27.400000
   2 P   17.750000
   3 P   10.700000
   3 P    7.600000
   4 P    5.500000
   4 P    3.650000
   4 P    2.500000
   3 D   16.400000
   3 D    9.750000
   3 D    6.350000
   4 D    4.000000
   4 D    2.150000
   4 D    1.140000
   5 P    1.400000
   4 F    2.000000


 BAS: List of all Elementary Cartesian Basis Functions
 =====================================================

 The numbering in the list below (to the right of the function characteristics) is referred
 to in print-outs of MO eigenvectors and Mulliken populations in the BAS representation
 (as contrasted to the SFO representation).

 Notes:
 1. The functions are characterized by a polynomial prefactor (powers of x,y,z and r) and
    an exponential decay factor alpha.
 2. Since the basis sets are specific for an atom TYPE, the individual functions occur on
    all atoms of that type.
 3. The word 'Core' in the left margin signals that it is a Core Function (CF) : not a
    degree of freedom in the valence set, but only used to ensure orthogonalization of
    the other valence basis functions on the frozen Core Orbitals.


 (power of) X  Y  Z  R     Alpha  on Atom
            ==========     =====     ==========

 Ru                                   1
                                  ---------------------------------------------------------------------------
            0  0  0  0   288.000      1
            0  0  0  0    71.900      2
            0  0  0  0    43.700      3
            0  0  0  1    51.900      4
            0  0  0  1    18.550      5
            0  0  0  2     9.550      6
            0  0  0  2     6.100      7
            0  0  0  3     5.600      8
            0  0  0  3     3.600      9
            0  0  0  4     2.300     10
            0  0  0  4     1.400     11
            0  0  0  4     0.890     12
            1  0  0  0    27.400     13
            0  1  0  0    27.400     14
            0  0  1  0    27.400     15
            1  0  0  0    17.750     16
            0  1  0  0    17.750     17
            0  0  1  0    17.750     18
            1  0  0  1    10.700     19
            0  1  0  1    10.700     20
            0  0  1  1    10.700     21
            1  0  0  1     7.600     22
            0  1  0  1     7.600     23
            0  0  1  1     7.600     24
            1  0  0  2     5.500     25
            0  1  0  2     5.500     26
            0  0  1  2     5.500     27
            1  0  0  2     3.650     28
            0  1  0  2     3.650     29
            0  0  1  2     3.650     30
            1  0  0  2     2.500     31
            0  1  0  2     2.500     32
            0  0  1  2     2.500     33
            2  0  0  0    16.400     34
            1  1  0  0    16.400     35
            1  0  1  0    16.400     36
            0  2  0  0    16.400     37
            0  1  1  0    16.400     38
            0  0  2  0    16.400     39
            2  0  0  0     9.750     40
            1  1  0  0     9.750     41
            1  0  1  0     9.750     42
            0  2  0  0     9.750     43
            0  1  1  0     9.750     44
            0  0  2  0     9.750     45
            2  0  0  0     6.350     46
            1  1  0  0     6.350     47
            1  0  1  0     6.350     48
            0  2  0  0     6.350     49
            0  1  1  0     6.350     50
            0  0  2  0     6.350     51
            2  0  0  1     4.000     52
            1  1  0  1     4.000     53
            1  0  1  1     4.000     54
            0  2  0  1     4.000     55
            0  1  1  1     4.000     56
            0  0  2  1     4.000     57
            2  0  0  1     2.150     58
            1  1  0  1     2.150     59
            1  0  1  1     2.150     60
            0  2  0  1     2.150     61
            0  1  1  1     2.150     62
            0  0  2  1     2.150     63
            2  0  0  1     1.140     64
            1  1  0  1     1.140     65
            1  0  1  1     1.140     66
            0  2  0  1     1.140     67
            0  1  1  1     1.140     68
            0  0  2  1     1.140     69
            1  0  0  3     1.400     70
            0  1  0  3     1.400     71
            0  0  1  3     1.400     72
            3  0  0  0     2.000     73
            2  1  0  0     2.000     74
            2  0  1  0     2.000     75
            1  2  0  0     2.000     76
            1  1  1  0     2.000     77
            1  0  2  0     2.000     78
            0  3  0  0     2.000     79
            0  2  1  0     2.000     80
            0  1  2  0     2.000     81
            0  0  3  0     2.000     82

 Total number of charge fitting functions (nprimf)       237
 Total number of Cartesian basis functions (naos)         82
 Total number of Cartesian core functions  (ncos)          0


 BAS: List of all Elementary Cartesian Basis Functions
 =====================================================

 The numbering in the list below (to the right of the function characteristics) is referred
 to in print-outs of MO eigenvectors and Mulliken populations in the BAS representation
 (as contrasted to the SFO representation).

 Notes:
 1. The functions are characterized by a polynomial prefactor (powers of x,y,z and r) and
    an exponential decay factor alpha.
 2. Since the basis sets are specific for an atom TYPE, the individual functions occur on
    all atoms of that type.
 3. The word 'Core' in the left margin signals that it is a Core Function (CF) : not a
    degree of freedom in the valence set, but only used to ensure orthogonalization of
    the other valence basis functions on the frozen Core Orbitals.


 (power of) X  Y  Z  R     Alpha  on Atom
            ==========     =====     ==========

 Ru                                   1
                                  ---------------------------------------------------------------------------
            0  0  0  0   288.000      1
            0  0  0  0    71.900      2
            0  0  0  0    43.700      3
            0  0  0  1    51.900      4
            0  0  0  1    18.550      5
            0  0  0  2     9.550      6
            0  0  0  2     6.100      7
            0  0  0  3     5.600      8
            0  0  0  3     3.600      9
            0  0  0  4     2.300     10
            0  0  0  4     1.400     11
            0  0  0  4     0.890     12
            1  0  0  0    27.400     13
            0  1  0  0    27.400     14
            0  0  1  0    27.400     15
            1  0  0  0    17.750     16
            0  1  0  0    17.750     17
            0  0  1  0    17.750     18
            1  0  0  1    10.700     19
            0  1  0  1    10.700     20
            0  0  1  1    10.700     21
            1  0  0  1     7.600     22
            0  1  0  1     7.600     23
            0  0  1  1     7.600     24
            1  0  0  2     5.500     25
            0  1  0  2     5.500     26
            0  0  1  2     5.500     27
            1  0  0  2     3.650     28
            0  1  0  2     3.650     29
            0  0  1  2     3.650     30
            1  0  0  2     2.500     31
            0  1  0  2     2.500     32
            0  0  1  2     2.500     33
            2  0  0  0    16.400     34
            1  1  0  0    16.400     35
            1  0  1  0    16.400     36
            0  2  0  0    16.400     37
            0  1  1  0    16.400     38
            0  0  2  0    16.400     39
            2  0  0  0     9.750     40
            1  1  0  0     9.750     41
            1  0  1  0     9.750     42
            0  2  0  0     9.750     43
            0  1  1  0     9.750     44
            0  0  2  0     9.750     45
            2  0  0  0     6.350     46
            1  1  0  0     6.350     47
            1  0  1  0     6.350     48
            0  2  0  0     6.350     49
            0  1  1  0     6.350     50
            0  0  2  0     6.350     51
            2  0  0  1     4.000     52
            1  1  0  1     4.000     53
            1  0  1  1     4.000     54
            0  2  0  1     4.000     55
            0  1  1  1     4.000     56
            0  0  2  1     4.000     57
            2  0  0  1     2.150     58
            1  1  0  1     2.150     59
            1  0  1  1     2.150     60
            0  2  0  1     2.150     61
            0  1  1  1     2.150     62
            0  0  2  1     2.150     63
            2  0  0  1     1.140     64
            1  1  0  1     1.140     65
            1  0  1  1     1.140     66
            0  2  0  1     1.140     67
            0  1  1  1     1.140     68
            0  0  2  1     1.140     69
            1  0  0  3     1.400     70
            0  1  0  3     1.400     71
            0  0  1  3     1.400     72
            3  0  0  0     2.000     73
            2  1  0  0     2.000     74
            2  0  1  0     2.000     75
            1  2  0  0     2.000     76
            1  1  1  0     2.000     77
            1  0  2  0     2.000     78
            0  3  0  0     2.000     79
            0  2  1  0     2.000     80
            0  1  2  0     2.000     81
            0  0  3  0     2.000     82
1
 ***************************************************************************************************


                                              ***********************
                                              *  T E C H N I C A L  *
                                              ***********************
  


 =============================================================
 P A R A L L E L I Z A T I O N  and  V E C T O R I Z A T I O N
 =============================================================
  
 Nr of parallel processes:                                1
 Maximum vector length in NumInt loops:                 128

 IO buffersize (Mb):                                     64.000000


 =====================
 S C F   U P D A T E S
 =====================
  
 Max. nr. of cycles:                               300
 Convergence criterion:                              0.0000000100
   secondary criterion:                              0.0000000100

 Mix parameter (when DIIS does not apply):           0.2000000000
 Special mix parameter for the first cycle:          1.0000000000
 Mixed ADIIS+DIIS will be used
    Max number of expansion vectors:                10
    Pure ADIIS when Max([F,P]) is above              0.1000000000
    Pure DIIS when Max([F,P]) is below               0.0010000000
 Automatic ElectronSmearing (in case of problematic SCF convergence) disabled


 =================
 P R E C I S I O N  ***  (General: NumInt, NeglectFunctionTails, ...)  ***
 =================
  

 NumInt:           Target precision:                12.0000000000
 -------           Initial precision:               10.0000000000
                   Min. precision (optimization):   10.0000000000

 Neglect Functions:          Basis functions:        0.1000000000E-13
 ------------------          Fit functions:          0.1000000000E-13


 ===========================
 L I N E A R   S C A L I N G
 ===========================
  

 Cut-off radii density fit:                        0.1000000000E-97
 Overlap cut-off criterion AO matrix elements:     0.1000000000E-97
 Cut-offs for Coulomb potential and fitted density:0.1000000000E-97
 Cut-off criterion for Coulomb multipole terms:    0.1000000000E-97
 Progressive Convergence parameter:                 0.000000000    
1
 ***************************************************************************************************


                                            ***************************
                                            *  C O M P U T A T I O N  *
                                            ***************************
  

 Number of elements of the density matrix on this node (used, total):      3403      3403


 ===========================================
 Numerical Integration : Fuzzy Cells (Becke)
 ===========================================
  
 Becke grid quality: VERYGOOD       
  
 Lebedev angular grid order:             min:  13 max:  41
 Nr. of radial points:                   min: 149 max: 149

 Total nr. of points:        149
 Nr. of blocks:                2
 Block length:                75
 Nr. of dummy points:          1


 Test of Precision of the Numerical Integration Grid
 ===================================================

 Integral of the Total Core Density:                   0.00000000000000


 ========================
 Density Fitting (zlmFit)
 ========================
  
 ZlmFit Fit Quality: VERYGOOD       
  
 Max L-expansion:                        min:   0 max:   0
 Nr. of radial interpolation points:     min: 360 max: 360


 =====
 S C F  ***  ScaSCF  ***
 =====
  

 CYCLE    1
 SCF Error: norm([F,P])=      0.000000000000, max([F,P])=      0.000000000000
 orbitals (Q,E):
 ---------------
 S :1...12           ( 2.00  -989.1677)  ( 2.00  -248.7282)  ( 2.00  -108.8557)  ( 2.00   -60.2335)
                     ( 1.00   -37.6931)  ( 0.00   -24.7973)  ( 0.00   -15.9349)  ( 0.00    -9.8518)
                     ( 0.00    -5.8515)  ( 0.00   415.9727)  ( 0.00  3890.7018)  ( 0.00 19472.0663)
 P :1...8            ( 6.00  -244.5615)  ( 6.00  -108.2784)  ( 6.00   -60.5994)  ( 0.00   -38.2744)
                     ( 0.00   -25.4392)  ( 0.00   -16.7685)  ( 0.00    -9.7944)  ( 0.00    88.4922)
 D :1...6            (10.00  -107.6704)  ( 7.00   -59.8814)  ( 0.00   -36.4332)  ( 0.00   -24.2526)
                     ( 0.00   -16.7043)  ( 0.00    -9.4689)
 F :1...1            ( 0.00   -19.9991)

 CYCLE    2
  SDIIS (wt  0.000):  1.0000  0.0000
 A-DIIS (wt  1.000):  0.0000  1.0000
  DIIS coefficients:  0.0000  1.0000
 SCF Error: norm([F,P])=    211.917482324712, max([F,P])=     38.298492124879
 orbitals (Q,E):
 ---------------
 S :1...6            ( 2.00  -746.5035)  ( 2.00   -72.4682)  ( 2.00    -2.0188)  ( 2.00    -0.0061)
                     ( 1.00     0.1633)  ( 0.00     0.5706)
 P :1...4            ( 6.00   -57.8833)  ( 6.00     0.0877)  ( 6.00     0.3299)  ( 0.00     1.2960)
 D :1...3            (10.00     0.2532)  ( 7.00     1.1310)  ( 0.00     4.0593)
 F :1...1            ( 0.00     1.7733)

 CYCLE    3
  SDIIS (wt  0.000):  0.1568  0.8432
 A-DIIS (wt  1.000):  0.5254  0.4746
  DIIS coefficients:  0.5254  0.4746
 SCF Error: norm([F,P])=     86.256251124733, max([F,P])=     24.206873914512
 orbitals (Q,E):
 ---------------
 S :1...6            ( 2.00  -802.1645)  ( 2.00  -117.6513)  ( 2.00   -26.2877)  ( 2.00    -7.6314)
                     ( 1.00    -2.4020)  ( 0.00    -0.4940)
 P :1...4            ( 6.00  -104.7730)  ( 6.00   -22.2832)  ( 6.00    -6.3290)  ( 0.00    -1.8757)
 D :1...3            (10.00   -15.8812)  ( 7.00    -4.3293)  ( 0.00    -1.0466)
 F :1...1            ( 0.00    -1.1807)

 CYCLE    4
  SDIIS (wt  0.000):  0.0257 -0.0022  0.9764
 A-DIIS (wt  1.000):  0.0000  0.0000  1.0000
  DIIS coefficients:  0.0000  0.0000  1.0000
 SCF Error: norm([F,P])=     14.344345380294, max([F,P])=      3.380830924941
 orbitals (Q,E):
 ---------------
 S :1...6            ( 2.00  -802.4635)  ( 2.00  -112.5855)  ( 2.00   -17.0487)  ( 2.00    -0.9224)
                     ( 1.00     0.0528)  ( 0.00     0.1580)
 P :1...4            ( 6.00  -100.5373)  ( 6.00   -13.1102)  ( 6.00    -0.1506)  ( 0.00     0.2485)
 D :1...3            (10.00    -6.7186)  ( 7.00     0.2649)  ( 0.00     0.8921)
 F :1...1            ( 0.00     1.4272)

 CYCLE    5
  SDIIS (wt  0.000):  0.0106 -0.0105  0.3807  0.6192
 A-DIIS (wt  1.000):  0.0000  0.0000  0.6480  0.3520
  DIIS coefficients:  0.0000  0.0000  0.6480  0.3520
 SCF Error: norm([F,P])=     10.123253627664, max([F,P])=      2.446766926713
 orbitals (Q,E):
 ---------------
 S :1...6            ( 2.00  -805.9735)  ( 2.00  -116.2119)  ( 2.00   -20.3513)  ( 2.00    -2.9379)
                     ( 1.00    -0.3175)  ( 0.00     0.0305)
 P :1...4            ( 6.00  -104.1669)  ( 6.00   -16.4092)  ( 6.00    -1.8784)  ( 0.00    -0.1127)
 D :1...3            (10.00   -10.0507)  ( 7.00    -0.4153)  ( 0.00     0.1460)
 F :1...1            ( 0.00     0.6137)

 CYCLE    6
  SDIIS (wt  0.000):  0.0001 -0.0001  0.0914 -0.0010  0.9097
 A-DIIS (wt  1.000):  0.0000  0.0000  0.0000  0.0000  1.0000
  DIIS coefficients:  0.0000  0.0000  0.0000  0.0000  1.0000
 SCF Error: norm([F,P])=      1.484951528332, max([F,P])=      0.344464721110
 orbitals (Q,E):
 ---------------
 S :1...6            ( 2.00  -805.1663)  ( 2.00  -115.9310)  ( 2.00   -20.5130)  ( 2.00    -2.8120)
                     ( 1.00    -0.1151)  ( 0.00     0.0492)
 P :1...4            ( 6.00  -103.8100)  ( 6.00   -16.5612)  ( 6.00    -1.7080)  ( 0.00     0.0215)
 D :1...3            (10.00   -10.1881)  ( 7.00    -0.1661)  ( 0.00     0.2085)
 F :1...1            ( 0.00     0.9084)

 CYCLE    7
  SDIIS (wt  0.017): -0.0002  0.0001  0.0208  0.0146  0.3171  0.6474
 A-DIIS (wt  0.983):  0.0000  0.0000  0.0000  0.0000  0.0000  1.0000
  DIIS coefficients: -0.0000  0.0000  0.0004  0.0003  0.0055  0.9939
 SCF Error: norm([F,P])=      0.449776958817, max([F,P])=      0.098295111472
 orbitals (Q,E):
 ---------------
 S :1...6            ( 2.00  -804.9385)  ( 2.00  -115.6564)  ( 2.00   -20.2433)  ( 2.00    -2.7161)
                     ( 1.00    -0.1364)  ( 0.00     0.0278)
 P :1...4            ( 6.00  -103.5406)  ( 6.00   -16.2928)  ( 6.00    -1.6328)  ( 0.00     0.0031)
 D :1...3            (10.00    -9.9168)  ( 7.00    -0.1464)  ( 0.00     0.2039)
 F :1...1            ( 0.00     0.8823)

 CYCLE    8
  SDIIS (wt  0.000): -0.0000  0.0000  0.0017 -0.0015  0.1016  0.5480  0.3502
 A-DIIS (wt  1.000):  0.0000  0.0000  0.0000  0.0000  0.0000  0.6689  0.3311
  DIIS coefficients:  0.0000  0.0000  0.0000  0.0000  0.0000  0.6689  0.3311
 SCF Error: norm([F,P])=      0.618568145885, max([F,P])=      0.156572199077
 orbitals (Q,E):
 ---------------
 S :1...6            ( 2.00  -805.1341)  ( 2.00  -115.8420)  ( 2.00   -20.3900)  ( 2.00    -2.7994)
                     ( 1.00    -0.1482)  ( 0.00     0.0239)
 P :1...4            ( 6.00  -103.7289)  ( 6.00   -16.4396)  ( 6.00    -1.7083)  ( 0.00    -0.0048)
 D :1...3            (10.00   -10.0669)  ( 7.00    -0.1951)  ( 0.00     0.1935)
 F :1...1            ( 0.00     0.8570)

 CYCLE    9
  SDIIS (wt  0.884): -0.0000  0.0000  0.0001 -0.0004  0.0391  0.2670  0.1030  0.5912
 A-DIIS (wt  0.116):  0.0000  0.0000  0.0000  0.0000  0.0000  0.0000  0.0000  1.0000
  DIIS coefficients: -0.0000  0.0000  0.0001 -0.0003  0.0345  0.2360  0.0911  0.6387
 SCF Error: norm([F,P])=      0.070401181345, max([F,P])=      0.012507545526
 orbitals (Q,E):
 ---------------
 S :1...6            ( 2.00  -805.1509)  ( 2.00  -115.8606)  ( 2.00   -20.4042)  ( 2.00    -2.7950)
                     ( 1.00    -0.1411)  ( 0.00     0.0265)
 P :1...4            ( 6.00  -103.7474)  ( 6.00   -16.4538)  ( 6.00    -1.7023)  ( 0.00     0.0012)
 D :1...3            (10.00   -10.0816)  ( 7.00    -0.1862)  ( 0.00     0.1977)
 F :1...1            ( 0.00     0.8678)

 CYCLE   10
  SDIIS (wt  0.996): -0.0000 -0.0000 -0.0000 -0.0000  0.0014  0.0326  0.0062  0.1884  0.7714
 A-DIIS (wt  0.004):  0.0000  0.0000  0.0000  0.0000  0.0000  0.0000  0.0000  0.0000  1.0000
  DIIS coefficients: -0.0000 -0.0000 -0.0000 -0.0000  0.0014  0.0324  0.0062  0.1876  0.7724
 SCF Error: norm([F,P])=      0.007477709437, max([F,P])=      0.001445318290
 orbitals (Q,E):
 ---------------
 S :1...6            ( 2.00  -805.1480)  ( 2.00  -115.8582)  ( 2.00   -20.4034)  ( 2.00    -2.7955)
                     ( 1.00    -0.1413)  ( 0.00     0.0259)
 P :1...4            ( 6.00  -103.7449)  ( 6.00   -16.4530)  ( 6.00    -1.7029)  ( 0.00     0.0012)
 D :1...3            (10.00   -10.0806)  ( 7.00    -0.1868)  ( 0.00     0.1978)
 F :1...1            ( 0.00     0.8672)

 CYCLE   11
  SDIIS (wt  1.000):  0.0000  0.0000  0.0000  0.0000 -0.0001 -0.0022 -0.0006 -0.0108 -0.0319  1.0456
  DIIS coefficients:  0.0000  0.0000  0.0000  0.0000 -0.0001 -0.0022 -0.0006 -0.0108 -0.0319  1.0456
 SCF Error: norm([F,P])=      0.000145587682, max([F,P])=      0.000026918026
 orbitals (Q,E):
 ---------------
 S :1...6            ( 2.00  -805.1481)  ( 2.00  -115.8583)  ( 2.00   -20.4035)  ( 2.00    -2.7956)
                     ( 1.00    -0.1413)  ( 0.00     0.0258)
 P :1...4            ( 6.00  -103.7450)  ( 6.00   -16.4531)  ( 6.00    -1.7029)  ( 0.00     0.0012)
 D :1...3            (10.00   -10.0807)  ( 7.00    -0.1868)  ( 0.00     0.1978)
 F :1...1            ( 0.00     0.8672)

 CYCLE   12
  SDIIS (wt  1.000): -0.0000 -0.0000  0.0000 -0.0000 -0.0001  0.0001 -0.0014 -0.0016  0.0602  0.9428
  DIIS coefficients: -0.0000 -0.0000  0.0000 -0.0000 -0.0001  0.0001 -0.0014 -0.0016  0.0602  0.9428
 SCF Error: norm([F,P])=      0.000043462672, max([F,P])=      0.000014307554
 orbitals (Q,E):
 ---------------
 S :1...6            ( 2.00  -805.1481)  ( 2.00  -115.8582)  ( 2.00   -20.4035)  ( 2.00    -2.7955)
                     ( 1.00    -0.1413)  ( 0.00     0.0258)
 P :1...4            ( 6.00  -103.7449)  ( 6.00   -16.4530)  ( 6.00    -1.7029)  ( 0.00     0.0012)
 D :1...3            (10.00   -10.0807)  ( 7.00    -0.1868)  ( 0.00     0.1979)
 F :1...1            ( 0.00     0.8672)

 CYCLE   13
  SDIIS (wt  1.000):  0.0000 -0.0000  0.0000 -0.0000  0.0000  0.0001  0.0002  0.0332  0.9665
  DIIS coefficients:  0.0000 -0.0000  0.0000 -0.0000  0.0000  0.0001  0.0002  0.0332  0.9665
 SCF Error: norm([F,P])=      0.000002377555, max([F,P])=      0.000000765463
 orbitals (Q,E):
 ---------------
 S :1...6            ( 2.00  -805.1481)  ( 2.00  -115.8582)  ( 2.00   -20.4035)  ( 2.00    -2.7955)
                     ( 1.00    -0.1413)  ( 0.00     0.0258)
 P :1...4            ( 6.00  -103.7449)  ( 6.00   -16.4530)  ( 6.00    -1.7029)  ( 0.00     0.0012)
 D :1...3            (10.00   -10.0807)  ( 7.00    -0.1868)  ( 0.00     0.1979)
 F :1...1            ( 0.00     0.8672)

 CYCLE   14
  SDIIS (wt  1.000):  0.0000  0.0000  0.0000 -0.0003  0.0103  0.9900
  DIIS coefficients:  0.0000  0.0000  0.0000 -0.0003  0.0103  0.9900
 SCF Error: norm([F,P])=      0.000000057359, max([F,P])=      0.000000016710
 orbitals (Q,E):
 ---------------
 S :1...6            ( 2.00  -805.1481)  ( 2.00  -115.8582)  ( 2.00   -20.4035)  ( 2.00    -2.7955)
                     ( 1.00    -0.1413)  ( 0.00     0.0258)
 P :1...4            ( 6.00  -103.7449)  ( 6.00   -16.4530)  ( 6.00    -1.7029)  ( 0.00     0.0012)
 D :1...3            (10.00   -10.0807)  ( 7.00    -0.1868)  ( 0.00     0.1979)
 F :1...1            ( 0.00     0.8672)

 CYCLE   15
  SDIIS (wt  1.000):  0.0000  0.0000 -0.0000  0.0013  0.0365  0.9622
  DIIS coefficients:  0.0000  0.0000 -0.0000  0.0013  0.0365  0.9622
 SCF Error: norm([F,P])=      0.000000002253, max([F,P])=      0.000000000752
 orbitals (Q,E):
 ---------------
 S :1...6            ( 2.00  -805.1481)  ( 2.00  -115.8582)  ( 2.00   -20.4035)  ( 2.00    -2.7955)
                     ( 1.00    -0.1413)  ( 0.00     0.0258)
 P :1...4            ( 6.00  -103.7449)  ( 6.00   -16.4530)  ( 6.00    -1.7029)  ( 0.00     0.0012)
 D :1...3            (10.00   -10.0807)  ( 7.00    -0.1868)  ( 0.00     0.1979)
 F :1...1            ( 0.00     0.8672)

 SCF CONVERGED

 CYCLE   16
1
 ***************************************************************************************************


                                                *******************
                                                *  R E S U L T S  *
                                                *******************
  
 *** Setting up for NEW gradients in Focky
 *** Using FIT density in Focky

 Scaled ZORA Orbital Energies, per Irrep and Spin:
 =================================================
                        Occup              E (au)              E (eV)       Diff (eV) with prev. cycle
                        -----      --------------------        ------       --------------------------
 S
               1        2.000     -0.80514808864318E+03    -21909.194               2.47E-11
               2        2.000     -0.11585824759832E+03     -3152.663              -3.28E-10
               3        2.000     -0.20403481874769E+02      -555.207              -1.92E-10
               4        2.000     -0.27955359085609E+01       -76.070              -9.28E-11
               5        1.000     -0.14133454027075E+00        -3.846               9.50E-11
               6        0.000      0.25819994430465E-01         0.703
               7        0.000      0.43503348361655E+00        11.838
               8        0.000      0.27333850038184E+01        74.379
               9        0.000      0.17477474004473E+02       475.586
              10        0.000      0.56900261062262E+03     15483.349
              11        0.000      0.40479688625154E+04    110150.837
              12        0.000      0.19564277480117E+05    532371.077
 P
               1        6.000     -0.10374494128299E+03     -2823.043              -3.42E-10
               2        6.000     -0.16453031354049E+02      -447.710              -2.47E-10
               3        6.000     -0.17029178494088E+01       -46.339              -6.96E-11
               4        0.000      0.11598927513737E-02         0.032
               5        0.000      0.68495947279454E+00        18.639
               6        0.000      0.41070480295629E+01       111.758
               7        0.000      0.22967955658395E+02       624.990
               8        0.000      0.21766097799572E+03      5922.857
 D
               1       10.000     -0.10080656163633E+02      -274.309              -2.72E-10
               2        7.000     -0.18677793343730E+00        -5.082              -6.62E-12
               3        0.000      0.19785122629706E+00         5.384
               4        0.000      0.13955286276092E+01        37.974
               5        0.000      0.96523425522046E+01       262.654
               6        0.000      0.64084376582196E+02      1743.825
 F
               1        0.000      0.86717874024820E+00        23.597


 Partially Occupied:
               5 S                -0.14133454027075E+00
               2 D                -0.18677793343730E+00
  
 HOMO :        3 P                -0.17029178494088E+01
 LUMO :        4 P                 0.11598927513737E-02
  


 Orbital Energies, all Irreps
 ========================================

 Irrep        no.  (spin)   Occup              E (au)                E (eV)
 ---------------------------------------------------------------------------
 S             1             2.00       -0.80514808864318E+03    -21909.1942
 S             2             2.00       -0.11585824759832E+03     -3152.6633
 P             1             6.00       -0.10374494128299E+03     -2823.0435
 S             3             2.00       -0.20403481874769E+02      -555.2070
 P             2             6.00       -0.16453031354049E+02      -447.7098
 D             1            10.00       -0.10080656163633E+02      -274.3086
 S             4             2.00       -0.27955359085609E+01       -76.0704
 P             3             6.00       -0.17029178494088E+01       -46.3388
 D             2             7.00       -0.18677793343730E+00        -5.0825
 S             5             1.00       -0.14133454027075E+00        -3.8459
 P             4             0.00        0.11598927513737E-02         0.0316
 S             6             0.00        0.25819994430465E-01         0.7026
 D             3             0.00        0.19785122629706E+00         5.3838
 S             7             0.00        0.43503348361655E+00        11.8379
 P             5             0.00        0.68495947279454E+00        18.6387
 F             1             0.00        0.86717874024820E+00        23.5971
 D             4             0.00        0.13955286276092E+01        37.9743
 S             8             0.00        0.27333850038184E+01        74.3792
 P             6             0.00        0.41070480295629E+01       111.7585
 D             5             0.00        0.96523425522046E+01       262.6536
 S             9             0.00        0.17477474004473E+02       475.5863
 P             7             0.00        0.22967955658395E+02       624.9899
 D             6             0.00        0.64084376582196E+02      1743.8246
 P             8             0.00        0.21766097799572E+03      5922.8566
 S            10             0.00        0.56900261062262E+03     15483.3488
 S            11             0.00        0.40479688625154E+04    110150.8373
 S            12             0.00        0.19564277480117E+05    532371.0775


 All Electron Calculation, thus no Orbital Energies of the Core Orbitals are calculated


 =======================================
 M U L L I K E N   P O P U L A T I O N S
 =======================================
  
 The survey below gives for each atom:
 a) the total charge (Z minus electrons)
 b) the net spin polarization (nr of electrons spin-A minus spin-B)
 c) for each spin the atomic electron valence density (integrated) per L-value.

 Atom              Charge    Spin density          S         P         D         F
 ----              ------    ------------       ------    ------    ------    ------
 1 Ru             -0.0000                       9.0000   18.0000   17.0000    0.0000

 Populations of individual BAS functions
 ----------------------------------------
 1 Ru           0.0060  0.2180  1.9592 -0.2529  2.0672  1.8732 -0.0305  1.4349  0.7402  0.3836
                0.4682  0.1329  0.5369  0.5369  0.5369  1.4380  1.4380  1.4380  1.1440  1.1440
                1.1440  0.8674  0.8674  0.8674  0.7961  0.7961  0.7961  1.0711  1.0711  1.0711
                0.1461  0.1461  0.1461  0.1737  0.2605  0.2605  0.1737  0.2605  0.1737  0.7947
                1.1920  1.1920  0.7947  1.1920  0.7947  0.3855  0.5782  0.5782  0.3855  0.5782
                0.3855  0.4213  0.6319  0.6319  0.4213  0.6319  0.4213  0.4182  0.6273  0.6273
                0.4182  0.6273  0.4182  0.0734  0.1100  0.1100  0.0734  0.1100  0.0734  0.0004
                0.0004  0.0004  0.0000  0.0000  0.0000  0.0000  0.0000  0.0000  0.0000  0.0000
                0.0000  0.0000

 Gross Charges per Atom (Z minus electrons)
 ==========================================
            -0.0000
 Net Total: -0.00000000


 =======================================================================
 Electrostatic potential at the Nuclei due to electrons and other nuclei
 =======================================================================
  
         Atom                  Potential
         ----                  ---------
     1)   Ru                250.79087920
 
 
 ========================
 No memory problems found
 ========================
 
 Maximum number of active allocate calls:         477
 
 *******************************************************************************

                             A D F   E X I T
 NORMAL TERMINATION


 =================
 Timing Statistics
 =================
  
 Total Used :                     CPU=        1.71      System=        0.08     Elapsed=        2.37

 Calls  Section                     ( Mean, Percentage )
 ---------------------------------------------------------------------------------------------------
     3  ><      ................      0.00    0.23             0.00    1.23             0.00    0.36
     1  INIT    ................      0.05    2.86             0.01   13.58             0.53   22.33
     1  GEOMET  ................      0.02    1.05             0.03   34.57             0.07    2.94
     1  INPUTA  ................      0.00    0.23             0.00    2.47             0.01    0.28
     1  MAINSY  ................      0.01    0.76             0.00    2.47             0.03    1.09
     1  SYMFIT  ................      0.00    0.06             0.00    1.23             0.00    0.09
     1  CORORT  ................      0.00    0.12             0.00    0.00             0.00    0.12
     1  SYMORB  ................      0.00    0.06             0.00    1.23             0.00    0.08
     1  CLSMAT  ................      0.01    0.41             0.00    2.47             0.01    0.44
     1  ORTHON  ................      0.01    0.52             0.00    0.00             0.01    0.42
     1  GENPT   ................      0.03    2.04             0.00    1.23             0.04    1.70
     1  PTBAS   ................      0.01    0.41             0.00    1.23             0.01    0.44
    16  FOCKY   ................      0.09   81.22             0.00   12.35             0.09   59.76
    16  FOCKTR  ................      0.00    0.82             0.00    2.47             0.00    0.68
    16  SDIIS   ................      0.00    2.92             0.00   19.75             0.01    4.18
     1  COREPS  ................      0.07    4.31             0.00    1.23             0.07    3.16
     1  POPAN   ................      0.01    0.41             0.00    1.23             0.01    0.45
     1  DEBYE   ................      0.00    0.23             0.00    0.00             0.00    0.21
     1  EXIT PROCEDURE .........      0.02    1.34             0.00    1.23             0.03    1.29


 Currently Open Files (EXIT00)
 ====================

 Unit    Access Format  Status   Type       Ident (file)
 -------------------------------------------------------
   3      SEQ    FORM   TRANSP  NORMAL      LOGFILE
                                          ( logfile )


 Buffered I/O statistics
 =======================
 Memory available:                     67108864
 Number of records fitting in memory:     16131
 Input :   0.0% of                        28808  *4k bytes
 Output:  15.4% of                         1408  *4k bytes
 Records from serial files evicted:           0
                    others evicted:           0
 Hash table lookups:      64399 with          0 conflicts (  0.00%)

 ***************************************************************************************************
 (LOGFILE)
 <Oct16-2019> <01:34:12>  DIRAC 2018  RunTime: Oct16-2019 01:34:12  Nodes: 1  Procs: 1
 <Oct16-2019> <01:34:12>  NORMAL TERMINATION
 <Oct16-2019> <01:34:12>  END
 <Oct16-2019> <01:34:17>  ADF 2018  RunTime: Oct16-2019 01:34:17  Nodes: 1  Procs: 1
 <Oct16-2019> <01:34:17>  Hydrogen (TZ2P)
 <Oct16-2019> <01:34:17>  RunType   : CREATE
 <Oct16-2019> <01:34:18>  Net Charge: 0 (Nuclei minus Electrons)
 <Oct16-2019> <01:34:18>  Symmetry  : ATOM
  Coordinates
    Atom         X           Y           Z   (Angstrom)
    1.H         0.000000    0.000000    0.000000
 <Oct16-2019> <01:34:18>  >>>> CORORT
 <Oct16-2019> <01:34:18>  >>>> CLSMAT
 <Oct16-2019> <01:34:18>  >>>> ORTHON
 <Oct16-2019> <01:34:18>  >>>> GENPT
 <Oct16-2019> <01:34:18>  Block Length=  64
 <Oct16-2019> <01:34:18>  >>>> PTBAS
 <Oct16-2019> <01:34:18>  >>>> CYCLE
 <Oct16-2019> <01:34:18>              |Error|         MaxErr       Wt(A-DIIS)
 <Oct16-2019> <01:34:18>      1      0.00000000      0.00000000
 <Oct16-2019> <01:34:18>      2      0.03080019      0.02591482
 <Oct16-2019> <01:34:18>      3      0.01140383      0.01135775    100.0
 <Oct16-2019> <01:34:18>      4      0.00327656      0.00327407      2.3
 <Oct16-2019> <01:34:18>      5      0.00010041      0.00009754      0.0
 <Oct16-2019> <01:34:18>      6      0.00000525      0.00000504      0.0
 <Oct16-2019> <01:34:18>      7      0.00000007      0.00000007      0.0
 <Oct16-2019> <01:34:18>      8      0.00000000      0.00000000      0.0
 <Oct16-2019> <01:34:18>  SCF converged
 <Oct16-2019> <01:34:18>      9      0.00000000      0.00000000      0.0
 <Oct16-2019> <01:34:18>  >>>> POPAN
 <Oct16-2019> <01:34:18>  >>>> DEBYE
 <Oct16-2019> <01:34:19>  NORMAL TERMINATION
 <Oct16-2019> <01:34:19>  END
 <Oct16-2019> <01:34:19>  DIRAC 2018  RunTime: Oct16-2019 01:34:19  Nodes: 1  Procs: 1
 <Oct16-2019> <01:34:19>  NORMAL TERMINATION
 <Oct16-2019> <01:34:19>  END
 <Oct16-2019> <01:34:19>  ADF 2018  RunTime: Oct16-2019 01:34:19  Nodes: 1  Procs: 1
 <Oct16-2019> <01:34:19>  Carbon (TZ2P)
 <Oct16-2019> <01:34:19>  RunType   : CREATE
 <Oct16-2019> <01:34:19>  Net Charge: 0 (Nuclei minus Electrons)
 <Oct16-2019> <01:34:19>  Symmetry  : ATOM
  Coordinates
    Atom         X           Y           Z   (Angstrom)
    1.C         0.000000    0.000000    0.000000
 <Oct16-2019> <01:34:19>  >>>> CORORT
 <Oct16-2019> <01:34:19>  >>>> CLSMAT
 <Oct16-2019> <01:34:19>  >>>> ORTHON
 <Oct16-2019> <01:34:19>  >>>> GENPT
 <Oct16-2019> <01:34:20>  Block Length=  72
 <Oct16-2019> <01:34:20>  >>>> PTBAS
 <Oct16-2019> <01:34:20>  >>>> CYCLE
 <Oct16-2019> <01:34:20>              |Error|         MaxErr       Wt(A-DIIS)
 <Oct16-2019> <01:34:20>      1      0.00000000      0.00000000
 <Oct16-2019> <01:34:20>      2      4.48405934      3.32161898    100.0
 <Oct16-2019> <01:34:20>      3      1.60718414      1.28408746    100.0
 <Oct16-2019> <01:34:20>      4      0.76426456      0.62272052    100.0
 <Oct16-2019> <01:34:20>      5      0.36119063      0.28553990    100.0
 <Oct16-2019> <01:34:20>      6      0.14821424      0.11559867    100.0
 <Oct16-2019> <01:34:20>      7      0.10108424      0.07867111     78.5
 <Oct16-2019> <01:34:20>      8      0.01786531      0.01387049     13.0
 <Oct16-2019> <01:34:20>      9      0.00195746      0.00153262      0.5
 <Oct16-2019> <01:34:20>     10      0.00001058      0.00000730      0.0
 <Oct16-2019> <01:34:20>     11      0.00000047      0.00000027      0.0
 <Oct16-2019> <01:34:20>     12      0.00000003      0.00000002      0.0
 <Oct16-2019> <01:34:20>     13      0.00000000      0.00000000      0.0
 <Oct16-2019> <01:34:20>  SCF converged
 <Oct16-2019> <01:34:20>     14      0.00000000      0.00000000      0.0
 <Oct16-2019> <01:34:20>  >>>> POPAN
 <Oct16-2019> <01:34:20>  >>>> DEBYE
 <Oct16-2019> <01:34:20>  NORMAL TERMINATION
 <Oct16-2019> <01:34:20>  END
 <Oct16-2019> <01:34:20>  DIRAC 2018  RunTime: Oct16-2019 01:34:20  Nodes: 1  Procs: 1
 <Oct16-2019> <01:34:20>  NORMAL TERMINATION
 <Oct16-2019> <01:34:20>  END
 <Oct16-2019> <01:34:21>  ADF 2018  RunTime: Oct16-2019 01:34:21  Nodes: 1  Procs: 1
 <Oct16-2019> <01:34:21>  Oxygen (TZ2P)
 <Oct16-2019> <01:34:21>  RunType   : CREATE
 <Oct16-2019> <01:34:21>  Net Charge: 0 (Nuclei minus Electrons)
 <Oct16-2019> <01:34:21>  Symmetry  : ATOM
  Coordinates
    Atom         X           Y           Z   (Angstrom)
    1.O         0.000000    0.000000    0.000000
 <Oct16-2019> <01:34:21>  >>>> CORORT
 <Oct16-2019> <01:34:21>  >>>> CLSMAT
 <Oct16-2019> <01:34:21>  >>>> ORTHON
 <Oct16-2019> <01:34:21>  >>>> GENPT
 <Oct16-2019> <01:34:21>  Block Length=  68
 <Oct16-2019> <01:34:21>  >>>> PTBAS
 <Oct16-2019> <01:34:21>  >>>> CYCLE
 <Oct16-2019> <01:34:21>              |Error|         MaxErr       Wt(A-DIIS)
 <Oct16-2019> <01:34:21>      1      0.00000000      0.00000000
 <Oct16-2019> <01:34:21>      2      8.77210307      5.53374266    100.0
 <Oct16-2019> <01:34:21>      3      3.60058093      2.49154808    100.0
 <Oct16-2019> <01:34:21>      4      1.20505529      0.62472425    100.0
 <Oct16-2019> <01:34:21>      5      1.46502638      0.81213311    100.0
 <Oct16-2019> <01:34:21>      6      0.15089362      0.09131786     91.2
 <Oct16-2019> <01:34:22>      7      0.14397311      0.08251182     82.3
 <Oct16-2019> <01:34:22>      8      0.00183259      0.00123681      0.2
 <Oct16-2019> <01:34:22>      9      0.00015629      0.00008105      0.0
 <Oct16-2019> <01:34:22>     10      0.00001324      0.00000629      0.0
 <Oct16-2019> <01:34:22>     11      0.00000006      0.00000003      0.0
 <Oct16-2019> <01:34:22>     12      0.00000000      0.00000000      0.0
 <Oct16-2019> <01:34:22>  SCF converged
 <Oct16-2019> <01:34:22>     13      0.00000000      0.00000000      0.0
 <Oct16-2019> <01:34:22>  >>>> POPAN
 <Oct16-2019> <01:34:22>  >>>> DEBYE
 <Oct16-2019> <01:34:22>  NORMAL TERMINATION
 <Oct16-2019> <01:34:22>  END
 <Oct16-2019> <01:34:22>  DIRAC 2018  RunTime: Oct16-2019 01:34:22  Nodes: 1  Procs: 1
 <Oct16-2019> <01:34:23>  NORMAL TERMINATION
 <Oct16-2019> <01:34:23>  END
 <Oct16-2019> <01:34:23>  ADF 2018  RunTime: Oct16-2019 01:34:23  Nodes: 1  Procs: 1
 <Oct16-2019> <01:34:23>  Ruthenium (TZ2P, all electron)
 <Oct16-2019> <01:34:23>  RunType   : CREATE
 <Oct16-2019> <01:34:23>  Net Charge: 0 (Nuclei minus Electrons)
 <Oct16-2019> <01:34:23>  Symmetry  : ATOM
  Coordinates
    Atom         X           Y           Z   (Angstrom)
    1.Ru        0.000000    0.000000    0.000000
 <Oct16-2019> <01:34:23>  >>>> CORORT
 <Oct16-2019> <01:34:23>  >>>> CLSMAT
 <Oct16-2019> <01:34:23>  >>>> ORTHON
 <Oct16-2019> <01:34:23>  >>>> GENPT
 <Oct16-2019> <01:34:23>  Block Length=  75
 <Oct16-2019> <01:34:23>  >>>> PTBAS
 <Oct16-2019> <01:34:23>  >>>> CYCLE
 <Oct16-2019> <01:34:24>              |Error|         MaxErr       Wt(A-DIIS)
 <Oct16-2019> <01:34:24>      1      0.00000000      0.00000000
 <Oct16-2019> <01:34:24>      2    211.91748232     38.29849212    100.0
 <Oct16-2019> <01:34:24>      3     86.25625112     24.20687391    100.0
 <Oct16-2019> <01:34:24>      4     14.34434538      3.38083092    100.0
 <Oct16-2019> <01:34:24>      5     10.12325363      2.44676693    100.0
 <Oct16-2019> <01:34:24>      6      1.48495153      0.34446472    100.0
 <Oct16-2019> <01:34:24>      7      0.44977696      0.09829511     98.3
 <Oct16-2019> <01:34:24>      8      0.61856815      0.15657220    100.0
 <Oct16-2019> <01:34:24>      9      0.07040118      0.01250755     11.6
 <Oct16-2019> <01:34:24>     10      0.00747771      0.00144532      0.4
 <Oct16-2019> <01:34:24>     11      0.00014559      0.00002692      0.0
 <Oct16-2019> <01:34:25>     12      0.00004346      0.00001431      0.0
 <Oct16-2019> <01:34:25>     13      0.00000238      0.00000077      0.0
 <Oct16-2019> <01:34:25>     14      0.00000006      0.00000002      0.0
 <Oct16-2019> <01:34:25>     15      0.00000000      0.00000000      0.0
 <Oct16-2019> <01:34:25>  SCF converged
 <Oct16-2019> <01:34:25>     16      0.00000000      0.00000000      0.0
 <Oct16-2019> <01:34:25>  >>>> POPAN
 <Oct16-2019> <01:34:25>  >>>> DEBYE
 <Oct16-2019> <01:34:25>  NORMAL TERMINATION
 <Oct16-2019> <01:34:25>  END


 Parallel Execution: Process Information
 ==============================================================================
 Rank   Node Name                              NodeID   MyNodeRank  NodeMaster
    0   c11-8.local                               0          0          0
    1   c11-8.local                               0          1         -1
    2   c11-8.local                               0          2         -1
    3   c11-8.local                               0          3         -1
    4   c11-8.local                               0          4         -1
    5   c11-8.local                               0          5         -1
    6   c11-8.local                               0          6         -1
    7   c11-8.local                               0          7         -1
    8   c11-8.local                               0          8         -1
    9   c11-8.local                               0          9         -1
   10   c11-8.local                               0         10         -1
   11   c11-8.local                               0         11         -1
   12   c11-8.local                               0         12         -1
   13   c11-8.local                               0         13         -1
   14   c11-11.local                              1          0          1
   15   c11-11.local                              1          1         -1
   16   c11-11.local                              1          2         -1
   17   c11-11.local                              1          3         -1
   18   c11-11.local                              1          4         -1
   19   c11-11.local                              1          5         -1
   20   c11-11.local                              1          6         -1
   21   c11-11.local                              1          7         -1
   22   c11-11.local                              1          8         -1
   23   c11-11.local                              1          9         -1
   24   c11-11.local                              1         10         -1
   25   c11-11.local                              1         11         -1
   26   c11-11.local                              1         12         -1
   27   c14-6.local                               2          0          2
   28   c14-6.local                               2          1         -1
   29   c14-6.local                               2          2         -1
   30   c14-6.local                               2          3         -1
   31   c14-6.local                               2          4         -1
   32   c14-6.local                               2          5         -1
   33   c14-6.local                               2          6         -1
   34   c14-6.local                               2          7         -1
   35   c14-6.local                               2          8         -1
   36   c14-6.local                               2          9         -1
   37   c14-6.local                               2         10         -1
   38   c14-6.local                               2         11         -1
   39   c14-6.local                               2         12         -1
 ==============================================================================


May use up to 15353MB of RAM as shared memory on node 0
May use up to 15353MB of RAM as shared memory on node 2
May use up to 15353MB of RAM as shared memory on node 1
 
TITLE Ru(beta-dik)3 project

COMMENT
  Input geom constructed from Ru(acac)3
END

UNITS
  length Angstrom
END

Atoms Cartesian
Ru       0.000000000      0.000000000      0.000000000
O       -1.425730000     -0.781504000      1.206095000
O        0.036062000     -1.625470000     -1.206095000
O        0.036062000      1.625470000      1.206095000
O        1.389667000     -0.843966000      1.206095000
O        1.389667000      0.843966000     -1.206095000
O       -1.425730000      0.781504000     -1.206095000
C       -1.950719000     -1.945096000      1.032407000
C       -0.709143000     -2.661920000     -1.032407000
C       -0.709143000      2.661920000      1.032407000
C        2.659862000     -0.716824000      1.032407000
C        2.659862000      0.716824000     -1.032407000
C       -1.950719000      1.945096000     -1.032407000
C       -2.991841000     -2.336471000      2.056803000
C       -1.642499000     -2.844892000      0.000000000
C       -0.527523000     -3.759246000     -2.056803000
C       -0.303277952      3.644562693      2.107667080
C       -1.642499000      2.844892000      0.000000000
C        3.519364000     -1.422774000      2.056803000
C        3.284998000      0.000000000      0.000000000
C        3.519364000      1.422774000     -2.056803000
C       -2.991841000      2.336471000     -2.056803000
H       -3.118207000     -1.527972000      2.782453000
H       -3.954249000     -2.540755000      1.569529000
H       -2.687928000     -3.250519000      2.583717000
H       -2.187490000     -3.788843000      0.000000000
H        0.235841000     -3.464432000     -2.782453000
H       -0.223234000     -4.694858000     -1.569529000
H       -1.471068000     -3.953074000     -2.583717000
H        2.882366000     -1.936460000      2.782453000
H        4.177483000     -2.154103000      1.569529000
H        4.158996000     -0.702555000      2.583717000
H        4.310841378      0.368383122      0.000000027
H        2.882366000      1.936460000     -2.782453000
H        4.177483000      2.154103000     -1.569529000
H        4.158996000      0.702555000     -2.583717000
H        0.482513039      3.207217124      2.730137309
H        0.065339224      4.576341558      1.658994499
H       -1.164130576      3.900243062      2.739367273
H       -2.187490000      3.788843000      0.000000000
H       -3.118207000      1.527972000     -2.782453000
H       -3.954249000      2.540755000     -1.569529000
H       -2.687928000      3.250519000     -2.583717000
END

SYMMETRY nosym

Charge 0 1

unrestricted

::INTEGRATION 6  :: not for ADF18

GEOMETRY
  Iterations 1000
::  Convergence e=0.001 grad=0.001 rad=0.01 :: Std for Geom Opt / TS:: not for ADF18
END

SCF
  Iterations 1000
::  Converge 1e-6  :: not for ADF18
END

RELATIVISTIC Scalar ZORA

SOLVATION
  Radii
   Ir=1.967
   Rh=1.950
   Ru=1.950
   C=1.700
   P=1.850
   H=1.350
   O=1.517
   I=1.967
   Fe=1.858
   F=1.425
   N=1.608
   Hg=2.108
  Subend
  Solv name=Acetonitrile  :: Solv for ADF18
END

XC
  gga OLYP
END

Fragments
H t21.H
C t21.C
O t21.O
Ru t21.Ru
End

 *******************************************************************************
 *                                                                             *
 *  -------------------------------------                                      *
 *   Amsterdam Density Functional  (ADF)         2018                          *
 *  -------------------------------------                                      *
 *                                               r69431 2018-10-05             *
 *                                                                             *
 *                                                                             *
 *                              =================                              *
 *                              |               |                              *
 *                              |     A D F     |                              *
 *                              |               |                              *
 *                              =================                              *
 *                                                                             *
 *                                                                             *
 *   Online information and documentation:  https://www.scm.com/support/       *
 *   E-mail:  support@scm.com   info@scm.com                                   *
 *                                                                             *
 *   Scientific publications using ADF results must be properly referenced     *
 *   See the User Manuals (or the web site) for recommended citations          *
 *   The terms and conditions of the End User License Agreement apply to       *
 *   the use of ADF, https://www.scm.com/license-terms/                        *
 *                                                                             *
 **********************  x86_64_linux_intel / intelmpi  ************************
 
 Licensed to: Dr. Steinar Henden / Computer Centre University of Troms? / Troms? / NO
 SCM User ID: u7207
  
 ADF 2018  RunTime: Oct16-2019 01:34:27  Nodes: 3  Procs: 40

 Temporary files are created in /global/work/conradj/1871673/kid_0.180168790


Communication costs MPI_COMM_WORLD:      8.304 usec per message,   0.0466 usec per 8-byte item
Communication costs for intra-node:      3.453 usec per message,   0.0328 usec per 8-byte item

 Ru(beta-dik)3 project

 *** Comments in Input File:

   Input geom constructed from Ru(acac)3

 -------------------------------------------------------------------------------


 ===========================
 A T T A C H E D   F I L E S
 ===========================
  


 ===============================
 M O D E L   P A R A M E T E R S
 ===============================
  
 DENSITY FUNCTIONAL POTENTIAL (scf)
    LDA:                               Exchange only                           == Not Default ==
    Gradient Corrections:              OPTX LYP                                == Not Default ==

 SPIN  (restricted / unrestr.)
    Molecule:                          UNrestricted                            == Not Default ==
    Fragments:                         Restricted                               

 OTHER ASPECTS
    Relativistic Corrections:          scalar (ZORA,MAPA)                      == Not Default ==

    Nuclear Charge Density Model:      Point Charge Nuclei                      
    Core Treatment:                    Frozen Orbital(s)                        

    Hyperfine or Zeeman Interaction:   ---                                      

 SOLVATION
-------------------------------------------

  The Delley construction of COSMO surface surface is calculated

       Division Level for Surface Triangles (NDIV)                  3
       Final Division Level for Triangles (NFDIV)                   1
       Radius of the Solvent (RSOL)                           2.76000 angstr
  Dielectric Constant (EPSL)                                 37.50000

       COSMO equation is solved iteratively-               conjugate-gradient

       Maximun of Iterations for Charges (NCIX)                  1000
       Criterion for Charge convergence (CCNV)                1.0E-08

  COSMO charges included variationally in SCF

       COSMO included at every SCF cycle

  Geometry-dependent empirical factor                         0.00000

  C-Matrix calculated in cspmtx

  In cspmtx, C-Matrix calculated using fitted potential

-------------------------------------------


 Fragment File(s)
 ----------------
 Ru:
         file : t21.Ru
         jobid: ADF 2018  RunTime: Oct16-2019 01:34:23  Nodes: 1  Procs: 1
         title: Ruthenium (TZ2P, all electron)
 O:
         file : t21.O
         jobid: ADF 2018  RunTime: Oct16-2019 01:34:21  Nodes: 1  Procs: 1
         title: Oxygen (TZ2P)
 C:
         file : t21.C
         jobid: ADF 2018  RunTime: Oct16-2019 01:34:19  Nodes: 1  Procs: 1
         title: Carbon (TZ2P)
 H:
         file : t21.H
         jobid: ADF 2018  RunTime: Oct16-2019 01:34:17  Nodes: 1  Procs: 1
         title: Hydrogen (TZ2P)


                                   *********************************************
                                   *  R U N   T Y P E : GEOMETRY OPTIMIZATION  *
                                   *********************************************
  


 ===============
 G E O M E T R Y  ***  3D  Molecule  ***
 ===============
  

 ATOMS
 =====                            X Y Z                    CHARGE                     RADIUS
                                (Angstrom)             Nucl     +Core       At.Mass (Angstrom)
                       --------------------------    ----------------       ------- ----------
    1  Ru              0.0000    0.0000    0.0000     44.00     44.00      101.9043    1.9500
    2  O              -1.4257   -0.7815    1.2061      8.00      8.00       15.9949    1.5170
    3  O               0.0361   -1.6255   -1.2061      8.00      8.00       15.9949    1.5170
    4  O               0.0361    1.6255    1.2061      8.00      8.00       15.9949    1.5170
    5  O               1.3897   -0.8440    1.2061      8.00      8.00       15.9949    1.5170
    6  O               1.3897    0.8440   -1.2061      8.00      8.00       15.9949    1.5170
    7  O              -1.4257    0.7815   -1.2061      8.00      8.00       15.9949    1.5170
    8  C              -1.9507   -1.9451    1.0324      6.00      6.00       12.0000    1.7000
    9  C              -0.7091   -2.6619   -1.0324      6.00      6.00       12.0000    1.7000
   10  C              -0.7091    2.6619    1.0324      6.00      6.00       12.0000    1.7000
   11  C               2.6599   -0.7168    1.0324      6.00      6.00       12.0000    1.7000
   12  C               2.6599    0.7168   -1.0324      6.00      6.00       12.0000    1.7000
   13  C              -1.9507    1.9451   -1.0324      6.00      6.00       12.0000    1.7000
   14  C              -2.9918   -2.3365    2.0568      6.00      6.00       12.0000    1.7000
   15  C              -1.6425   -2.8449    0.0000      6.00      6.00       12.0000    1.7000
   16  C              -0.5275   -3.7592   -2.0568      6.00      6.00       12.0000    1.7000
   17  C              -0.3033    3.6446    2.1077      6.00      6.00       12.0000    1.7000
   18  C              -1.6425    2.8449    0.0000      6.00      6.00       12.0000    1.7000
   19  C               3.5194   -1.4228    2.0568      6.00      6.00       12.0000    1.7000
   20  C               3.2850    0.0000    0.0000      6.00      6.00       12.0000    1.7000
   21  C               3.5194    1.4228   -2.0568      6.00      6.00       12.0000    1.7000
   22  C              -2.9918    2.3365   -2.0568      6.00      6.00       12.0000    1.7000
   23  H              -3.1182   -1.5280    2.7825      1.00      1.00        1.0078    1.3500
   24  H              -3.9542   -2.5408    1.5695      1.00      1.00        1.0078    1.3500
   25  H              -2.6879   -3.2505    2.5837      1.00      1.00        1.0078    1.3500
   26  H              -2.1875   -3.7888    0.0000      1.00      1.00        1.0078    1.3500
   27  H               0.2358   -3.4644   -2.7825      1.00      1.00        1.0078    1.3500
   28  H              -0.2232   -4.6949   -1.5695      1.00      1.00        1.0078    1.3500
   29  H              -1.4711   -3.9531   -2.5837      1.00      1.00        1.0078    1.3500
   30  H               2.8824   -1.9365    2.7825      1.00      1.00        1.0078    1.3500
   31  H               4.1775   -2.1541    1.5695      1.00      1.00        1.0078    1.3500
   32  H               4.1590   -0.7026    2.5837      1.00      1.00        1.0078    1.3500
   33  H               4.3108    0.3684    0.0000      1.00      1.00        1.0078    1.3500
   34  H               2.8824    1.9365   -2.7825      1.00      1.00        1.0078    1.3500
   35  H               4.1775    2.1541   -1.5695      1.00      1.00        1.0078    1.3500
   36  H               4.1590    0.7026   -2.5837      1.00      1.00        1.0078    1.3500
   37  H               0.4825    3.2072    2.7301      1.00      1.00        1.0078    1.3500
   38  H               0.0653    4.5763    1.6590      1.00      1.00        1.0078    1.3500
   39  H              -1.1641    3.9002    2.7394      1.00      1.00        1.0078    1.3500
   40  H              -2.1875    3.7888    0.0000      1.00      1.00        1.0078    1.3500
   41  H              -3.1182    1.5280   -2.7825      1.00      1.00        1.0078    1.3500
   42  H              -3.9542    2.5408   -1.5695      1.00      1.00        1.0078    1.3500
   43  H              -2.6879    3.2505   -2.5837      1.00      1.00        1.0078    1.3500


 FRAGMENTS
 =========                                     Atoms in this Fragment     Cart. coord.s (Angstrom)
                                               -------------------------------------------------------
    1  Ru                                                1  Ru           0.0000    0.0000    0.0000
    2  O                                                 2  O           -1.4257   -0.7815    1.2061
    3  O                                                 3  O            0.0361   -1.6255   -1.2061
    4  O                                                 4  O            0.0361    1.6255    1.2061
    5  O                                                 5  O            1.3897   -0.8440    1.2061
    6  O                                                 6  O            1.3897    0.8440   -1.2061
    7  O                                                 7  O           -1.4257    0.7815   -1.2061
    8  C                                                 8  C           -1.9507   -1.9451    1.0324
    9  C                                                 9  C           -0.7091   -2.6619   -1.0324
   10  C                                                10  C           -0.7091    2.6619    1.0324
   11  C                                                11  C            2.6599   -0.7168    1.0324
   12  C                                                12  C            2.6599    0.7168   -1.0324
   13  C                                                13  C           -1.9507    1.9451   -1.0324
   14  C                                                14  C           -2.9918   -2.3365    2.0568
   15  C                                                15  C           -1.6425   -2.8449    0.0000
   16  C                                                16  C           -0.5275   -3.7592   -2.0568
   17  C                                                17  C           -0.3033    3.6446    2.1077
   18  C                                                18  C           -1.6425    2.8449    0.0000
   19  C                                                19  C            3.5194   -1.4228    2.0568
   20  C                                                20  C            3.2850    0.0000    0.0000
   21  C                                                21  C            3.5194    1.4228   -2.0568
   22  C                                                22  C           -2.9918    2.3365   -2.0568
   23  H                                                23  H           -3.1182   -1.5280    2.7825
   24  H                                                24  H           -3.9542   -2.5408    1.5695
   25  H                                                25  H           -2.6879   -3.2505    2.5837
   26  H                                                26  H           -2.1875   -3.7888    0.0000
   27  H                                                27  H            0.2358   -3.4644   -2.7825
   28  H                                                28  H           -0.2232   -4.6949   -1.5695
   29  H                                                29  H           -1.4711   -3.9531   -2.5837
   30  H                                                30  H            2.8824   -1.9365    2.7825
   31  H                                                31  H            4.1775   -2.1541    1.5695
   32  H                                                32  H            4.1590   -0.7026    2.5837
   33  H                                                33  H            4.3108    0.3684    0.0000
   34  H                                                34  H            2.8824    1.9365   -2.7825
   35  H                                                35  H            4.1775    2.1541   -1.5695
   36  H                                                36  H            4.1590    0.7026   -2.5837
   37  H                                                37  H            0.4825    3.2072    2.7301
   38  H                                                38  H            0.0653    4.5763    1.6590
   39  H                                                39  H           -1.1641    3.9002    2.7394
   40  H                                                40  H           -2.1875    3.7888    0.0000
   41  H                                                41  H           -3.1182    1.5280   -2.7825
   42  H                                                42  H           -3.9542    2.5408   -1.5695
   43  H                                                43  H           -2.6879    3.2505   -2.5837


 =====================================
 S Y M M E T R Y ,   E L E C T R O N S
 =====================================
  
 Symmetry: NOSYM

 Irreducible Representations, including subspecies
 -------------------------------------------------
 A


 Configuration of Valence Electrons
 ==================================
 ( determined in the SCF procedure )

 Total:   102 (Spin-A)  + 101 (Spin-B)

 Net Charge: 0 (Nuclei minus Electrons)
 Spin polar: 1 (Spin_A minus Spin_B electrons)

 Aufbau principle for MO occupations will be applied through SCF cycle no.     500
 Thereafter, the program will assign electrons to MOs that are spatially
 similar to the occupied MOs in a "reference" cycle ("KeepOrbitals").
 The reference cycle is always the PREVIOUS cycle: it will evolve with
 the SCF procedure.
1
 ***************************************************************************************************


                                      ****************************************
                                      *  B U I L D : (Fragments, Functions)  *
                                      ****************************************
  

 Total nr. of (C)SFOs (summation over all irreps) :   850

 Specify PRINT SFO in the input file to get a full list

 Nr. of SFOs for ir.rep.           A :   850


 ================================
 (Slater-type)  F U N C T I O N S  ***  (Basis and Fit)  ***
 ================================
  

 Atom Type    1  (Ru)
 ==============

 Valence Basis Sets:  27
 -----------------------
   1 S  288.000000
   1 S   71.900000
   1 S   43.700000
   2 S   51.900000
   2 S   18.550000
   3 S    9.550000
   3 S    6.100000
   4 S    5.600000
   4 S    3.600000
   5 S    2.300000
   5 S    1.400000
   5 S    0.890000
   2 P   27.400000
   2 P   17.750000
   3 P   10.700000
   3 P    7.600000
   4 P    5.500000
   4 P    3.650000
   4 P    2.500000
   3 D   16.400000
   3 D    9.750000
   3 D    6.350000
   4 D    4.000000
   4 D    2.150000
   4 D    1.140000
   5 P    1.400000
   4 F    2.000000

 Atom Type    2  (O)
 ==============

 Valence Basis Sets:  10
 -----------------------
   1 S    9.800000
   1 S    6.800000
   2 S    7.580000
   2 S    2.880000
   2 S    1.720000
   2 P    4.080000
   2 P    2.080000
   2 P    1.120000
   3 D    2.000000
   4 F    3.000000

 Atom Type    3  (C)
 ==============

 Valence Basis Sets:  10
 -----------------------
   1 S    7.680000
   1 S    5.000000
   2 S    1.280000
   2 S    2.100000
   2 S    4.600000
   2 P    0.820000
   2 P    1.480000
   2 P    2.940000
   3 D    2.200000
   4 F    3.300000

 Atom Type    4  (H)
 ==============

 Valence Basis Sets:   5
 -----------------------
   1 S    0.690000
   1 S    0.920000
   1 S    1.580000
   2 P    1.250000
   3 D    2.500000


 BAS: List of all Elementary Cartesian Basis Functions
 =====================================================

 The numbering in the list below (to the right of the function characteristics) is referred
 to in print-outs of MO eigenvectors and Mulliken populations in the BAS representation
 (as contrasted to the SFO representation).

 Notes:
 1. The functions are characterized by a polynomial prefactor (powers of x,y,z and r) and
    an exponential decay factor alpha.
 2. Since the basis sets are specific for an atom TYPE, the individual functions occur on
    all atoms of that type.
 3. The word 'Core' in the left margin signals that it is a Core Function (CF) : not a
    degree of freedom in the valence set, but only used to ensure orthogonalization of
    the other valence basis functions on the frozen Core Orbitals.


 (power of) X  Y  Z  R     Alpha  on Atom
            ==========     =====     ==========

 Ru                                   1
                                  ---------------------------------------------------------------------------
            0  0  0  0   288.000      1
            0  0  0  0    71.900      2
            0  0  0  0    43.700      3
            0  0  0  1    51.900      4
            0  0  0  1    18.550      5
            0  0  0  2     9.550      6
            0  0  0  2     6.100      7
            0  0  0  3     5.600      8
            0  0  0  3     3.600      9
            0  0  0  4     2.300     10
            0  0  0  4     1.400     11
            0  0  0  4     0.890     12
            1  0  0  0    27.400     13
            0  1  0  0    27.400     14
            0  0  1  0    27.400     15
            1  0  0  0    17.750     16
            0  1  0  0    17.750     17
            0  0  1  0    17.750     18
            1  0  0  1    10.700     19
            0  1  0  1    10.700     20
            0  0  1  1    10.700     21
            1  0  0  1     7.600     22
            0  1  0  1     7.600     23
            0  0  1  1     7.600     24
            1  0  0  2     5.500     25
            0  1  0  2     5.500     26
            0  0  1  2     5.500     27
            1  0  0  2     3.650     28
            0  1  0  2     3.650     29
            0  0  1  2     3.650     30
            1  0  0  2     2.500     31
            0  1  0  2     2.500     32
            0  0  1  2     2.500     33
            2  0  0  0    16.400     34
            1  1  0  0    16.400     35
            1  0  1  0    16.400     36
            0  2  0  0    16.400     37
            0  1  1  0    16.400     38
            0  0  2  0    16.400     39
            2  0  0  0     9.750     40
            1  1  0  0     9.750     41
            1  0  1  0     9.750     42
            0  2  0  0     9.750     43
            0  1  1  0     9.750     44
            0  0  2  0     9.750     45
            2  0  0  0     6.350     46
            1  1  0  0     6.350     47
            1  0  1  0     6.350     48
            0  2  0  0     6.350     49
            0  1  1  0     6.350     50
            0  0  2  0     6.350     51
            2  0  0  1     4.000     52
            1  1  0  1     4.000     53
            1  0  1  1     4.000     54
            0  2  0  1     4.000     55
            0  1  1  1     4.000     56
            0  0  2  1     4.000     57
            2  0  0  1     2.150     58
            1  1  0  1     2.150     59
            1  0  1  1     2.150     60
            0  2  0  1     2.150     61
            0  1  1  1     2.150     62
            0  0  2  1     2.150     63
            2  0  0  1     1.140     64
            1  1  0  1     1.140     65
            1  0  1  1     1.140     66
            0  2  0  1     1.140     67
            0  1  1  1     1.140     68
            0  0  2  1     1.140     69
            1  0  0  3     1.400     70
            0  1  0  3     1.400     71
            0  0  1  3     1.400     72
            3  0  0  0     2.000     73
            2  1  0  0     2.000     74
            2  0  1  0     2.000     75
            1  2  0  0     2.000     76
            1  1  1  0     2.000     77
            1  0  2  0     2.000     78
            0  3  0  0     2.000     79
            0  2  1  0     2.000     80
            0  1  2  0     2.000     81
            0  0  3  0     2.000     82

 O                                    2    3    4    5    6    7
                                  ---------------------------------------------------------------------------
            0  0  0  0     9.800     83  113  143  173  203  233
            0  0  0  0     6.800     84  114  144  174  204  234
            0  0  0  1     7.580     85  115  145  175  205  235
            0  0  0  1     2.880     86  116  146  176  206  236
            0  0  0  1     1.720     87  117  147  177  207  237
            1  0  0  0     4.080     88  118  148  178  208  238
            0  1  0  0     4.080     89  119  149  179  209  239
            0  0  1  0     4.080     90  120  150  180  210  240
            1  0  0  0     2.080     91  121  151  181  211  241
            0  1  0  0     2.080     92  122  152  182  212  242
            0  0  1  0     2.080     93  123  153  183  213  243
            1  0  0  0     1.120     94  124  154  184  214  244
            0  1  0  0     1.120     95  125  155  185  215  245
            0  0  1  0     1.120     96  126  156  186  216  246
            2  0  0  0     2.000     97  127  157  187  217  247
            1  1  0  0     2.000     98  128  158  188  218  248
            1  0  1  0     2.000     99  129  159  189  219  249
            0  2  0  0     2.000    100  130  160  190  220  250
            0  1  1  0     2.000    101  131  161  191  221  251
            0  0  2  0     2.000    102  132  162  192  222  252
            3  0  0  0     3.000    103  133  163  193  223  253
            2  1  0  0     3.000    104  134  164  194  224  254
            2  0  1  0     3.000    105  135  165  195  225  255
            1  2  0  0     3.000    106  136  166  196  226  256
            1  1  1  0     3.000    107  137  167  197  227  257
            1  0  2  0     3.000    108  138  168  198  228  258
            0  3  0  0     3.000    109  139  169  199  229  259
            0  2  1  0     3.000    110  140  170  200  230  260
            0  1  2  0     3.000    111  141  171  201  231  261
            0  0  3  0     3.000    112  142  172  202  232  262

 C                                    8    9   10   11   12   13   14   15   16   17   18   19   20   21   22
                                  ---------------------------------------------------------------------------
            0  0  0  0     7.680    263  293  323  353  383  413  443  473  503  533  563  593  623  653  683
            0  0  0  0     5.000    264  294  324  354  384  414  444  474  504  534  564  594  624  654  684
            0  0  0  1     1.280    265  295  325  355  385  415  445  475  505  535  565  595  625  655  685
            0  0  0  1     2.100    266  296  326  356  386  416  446  476  506  536  566  596  626  656  686
            0  0  0  1     4.600    267  297  327  357  387  417  447  477  507  537  567  597  627  657  687
            1  0  0  0     0.820    268  298  328  358  388  418  448  478  508  538  568  598  628  658  688
            0  1  0  0     0.820    269  299  329  359  389  419  449  479  509  539  569  599  629  659  689
            0  0  1  0     0.820    270  300  330  360  390  420  450  480  510  540  570  600  630  660  690
            1  0  0  0     1.480    271  301  331  361  391  421  451  481  511  541  571  601  631  661  691
            0  1  0  0     1.480    272  302  332  362  392  422  452  482  512  542  572  602  632  662  692
            0  0  1  0     1.480    273  303  333  363  393  423  453  483  513  543  573  603  633  663  693
            1  0  0  0     2.940    274  304  334  364  394  424  454  484  514  544  574  604  634  664  694
            0  1  0  0     2.940    275  305  335  365  395  425  455  485  515  545  575  605  635  665  695
            0  0  1  0     2.940    276  306  336  366  396  426  456  486  516  546  576  606  636  666  696
            2  0  0  0     2.200    277  307  337  367  397  427  457  487  517  547  577  607  637  667  697
            1  1  0  0     2.200    278  308  338  368  398  428  458  488  518  548  578  608  638  668  698
            1  0  1  0     2.200    279  309  339  369  399  429  459  489  519  549  579  609  639  669  699
            0  2  0  0     2.200    280  310  340  370  400  430  460  490  520  550  580  610  640  670  700
            0  1  1  0     2.200    281  311  341  371  401  431  461  491  521  551  581  611  641  671  701
            0  0  2  0     2.200    282  312  342  372  402  432  462  492  522  552  582  612  642  672  702
            3  0  0  0     3.300    283  313  343  373  403  433  463  493  523  553  583  613  643  673  703
            2  1  0  0     3.300    284  314  344  374  404  434  464  494  524  554  584  614  644  674  704
            2  0  1  0     3.300    285  315  345  375  405  435  465  495  525  555  585  615  645  675  705
            1  2  0  0     3.300    286  316  346  376  406  436  466  496  526  556  586  616  646  676  706
            1  1  1  0     3.300    287  317  347  377  407  437  467  497  527  557  587  617  647  677  707
            1  0  2  0     3.300    288  318  348  378  408  438  468  498  528  558  588  618  648  678  708
            0  3  0  0     3.300    289  319  349  379  409  439  469  499  529  559  589  619  649  679  709
            0  2  1  0     3.300    290  320  350  380  410  440  470  500  530  560  590  620  650  680  710
            0  1  2  0     3.300    291  321  351  381  411  441  471  501  531  561  591  621  651  681  711
            0  0  3  0     3.300    292  322  352  382  412  442  472  502  532  562  592  622  652  682  712

 H                                   23   24   25   26   27   28   29   30   31   32   33   34   35   36   37
                                     38   39   40   41   42   43
                                  ---------------------------------------------------------------------------
            0  0  0  0     0.690    713  725  737  749  761  773  785  797  809  821  833  845  857  869  881
                                    893  905  917  929  941  953
            0  0  0  0     0.920    714  726  738  750  762  774  786  798  810  822  834  846  858  870  882
                                    894  906  918  930  942  954
            0  0  0  0     1.580    715  727  739  751  763  775  787  799  811  823  835  847  859  871  883
                                    895  907  919  931  943  955
            1  0  0  0     1.250    716  728  740  752  764  776  788  800  812  824  836  848  860  872  884
                                    896  908  920  932  944  956
            0  1  0  0     1.250    717  729  741  753  765  777  789  801  813  825  837  849  861  873  885
                                    897  909  921  933  945  957
            0  0  1  0     1.250    718  730  742  754  766  778  790  802  814  826  838  850  862  874  886
                                    898  910  922  934  946  958
            2  0  0  0     2.500    719  731  743  755  767  779  791  803  815  827  839  851  863  875  887
                                    899  911  923  935  947  959
            1  1  0  0     2.500    720  732  744  756  768  780  792  804  816  828  840  852  864  876  888
                                    900  912  924  936  948  960
            1  0  1  0     2.500    721  733  745  757  769  781  793  805  817  829  841  853  865  877  889
                                    901  913  925  937  949  961
            0  2  0  0     2.500    722  734  746  758  770  782  794  806  818  830  842  854  866  878  890
                                    902  914  926  938  950  962
            0  1  1  0     2.500    723  735  747  759  771  783  795  807  819  831  843  855  867  879  891
                                    903  915  927  939  951  963
            0  0  2  0     2.500    724  736  748  760  772  784  796  808  820  832  844  856  868  880  892
                                    904  916  928  940  952  964

 Total number of charge fitting functions (nprimf)      3051
 Total number of Cartesian basis functions (naos)        964
 Total number of Cartesian core functions  (ncos)          0


 Coordinates (Cartesian)
 =======================

     Atom                    bohr                                 angstrom                 Geometric Variables
                   X           Y           Z              X           Y           Z       (0:frozen, *:LT par.)
 --------------------------------------------------------------------------------------------------------------
     1 Ru      0.000000    0.000000    0.000000       0.000000    0.000000    0.000000      1       2       3
     2 O      -2.694239   -1.476829    2.279189      -1.425730   -0.781504    1.206095      4       5       6
     3 O       0.068147   -3.071693   -2.279189       0.036062   -1.625470   -1.206095      7       8       9
     4 O       0.068147    3.071693    2.279189       0.036062    1.625470    1.206095     10      11      12
     5 O       2.626090   -1.594865    2.279189       1.389667   -0.843966    1.206095     13      14      15
     6 O       2.626090    1.594865   -2.279189       1.389667    0.843966   -1.206095     16      17      18
     7 O      -2.694239    1.476829   -2.279189      -1.425730    0.781504   -1.206095     19      20      21
     8 C      -3.686325   -3.675699    1.950966      -1.950719   -1.945096    1.032407     22      23      24
     9 C      -1.340086   -5.030300   -1.950966      -0.709143   -2.661920   -1.032407     25      26      27
    10 C      -1.340086    5.030300    1.950966      -0.709143    2.661920    1.032407     28      29      30
    11 C       5.026411   -1.354601    1.950966       2.659862   -0.716824    1.032407     31      32      33
    12 C       5.026411    1.354601   -1.950966       2.659862    0.716824   -1.032407     34      35      36
    13 C      -3.686325    3.675699   -1.950966      -1.950719    1.945096   -1.032407     37      38      39
    14 C      -5.653760   -4.415290    3.886794      -2.991841   -2.336471    2.056803     40      41      42
    15 C      -3.103873   -5.376067    0.000000      -1.642499   -2.844892    0.000000     43      44      45
    16 C      -0.996874   -7.103945   -3.886794      -0.527523   -3.759246   -2.056803     46      47      48
    17 C      -0.573112    6.887225    3.982914      -0.303278    3.644563    2.107667     49      50      51
    18 C      -3.103873    5.376067    0.000000      -1.642499    2.844892    0.000000     52      53      54
    19 C       6.650634   -2.688653    3.886794       3.519364   -1.422774    2.056803     55      56      57
    20 C       6.207747    0.000000    0.000000       3.284998    0.000000    0.000000     58      59      60
    21 C       6.650634    2.688653   -3.886794       3.519364    1.422774   -2.056803     61      62      63
    22 C      -5.653760    4.415290   -3.886794      -2.991841    2.336471   -2.056803     64      65      66
    23 H      -5.892557   -2.887449    5.258074      -3.118207   -1.527972    2.782453     67      68      69
    24 H      -7.472448   -4.801331    2.965980      -3.954249   -2.540755    1.569529     70      71      72
    25 H      -5.079448   -6.142591    4.882518      -2.687928   -3.250519    2.583717     73      74      75
    26 H      -4.133757   -7.159876    0.000000      -2.187490   -3.788843    0.000000     76      77      78
    27 H       0.445675   -6.546828   -5.258074       0.235841   -3.464432   -2.782453     79      80      81
    28 H      -0.421851   -8.871996   -2.965980      -0.223234   -4.694858   -1.569529     82      83      84
    29 H      -2.779916   -7.470227   -4.882518      -1.471068   -3.953074   -2.583717     85      86      87
    30 H       5.446882   -3.659379    5.258074       2.882366   -1.936460    2.782453     88      89      90
    31 H       7.894299   -4.070665    2.965980       4.177483   -2.154103    1.569529     91      92      93
    32 H       7.859363   -1.327637    4.882518       4.158996   -0.702555    2.583717     94      95      96
    33 H       8.146310    0.696143    0.000000       4.310841    0.368383    0.000000     97      98      99
    34 H       5.446882    3.659379   -5.258074       2.882366    1.936460   -2.782453    100     101     102
    35 H       7.894299    4.070665   -2.965980       4.177483    2.154103   -1.569529    103     104     105
    36 H       7.859363    1.327637   -4.882518       4.158996    0.702555   -2.583717    106     107     108
    37 H       0.911817    6.060762    5.159212       0.482513    3.207217    2.730137    109     110     111
    38 H       0.123473    8.648032    3.135045       0.065339    4.576342    1.658994    112     113     114
    39 H      -2.199888    7.370391    5.176654      -1.164131    3.900243    2.739367    115     116     117
    40 H      -4.133757    7.159876    0.000000      -2.187490    3.788843    0.000000    118     119     120
    41 H      -5.892557    2.887449   -5.258074      -3.118207    1.527972   -2.782453    121     122     123
    42 H      -7.472448    4.801331   -2.965980      -3.954249    2.540755   -1.569529    124     125     126
    43 H      -5.079448    6.142591   -4.882518      -2.687928    3.250519   -2.583717    127     128     129
 --------------------------------------------------------------------------------------------------------------
1
 ***************************************************************************************************


                                              ***********************
                                              *  T E C H N I C A L  *
                                              ***********************
  


 =============================================================
 P A R A L L E L I Z A T I O N  and  V E C T O R I Z A T I O N
 =============================================================
  
 Nr of parallel processes:                               40
 Maximum vector length in NumInt loops:                 128

 IO buffersize (Mb):                                     64.000000


 ===============================
 G E O M E T R Y   U P D A T E S
 ===============================
  
 Optimization coordinates:                       Delocalized
 Optimization code branch:                       NEW
 Hessian update method:                          BFGS (Broyden-Fletcher-Goldfarb-Shanno)

 Iterative Geometry Improvements:
    Max. nr. of iterations:                       1000
    Convergence criteria:
         Change in energy (hartree):                 0.0010000000
         Gradients (au/Angstrom):                    0.0010000000
         Cart/bondlength changes (Angstrom):         0.0100000000
    Max. step to take:
         Trust Radius:                               0.2000000000

 GDIIS (Geometry Direct Inversion in Iteration Space):
    First geometry cycle:                            0
    Max. number expansion vectors:                   5


 =====================
 S C F   U P D A T E S
 =====================
  
 Max. nr. of cycles:                              1000
 Convergence criterion:                              0.0000010000
   secondary criterion:                              0.0010000000

 Mix parameter (when DIIS does not apply):           0.2000000000
 Mixed ADIIS+DIIS will be used
    Max number of expansion vectors:                10
    Pure ADIIS when Max([F,P]) is above              0.1000000000
    Pure DIIS when Max([F,P]) is below               0.0010000000


 =================
 P R E C I S I O N  ***  (General: NumInt, NeglectFunctionTails, ...)  ***
 =================
  

 NumInt:           Target precision:                 4.0000000000
 -------           Initial precision:                4.0000000000
                   Min. precision (optimization):    4.0000000000

 Neglect Functions:          Basis functions:        0.1000000000E-05
 ------------------          Fit functions:          0.1000000000E-05


 ===========================
 L I N E A R   S C A L I N G
 ===========================
  

 Cut-off radii density fit:                        0.1000000000E-07
 Overlap cut-off criterion AO matrix elements:     0.1000000000E-05
 Cut-offs for Coulomb potential and fitted density:0.1000000000E-07
 Cut-off criterion for Coulomb multipole terms:    0.1000000000E-07
 Progressive Convergence parameter:                 0.000000000    
1
 ***************************************************************************************************


                                            ***************************
                                            *  C O M P U T A T I O N  *
                                            ***************************
  

 Number of elements of the density matrix on this node (used, total):     10693    465130


 ===========================================
 Numerical Integration : Fuzzy Cells (Becke)
 ===========================================
  
 Becke grid quality: NORMAL         
  
 Lebedev angular grid order:             min:  11 max:  23
 Nr. of radial points:                   min:  46 max: 107

 Total nr. of points:     281442
 Nr. of blocks:             2199
 Block length:               128
 Nr. of dummy points:         30


 Test of Precision of the Numerical Integration Grid
 ===================================================

 Integral of the Total Core Density:                   0.00000000000000


 -------------------------------------------
  COSMO surface
  Area             =         1268.168
  Volume           =         2575.531
  Number of Points =         3029
 -------------------------------------------


 ========================
 Density Fitting (zlmFit)
 ========================
  
 ZlmFit Fit Quality: NORMAL         
  
 Max L-expansion:                        min:   6 max:   7
 Nr. of radial interpolation points:     min:  39 max: 108


 =====
 S C F  ***  ScaSCF  ***
 =====
  
 Initial density matrix is calculated as sum of fragments

 CYCLE    1
 SCF Error: norm([F,P])=     11.652955298955, max([F,P])=      0.471270049074
 ***** SPIN 1 *****
 orbitals (Q,E):
 ---------------
 A :93...112         ( 1.00    -0.4414)  ( 1.00    -0.4240)  ( 1.00    -0.4218)  ( 1.00    -0.4100)
                     ( 1.00    -0.3751)  ( 1.00    -0.3745)  ( 1.00    -0.3720)  ( 1.00    -0.2462)
                     ( 1.00    -0.2302)  ( 1.00    -0.2300)  ( 0.00    -0.1967)  ( 0.00    -0.1964)
                     ( 0.00    -0.1806)  ( 0.00    -0.1187)  ( 0.00    -0.1126)  ( 0.00    -0.1108)
                     ( 0.00    -0.1022)  ( 0.00    -0.1009)  ( 0.00    -0.0725)  ( 0.00    -0.0599)
 ***** SPIN 2 *****
 orbitals (Q,E):
 ---------------
 A :92...111         ( 1.00    -0.4424)  ( 1.00    -0.4414)  ( 1.00    -0.4240)  ( 1.00    -0.4218)
                     ( 1.00    -0.4100)  ( 1.00    -0.3751)  ( 1.00    -0.3745)  ( 1.00    -0.3720)
                     ( 1.00    -0.2462)  ( 1.00    -0.2302)  ( 0.00    -0.2300)  ( 0.00    -0.1967)
                     ( 0.00    -0.1964)  ( 0.00    -0.1806)  ( 0.00    -0.1187)  ( 0.00    -0.1126)
                     ( 0.00    -0.1108)  ( 0.00    -0.1022)  ( 0.00    -0.1009)  ( 0.00    -0.0725)
  
 Spin polar: 1 (Spin_A minus Spin_B electrons)

 CYCLE    2
   MIX coefficients:  0.8000  0.2000
 SCF Error: norm([F,P])=      4.127857917700, max([F,P])=      0.241737416110
 ***** SPIN 1 *****
 orbitals (Q,E):
 ---------------
 A :93...103         ( 1.00    -0.4193)  ( 1.00    -0.4169)  ( 1.00    -0.4165)  ( 1.00    -0.3916)
                     ( 1.00    -0.3812)  ( 1.00    -0.3784)  ( 1.00    -0.3673)  ( 1.00    -0.3197)
                     ( 1.00    -0.3158)  ( 1.00    -0.3086)  ( 0.00    -0.2703)
 ***** SPIN 2 *****
 orbitals (Q,E):
 ---------------
 A :92...102         ( 1.00    -0.4271)  ( 1.00    -0.4183)  ( 1.00    -0.4161)  ( 1.00    -0.4153)
                     ( 1.00    -0.3910)  ( 1.00    -0.3808)  ( 1.00    -0.3778)  ( 1.00    -0.3671)
                     ( 1.00    -0.3188)  ( 1.00    -0.3151)  ( 0.00    -0.3084)
  
 Spin polar: 1 (Spin_A minus Spin_B electrons)

 CYCLE    3
  SDIIS (wt  0.000):  0.4145  0.5855
 A-DIIS (wt  1.000):  0.3810  0.6190
  DIIS coefficients:  0.3810  0.6190
 SCF Error: norm([F,P])=      3.191955470232, max([F,P])=      0.342661528362
 ***** SPIN 1 *****
 orbitals (Q,E):
 ---------------
 A :93...103         ( 1.00    -0.1788)  ( 1.00    -0.1523)  ( 1.00    -0.1368)  ( 1.00    -0.1260)
                     ( 1.00    -0.1084)  ( 1.00    -0.1076)  ( 1.00    -0.1008)  ( 1.00    -0.0612)
                     ( 1.00    -0.0351)  ( 1.00    -0.0303)  ( 0.00    -0.0064)
 ***** SPIN 2 *****
 orbitals (Q,E):
 ---------------
 A :92...102         ( 1.00    -0.1788)  ( 1.00    -0.1583)  ( 1.00    -0.1512)  ( 1.00    -0.1354)
                     ( 1.00    -0.1251)  ( 1.00    -0.1074)  ( 1.00    -0.1060)  ( 1.00    -0.0989)
                     ( 1.00    -0.0556)  ( 1.00    -0.0309)  ( 0.00    -0.0218)
  
 Spin polar: 1 (Spin_A minus Spin_B electrons)

 CYCLE    4
  SDIIS (wt  0.000):  0.1191  0.4768  0.4041
 A-DIIS (wt  1.000):  0.1043  0.5181  0.3776
  DIIS coefficients:  0.1043  0.5181  0.3776
 SCF Error: norm([F,P])=      3.162443455375, max([F,P])=      0.181283641534
 ***** SPIN 1 *****
 orbitals (Q,E):
 ---------------
 A :93...103         ( 1.00    -0.2795)  ( 1.00    -0.2574)  ( 1.00    -0.2560)  ( 1.00    -0.2351)
                     ( 1.00    -0.2203)  ( 1.00    -0.2169)  ( 1.00    -0.2089)  ( 1.00    -0.1399)
                     ( 1.00    -0.1350)  ( 1.00    -0.1273)  ( 0.00    -0.0784)
 ***** SPIN 2 *****
 orbitals (Q,E):
 ---------------
 A :92...102         ( 1.00    -0.2876)  ( 1.00    -0.2780)  ( 1.00    -0.2563)  ( 1.00    -0.2532)
                     ( 1.00    -0.2325)  ( 1.00    -0.2189)  ( 1.00    -0.2151)  ( 1.00    -0.1872)
                     ( 1.00    -0.1354)  ( 1.00    -0.1230)  ( 0.00    -0.1182)
  
 Spin polar: 1 (Spin_A minus Spin_B electrons)

 CYCLE    5
  SDIIS (wt  0.000): -0.0739  0.2717  0.1740  0.6283
 A-DIIS (wt  1.000):  0.0000  0.1846  0.0000  0.8154
  DIIS coefficients:  0.0000  0.1846  0.0000  0.8154
 SCF Error: norm([F,P])=      1.254124518806, max([F,P])=      0.101821551079
 ***** SPIN 1 *****
 orbitals (Q,E):
 ---------------
 A :93...103         ( 1.00    -0.2460)  ( 1.00    -0.2408)  ( 1.00    -0.2304)  ( 1.00    -0.2262)
                     ( 1.00    -0.2146)  ( 1.00    -0.1880)  ( 1.00    -0.1748)  ( 1.00    -0.1713)
                     ( 1.00    -0.1555)  ( 1.00    -0.1479)  ( 0.00    -0.1066)
 ***** SPIN 2 *****
 orbitals (Q,E):
 ---------------
 A :92...102         ( 1.00    -0.2517)  ( 1.00    -0.2413)  ( 1.00    -0.2340)  ( 1.00    -0.2205)
                     ( 1.00    -0.2163)  ( 1.00    -0.2090)  ( 1.00    -0.1801)  ( 1.00    -0.1727)
                     ( 1.00    -0.1688)  ( 1.00    -0.1520)  ( 0.00    -0.1458)
  
 Spin polar: 1 (Spin_A minus Spin_B electrons)

 CYCLE    6
  SDIIS (wt  0.000): -0.0412  0.0938  0.0230  0.7235  0.2009
 A-DIIS (wt  1.000):  0.0000  0.0308  0.0000  0.7461  0.2231
  DIIS coefficients:  0.0000  0.0308  0.0000  0.7461  0.2231
 SCF Error: norm([F,P])=      2.894070272373, max([F,P])=      0.229332436632
 ***** SPIN 1 *****
 orbitals (Q,E):
 ---------------
 A :93...103         ( 1.00    -0.2832)  ( 1.00    -0.2697)  ( 1.00    -0.2659)  ( 1.00    -0.2438)
                     ( 1.00    -0.2390)  ( 1.00    -0.2327)  ( 1.00    -0.2304)  ( 1.00    -0.2121)
                     ( 1.00    -0.2011)  ( 1.00    -0.1970)  ( 0.00    -0.0956)
 ***** SPIN 2 *****
 orbitals (Q,E):
 ---------------
 A :92...102         ( 1.00    -0.2920)  ( 1.00    -0.2798)  ( 1.00    -0.2622)  ( 1.00    -0.2561)
                     ( 1.00    -0.2363)  ( 1.00    -0.2331)  ( 1.00    -0.2280)  ( 1.00    -0.2225)
                     ( 1.00    -0.2081)  ( 1.00    -0.1931)  ( 0.00    -0.1877)
  
 Spin polar: 1 (Spin_A minus Spin_B electrons)

 CYCLE    7
  SDIIS (wt  0.000):  0.0145 -0.1027 -0.0208  0.5623  0.1512  0.3956
 A-DIIS (wt  1.000):  0.0000  0.0000  0.0000  0.5901  0.0340  0.3759
  DIIS coefficients:  0.0000  0.0000  0.0000  0.5901  0.0340  0.3759
 SCF Error: norm([F,P])=      1.579516206098, max([F,P])=      0.165162166392
 ***** SPIN 1 *****
 orbitals (Q,E):
 ---------------
 A :93...103         ( 1.00    -0.2575)  ( 1.00    -0.2462)  ( 1.00    -0.2321)  ( 1.00    -0.2104)
                     ( 1.00    -0.2029)  ( 1.00    -0.2014)  ( 1.00    -0.1909)  ( 1.00    -0.1586)
                     ( 1.00    -0.1568)  ( 1.00    -0.1392)  ( 0.00    -0.0946)
 ***** SPIN 2 *****
 orbitals (Q,E):
 ---------------
 A :92...102         ( 1.00    -0.2703)  ( 1.00    -0.2546)  ( 1.00    -0.2345)  ( 1.00    -0.2278)
                     ( 1.00    -0.2080)  ( 1.00    -0.2004)  ( 1.00    -0.1983)  ( 1.00    -0.1870)
                     ( 1.00    -0.1511)  ( 1.00    -0.1322)  ( 0.00    -0.1304)
  
 Spin polar: 1 (Spin_A minus Spin_B electrons)

 CYCLE    8
  SDIIS (wt  0.152): -0.0319 -0.0371 -0.0415  0.4294 -0.0252  0.3487  0.3576
 A-DIIS (wt  0.848):  0.0000  0.0000  0.0000  0.4094  0.0000  0.3352  0.2554
  DIIS coefficients: -0.0049 -0.0057 -0.0063  0.4124 -0.0038  0.3373  0.2710
 SCF Error: norm([F,P])=      1.090504134852, max([F,P])=      0.084907268483
 ***** SPIN 1 *****
 orbitals (Q,E):
 ---------------
 A :93...103         ( 1.00    -0.2727)  ( 1.00    -0.2524)  ( 1.00    -0.2511)  ( 1.00    -0.2311)
                     ( 1.00    -0.2276)  ( 1.00    -0.2155)  ( 1.00    -0.2088)  ( 1.00    -0.1788)
                     ( 1.00    -0.1778)  ( 1.00    -0.1609)  ( 0.00    -0.0754)
 ***** SPIN 2 *****
 orbitals (Q,E):
 ---------------
 A :92...102         ( 1.00    -0.2784)  ( 1.00    -0.2699)  ( 1.00    -0.2505)  ( 1.00    -0.2476)
                     ( 1.00    -0.2295)  ( 1.00    -0.2163)  ( 1.00    -0.2122)  ( 1.00    -0.2054)
                     ( 1.00    -0.1687)  ( 1.00    -0.1517)  ( 0.00    -0.1500)
  
 Spin polar: 1 (Spin_A minus Spin_B electrons)

 CYCLE    9
  SDIIS (wt  0.956): -0.0123 -0.0085 -0.0155  0.1331 -0.0129  0.0934  0.1150  0.7077
 A-DIIS (wt  0.044):  0.0000  0.0000  0.0000  0.0000  0.0000  0.0000  0.0000  1.0000
  DIIS coefficients: -0.0117 -0.0082 -0.0148  0.1272 -0.0123  0.0893  0.1099  0.7207
 SCF Error: norm([F,P])=      0.090329273048, max([F,P])=      0.005399456625
 ***** SPIN 1 *****
 orbitals (Q,E):
 ---------------
 A :93...103         ( 1.00    -0.2715)  ( 1.00    -0.2508)  ( 1.00    -0.2489)  ( 1.00    -0.2300)
                     ( 1.00    -0.2206)  ( 1.00    -0.2190)  ( 1.00    -0.2071)  ( 1.00    -0.1775)
                     ( 1.00    -0.1739)  ( 1.00    -0.1577)  ( 0.00    -0.0737)
 ***** SPIN 2 *****
 orbitals (Q,E):
 ---------------
 A :92...102         ( 1.00    -0.2759)  ( 1.00    -0.2689)  ( 1.00    -0.2480)  ( 1.00    -0.2467)
                     ( 1.00    -0.2288)  ( 1.00    -0.2169)  ( 1.00    -0.2120)  ( 1.00    -0.2014)
                     ( 1.00    -0.1630)  ( 1.00    -0.1469)  ( 0.00    -0.1447)
  
 Spin polar: 1 (Spin_A minus Spin_B electrons)

 CYCLE   10
  SDIIS (wt  0.000): -0.0044  0.0028 -0.0037  0.0238 -0.0031  0.0107  0.0152  0.5538  0.4050
 A-DIIS (wt  1.000):  0.0000  0.0000  0.0000  0.0000  0.0000  0.0000  0.0000  0.5867  0.4133
  DIIS coefficients:  0.0000  0.0000  0.0000  0.0000  0.0000  0.0000  0.0000  0.5867  0.4133
 SCF Error: norm([F,P])=      0.123111488479, max([F,P])=      0.006371205948
 ***** SPIN 1 *****
 orbitals (Q,E):
 ---------------
 A :93...103         ( 1.00    -0.2749)  ( 1.00    -0.2535)  ( 1.00    -0.2518)  ( 1.00    -0.2327)
                     ( 1.00    -0.2239)  ( 1.00    -0.2192)  ( 1.00    -0.2086)  ( 1.00    -0.1838)
                     ( 1.00    -0.1812)  ( 1.00    -0.1647)  ( 0.00    -0.0725)
 ***** SPIN 2 *****
 orbitals (Q,E):
 ---------------
 A :92...102         ( 1.00    -0.2785)  ( 1.00    -0.2723)  ( 1.00    -0.2515)  ( 1.00    -0.2481)
                     ( 1.00    -0.2316)  ( 1.00    -0.2163)  ( 1.00    -0.2133)  ( 1.00    -0.2054)
                     ( 1.00    -0.1696)  ( 1.00    -0.1539)  ( 0.00    -0.1514)
  
 Spin polar: 1 (Spin_A minus Spin_B electrons)

 CYCLE   11
  SDIIS (wt  0.927):  0.0008 -0.0024  0.0006  0.0044  0.0010 -0.0027  0.0015  0.3854  0.2919  0.3196
 A-DIIS (wt  0.073):  0.0000  0.0000  0.0000  0.0000  0.0000  0.0000  0.0000  0.3908  0.3162  0.2930
  DIIS coefficients:  0.0007 -0.0022  0.0005  0.0041  0.0009 -0.0025  0.0014  0.3858  0.2936  0.3177
 SCF Error: norm([F,P])=      0.097688639666, max([F,P])=      0.008242850782
 ***** SPIN 1 *****
 orbitals (Q,E):
 ---------------
 A :93...103         ( 1.00    -0.2733)  ( 1.00    -0.2518)  ( 1.00    -0.2504)  ( 1.00    -0.2314)
                     ( 1.00    -0.2232)  ( 1.00    -0.2177)  ( 1.00    -0.2085)  ( 1.00    -0.1810)
                     ( 1.00    -0.1771)  ( 1.00    -0.1607)  ( 0.00    -0.0716)
 ***** SPIN 2 *****
 orbitals (Q,E):
 ---------------
 A :92...102         ( 1.00    -0.2770)  ( 1.00    -0.2707)  ( 1.00    -0.2499)  ( 1.00    -0.2468)
                     ( 1.00    -0.2303)  ( 1.00    -0.2150)  ( 1.00    -0.2130)  ( 1.00    -0.2059)
                     ( 1.00    -0.1656)  ( 1.00    -0.1498)  ( 0.00    -0.1473)
  
 Spin polar: 1 (Spin_A minus Spin_B electrons)

 CYCLE   12
  SDIIS (wt  0.998):  0.0005  0.0007  0.0015  0.0004 -0.0063  0.0030  0.1097  0.0883  0.1832  0.6188
 A-DIIS (wt  0.002):  0.0000  0.0000  0.0000  0.0000  0.0000  0.0000  0.0000  0.0000  0.0000  1.0000
  DIIS coefficients:  0.0005  0.0007  0.0015  0.0004 -0.0063  0.0030  0.1095  0.0882  0.1829  0.6194
 SCF Error: norm([F,P])=      0.013048468178, max([F,P])=      0.001151140238
 ***** SPIN 1 *****
 orbitals (Q,E):
 ---------------
 A :93...103         ( 1.00    -0.2735)  ( 1.00    -0.2520)  ( 1.00    -0.2504)  ( 1.00    -0.2315)
                     ( 1.00    -0.2233)  ( 1.00    -0.2174)  ( 1.00    -0.2083)  ( 1.00    -0.1811)
                     ( 1.00    -0.1775)  ( 1.00    -0.1610)  ( 0.00    -0.0715)
 ***** SPIN 2 *****
 orbitals (Q,E):
 ---------------
 A :92...102         ( 1.00    -0.2769)  ( 1.00    -0.2708)  ( 1.00    -0.2499)  ( 1.00    -0.2471)
                     ( 1.00    -0.2305)  ( 1.00    -0.2147)  ( 1.00    -0.2130)  ( 1.00    -0.2059)
                     ( 1.00    -0.1657)  ( 1.00    -0.1499)  ( 0.00    -0.1470)
  
 Spin polar: 1 (Spin_A minus Spin_B electrons)

 CYCLE   13
  SDIIS (wt  0.998):  0.0003  0.0018  0.0003 -0.0038  0.0037  0.0612  0.0470  0.1434  0.5221  0.2239
 A-DIIS (wt  0.002):  0.0000  0.0000  0.0000  0.0000  0.0000  0.0000  0.0000  0.0000  0.0000  1.0000
  DIIS coefficients:  0.0003  0.0018  0.0003 -0.0038  0.0037  0.0611  0.0469  0.1432  0.5213  0.2251
 SCF Error: norm([F,P])=      0.011887733271, max([F,P])=      0.001647878003
 ***** SPIN 1 *****
 orbitals (Q,E):
 ---------------
 A :93...103         ( 1.00    -0.2734)  ( 1.00    -0.2520)  ( 1.00    -0.2503)  ( 1.00    -0.2314)
                     ( 1.00    -0.2233)  ( 1.00    -0.2174)  ( 1.00    -0.2083)  ( 1.00    -0.1810)
                     ( 1.00    -0.1775)  ( 1.00    -0.1610)  ( 0.00    -0.0716)
 ***** SPIN 2 *****
 orbitals (Q,E):
 ---------------
 A :92...102         ( 1.00    -0.2769)  ( 1.00    -0.2708)  ( 1.00    -0.2500)  ( 1.00    -0.2470)
                     ( 1.00    -0.2304)  ( 1.00    -0.2148)  ( 1.00    -0.2130)  ( 1.00    -0.2059)
                     ( 1.00    -0.1657)  ( 1.00    -0.1498)  ( 0.00    -0.1469)
  
 Spin polar: 1 (Spin_A minus Spin_B electrons)

 CYCLE   14
  SDIIS (wt  0.998):  0.0019  0.0002 -0.0026  0.0038  0.0452  0.0323  0.1112  0.3411 -0.3008  0.7677
 A-DIIS (wt  0.002):  0.0000  0.0000  0.0000  0.0000  0.0000  0.0000  0.0000  0.0000  0.0000  1.0000
  DIIS coefficients:  0.0019  0.0002 -0.0026  0.0038  0.0452  0.0323  0.1110  0.3406 -0.3004  0.7680
 SCF Error: norm([F,P])=      0.009564757350, max([F,P])=      0.001504577840
 ***** SPIN 1 *****
 orbitals (Q,E):
 ---------------
 A :93...103         ( 1.00    -0.2734)  ( 1.00    -0.2520)  ( 1.00    -0.2502)  ( 1.00    -0.2314)
                     ( 1.00    -0.2233)  ( 1.00    -0.2174)  ( 1.00    -0.2083)  ( 1.00    -0.1810)
                     ( 1.00    -0.1776)  ( 1.00    -0.1611)  ( 0.00    -0.0715)
 ***** SPIN 2 *****
 orbitals (Q,E):
 ---------------
 A :92...102         ( 1.00    -0.2768)  ( 1.00    -0.2708)  ( 1.00    -0.2500)  ( 1.00    -0.2469)
                     ( 1.00    -0.2304)  ( 1.00    -0.2148)  ( 1.00    -0.2130)  ( 1.00    -0.2059)
                     ( 1.00    -0.1657)  ( 1.00    -0.1499)  ( 0.00    -0.1469)
  
 Spin polar: 1 (Spin_A minus Spin_B electrons)

 CYCLE   15
  SDIIS (wt  0.998): -0.0001 -0.0036  0.0029  0.0477  0.0344  0.1042  0.2700 -0.6272  0.8015  0.3701
 A-DIIS (wt  0.002):  0.0000  0.0000  0.0000  0.0000  0.0000  0.0000  0.0000  0.0000  0.0000  1.0000
  DIIS coefficients: -0.0001 -0.0036  0.0029  0.0477  0.0343  0.1040  0.2696 -0.6262  0.8003  0.3711
 SCF Error: norm([F,P])=      0.010267061288, max([F,P])=      0.001542138983
 ***** SPIN 1 *****
 orbitals (Q,E):
 ---------------
 A :93...103         ( 1.00    -0.2734)  ( 1.00    -0.2521)  ( 1.00    -0.2501)  ( 1.00    -0.2314)
                     ( 1.00    -0.2234)  ( 1.00    -0.2174)  ( 1.00    -0.2083)  ( 1.00    -0.1810)
                     ( 1.00    -0.1776)  ( 1.00    -0.1612)  ( 0.00    -0.0716)
 ***** SPIN 2 *****
 orbitals (Q,E):
 ---------------
 A :92...102         ( 1.00    -0.2768)  ( 1.00    -0.2708)  ( 1.00    -0.2500)  ( 1.00    -0.2470)
                     ( 1.00    -0.2304)  ( 1.00    -0.2148)  ( 1.00    -0.2130)  ( 1.00    -0.2059)
                     ( 1.00    -0.1657)  ( 1.00    -0.1499)  ( 0.00    -0.1468)
  
 Spin polar: 1 (Spin_A minus Spin_B electrons)

 CYCLE   16
  SDIIS (wt  0.998): -0.0039  0.0026  0.0559  0.0404  0.1056  0.2625 -0.7245  0.6955  0.2702  0.2956
 A-DIIS (wt  0.002):  0.0000  0.0000  0.0000  0.0000  0.0000  0.0000  0.0000  0.0000  0.0000  1.0000
  DIIS coefficients: -0.0039  0.0026  0.0558  0.0404  0.1055  0.2621 -0.7234  0.6944  0.2698  0.2967
 SCF Error: norm([F,P])=      0.010163589420, max([F,P])=      0.001529590736
 ***** SPIN 1 *****
 orbitals (Q,E):
 ---------------
 A :93...103         ( 1.00    -0.2734)  ( 1.00    -0.2522)  ( 1.00    -0.2501)  ( 1.00    -0.2314)
                     ( 1.00    -0.2234)  ( 1.00    -0.2173)  ( 1.00    -0.2083)  ( 1.00    -0.1809)
                     ( 1.00    -0.1776)  ( 1.00    -0.1612)  ( 0.00    -0.0716)
 ***** SPIN 2 *****
 orbitals (Q,E):
 ---------------
 A :92...102         ( 1.00    -0.2767)  ( 1.00    -0.2708)  ( 1.00    -0.2500)  ( 1.00    -0.2470)
                     ( 1.00    -0.2304)  ( 1.00    -0.2148)  ( 1.00    -0.2130)  ( 1.00    -0.2059)
                     ( 1.00    -0.1657)  ( 1.00    -0.1499)  ( 0.00    -0.1468)
  
 Spin polar: 1 (Spin_A minus Spin_B electrons)

 CYCLE   17
  SDIIS (wt  0.998):  0.0029  0.0169  0.0111  0.0548  0.2149 -0.4626  1.1418 -0.8654 -2.0000  2.8855
 A-DIIS (wt  0.002):  0.0000  0.0000  0.0000  0.0000  0.0000  0.0000  0.0000  0.0000  0.0000  1.0000
  DIIS coefficients:  0.0029  0.0169  0.0111  0.0547  0.2146 -0.4619  1.1401 -0.8640 -1.9969  2.8826
 SCF Error: norm([F,P])=      0.010102900480, max([F,P])=      0.001516044620
 ***** SPIN 1 *****
 orbitals (Q,E):
 ---------------
 A :93...103         ( 1.00    -0.2734)  ( 1.00    -0.2523)  ( 1.00    -0.2499)  ( 1.00    -0.2314)
                     ( 1.00    -0.2235)  ( 1.00    -0.2173)  ( 1.00    -0.2084)  ( 1.00    -0.1807)
                     ( 1.00    -0.1775)  ( 1.00    -0.1612)  ( 0.00    -0.0715)
 ***** SPIN 2 *****
 orbitals (Q,E):
 ---------------
 A :92...102         ( 1.00    -0.2766)  ( 1.00    -0.2708)  ( 1.00    -0.2501)  ( 1.00    -0.2469)
                     ( 1.00    -0.2304)  ( 1.00    -0.2148)  ( 1.00    -0.2130)  ( 1.00    -0.2060)
                     ( 1.00    -0.1656)  ( 1.00    -0.1499)  ( 0.00    -0.1466)
  
 Spin polar: 1 (Spin_A minus Spin_B electrons)

 CYCLE   18
  SDIIS (wt  0.998):  0.1367  0.1061  0.0739  0.1993 -1.0741  0.3443 -2.0000 -0.9583  3.0000  1.1722
 A-DIIS (wt  0.002):  0.0000  0.0000  0.0000  0.0000  0.0000  0.0000  0.0000  0.0000  0.0000  1.0000
  DIIS coefficients:  0.1365  0.1059  0.0738  0.1990 -1.0725  0.3438 -1.9969 -0.9569  2.9954  1.1719
 SCF Error: norm([F,P])=      0.009889411209, max([F,P])=      0.001260305154
 ***** SPIN 1 *****
 orbitals (Q,E):
 ---------------
 A :93...103         ( 1.00    -0.2733)  ( 1.00    -0.2525)  ( 1.00    -0.2495)  ( 1.00    -0.2313)
                     ( 1.00    -0.2239)  ( 1.00    -0.2170)  ( 1.00    -0.2084)  ( 1.00    -0.1808)
                     ( 1.00    -0.1777)  ( 1.00    -0.1612)  ( 0.00    -0.0717)
 ***** SPIN 2 *****
 orbitals (Q,E):
 ---------------
 A :92...102         ( 1.00    -0.2764)  ( 1.00    -0.2707)  ( 1.00    -0.2502)  ( 1.00    -0.2468)
                     ( 1.00    -0.2303)  ( 1.00    -0.2147)  ( 1.00    -0.2129)  ( 1.00    -0.2058)
                     ( 1.00    -0.1657)  ( 1.00    -0.1503)  ( 0.00    -0.1464)
  
 Spin polar: 1 (Spin_A minus Spin_B electrons)

 CYCLE   19
  SDIIS (wt  1.000):  0.0096  0.0636  0.4286  1.0661  0.9511  0.2708 -2.0000 -2.0000  1.1231  1.0872
  DIIS coefficients:  0.0096  0.0636  0.4286  1.0661  0.9511  0.2708 -2.0000 -2.0000  1.1231  1.0872
 SCF Error: norm([F,P])=      0.007746265226, max([F,P])=      0.000847396600
 ***** SPIN 1 *****
 orbitals (Q,E):
 ---------------
 A :93...103         ( 1.00    -0.2734)  ( 1.00    -0.2523)  ( 1.00    -0.2498)  ( 1.00    -0.2313)
                     ( 1.00    -0.2232)  ( 1.00    -0.2175)  ( 1.00    -0.2084)  ( 1.00    -0.1799)
                     ( 1.00    -0.1776)  ( 1.00    -0.1625)  ( 0.00    -0.0715)
 ***** SPIN 2 *****
 orbitals (Q,E):
 ---------------
 A :92...102         ( 1.00    -0.2767)  ( 1.00    -0.2708)  ( 1.00    -0.2501)  ( 1.00    -0.2468)
                     ( 1.00    -0.2303)  ( 1.00    -0.2148)  ( 1.00    -0.2130)  ( 1.00    -0.2059)
                     ( 1.00    -0.1657)  ( 1.00    -0.1500)  ( 0.00    -0.1467)
  
 Spin polar: 1 (Spin_A minus Spin_B electrons)

 CYCLE   20
  SDIIS (wt  0.000):  0.0509  0.2386 -0.5905  2.0402  0.5694  0.8513 -2.0000  0.4790 -0.6389
 A-DIIS (wt  1.000):  0.0000  0.0000  0.0000  0.0000  0.0000  0.0000  0.0000  0.0000  1.0000
  DIIS coefficients:  0.0000  0.0000  0.0000  0.0000  0.0000  0.0000  0.0000  0.0000  1.0000
 SCF Error: norm([F,P])=      0.014791370289, max([F,P])=      0.002535717407
 ***** SPIN 1 *****
 orbitals (Q,E):
 ---------------
 A :93...103         ( 1.00    -0.2734)  ( 1.00    -0.2526)  ( 1.00    -0.2495)  ( 1.00    -0.2313)
                     ( 1.00    -0.2239)  ( 1.00    -0.2169)  ( 1.00    -0.2084)  ( 1.00    -0.1808)
                     ( 1.00    -0.1774)  ( 1.00    -0.1608)  ( 0.00    -0.0716)
 ***** SPIN 2 *****
 orbitals (Q,E):
 ---------------
 A :92...102         ( 1.00    -0.2764)  ( 1.00    -0.2708)  ( 1.00    -0.2503)  ( 1.00    -0.2467)
                     ( 1.00    -0.2303)  ( 1.00    -0.2147)  ( 1.00    -0.2130)  ( 1.00    -0.2060)
                     ( 1.00    -0.1654)  ( 1.00    -0.1497)  ( 0.00    -0.1464)
  
 Spin polar: 1 (Spin_A minus Spin_B electrons)

 CYCLE   21
  SDIIS (wt  1.000):  0.1036 -0.1613  0.0292  0.2085  0.9630 -2.0000  0.5040  0.8009  0.3111  0.2412
  DIIS coefficients:  0.1036 -0.1613  0.0292  0.2085  0.9630 -2.0000  0.5040  0.8009  0.3111  0.2412
 SCF Error: norm([F,P])=      0.014993419889, max([F,P])=      0.000902061507
 ***** SPIN 1 *****
 orbitals (Q,E):
 ---------------
 A :93...103         ( 1.00    -0.2735)  ( 1.00    -0.2530)  ( 1.00    -0.2494)  ( 1.00    -0.2315)
                     ( 1.00    -0.2242)  ( 1.00    -0.2172)  ( 1.00    -0.2085)  ( 1.00    -0.1810)
                     ( 1.00    -0.1781)  ( 1.00    -0.1616)  ( 0.00    -0.0718)
 ***** SPIN 2 *****
 orbitals (Q,E):
 ---------------
 A :92...102         ( 1.00    -0.2765)  ( 1.00    -0.2710)  ( 1.00    -0.2506)  ( 1.00    -0.2468)
                     ( 1.00    -0.2305)  ( 1.00    -0.2150)  ( 1.00    -0.2131)  ( 1.00    -0.2060)
                     ( 1.00    -0.1660)  ( 1.00    -0.1507)  ( 0.00    -0.1465)
  
 Spin polar: 1 (Spin_A minus Spin_B electrons)

 CYCLE   22
  SDIIS (wt  1.000):  0.4283  0.6282  0.8939 -1.3413 -2.0000  0.5304  0.8257  0.3890  0.2299  0.4160
  DIIS coefficients:  0.4283  0.6282  0.8939 -1.3413 -2.0000  0.5304  0.8257  0.3890  0.2299  0.4160
 SCF Error: norm([F,P])=      0.010998060983, max([F,P])=      0.000676759965
 ***** SPIN 1 *****
 orbitals (Q,E):
 ---------------
 A :93...103         ( 1.00    -0.2733)  ( 1.00    -0.2528)  ( 1.00    -0.2492)  ( 1.00    -0.2313)
                     ( 1.00    -0.2239)  ( 1.00    -0.2171)  ( 1.00    -0.2084)  ( 1.00    -0.1804)
                     ( 1.00    -0.1776)  ( 1.00    -0.1615)  ( 0.00    -0.0717)
 ***** SPIN 2 *****
 orbitals (Q,E):
 ---------------
 A :92...102         ( 1.00    -0.2764)  ( 1.00    -0.2707)  ( 1.00    -0.2503)  ( 1.00    -0.2467)
                     ( 1.00    -0.2303)  ( 1.00    -0.2149)  ( 1.00    -0.2130)  ( 1.00    -0.2059)
                     ( 1.00    -0.1656)  ( 1.00    -0.1502)  ( 0.00    -0.1461)
  
 Spin polar: 1 (Spin_A minus Spin_B electrons)

 CYCLE   23
  SDIIS (wt  1.000):  0.3115  0.7869  0.0500 -2.0000  0.2673  0.4247  0.2224  0.2294  0.3304  0.3773
  DIIS coefficients:  0.3115  0.7869  0.0500 -2.0000  0.2673  0.4247  0.2224  0.2294  0.3304  0.3773
 SCF Error: norm([F,P])=      0.005969099938, max([F,P])=      0.000619129992
 ***** SPIN 1 *****
 orbitals (Q,E):
 ---------------
 A :93...103         ( 1.00    -0.2733)  ( 1.00    -0.2529)  ( 1.00    -0.2492)  ( 1.00    -0.2313)
                     ( 1.00    -0.2241)  ( 1.00    -0.2169)  ( 1.00    -0.2084)  ( 1.00    -0.1807)
                     ( 1.00    -0.1777)  ( 1.00    -0.1614)  ( 0.00    -0.0717)
 ***** SPIN 2 *****
 orbitals (Q,E):
 ---------------
 A :92...102         ( 1.00    -0.2763)  ( 1.00    -0.2708)  ( 1.00    -0.2504)  ( 1.00    -0.2467)
                     ( 1.00    -0.2303)  ( 1.00    -0.2148)  ( 1.00    -0.2130)  ( 1.00    -0.2060)
                     ( 1.00    -0.1657)  ( 1.00    -0.1504)  ( 0.00    -0.1461)
  
 Spin polar: 1 (Spin_A minus Spin_B electrons)

 CYCLE   24
  SDIIS (wt  1.000):  0.9286  1.1466 -2.0000 -0.3932 -0.1980  0.0853  0.2183  0.1595  0.2654  0.7875
  DIIS coefficients:  0.9286  1.1466 -2.0000 -0.3932 -0.1980  0.0853  0.2183  0.1595  0.2654  0.7875
 SCF Error: norm([F,P])=      0.003575387673, max([F,P])=      0.000325131725
 ***** SPIN 1 *****
 orbitals (Q,E):
 ---------------
 A :93...103         ( 1.00    -0.2733)  ( 1.00    -0.2528)  ( 1.00    -0.2492)  ( 1.00    -0.2313)
                     ( 1.00    -0.2239)  ( 1.00    -0.2170)  ( 1.00    -0.2084)  ( 1.00    -0.1804)
                     ( 1.00    -0.1778)  ( 1.00    -0.1618)  ( 0.00    -0.0717)
 ***** SPIN 2 *****
 orbitals (Q,E):
 ---------------
 A :92...102         ( 1.00    -0.2764)  ( 1.00    -0.2708)  ( 1.00    -0.2504)  ( 1.00    -0.2467)
                     ( 1.00    -0.2303)  ( 1.00    -0.2148)  ( 1.00    -0.2130)  ( 1.00    -0.2060)
                     ( 1.00    -0.1657)  ( 1.00    -0.1503)  ( 0.00    -0.1462)
  
 Spin polar: 1 (Spin_A minus Spin_B electrons)

 CYCLE   25
  SDIIS (wt  1.000): -0.2378  0.4670 -0.4343 -0.3645 -0.0289  0.1255  0.0705  0.1782  0.8406  0.3837
  DIIS coefficients: -0.2378  0.4670 -0.4343 -0.3645 -0.0289  0.1255  0.0705  0.1782  0.8406  0.3837
 SCF Error: norm([F,P])=      0.004810733624, max([F,P])=      0.000720576476
 ***** SPIN 1 *****
 orbitals (Q,E):
 ---------------
 A :93...103         ( 1.00    -0.2732)  ( 1.00    -0.2530)  ( 1.00    -0.2489)  ( 1.00    -0.2312)
                     ( 1.00    -0.2243)  ( 1.00    -0.2168)  ( 1.00    -0.2084)  ( 1.00    -0.1808)
                     ( 1.00    -0.1777)  ( 1.00    -0.1611)  ( 0.00    -0.0717)
 ***** SPIN 2 *****
 orbitals (Q,E):
 ---------------
 A :92...102         ( 1.00    -0.2762)  ( 1.00    -0.2707)  ( 1.00    -0.2505)  ( 1.00    -0.2465)
                     ( 1.00    -0.2302)  ( 1.00    -0.2148)  ( 1.00    -0.2131)  ( 1.00    -0.2060)
                     ( 1.00    -0.1657)  ( 1.00    -0.1504)  ( 0.00    -0.1460)
  
 Spin polar: 1 (Spin_A minus Spin_B electrons)

 CYCLE   26
  SDIIS (wt  1.000):  0.1779 -0.3085 -0.2625  0.0010  0.0935  0.0392  0.1137  0.5765  0.2994  0.2698
  DIIS coefficients:  0.1779 -0.3085 -0.2625  0.0010  0.0935  0.0392  0.1137  0.5765  0.2994  0.2698
 SCF Error: norm([F,P])=      0.003202821777, max([F,P])=      0.000339888487
 ***** SPIN 1 *****
 orbitals (Q,E):
 ---------------
 A :93...103         ( 1.00    -0.2733)  ( 1.00    -0.2530)  ( 1.00    -0.2490)  ( 1.00    -0.2312)
                     ( 1.00    -0.2242)  ( 1.00    -0.2168)  ( 1.00    -0.2084)  ( 1.00    -0.1807)
                     ( 1.00    -0.1778)  ( 1.00    -0.1613)  ( 0.00    -0.0717)
 ***** SPIN 2 *****
 orbitals (Q,E):
 ---------------
 A :92...102         ( 1.00    -0.2763)  ( 1.00    -0.2708)  ( 1.00    -0.2505)  ( 1.00    -0.2466)
                     ( 1.00    -0.2303)  ( 1.00    -0.2148)  ( 1.00    -0.2131)  ( 1.00    -0.2060)
                     ( 1.00    -0.1657)  ( 1.00    -0.1504)  ( 0.00    -0.1461)
  
 Spin polar: 1 (Spin_A minus Spin_B electrons)

 CYCLE   27
  SDIIS (wt  1.000): -0.0943 -0.0736  0.0445  0.0515  0.0273  0.0456  0.2177  0.1334  0.1522  0.4956
  DIIS coefficients: -0.0943 -0.0736  0.0445  0.0515  0.0273  0.0456  0.2177  0.1334  0.1522  0.4956
 SCF Error: norm([F,P])=      0.000627657109, max([F,P])=      0.000088910762
 ***** SPIN 1 *****
 orbitals (Q,E):
 ---------------
 A :93...103         ( 1.00    -0.2733)  ( 1.00    -0.2530)  ( 1.00    -0.2490)  ( 1.00    -0.2313)
                     ( 1.00    -0.2242)  ( 1.00    -0.2169)  ( 1.00    -0.2085)  ( 1.00    -0.1807)
                     ( 1.00    -0.1778)  ( 1.00    -0.1613)  ( 0.00    -0.0717)
 ***** SPIN 2 *****
 orbitals (Q,E):
 ---------------
 A :92...102         ( 1.00    -0.2763)  ( 1.00    -0.2708)  ( 1.00    -0.2505)  ( 1.00    -0.2466)
                     ( 1.00    -0.2303)  ( 1.00    -0.2148)  ( 1.00    -0.2131)  ( 1.00    -0.2060)
                     ( 1.00    -0.1657)  ( 1.00    -0.1504)  ( 0.00    -0.1461)
  
 Spin polar: 1 (Spin_A minus Spin_B electrons)

 CYCLE   28
  SDIIS (wt  1.000): -0.0063  0.0400 -0.0042 -0.0142 -0.0376 -0.0361  0.0084  0.0179  0.3728  0.6593
  DIIS coefficients: -0.0063  0.0400 -0.0042 -0.0142 -0.0376 -0.0361  0.0084  0.0179  0.3728  0.6593
 SCF Error: norm([F,P])=      0.000473564458, max([F,P])=      0.000052744936
 ***** SPIN 1 *****
 orbitals (Q,E):
 ---------------
 A :93...103         ( 1.00    -0.2733)  ( 1.00    -0.2530)  ( 1.00    -0.2490)  ( 1.00    -0.2313)
                     ( 1.00    -0.2242)  ( 1.00    -0.2169)  ( 1.00    -0.2085)  ( 1.00    -0.1806)
                     ( 1.00    -0.1778)  ( 1.00    -0.1614)  ( 0.00    -0.0717)
 ***** SPIN 2 *****
 orbitals (Q,E):
 ---------------
 A :92...102         ( 1.00    -0.2763)  ( 1.00    -0.2708)  ( 1.00    -0.2505)  ( 1.00    -0.2466)
                     ( 1.00    -0.2303)  ( 1.00    -0.2148)  ( 1.00    -0.2131)  ( 1.00    -0.2060)
                     ( 1.00    -0.1657)  ( 1.00    -0.1504)  ( 0.00    -0.1461)
  
 Spin polar: 1 (Spin_A minus Spin_B electrons)

 CYCLE   29
  SDIIS (wt  1.000):  0.0309 -0.0003 -0.0091 -0.0237 -0.0363 -0.0160  0.0105  0.2863  0.4612  0.2964
  DIIS coefficients:  0.0309 -0.0003 -0.0091 -0.0237 -0.0363 -0.0160  0.0105  0.2863  0.4612  0.2964
 SCF Error: norm([F,P])=      0.000325915307, max([F,P])=      0.000037143288
 ***** SPIN 1 *****
 orbitals (Q,E):
 ---------------
 A :93...103         ( 1.00    -0.2733)  ( 1.00    -0.2530)  ( 1.00    -0.2490)  ( 1.00    -0.2313)
                     ( 1.00    -0.2242)  ( 1.00    -0.2169)  ( 1.00    -0.2085)  ( 1.00    -0.1806)
                     ( 1.00    -0.1778)  ( 1.00    -0.1614)  ( 0.00    -0.0717)
 ***** SPIN 2 *****
 orbitals (Q,E):
 ---------------
 A :92...102         ( 1.00    -0.2763)  ( 1.00    -0.2708)  ( 1.00    -0.2505)  ( 1.00    -0.2466)
                     ( 1.00    -0.2303)  ( 1.00    -0.2148)  ( 1.00    -0.2131)  ( 1.00    -0.2060)
                     ( 1.00    -0.1657)  ( 1.00    -0.1504)  ( 0.00    -0.1461)
  
 Spin polar: 1 (Spin_A minus Spin_B electrons)

 CYCLE   30
  SDIIS (wt  1.000): -0.0018 -0.0046 -0.0036 -0.0155 -0.0380 -0.0000  0.0563 -0.0108  0.0482  0.9700
  DIIS coefficients: -0.0018 -0.0046 -0.0036 -0.0155 -0.0380 -0.0000  0.0563 -0.0108  0.0482  0.9700
 SCF Error: norm([F,P])=      0.000256655048, max([F,P])=      0.000037312958
 ***** SPIN 1 *****
 orbitals (Q,E):
 ---------------
 A :93...103         ( 1.00    -0.2733)  ( 1.00    -0.2530)  ( 1.00    -0.2490)  ( 1.00    -0.2313)
                     ( 1.00    -0.2242)  ( 1.00    -0.2169)  ( 1.00    -0.2085)  ( 1.00    -0.1807)
                     ( 1.00    -0.1778)  ( 1.00    -0.1614)  ( 0.00    -0.0717)
 ***** SPIN 2 *****
 orbitals (Q,E):
 ---------------
 A :92...102         ( 1.00    -0.2763)  ( 1.00    -0.2708)  ( 1.00    -0.2505)  ( 1.00    -0.2466)
                     ( 1.00    -0.2303)  ( 1.00    -0.2148)  ( 1.00    -0.2131)  ( 1.00    -0.2060)
                     ( 1.00    -0.1657)  ( 1.00    -0.1504)  ( 0.00    -0.1461)
  
 Spin polar: 1 (Spin_A minus Spin_B electrons)

 CYCLE   31
  SDIIS (wt  1.000): -0.0021 -0.0020 -0.0075 -0.0213  0.0022  0.0389 -0.0183  0.0608  0.6541  0.2953
  DIIS coefficients: -0.0021 -0.0020 -0.0075 -0.0213  0.0022  0.0389 -0.0183  0.0608  0.6541  0.2953
 SCF Error: norm([F,P])=      0.000139841650, max([F,P])=      0.000015259285
 ***** SPIN 1 *****
 orbitals (Q,E):
 ---------------
 A :93...103         ( 1.00    -0.2733)  ( 1.00    -0.2530)  ( 1.00    -0.2490)  ( 1.00    -0.2313)
                     ( 1.00    -0.2242)  ( 1.00    -0.2169)  ( 1.00    -0.2085)  ( 1.00    -0.1807)
                     ( 1.00    -0.1778)  ( 1.00    -0.1614)  ( 0.00    -0.0717)
 ***** SPIN 2 *****
 orbitals (Q,E):
 ---------------
 A :92...102         ( 1.00    -0.2763)  ( 1.00    -0.2708)  ( 1.00    -0.2505)  ( 1.00    -0.2466)
                     ( 1.00    -0.2303)  ( 1.00    -0.2148)  ( 1.00    -0.2131)  ( 1.00    -0.2060)
                     ( 1.00    -0.1657)  ( 1.00    -0.1504)  ( 0.00    -0.1461)
  
 Spin polar: 1 (Spin_A minus Spin_B electrons)

 CYCLE   32
  SDIIS (wt  1.000): -0.0009 -0.0028 -0.0082  0.0006  0.0127  0.0058  0.0384  0.2887  0.1445  0.5211
  DIIS coefficients: -0.0009 -0.0028 -0.0082  0.0006  0.0127  0.0058  0.0384  0.2887  0.1445  0.5211
 SCF Error: norm([F,P])=      0.000037342864, max([F,P])=      0.000003320377
 ***** SPIN 1 *****
 orbitals (Q,E):
 ---------------
 A :93...103         ( 1.00    -0.2733)  ( 1.00    -0.2530)  ( 1.00    -0.2490)  ( 1.00    -0.2313)
                     ( 1.00    -0.2242)  ( 1.00    -0.2169)  ( 1.00    -0.2085)  ( 1.00    -0.1807)
                     ( 1.00    -0.1778)  ( 1.00    -0.1614)  ( 0.00    -0.0717)
 ***** SPIN 2 *****
 orbitals (Q,E):
 ---------------
 A :92...102         ( 1.00    -0.2763)  ( 1.00    -0.2708)  ( 1.00    -0.2505)  ( 1.00    -0.2466)
                     ( 1.00    -0.2303)  ( 1.00    -0.2148)  ( 1.00    -0.2131)  ( 1.00    -0.2060)
                     ( 1.00    -0.1657)  ( 1.00    -0.1504)  ( 0.00    -0.1461)
  
 Spin polar: 1 (Spin_A minus Spin_B electrons)

 CYCLE   33
  SDIIS (wt  1.000): -0.0027 -0.0065  0.0009  0.0112  0.0017  0.0375  0.2195  0.1032  0.3818  0.2536
  DIIS coefficients: -0.0027 -0.0065  0.0009  0.0112  0.0017  0.0375  0.2195  0.1032  0.3818  0.2536
 SCF Error: norm([F,P])=      0.000033135123, max([F,P])=      0.000002293326
 ***** SPIN 1 *****
 orbitals (Q,E):
 ---------------
 A :93...103         ( 1.00    -0.2733)  ( 1.00    -0.2530)  ( 1.00    -0.2490)  ( 1.00    -0.2313)
                     ( 1.00    -0.2242)  ( 1.00    -0.2169)  ( 1.00    -0.2085)  ( 1.00    -0.1807)
                     ( 1.00    -0.1778)  ( 1.00    -0.1614)  ( 0.00    -0.0717)
 ***** SPIN 2 *****
 orbitals (Q,E):
 ---------------
 A :92...102         ( 1.00    -0.2763)  ( 1.00    -0.2708)  ( 1.00    -0.2505)  ( 1.00    -0.2466)
                     ( 1.00    -0.2303)  ( 1.00    -0.2148)  ( 1.00    -0.2131)  ( 1.00    -0.2060)
                     ( 1.00    -0.1657)  ( 1.00    -0.1504)  ( 0.00    -0.1461)
  
 Spin polar: 1 (Spin_A minus Spin_B electrons)

 CYCLE   34
  SDIIS (wt  1.000): -0.0019  0.0005  0.0044  0.0026  0.0161  0.0876  0.0507  0.2721  0.1963  0.3716
  DIIS coefficients: -0.0019  0.0005  0.0044  0.0026  0.0161  0.0876  0.0507  0.2721  0.1963  0.3716
 SCF Error: norm([F,P])=      0.000014608202, max([F,P])=      0.000001047251
 ***** SPIN 1 *****
 orbitals (Q,E):
 ---------------
 A :93...103         ( 1.00    -0.2733)  ( 1.00    -0.2530)  ( 1.00    -0.2490)  ( 1.00    -0.2313)
                     ( 1.00    -0.2242)  ( 1.00    -0.2169)  ( 1.00    -0.2085)  ( 1.00    -0.1807)
                     ( 1.00    -0.1778)  ( 1.00    -0.1614)  ( 0.00    -0.0717)
 ***** SPIN 2 *****
 orbitals (Q,E):
 ---------------
 A :92...102         ( 1.00    -0.2763)  ( 1.00    -0.2708)  ( 1.00    -0.2505)  ( 1.00    -0.2466)
                     ( 1.00    -0.2303)  ( 1.00    -0.2148)  ( 1.00    -0.2131)  ( 1.00    -0.2060)
                     ( 1.00    -0.1657)  ( 1.00    -0.1504)  ( 0.00    -0.1461)
  
 Spin polar: 1 (Spin_A minus Spin_B electrons)

 CYCLE   35
  SDIIS (wt  1.000):  0.0000 -0.0002  0.0032  0.0047  0.0181  0.0110  0.1280  0.1194  0.2882  0.4275
  DIIS coefficients:  0.0000 -0.0002  0.0032  0.0047  0.0181  0.0110  0.1280  0.1194  0.2882  0.4275
 SCF Error: norm([F,P])=      0.000008264362, max([F,P])=      0.000000689998
 ***** SPIN 1 *****
 orbitals (Q,E):
 ---------------
 A :93...103         ( 1.00    -0.2733)  ( 1.00    -0.2530)  ( 1.00    -0.2490)  ( 1.00    -0.2313)
                     ( 1.00    -0.2242)  ( 1.00    -0.2169)  ( 1.00    -0.2085)  ( 1.00    -0.1807)
                     ( 1.00    -0.1778)  ( 1.00    -0.1614)  ( 0.00    -0.0717)
 ***** SPIN 2 *****
 orbitals (Q,E):
 ---------------
 A :92...102         ( 1.00    -0.2763)  ( 1.00    -0.2708)  ( 1.00    -0.2505)  ( 1.00    -0.2466)
                     ( 1.00    -0.2303)  ( 1.00    -0.2148)  ( 1.00    -0.2131)  ( 1.00    -0.2060)
                     ( 1.00    -0.1657)  ( 1.00    -0.1504)  ( 0.00    -0.1461)
  
 Spin polar: 1 (Spin_A minus Spin_B electrons)

 SCF CONVERGED
 cosmo_calcen: 0.5 (esolb+esolc) (Hartrees) =   -0.019366

 Solvation energy (screening term,uncorrected) =    -12.152612 kcal/mol

 Solvation energy (dispersion and cavitation terms) =      2.337964 kcal/mol
 Solvation Energy Contributions (Hartrees)
          esola   esolb+esolc
     0.01936642   -0.03873284
 esol last cycle   -0.01936642

 CYCLE   36
 *** Setting up for NEW gradients in Focky
 *** Using FIT density in Focky
 ***** SPIN 1 *****
 orbitals (Q,E):
 ---------------
 A :93...112         ( 1.00    -0.2733)  ( 1.00    -0.2530)  ( 1.00    -0.2490)  ( 1.00    -0.2313)
                     ( 1.00    -0.2242)  ( 1.00    -0.2169)  ( 1.00    -0.2085)  ( 1.00    -0.1807)
                     ( 1.00    -0.1778)  ( 1.00    -0.1614)  ( 0.00    -0.0717)  ( 0.00    -0.0702)
                     ( 0.00    -0.0672)  ( 0.00    -0.0477)  ( 0.00    -0.0425)  ( 0.00    -0.0203)
                     ( 0.00    -0.0046)  ( 0.00    -0.0032)  ( 0.00     0.0033)  ( 0.00     0.0132)
 ***** SPIN 2 *****
 orbitals (Q,E):
 ---------------
 A :92...111         ( 1.00    -0.2763)  ( 1.00    -0.2708)  ( 1.00    -0.2505)  ( 1.00    -0.2466)
                     ( 1.00    -0.2303)  ( 1.00    -0.2148)  ( 1.00    -0.2131)  ( 1.00    -0.2060)
                     ( 1.00    -0.1657)  ( 1.00    -0.1504)  ( 0.00    -0.1461)  ( 0.00    -0.0699)
                     ( 0.00    -0.0694)  ( 0.00    -0.0651)  ( 0.00    -0.0364)  ( 0.00    -0.0304)
                     ( 0.00    -0.0202)  ( 0.00    -0.0046)  ( 0.00    -0.0032)  ( 0.00     0.0033)
  
 Spin polar: 1 (Spin_A minus Spin_B electrons)
 cosmo_calcen: 0.5 (esolb+esolc) (Hartrees) =   -0.019366

 Solvation energy (screening term,uncorrected) =    -12.152634 kcal/mol

 Solvation energy (dispersion and cavitation terms) =      2.337964 kcal/mol
 Solvation Energy Contributions (Hartrees)
          esola   esolb+esolc
     0.01936645   -0.03873291
 esol last cycle   -0.01936645


 Fit test: (difference of exact and fit density, squared integrated, result summed over spins)
         SCF:                                          0.00047812916355

 Gross Charges per Atom (Z minus electrons)
 ==========================================
             1.5479   -0.6144   -0.6195   -0.6080   -0.6179   -0.6119   -0.6241    0.4559    0.4534    0.4628
             0.4550    0.4678    0.4643    0.5392    0.0639    0.5399    0.5388    0.0384    0.5428    0.0313
             0.5421    0.5391   -0.2179   -0.1776   -0.1755   -0.1960   -0.2172   -0.1769   -0.1748   -0.2160
            -0.1786   -0.1753   -0.1856   -0.2189   -0.1763   -0.1712   -0.1970   -0.1868   -0.1831   -0.1979
            -0.2156   -0.1754   -0.1736
 Net Total:  0.00000000


 =================================================================
 M U L T I P O L E   D E R I V E D   C H A R G E   A N A L Y S I S
 =================================================================

 See: M. Swart, P.Th. van Duijnen, J.G. Snijders, J.Comput.Chem., (2001), p. 79-88.

 ----------------------------------------------------- 
 MDC atomic charges (includes spinA + spinB electrons)
 ----------------------------------------------------- 

        Atom    Level:     MDC-m        MDC-d        MDC-q
 ---------------------------------------------------------
     1     Ru           2.331156     1.454417     1.554266
     2     O           -0.620387    -0.595562    -0.570753
     3     O           -0.619816    -0.595644    -0.588885
     4     O           -0.615496    -0.589092    -0.589150
     5     O           -0.613039    -0.578261    -0.574260
     6     O           -0.621113    -0.589571    -0.585837
     7     O           -0.618328    -0.592570    -0.568223
     8     C            0.195952     0.252766     0.265237
     9     C            0.195864     0.252832     0.271931
    10     C            0.198186     0.250325     0.290094
    11     C            0.199978     0.298534     0.291480
    12     C            0.196285     0.297625     0.287634
    13     C            0.203286     0.258318     0.272884
    14     C            0.222639     0.192053     0.163772
    15     C           -0.019067    -0.022755    -0.174176
    16     C            0.222758     0.191886     0.171894
    17     C            0.226937     0.199826     0.159139
    18     C           -0.026548    -0.028808    -0.187866
    19     C            0.222301     0.188994     0.100787
    20     C           -0.025143    -0.210528    -0.255745
    21     C            0.223670     0.193383     0.114505
    22     C            0.224150     0.192147     0.165089
    23     H           -0.052483    -0.020369    -0.010275
    24     H           -0.049698    -0.024293    -0.022173
    25     H           -0.049722    -0.024932    -0.009480
    26     H           -0.060738    -0.029314     0.028246
    27     H           -0.052242    -0.020145    -0.013598
    28     H           -0.049130    -0.023540    -0.009075
    29     H           -0.049152    -0.024119    -0.020537
    30     H           -0.052345    -0.018144     0.004595
    31     H           -0.050009    -0.034952    -0.011391
    32     H           -0.048378    -0.017905     0.014324
    33     H           -0.061332     0.050362     0.077057
    34     H           -0.051745    -0.020659     0.003174
    35     H           -0.047793    -0.010222     0.000796
    36     H           -0.049818    -0.036597    -0.003607
    37     H           -0.045073    -0.001434     0.010475
    38     H           -0.052506    -0.031290    -0.015647
    39     H           -0.053760    -0.036107    -0.026880
    40     H           -0.061825    -0.034576     0.025989
    41     H           -0.050997    -0.018062    -0.007873
    42     H           -0.047742    -0.022503    -0.020741
    43     H           -0.047741    -0.021514    -0.007198

 -------------------------------- 
 MDC spin density (spinA - spinB)
 -------------------------------- 

        Atom    Level:     MDC-m        MDC-d        MDC-q
 ---------------------------------------------------------
     1     Ru           0.737503     0.525904     0.548007
     2     O            0.033975     0.059153     0.060563
     3     O            0.043601     0.068295     0.066388
     4     O            0.029301     0.058836     0.061675
     5     O            0.044467     0.068430     0.067882
     6     O            0.036388     0.061550     0.063255
     7     O            0.028699     0.058257     0.062233
     8     C           -0.007005     0.001780    -0.003438
     9     C           -0.008472     0.000565    -0.003583
    10     C            0.007122     0.010109     0.007332
    11     C           -0.009176    -0.002746    -0.006867
    12     C           -0.006716    -0.000459    -0.005439
    13     C            0.007311     0.010152     0.008415
    14     C           -0.000662    -0.000452     0.000810
    15     C            0.032468     0.034342     0.038393
    16     C           -0.000803    -0.000795     0.001972
    17     C           -0.000628    -0.000720    -0.000828
    18     C           -0.000204     0.003457    -0.001443
    19     C           -0.000876    -0.000886     0.001835
    20     C            0.034953     0.045697     0.044113
    21     C           -0.000593    -0.000307     0.002049
    22     C           -0.000760    -0.000799    -0.000077
    23     H            0.000002     0.000058    -0.000693
    24     H           -0.000657    -0.000186    -0.001226
    25     H           -0.000617    -0.000991    -0.000982
    26     H            0.001608     0.003426    -0.000182
    27     H            0.000035     0.000035    -0.000302
    28     H           -0.000707    -0.001394    -0.001885
    29     H           -0.000534    -0.000086    -0.001625
    30     H            0.000059     0.000002    -0.000073
    31     H           -0.000706    -0.000412    -0.000474
    32     H           -0.000615    -0.001036    -0.002774
    33     H            0.001582    -0.000536    -0.000728
    34     H            0.000018     0.000117    -0.000920
    35     H           -0.000713    -0.001118    -0.002543
    36     H           -0.000547     0.000111     0.000014
    37     H            0.000203     0.000747     0.001872
    38     H           -0.000125    -0.000797    -0.000221
    39     H            0.000529     0.001106     0.000045
    40     H            0.000700     0.000771    -0.000730
    41     H            0.000117     0.000355     0.000855
    42     H            0.000050    -0.000638    -0.000429
    43     H            0.000424     0.001104    -0.000241


 ==========
 S**2 value  ***  see also R. Bulo et al., J.Am.Chem.Soc., 124 (2002) 13903-13910, note (29)  ***
 ==========
  
                                       exact      expectation value

 Total S2 (S squared)                  0.75000             0.75630
 *** Using NEW gradient routines ***


 Geometry CYCLE 1
 ==============

 Energy gradients wrt nuclear displacements
 ==========================================

     Atom      Cartesian (a.u./angstrom)
                 X         Y         Z
 ----------------------------------------
     1 Ru   -0.011085  0.019223 -0.003325
     2 O     0.007345  0.002188  0.002034
     3 O     0.000333 -0.009930  0.005723
     4 O     0.006053  0.036033  0.027453
     5 O     0.007802 -0.001607  0.004740
     6 O    -0.002830 -0.002194  0.003735
     7 O     0.003353 -0.006587  0.000477
     8 C    -0.001209 -0.006966 -0.009011
     9 C     0.002305  0.008119 -0.003423
    10 C    -0.041648  0.012524 -0.020423
    11 C    -0.023634 -0.001651 -0.004188
    12 C     0.032745 -0.002101  0.010058
    13 C     0.000723  0.005368  0.001929
    14 C     0.001615 -0.000097 -0.002220
    15 C    -0.002795  0.004144  0.005069
    16 C    -0.000790  0.001263  0.002535
    17 C     0.029231 -0.032984  0.004502
    18 C     0.001554 -0.017213 -0.015256
    19 C    -0.000181  0.000569 -0.003162
    20 C     0.002769 -0.038250  0.011870
    21 C     0.000388 -0.002441  0.002097
    22 C     0.001036  0.000365  0.002056
    23 H     0.000915  0.003121  0.001219
    24 H    -0.002378 -0.000255 -0.001697
    25 H     0.001294 -0.002068  0.001271
    26 H    -0.002069 -0.005187  0.000768
    27 H     0.002090  0.002478 -0.001086
    28 H     0.000940 -0.002322  0.001660
    29 H    -0.002769 -0.000006 -0.001307
    30 H    -0.003149 -0.000852  0.000665
    31 H     0.001856 -0.002462 -0.001774
    32 H     0.000936  0.001964  0.001338
    33 H    -0.011705  0.040816 -0.025221
    34 H    -0.003423  0.000575 -0.001591
    35 H     0.001081  0.001354  0.002022
    36 H     0.001366 -0.002302 -0.001363
    37 H     0.005648 -0.001537  0.005312
    38 H     0.002205 -0.000641 -0.002050
    39 H    -0.001820 -0.003847 -0.000335
    40 H    -0.003095  0.003844  0.000110
    41 H     0.000688 -0.003076 -0.001237
    42 H    -0.002846  0.000303  0.001383
    43 H     0.001153  0.002330 -0.001359
 ----------------------------------------
 Max Cartesian displacement  0.868741087171483     
 Limit Cartesian step to   0.566917837497000     
 
----------------------------------------------------------------------
Geometry Convergence after Step   1       (Hartree/Angstrom,Angstrom)
----------------------------------------------------------------------
current energy                               -9.25519848 Hartree
energy change                      -9.25519848     0.00100000    F
constrained gradient max            0.04164834     0.00100000    F
constrained gradient rms            0.01049179     0.00066667    F
gradient max                        0.04164834
gradient rms                        0.01049179
cart. step max                      0.29903596     0.01000000    F
cart. step rms                      0.05182319     0.00666667    F
 


 Coordinates (Cartesian)
 =======================

     Atom                    bohr                                 angstrom                 Geometric Variables
                   X           Y           Z              X           Y           Z       (0:frozen, *:LT par.)
 --------------------------------------------------------------------------------------------------------------
     1 Ru      0.022981    0.014436    0.006399       0.012161    0.007639    0.003386      1       2       3
     2 O      -2.689806   -1.450438    2.274921      -1.423384   -0.767539    1.203837      4       5       6
     3 O       0.079865   -3.026260   -2.311969       0.042263   -1.601428   -1.223441      7       8       9
     4 O       0.097606    3.084932    2.289594       0.051651    1.632476    1.211601     10      11      12
     5 O       2.634209   -1.574675    2.301077       1.393963   -0.833282    1.217677     13      14      15
     6 O       2.641824    1.644036   -2.257065       1.397993    0.869987   -1.194387     16      17      18
     7 O      -2.669257    1.520158   -2.260591      -1.412510    0.804433   -1.196253     19      20      21
     8 C      -3.640427   -3.666150    1.968196      -1.926431   -1.940043    1.041524     22      23      24
     9 C      -1.291610   -5.011094   -1.954298      -0.683491   -2.651757   -1.034170     25      26      27
    10 C      -1.291541    5.081793    1.973248      -0.683454    2.689169    1.044198     28      29      30
    11 C       5.040282   -1.371096    1.964184       2.667202   -0.725553    1.039401     31      32      33
    12 C       5.036820    1.359871   -1.945599       2.665371    0.719613   -1.029567     34      35      36
    13 C      -3.657646    3.714468   -1.917832      -1.935543    1.965612   -1.014873     37      38      39
    14 C      -5.600834   -4.431378    3.903873      -2.963834   -2.344984    2.065840     40      41      42
    15 C      -3.029413   -5.367257    0.018151      -1.603096   -2.840230    0.009605     43      44      45
    16 C      -0.949726   -7.090285   -3.887303      -0.502573   -3.752017   -2.057072     46      47      48
    17 C      -0.840135    7.057598    4.000340      -0.444580    3.734720    2.116889     49      50      51
    18 C      -3.066117    5.409818    0.037290      -1.622519    2.862752    0.019733     52      53      54
    19 C       6.661121   -2.780074    3.851570       3.524913   -1.471152    2.038163     55      56      57
    20 C       6.217326   -0.047436   -0.003721       3.290067   -0.025102   -0.001969     58      59      60
    21 C       6.669147    2.620281   -3.926486       3.529161    1.386593   -2.077807     61      62      63
    22 C      -5.627078    4.470794   -3.845915      -2.977722    2.365842   -2.035170     64      65      66
    23 H      -5.876006   -2.908925    5.270393      -3.109449   -1.539337    2.788972     67      68      69
    24 H      -7.407306   -4.854762    2.981076      -3.919777   -2.569029    1.577518     70      71      72
    25 H      -5.001311   -6.143748    4.905633      -2.646580   -3.251131    2.595949     73      74      75
    26 H      -4.047861   -7.152128    0.018178      -2.142036   -3.784743    0.009619     76      77      78
    27 H       0.464228   -6.531776   -5.283852       0.245659   -3.456467   -2.796094     79      80      81
    28 H      -0.343183   -8.845042   -2.967113      -0.181605   -4.680595   -1.570128     82      83      84
    29 H      -2.740021   -7.484620   -4.853409      -1.449957   -3.960690   -2.568313     85      86      87
    30 H       5.466076   -3.735716    5.237490       2.892523   -1.976856    2.771560     88      89      90
    31 H       7.845027   -4.180994    2.888460       4.151409   -2.212487    1.528507     91      92      93
    32 H       7.929999   -1.470453    4.836846       4.196375   -0.778130    2.559549     94      95      96
    33 H       8.259664    0.131047   -0.176248       4.370826    0.069347   -0.093266     97      98      99
    34 H       5.482043    3.615957   -5.290037       2.900972    1.913482   -2.799367    100     101     102
    35 H       7.973340    3.969784   -3.046910       4.219310    2.100719   -1.612355    103     104     105
    36 H       7.815966    1.212010   -4.924366       4.136031    0.641368   -2.605862    106     107     108
    37 H       0.620947    6.393255    5.291894       0.328591    3.383165    2.800350    109     110     111
    38 H      -0.244858    8.854454    3.153121      -0.129573    4.685575    1.668560    112     113     114
    39 H      -2.577354    7.436367    5.069100      -1.363877    3.935156    2.682452    115     116     117
    40 H      -4.103553    7.184339    0.047814      -2.171507    3.801788    0.025302    118     119     120
    41 H      -5.880386    2.957793   -5.227075      -3.111766    1.565197   -2.766049    121     122     123
    42 H      -7.438328    4.859997   -2.917996      -3.936194    2.571800   -1.544137    124     125     126
    43 H      -5.050665    6.200678   -4.830605      -2.672697    3.281258   -2.556246    127     128     129
 --------------------------------------------------------------------------------------------------------------

 Number of elements of the density matrix on this node (used, total):     10693    465130


 ===========================================
 Numerical Integration : Fuzzy Cells (Becke)
 ===========================================
  
 Becke grid quality: NORMAL         
  
 Lebedev angular grid order:             min:  11 max:  23
 Nr. of radial points:                   min:  46 max: 107

 Total nr. of points:     281440
 Nr. of blocks:             2199
 Block length:               128
 Nr. of dummy points:         32


 Test of Precision of the Numerical Integration Grid
 ===================================================

 Integral of the Total Core Density:                   0.00000000000000


 -------------------------------------------
  COSMO surface
  Area             =         1274.234
  Volume           =         2575.049
  Number of Points =         3058
 -------------------------------------------


 ========================
 Density Fitting (zlmFit)
 ========================
  
 ZlmFit Fit Quality: NORMAL         
  
 Max L-expansion:                        min:   6 max:   7
 Nr. of radial interpolation points:     min:  39 max: 108


 =====
 S C F  ***  ScaSCF  ***
 =====
  
 Initial density matrix is taken from previous geometry

 CYCLE    1
 SCF Error: norm([F,P])=      0.284010345750, max([F,P])=      0.022536012436
 ***** SPIN 1 *****
 orbitals (Q,E):
 ---------------
 A :93...112         ( 1.00    -0.2526)  ( 1.00    -0.2327)  ( 1.00    -0.2284)  ( 1.00    -0.2111)
                     ( 1.00    -0.2064)  ( 1.00    -0.2011)  ( 1.00    -0.1924)  ( 1.00    -0.1555)
                     ( 1.00    -0.1499)  ( 1.00    -0.1350)  ( 0.00    -0.0573)  ( 0.00    -0.0556)
                     ( 0.00    -0.0506)  ( 0.00    -0.0228)  ( 0.00    -0.0202)  ( 0.00    -0.0177)
                     ( 0.00    -0.0100)  ( 0.00    -0.0092)  ( 0.00     0.0015)  ( 0.00     0.0100)
 ***** SPIN 2 *****
 orbitals (Q,E):
 ---------------
 A :92...111         ( 1.00    -0.2559)  ( 1.00    -0.2499)  ( 1.00    -0.2293)  ( 1.00    -0.2265)
                     ( 1.00    -0.2101)  ( 1.00    -0.1991)  ( 1.00    -0.1977)  ( 1.00    -0.1901)
                     ( 1.00    -0.1384)  ( 1.00    -0.1239)  ( 0.00    -0.1189)  ( 0.00    -0.0554)
                     ( 0.00    -0.0540)  ( 0.00    -0.0479)  ( 0.00    -0.0202)  ( 0.00    -0.0128)
                     ( 0.00    -0.0100)  ( 0.00    -0.0094)  ( 0.00    -0.0073)  ( 0.00     0.0015)
  
 Spin polar: 1 (Spin_A minus Spin_B electrons)

 CYCLE    2
  SDIIS (wt  0.000):  0.5503  0.4497
 A-DIIS (wt  1.000):  0.5973  0.4027
  DIIS coefficients:  0.5973  0.4027
 SCF Error: norm([F,P])=      0.321936613651, max([F,P])=      0.017970365941
 ***** SPIN 1 *****
 orbitals (Q,E):
 ---------------
 A :93...103         ( 1.00    -0.2766)  ( 1.00    -0.2575)  ( 1.00    -0.2532)  ( 1.00    -0.2335)
                     ( 1.00    -0.2295)  ( 1.00    -0.2192)  ( 1.00    -0.2049)  ( 1.00    -0.1970)
                     ( 1.00    -0.1890)  ( 1.00    -0.1774)  ( 0.00    -0.0706)
 ***** SPIN 2 *****
 orbitals (Q,E):
 ---------------
 A :92...102         ( 1.00    -0.2813)  ( 1.00    -0.2738)  ( 1.00    -0.2526)  ( 1.00    -0.2510)
                     ( 1.00    -0.2326)  ( 1.00    -0.2149)  ( 1.00    -0.2131)  ( 1.00    -0.2028)
                     ( 1.00    -0.1843)  ( 1.00    -0.1681)  ( 0.00    -0.1628)
  
 Spin polar: 1 (Spin_A minus Spin_B electrons)

 CYCLE    3
  SDIIS (wt  0.000):  0.2393  0.4937  0.2670
 A-DIIS (wt  1.000):  0.0108  0.5841  0.4051
  DIIS coefficients:  0.0108  0.5841  0.4051
 SCF Error: norm([F,P])=      0.524297493074, max([F,P])=      0.053694227906
 ***** SPIN 1 *****
 orbitals (Q,E):
 ---------------
 A :93...103         ( 1.00    -0.2838)  ( 1.00    -0.2629)  ( 1.00    -0.2597)  ( 1.00    -0.2431)
                     ( 1.00    -0.2270)  ( 1.00    -0.2209)  ( 1.00    -0.2149)  ( 1.00    -0.1805)
                     ( 1.00    -0.1756)  ( 1.00    -0.1603)  ( 0.00    -0.0786)
 ***** SPIN 2 *****
 orbitals (Q,E):
 ---------------
 A :92...102         ( 1.00    -0.2852)  ( 1.00    -0.2814)  ( 1.00    -0.2605)  ( 1.00    -0.2580)
                     ( 1.00    -0.2422)  ( 1.00    -0.2189)  ( 1.00    -0.2179)  ( 1.00    -0.2128)
                     ( 1.00    -0.1638)  ( 1.00    -0.1491)  ( 0.00    -0.1442)
  
 Spin polar: 1 (Spin_A minus Spin_B electrons)

 CYCLE    4
  SDIIS (wt  0.000):  0.4042  0.3295  0.2663
 A-DIIS (wt  1.000):  0.2937  0.3262  0.3801
  DIIS coefficients:  0.2937  0.3262  0.3801
 SCF Error: norm([F,P])=      0.370625188481, max([F,P])=      0.033095241932
 ***** SPIN 1 *****
 orbitals (Q,E):
 ---------------
 A :93...103         ( 1.00    -0.2716)  ( 1.00    -0.2519)  ( 1.00    -0.2474)  ( 1.00    -0.2293)
                     ( 1.00    -0.2247)  ( 1.00    -0.2179)  ( 1.00    -0.2082)  ( 1.00    -0.1814)
                     ( 1.00    -0.1808)  ( 1.00    -0.1640)  ( 0.00    -0.0712)
 ***** SPIN 2 *****
 orbitals (Q,E):
 ---------------
 A :92...102         ( 1.00    -0.2759)  ( 1.00    -0.2689)  ( 1.00    -0.2481)  ( 1.00    -0.2454)
                     ( 1.00    -0.2283)  ( 1.00    -0.2149)  ( 1.00    -0.2140)  ( 1.00    -0.2057)
                     ( 1.00    -0.1689)  ( 1.00    -0.1534)  ( 0.00    -0.1484)
  
 Spin polar: 1 (Spin_A minus Spin_B electrons)

 CYCLE    5
  SDIIS (wt  0.900):  0.1135  0.1590  0.3145  0.4130
 A-DIIS (wt  0.100):  0.0000  0.0000  0.2832  0.7168
  DIIS coefficients:  0.1022  0.1431  0.3114  0.4433
 SCF Error: norm([F,P])=      0.190700744081, max([F,P])=      0.010888873375
 ***** SPIN 1 *****
 orbitals (Q,E):
 ---------------
 A :93...103         ( 1.00    -0.2740)  ( 1.00    -0.2535)  ( 1.00    -0.2502)  ( 1.00    -0.2323)
                     ( 1.00    -0.2228)  ( 1.00    -0.2162)  ( 1.00    -0.2078)  ( 1.00    -0.1800)
                     ( 1.00    -0.1775)  ( 1.00    -0.1617)  ( 0.00    -0.0712)
 ***** SPIN 2 *****
 orbitals (Q,E):
 ---------------
 A :92...102         ( 1.00    -0.2775)  ( 1.00    -0.2715)  ( 1.00    -0.2503)  ( 1.00    -0.2483)
                     ( 1.00    -0.2314)  ( 1.00    -0.2135)  ( 1.00    -0.2123)  ( 1.00    -0.2054)
                     ( 1.00    -0.1655)  ( 1.00    -0.1508)  ( 0.00    -0.1459)
  
 Spin polar: 1 (Spin_A minus Spin_B electrons)

 CYCLE    6
  SDIIS (wt  0.990):  0.0311  0.0372  0.1224  0.2411  0.5681
 A-DIIS (wt  0.010):  0.0000  0.0000  0.0000  0.0038  0.9962
  DIIS coefficients:  0.0308  0.0368  0.1212  0.2387  0.5726
 SCF Error: norm([F,P])=      0.032495029603, max([F,P])=      0.002029991271
 ***** SPIN 1 *****
 orbitals (Q,E):
 ---------------
 A :93...103         ( 1.00    -0.2745)  ( 1.00    -0.2543)  ( 1.00    -0.2502)  ( 1.00    -0.2326)
                     ( 1.00    -0.2240)  ( 1.00    -0.2172)  ( 1.00    -0.2087)  ( 1.00    -0.1810)
                     ( 1.00    -0.1782)  ( 1.00    -0.1624)  ( 0.00    -0.0719)
 ***** SPIN 2 *****
 orbitals (Q,E):
 ---------------
 A :92...102         ( 1.00    -0.2777)  ( 1.00    -0.2719)  ( 1.00    -0.2510)  ( 1.00    -0.2484)
                     ( 1.00    -0.2317)  ( 1.00    -0.2143)  ( 1.00    -0.2137)  ( 1.00    -0.2065)
                     ( 1.00    -0.1662)  ( 1.00    -0.1515)  ( 0.00    -0.1466)
  
 Spin polar: 1 (Spin_A minus Spin_B electrons)

 CYCLE    7
  SDIIS (wt  0.998):  0.0099  0.0117  0.0536  0.1235  0.4097  0.3916
 A-DIIS (wt  0.002):  0.0000  0.0000  0.0000  0.0000  0.1758  0.8242
  DIIS coefficients:  0.0099  0.0117  0.0534  0.1233  0.4093  0.3925
 SCF Error: norm([F,P])=      0.014950166379, max([F,P])=      0.001205153636
 ***** SPIN 1 *****
 orbitals (Q,E):
 ---------------
 A :93...103         ( 1.00    -0.2743)  ( 1.00    -0.2540)  ( 1.00    -0.2504)  ( 1.00    -0.2326)
                     ( 1.00    -0.2239)  ( 1.00    -0.2171)  ( 1.00    -0.2086)  ( 1.00    -0.1809)
                     ( 1.00    -0.1782)  ( 1.00    -0.1624)  ( 0.00    -0.0720)
 ***** SPIN 2 *****
 orbitals (Q,E):
 ---------------
 A :92...102         ( 1.00    -0.2778)  ( 1.00    -0.2717)  ( 1.00    -0.2507)  ( 1.00    -0.2485)
                     ( 1.00    -0.2316)  ( 1.00    -0.2143)  ( 1.00    -0.2135)  ( 1.00    -0.2063)
                     ( 1.00    -0.1662)  ( 1.00    -0.1514)  ( 0.00    -0.1465)
  
 Spin polar: 1 (Spin_A minus Spin_B electrons)

 CYCLE    8
  SDIIS (wt  1.000):  0.0003  0.0011  0.0149  0.0384  0.1874  0.3217  0.4362
  DIIS coefficients:  0.0003  0.0011  0.0149  0.0384  0.1874  0.3217  0.4362
 SCF Error: norm([F,P])=      0.007408061940, max([F,P])=      0.000670867097
 ***** SPIN 1 *****
 orbitals (Q,E):
 ---------------
 A :93...103         ( 1.00    -0.2742)  ( 1.00    -0.2540)  ( 1.00    -0.2502)  ( 1.00    -0.2325)
                     ( 1.00    -0.2238)  ( 1.00    -0.2170)  ( 1.00    -0.2084)  ( 1.00    -0.1808)
                     ( 1.00    -0.1782)  ( 1.00    -0.1623)  ( 0.00    -0.0718)
 ***** SPIN 2 *****
 orbitals (Q,E):
 ---------------
 A :92...102         ( 1.00    -0.2777)  ( 1.00    -0.2716)  ( 1.00    -0.2507)  ( 1.00    -0.2484)
                     ( 1.00    -0.2315)  ( 1.00    -0.2142)  ( 1.00    -0.2133)  ( 1.00    -0.2062)
                     ( 1.00    -0.1661)  ( 1.00    -0.1513)  ( 0.00    -0.1464)
  
 Spin polar: 1 (Spin_A minus Spin_B electrons)

 CYCLE    9
  SDIIS (wt  1.000): -0.0006 -0.0009  0.0042  0.0078  0.0612  0.1422  0.2666  0.5195
  DIIS coefficients: -0.0006 -0.0009  0.0042  0.0078  0.0612  0.1422  0.2666  0.5195
 SCF Error: norm([F,P])=      0.002401131177, max([F,P])=      0.000157378297
 ***** SPIN 1 *****
 orbitals (Q,E):
 ---------------
 A :93...103         ( 1.00    -0.2742)  ( 1.00    -0.2540)  ( 1.00    -0.2502)  ( 1.00    -0.2325)
                     ( 1.00    -0.2238)  ( 1.00    -0.2170)  ( 1.00    -0.2085)  ( 1.00    -0.1808)
                     ( 1.00    -0.1781)  ( 1.00    -0.1622)  ( 0.00    -0.0718)
 ***** SPIN 2 *****
 orbitals (Q,E):
 ---------------
 A :92...102         ( 1.00    -0.2777)  ( 1.00    -0.2717)  ( 1.00    -0.2507)  ( 1.00    -0.2484)
                     ( 1.00    -0.2316)  ( 1.00    -0.2142)  ( 1.00    -0.2134)  ( 1.00    -0.2062)
                     ( 1.00    -0.1660)  ( 1.00    -0.1513)  ( 0.00    -0.1463)
  
 Spin polar: 1 (Spin_A minus Spin_B electrons)

 CYCLE   10
  SDIIS (wt  1.000): -0.0005 -0.0008  0.0006 -0.0013  0.0095  0.0484  0.1252  0.3684  0.4504
  DIIS coefficients: -0.0005 -0.0008  0.0006 -0.0013  0.0095  0.0484  0.1252  0.3684  0.4504
 SCF Error: norm([F,P])=      0.001148491468, max([F,P])=      0.000085350428
 ***** SPIN 1 *****
 orbitals (Q,E):
 ---------------
 A :93...103         ( 1.00    -0.2742)  ( 1.00    -0.2540)  ( 1.00    -0.2503)  ( 1.00    -0.2325)
                     ( 1.00    -0.2238)  ( 1.00    -0.2170)  ( 1.00    -0.2085)  ( 1.00    -0.1808)
                     ( 1.00    -0.1781)  ( 1.00    -0.1623)  ( 0.00    -0.0718)
 ***** SPIN 2 *****
 orbitals (Q,E):
 ---------------
 A :92...102         ( 1.00    -0.2777)  ( 1.00    -0.2717)  ( 1.00    -0.2507)  ( 1.00    -0.2484)
                     ( 1.00    -0.2316)  ( 1.00    -0.2142)  ( 1.00    -0.2134)  ( 1.00    -0.2062)
                     ( 1.00    -0.1660)  ( 1.00    -0.1513)  ( 0.00    -0.1463)
  
 Spin polar: 1 (Spin_A minus Spin_B electrons)

 CYCLE   11
  SDIIS (wt  1.000): -0.0003  0.0000 -0.0017 -0.0047 -0.0239 -0.0269 -0.0192  0.0092  0.3577  0.7097
  DIIS coefficients: -0.0003  0.0000 -0.0017 -0.0047 -0.0239 -0.0269 -0.0192  0.0092  0.3577  0.7097
 SCF Error: norm([F,P])=      0.000749299576, max([F,P])=      0.000063578781
 ***** SPIN 1 *****
 orbitals (Q,E):
 ---------------
 A :93...103         ( 1.00    -0.2743)  ( 1.00    -0.2540)  ( 1.00    -0.2503)  ( 1.00    -0.2325)
                     ( 1.00    -0.2238)  ( 1.00    -0.2170)  ( 1.00    -0.2085)  ( 1.00    -0.1808)
                     ( 1.00    -0.1781)  ( 1.00    -0.1623)  ( 0.00    -0.0718)
 ***** SPIN 2 *****
 orbitals (Q,E):
 ---------------
 A :92...102         ( 1.00    -0.2777)  ( 1.00    -0.2717)  ( 1.00    -0.2507)  ( 1.00    -0.2484)
                     ( 1.00    -0.2316)  ( 1.00    -0.2142)  ( 1.00    -0.2134)  ( 1.00    -0.2062)
                     ( 1.00    -0.1661)  ( 1.00    -0.1513)  ( 0.00    -0.1463)
  
 Spin polar: 1 (Spin_A minus Spin_B electrons)

 CYCLE   12
  SDIIS (wt  1.000):  0.0009 -0.0023 -0.0034 -0.0321 -0.0605 -0.1060 -0.2963  0.0018  0.7807  0.7171
  DIIS coefficients:  0.0009 -0.0023 -0.0034 -0.0321 -0.0605 -0.1060 -0.2963  0.0018  0.7807  0.7171
 SCF Error: norm([F,P])=      0.000672993471, max([F,P])=      0.000047273776
 ***** SPIN 1 *****
 orbitals (Q,E):
 ---------------
 A :93...103         ( 1.00    -0.2743)  ( 1.00    -0.2540)  ( 1.00    -0.2503)  ( 1.00    -0.2325)
                     ( 1.00    -0.2238)  ( 1.00    -0.2170)  ( 1.00    -0.2085)  ( 1.00    -0.1808)
                     ( 1.00    -0.1781)  ( 1.00    -0.1623)  ( 0.00    -0.0718)
 ***** SPIN 2 *****
 orbitals (Q,E):
 ---------------
 A :92...102         ( 1.00    -0.2777)  ( 1.00    -0.2717)  ( 1.00    -0.2507)  ( 1.00    -0.2484)
                     ( 1.00    -0.2316)  ( 1.00    -0.2142)  ( 1.00    -0.2134)  ( 1.00    -0.2062)
                     ( 1.00    -0.1661)  ( 1.00    -0.1513)  ( 0.00    -0.1464)
  
 Spin polar: 1 (Spin_A minus Spin_B electrons)

 CYCLE   13
  SDIIS (wt  1.000): -0.0015 -0.0019 -0.0114 -0.0241 -0.0488 -0.1626 -0.1395  0.1647  0.3783  0.8468
  DIIS coefficients: -0.0015 -0.0019 -0.0114 -0.0241 -0.0488 -0.1626 -0.1395  0.1647  0.3783  0.8468
 SCF Error: norm([F,P])=      0.000303422864, max([F,P])=      0.000024541282
 ***** SPIN 1 *****
 orbitals (Q,E):
 ---------------
 A :93...103         ( 1.00    -0.2743)  ( 1.00    -0.2540)  ( 1.00    -0.2503)  ( 1.00    -0.2325)
                     ( 1.00    -0.2238)  ( 1.00    -0.2170)  ( 1.00    -0.2085)  ( 1.00    -0.1808)
                     ( 1.00    -0.1782)  ( 1.00    -0.1623)  ( 0.00    -0.0718)
 ***** SPIN 2 *****
 orbitals (Q,E):
 ---------------
 A :92...102         ( 1.00    -0.2777)  ( 1.00    -0.2717)  ( 1.00    -0.2507)  ( 1.00    -0.2484)
                     ( 1.00    -0.2316)  ( 1.00    -0.2142)  ( 1.00    -0.2134)  ( 1.00    -0.2062)
                     ( 1.00    -0.1661)  ( 1.00    -0.1513)  ( 0.00    -0.1464)
  
 Spin polar: 1 (Spin_A minus Spin_B electrons)

 CYCLE   14
  SDIIS (wt  1.000):  0.0006 -0.0022 -0.0096 -0.0259 -0.1078 -0.1228  0.0421  0.2093  0.6344  0.3818
  DIIS coefficients:  0.0006 -0.0022 -0.0096 -0.0259 -0.1078 -0.1228  0.0421  0.2093  0.6344  0.3818
 SCF Error: norm([F,P])=      0.000391527671, max([F,P])=      0.000030434966
 ***** SPIN 1 *****
 orbitals (Q,E):
 ---------------
 A :93...103         ( 1.00    -0.2742)  ( 1.00    -0.2540)  ( 1.00    -0.2503)  ( 1.00    -0.2325)
                     ( 1.00    -0.2238)  ( 1.00    -0.2170)  ( 1.00    -0.2085)  ( 1.00    -0.1808)
                     ( 1.00    -0.1781)  ( 1.00    -0.1623)  ( 0.00    -0.0718)
 ***** SPIN 2 *****
 orbitals (Q,E):
 ---------------
 A :92...102         ( 1.00    -0.2777)  ( 1.00    -0.2717)  ( 1.00    -0.2507)  ( 1.00    -0.2484)
                     ( 1.00    -0.2316)  ( 1.00    -0.2142)  ( 1.00    -0.2134)  ( 1.00    -0.2062)
                     ( 1.00    -0.1660)  ( 1.00    -0.1513)  ( 0.00    -0.1463)
  
 Spin polar: 1 (Spin_A minus Spin_B electrons)

 CYCLE   15
  SDIIS (wt  1.000): -0.0008 -0.0028 -0.0087 -0.0403 -0.0594 -0.0173  0.0687  0.2927  0.2453  0.5225
  DIIS coefficients: -0.0008 -0.0028 -0.0087 -0.0403 -0.0594 -0.0173  0.0687  0.2927  0.2453  0.5225
 SCF Error: norm([F,P])=      0.000125031461, max([F,P])=      0.000008858632
 ***** SPIN 1 *****
 orbitals (Q,E):
 ---------------
 A :93...103         ( 1.00    -0.2742)  ( 1.00    -0.2540)  ( 1.00    -0.2503)  ( 1.00    -0.2325)
                     ( 1.00    -0.2238)  ( 1.00    -0.2170)  ( 1.00    -0.2085)  ( 1.00    -0.1808)
                     ( 1.00    -0.1781)  ( 1.00    -0.1623)  ( 0.00    -0.0718)
 ***** SPIN 2 *****
 orbitals (Q,E):
 ---------------
 A :92...102         ( 1.00    -0.2777)  ( 1.00    -0.2717)  ( 1.00    -0.2507)  ( 1.00    -0.2484)
                     ( 1.00    -0.2316)  ( 1.00    -0.2142)  ( 1.00    -0.2134)  ( 1.00    -0.2062)
                     ( 1.00    -0.1661)  ( 1.00    -0.1513)  ( 0.00    -0.1464)
  
 Spin polar: 1 (Spin_A minus Spin_B electrons)

 CYCLE   16
  SDIIS (wt  1.000): -0.0006 -0.0034 -0.0179 -0.0276 -0.0158  0.0248  0.1085  0.0935  0.3028  0.5357
  DIIS coefficients: -0.0006 -0.0034 -0.0179 -0.0276 -0.0158  0.0248  0.1085  0.0935  0.3028  0.5357
 SCF Error: norm([F,P])=      0.000047386177, max([F,P])=      0.000004630777
 ***** SPIN 1 *****
 orbitals (Q,E):
 ---------------
 A :93...103         ( 1.00    -0.2743)  ( 1.00    -0.2540)  ( 1.00    -0.2503)  ( 1.00    -0.2325)
                     ( 1.00    -0.2238)  ( 1.00    -0.2170)  ( 1.00    -0.2085)  ( 1.00    -0.1808)
                     ( 1.00    -0.1781)  ( 1.00    -0.1623)  ( 0.00    -0.0718)
 ***** SPIN 2 *****
 orbitals (Q,E):
 ---------------
 A :92...102         ( 1.00    -0.2777)  ( 1.00    -0.2717)  ( 1.00    -0.2507)  ( 1.00    -0.2484)
                     ( 1.00    -0.2316)  ( 1.00    -0.2142)  ( 1.00    -0.2134)  ( 1.00    -0.2062)
                     ( 1.00    -0.1661)  ( 1.00    -0.1513)  ( 0.00    -0.1464)
  
 Spin polar: 1 (Spin_A minus Spin_B electrons)

 CYCLE   17
  SDIIS (wt  1.000):  0.0001  0.0029  0.0142  0.0136 -0.0073 -0.1045 -0.0669 -0.0114  0.4941  0.6652
  DIIS coefficients:  0.0001  0.0029  0.0142  0.0136 -0.0073 -0.1045 -0.0669 -0.0114  0.4941  0.6652
 SCF Error: norm([F,P])=      0.000046434168, max([F,P])=      0.000003741245
 ***** SPIN 1 *****
 orbitals (Q,E):
 ---------------
 A :93...103         ( 1.00    -0.2743)  ( 1.00    -0.2540)  ( 1.00    -0.2503)  ( 1.00    -0.2325)
                     ( 1.00    -0.2238)  ( 1.00    -0.2170)  ( 1.00    -0.2085)  ( 1.00    -0.1808)
                     ( 1.00    -0.1781)  ( 1.00    -0.1623)  ( 0.00    -0.0718)
 ***** SPIN 2 *****
 orbitals (Q,E):
 ---------------
 A :92...102         ( 1.00    -0.2777)  ( 1.00    -0.2717)  ( 1.00    -0.2507)  ( 1.00    -0.2484)
                     ( 1.00    -0.2316)  ( 1.00    -0.2142)  ( 1.00    -0.2134)  ( 1.00    -0.2062)
                     ( 1.00    -0.1661)  ( 1.00    -0.1513)  ( 0.00    -0.1464)
  
 Spin polar: 1 (Spin_A minus Spin_B electrons)

 CYCLE   18
  SDIIS (wt  1.000):  0.0023  0.0099  0.0088 -0.0059 -0.0655 -0.0443 -0.0167  0.2523  0.3950  0.4640
  DIIS coefficients:  0.0023  0.0099  0.0088 -0.0059 -0.0655 -0.0443 -0.0167  0.2523  0.3950  0.4640
 SCF Error: norm([F,P])=      0.000012668815, max([F,P])=      0.000000989338
 ***** SPIN 1 *****
 orbitals (Q,E):
 ---------------
 A :93...103         ( 1.00    -0.2743)  ( 1.00    -0.2540)  ( 1.00    -0.2503)  ( 1.00    -0.2325)
                     ( 1.00    -0.2238)  ( 1.00    -0.2170)  ( 1.00    -0.2085)  ( 1.00    -0.1808)
                     ( 1.00    -0.1781)  ( 1.00    -0.1623)  ( 0.00    -0.0718)
 ***** SPIN 2 *****
 orbitals (Q,E):
 ---------------
 A :92...102         ( 1.00    -0.2777)  ( 1.00    -0.2717)  ( 1.00    -0.2507)  ( 1.00    -0.2484)
                     ( 1.00    -0.2316)  ( 1.00    -0.2142)  ( 1.00    -0.2134)  ( 1.00    -0.2062)
                     ( 1.00    -0.1661)  ( 1.00    -0.1513)  ( 0.00    -0.1464)
  
 Spin polar: 1 (Spin_A minus Spin_B electrons)

 CYCLE   19
  SDIIS (wt  1.000):  0.0013  0.0019 -0.0000 -0.0026 -0.0049 -0.0076 -0.0353  0.0287  0.4910  0.5276
  DIIS coefficients:  0.0013  0.0019 -0.0000 -0.0026 -0.0049 -0.0076 -0.0353  0.0287  0.4910  0.5276
 SCF Error: norm([F,P])=      0.000011516042, max([F,P])=      0.000001040912
 ***** SPIN 1 *****
 orbitals (Q,E):
 ---------------
 A :93...103         ( 1.00    -0.2743)  ( 1.00    -0.2540)  ( 1.00    -0.2503)  ( 1.00    -0.2325)
                     ( 1.00    -0.2238)  ( 1.00    -0.2170)  ( 1.00    -0.2085)  ( 1.00    -0.1808)
                     ( 1.00    -0.1781)  ( 1.00    -0.1623)  ( 0.00    -0.0718)
 ***** SPIN 2 *****
 orbitals (Q,E):
 ---------------
 A :92...102         ( 1.00    -0.2777)  ( 1.00    -0.2717)  ( 1.00    -0.2507)  ( 1.00    -0.2484)
                     ( 1.00    -0.2316)  ( 1.00    -0.2142)  ( 1.00    -0.2134)  ( 1.00    -0.2062)
                     ( 1.00    -0.1661)  ( 1.00    -0.1513)  ( 0.00    -0.1464)
  
 Spin polar: 1 (Spin_A minus Spin_B electrons)

 CYCLE   20
  SDIIS (wt  1.000):  0.0000  0.0001  0.0040 -0.0009 -0.0116 -0.0783 -0.0518  0.2939  0.4077  0.4369
  DIIS coefficients:  0.0000  0.0001  0.0040 -0.0009 -0.0116 -0.0783 -0.0518  0.2939  0.4077  0.4369
 SCF Error: norm([F,P])=      0.000006437873, max([F,P])=      0.000000354772
 ***** SPIN 1 *****
 orbitals (Q,E):
 ---------------
 A :93...103         ( 1.00    -0.2743)  ( 1.00    -0.2540)  ( 1.00    -0.2503)  ( 1.00    -0.2325)
                     ( 1.00    -0.2238)  ( 1.00    -0.2170)  ( 1.00    -0.2085)  ( 1.00    -0.1808)
                     ( 1.00    -0.1781)  ( 1.00    -0.1623)  ( 0.00    -0.0718)
 ***** SPIN 2 *****
 orbitals (Q,E):
 ---------------
 A :92...102         ( 1.00    -0.2777)  ( 1.00    -0.2717)  ( 1.00    -0.2507)  ( 1.00    -0.2484)
                     ( 1.00    -0.2316)  ( 1.00    -0.2142)  ( 1.00    -0.2134)  ( 1.00    -0.2062)
                     ( 1.00    -0.1661)  ( 1.00    -0.1513)  ( 0.00    -0.1464)
  
 Spin polar: 1 (Spin_A minus Spin_B electrons)

 SCF CONVERGED
 cosmo_calcen: 0.5 (esolb+esolc) (Hartrees) =   -0.020135

 Solvation energy (screening term,uncorrected) =    -12.635101 kcal/mol

 Solvation energy (dispersion and cavitation terms) =      2.349147 kcal/mol
 Solvation Energy Contributions (Hartrees)
          esola   esolb+esolc
     0.02013531   -0.04027063
 esol last cycle   -0.02013531

 CYCLE   21
 *** Setting up for NEW gradients in Focky
 *** Using FIT density in Focky
 ***** SPIN 1 *****
 orbitals (Q,E):
 ---------------
 A :93...112         ( 1.00    -0.2743)  ( 1.00    -0.2540)  ( 1.00    -0.2503)  ( 1.00    -0.2325)
                     ( 1.00    -0.2238)  ( 1.00    -0.2170)  ( 1.00    -0.2085)  ( 1.00    -0.1808)
                     ( 1.00    -0.1781)  ( 1.00    -0.1623)  ( 0.00    -0.0718)  ( 0.00    -0.0707)
                     ( 0.00    -0.0676)  ( 0.00    -0.0490)  ( 0.00    -0.0435)  ( 0.00    -0.0203)
                     ( 0.00    -0.0038)  ( 0.00    -0.0036)  ( 0.00     0.0034)  ( 0.00     0.0158)
 ***** SPIN 2 *****
 orbitals (Q,E):
 ---------------
 A :92...111         ( 1.00    -0.2777)  ( 1.00    -0.2717)  ( 1.00    -0.2507)  ( 1.00    -0.2484)
                     ( 1.00    -0.2316)  ( 1.00    -0.2142)  ( 1.00    -0.2134)  ( 1.00    -0.2062)
                     ( 1.00    -0.1661)  ( 1.00    -0.1513)  ( 0.00    -0.1464)  ( 0.00    -0.0700)
                     ( 0.00    -0.0699)  ( 0.00    -0.0655)  ( 0.00    -0.0378)  ( 0.00    -0.0313)
                     ( 0.00    -0.0202)  ( 0.00    -0.0038)  ( 0.00    -0.0036)  ( 0.00     0.0034)
  
 Spin polar: 1 (Spin_A minus Spin_B electrons)
 cosmo_calcen: 0.5 (esolb+esolc) (Hartrees) =   -0.020135

 Solvation energy (screening term,uncorrected) =    -12.635095 kcal/mol

 Solvation energy (dispersion and cavitation terms) =      2.349147 kcal/mol
 Solvation Energy Contributions (Hartrees)
          esola   esolb+esolc
     0.02013530   -0.04027061
 esol last cycle   -0.02013530


 Fit test: (difference of exact and fit density, squared integrated, result summed over spins)
         SCF:                                          0.00047705087032

 Gross Charges per Atom (Z minus electrons)
 ==========================================
             1.5507   -0.6114   -0.6199   -0.6232   -0.6193   -0.6073   -0.6226    0.4561    0.4505    0.4547
             0.4485    0.4564    0.4624    0.5424    0.0648    0.5436    0.5420    0.0473    0.5453    0.0633
             0.5456    0.5432   -0.2189   -0.1777   -0.1756   -0.1969   -0.2182   -0.1769   -0.1749   -0.2177
            -0.1797   -0.1763   -0.1960   -0.2202   -0.1765   -0.1748   -0.2098   -0.1791   -0.1768   -0.1981
            -0.2179   -0.1769   -0.1741
 Net Total: -0.00000000


 =================================================================
 M U L T I P O L E   D E R I V E D   C H A R G E   A N A L Y S I S
 =================================================================

 See: M. Swart, P.Th. van Duijnen, J.G. Snijders, J.Comput.Chem., (2001), p. 79-88.

 ----------------------------------------------------- 
 MDC atomic charges (includes spinA + spinB electrons)
 ----------------------------------------------------- 

        Atom    Level:     MDC-m        MDC-d        MDC-q
 ---------------------------------------------------------
     1     Ru           2.331951     1.456315     1.560418
     2     O           -0.617376    -0.593356    -0.566845
     3     O           -0.620696    -0.596188    -0.587988
     4     O           -0.624390    -0.594568    -0.585616
     5     O           -0.619530    -0.594105    -0.575386
     6     O           -0.617381    -0.592781    -0.571768
     7     O           -0.616100    -0.591214    -0.564476
     8     C            0.197122     0.253613     0.264016
     9     C            0.196263     0.251532     0.271275
    10     C            0.200764     0.250448     0.272037
    11     C            0.196571     0.252276     0.254248
    12     C            0.195548     0.257591     0.253353
    13     C            0.202955     0.258428     0.270368
    14     C            0.223291     0.192242     0.151991
    15     C           -0.019418    -0.026274    -0.174612
    16     C            0.223636     0.192188     0.164115
    17     C            0.225218     0.192716     0.154921
    18     C           -0.027023    -0.028808    -0.181064
    19     C            0.223341     0.190731     0.140102
    20     C           -0.018777    -0.035313    -0.229136
    21     C            0.223822     0.193950     0.138678
    22     C            0.224099     0.192200     0.158670
    23     H           -0.052134    -0.019705    -0.006036
    24     H           -0.049504    -0.021928    -0.017033
    25     H           -0.049436    -0.025683    -0.006740
    26     H           -0.061565    -0.028795     0.028832
    27     H           -0.051902    -0.019630    -0.010562
    28     H           -0.048845    -0.024216    -0.007866
    29     H           -0.048860    -0.021469    -0.015269
    30     H           -0.052170    -0.019295    -0.004966
    31     H           -0.049000    -0.025265    -0.012564
    32     H           -0.049667    -0.023505     0.001423
    33     H           -0.060951    -0.025033     0.078868
    34     H           -0.051722    -0.019929    -0.004887
    35     H           -0.049540    -0.020778    -0.008820
    36     H           -0.048857    -0.024321     0.000646
    37     H           -0.049825    -0.014011    -0.002851
    38     H           -0.049819    -0.026026    -0.006405
    39     H           -0.048625    -0.023077    -0.014142
    40     H           -0.063317    -0.034883     0.022633
    41     H           -0.051519    -0.019059    -0.006972
    42     H           -0.048387    -0.022497    -0.018220
    43     H           -0.048246    -0.022516    -0.006371

 -------------------------------- 
 MDC spin density (spinA - spinB)
 -------------------------------- 

        Atom    Level:     MDC-m        MDC-d        MDC-q
 ---------------------------------------------------------
     1     Ru           0.735506     0.525447     0.546840
     2     O            0.033196     0.058805     0.060448
     3     O            0.044685     0.069243     0.067993
     4     O            0.031538     0.060811     0.064207
     5     O            0.045135     0.068909     0.067129
     6     O            0.034614     0.059388     0.058942
     7     O            0.029244     0.058774     0.063229
     8     C           -0.005472     0.003003    -0.002088
     9     C           -0.007366     0.001399    -0.002409
    10     C            0.006106     0.008700     0.006248
    11     C           -0.009484     0.000196    -0.005029
    12     C           -0.007979     0.001335    -0.004315
    13     C            0.006770     0.009617     0.007367
    14     C           -0.000646    -0.000409     0.000720
    15     C            0.031042     0.032204     0.036264
    16     C           -0.000843    -0.000853     0.001801
    17     C           -0.000738    -0.000745     0.000480
    18     C            0.000271     0.003958    -0.000937
    19     C           -0.000814    -0.000807     0.001414
    20     C            0.036309     0.036866     0.045184
    21     C           -0.000665    -0.000467     0.001177
    22     C           -0.000729    -0.000737    -0.000035
    23     H            0.000009     0.000096    -0.000681
    24     H           -0.000587    -0.000162    -0.001180
    25     H           -0.000503    -0.000780    -0.000810
    26     H            0.001595     0.003648    -0.000199
    27     H            0.000040     0.000038    -0.000198
    28     H           -0.000656    -0.001421    -0.001827
    29     H           -0.000442     0.000056    -0.001552
    30     H            0.000023    -0.000026    -0.000249
    31     H           -0.000759    -0.001035    -0.001245
    32     H           -0.000576    -0.000549    -0.001919
    33     H            0.001755     0.004280    -0.001005
    34     H           -0.000006     0.000052    -0.000881
    35     H           -0.000717    -0.000698    -0.001664
    36     H           -0.000638    -0.000610    -0.000697
    37     H            0.000155     0.000543     0.001081
    38     H           -0.000075    -0.000823    -0.000580
    39     H            0.000399     0.001050    -0.000528
    40     H            0.000794     0.000905    -0.000551
    41     H            0.000123     0.000407     0.000847
    42     H           -0.000025    -0.000554    -0.000539
    43     H            0.000410     0.000944    -0.000254


 ==========
 S**2 value  ***  see also R. Bulo et al., J.Am.Chem.Soc., 124 (2002) 13903-13910, note (29)  ***
 ==========
  
                                       exact      expectation value

 Total S2 (S squared)                  0.75000             0.75620
 *** Using NEW gradient routines ***


 Geometry CYCLE 2
 ==============

 Energy gradients wrt nuclear displacements
 ==========================================

     Atom      Cartesian (a.u./angstrom)
                 X         Y         Z
 ----------------------------------------
     1 Ru   -0.011138  0.009104 -0.000749
     2 O     0.005154  0.003323  0.001309
     3 O    -0.000300 -0.008127  0.001726
     4 O     0.008231 -0.007163  0.004870
     5 O     0.007304 -0.004225 -0.002056
     6 O    -0.003281 -0.002457 -0.000993
     7 O     0.003560 -0.003874  0.000196
     8 C    -0.000321 -0.004947 -0.005684
     9 C     0.003882  0.005688 -0.004447
    10 C    -0.015539  0.020995 -0.015688
    11 C    -0.015909  0.007579  0.006193
    12 C     0.013358  0.007821  0.003661
    13 C    -0.000149  0.002057  0.004441
    14 C     0.000515 -0.000077 -0.000588
    15 C    -0.003271  0.001986  0.004620
    16 C    -0.000572 -0.000317  0.001039
    17 C     0.008839 -0.006774  0.009697
    18 C     0.000490 -0.011186 -0.005152
    19 C     0.000227 -0.002377 -0.003219
    20 C     0.003320 -0.024211  0.021057
    21 C    -0.000837 -0.002918 -0.001643
    22 C     0.000951  0.000716  0.000793
    23 H     0.000366  0.001420  0.000476
    24 H    -0.001082 -0.000116 -0.000754
    25 H     0.000486 -0.000920  0.000646
    26 H    -0.001257 -0.001936 -0.000018
    27 H     0.000851  0.001234 -0.000496
    28 H     0.000367 -0.001195  0.000578
    29 H    -0.001339 -0.000124 -0.000588
    30 H    -0.001619 -0.000313  0.000461
    31 H     0.000957 -0.000942 -0.000483
    32 H     0.000484  0.001278  0.000429
    33 H     0.000262  0.017461 -0.020369
    34 H    -0.001493  0.000382 -0.000688
    35 H     0.000284  0.000736  0.001075
    36 H     0.000621 -0.000717 -0.000741
    37 H    -0.000083 -0.000743 -0.000238
    38 H     0.000525  0.001333 -0.000555
    39 H    -0.001333  0.001269  0.001890
    40 H    -0.001344  0.001791  0.000571
    41 H     0.000564 -0.001488 -0.000487
    42 H    -0.001135 -0.000007  0.000652
    43 H     0.000402  0.000982 -0.000747
 ----------------------------------------

 dE(predicted):    -0.14909E-01, dE(actual):    -0.12123E-01, Trust radius:    1.311488, all in a.u.
 
----------------------------------------------------------------------
Geometry Convergence after Step   2       (Hartree/Angstrom,Angstrom)
----------------------------------------------------------------------
current energy                               -9.26732193 Hartree
energy change                      -0.01212345     0.00100000    F
constrained gradient max            0.02421123     0.00100000    F
constrained gradient rms            0.00591187     0.00066667    F
gradient max                        0.02421123
gradient rms                        0.00591187
cart. step max                      0.20284412     0.01000000    F
cart. step rms                      0.04325258     0.00666667    F
 


 Coordinates (Cartesian)
 =======================

     Atom                    bohr                                 angstrom                 Geometric Variables
                   X           Y           Z              X           Y           Z       (0:frozen, *:LT par.)
 --------------------------------------------------------------------------------------------------------------
     1 Ru     -0.021130    0.003097   -0.016864      -0.011181    0.001639   -0.008924      1       2       3
     2 O      -2.748211   -1.465411    2.241414      -1.454290   -0.775462    1.186105      4       5       6
     3 O       0.004110   -2.993162   -2.381229       0.002175   -1.583913   -1.260092      7       8       9
     4 O       0.067021    3.032586    2.324612       0.035466    1.604775    1.230132     10      11      12
     5 O       2.567561   -1.625111    2.261830       1.358695   -0.859972    1.196909     13      14      15
     6 O       2.595019    1.644726   -2.278896       1.373225    0.870352   -1.205940     16      17      18
     7 O      -2.711098    1.570027   -2.259323      -1.434651    0.830823   -1.195582     19      20      21
     8 C      -3.623455   -3.711085    1.983741      -1.917450   -1.963822    1.049750     22      23      24
     9 C      -1.285557   -5.028741   -1.965300      -0.680288   -2.661095   -1.039992     25      26      27
    10 C      -1.297698    5.031056    2.032572      -0.686712    2.662320    1.075591     28      29      30
    11 C       4.975411   -1.513954    1.859016       2.632874   -0.801150    0.983749     31      32      33
    12 C       4.978897    1.266783   -2.024603       2.634719    0.670353   -1.071374     34      35      36
    13 C      -3.645553    3.783434   -1.913670      -1.929143    2.002107   -1.012670     37      38      39
    14 C      -5.538018   -4.524758    3.946647      -2.930593   -2.394399    2.088476     40      41      42
    15 C      -2.957762   -5.421455    0.050547      -1.565180   -2.868910    0.026748     43      44      45
    16 C      -0.903398   -7.120425   -3.877771      -0.478058   -3.767967   -2.052028     46      47      48
    17 C      -0.867853    7.135428    3.917372      -0.459248    3.775906    2.072984     49      50      51
    18 C      -3.022890    5.440235    0.069416      -1.599645    2.878848    0.036733     52      53      54
    19 C       6.602623   -2.779654    3.841959       3.493958   -1.470930    2.033077     55      56      57
    20 C       6.144974   -0.182716   -0.099272       3.251780   -0.096689   -0.052532     58      59      60
    21 C       6.648369    2.678673   -3.869240       3.518165    1.417493   -2.047514     61      62      63
    22 C      -5.599436    4.604115   -3.832909      -2.963094    2.436393   -2.028288     64      65      66
    23 H      -5.866370   -3.003775    5.299177      -3.104349   -1.589529    2.804203     67      68      69
    24 H      -7.331204   -5.031442    3.045806      -3.879506   -2.662525    1.611771     70      71      72
    25 H      -4.865886   -6.199338    4.961293      -2.574916   -3.280549    2.625403     73      74      75
    26 H      -3.901237   -7.241556    0.094122      -2.064445   -3.832067    0.049807     76      77      78
    27 H       0.458059   -6.539807   -5.313365       0.242394   -3.460717   -2.811712     79      80      81
    28 H      -0.213975   -8.834264   -2.944863      -0.113231   -4.674891   -1.558354     82      83      84
    29 H      -2.694341   -7.598297   -4.797900      -1.425784   -4.020846   -2.538939     85      86      87
    30 H       5.422540   -3.659991    5.285449       2.869485   -1.936784    2.796939     88      89      90
    31 H       7.802028   -4.223747    2.972202       4.128655   -2.235111    1.572821     91      92      93
    32 H       7.856721   -1.401088    4.743292       4.157598   -0.741424    2.510042     94      95      96
    33 H       8.192244   -0.252273   -0.201914       4.335149   -0.133497   -0.106848     97      98      99
    34 H       5.496310    3.782070   -5.174339       2.908522    2.001385   -2.738142    100     101     102
    35 H       7.940359    3.949295   -2.867676       4.201857    2.089877   -1.517509    103     104     105
    36 H       7.810814    1.349645   -4.949531       4.133305    0.714201   -2.619179    106     107     108
    37 H       0.582117    6.574817    5.268408       0.308043    3.479243    2.787922    109     110     111
    38 H      -0.276683    8.871244    2.954732      -0.146414    4.694460    1.563577    112     113     114
    39 H      -2.618762    7.571600    4.932477      -1.385789    4.006718    2.610155    115     116     117
    40 H      -3.983355    7.252788    0.069656      -2.107901    3.838010    0.036860    118     119     120
    41 H      -5.901361    3.118362   -5.229925      -3.122866    1.650166   -2.767557    121     122     123
    42 H      -7.394672    5.034569   -2.897673      -3.913092    2.664179   -1.533383    124     125     126
    43 H      -4.981225    6.327059   -4.799020      -2.635951    3.348135   -2.539532    127     128     129
 --------------------------------------------------------------------------------------------------------------

 Number of elements of the density matrix on this node (used, total):     10693    465130


 ===========================================
 Numerical Integration : Fuzzy Cells (Becke)
 ===========================================
  
 Becke grid quality: NORMAL         
  
 Lebedev angular grid order:             min:  11 max:  23
 Nr. of radial points:                   min:  46 max: 107

 Total nr. of points:     281442
 Nr. of blocks:             2199
 Block length:               128
 Nr. of dummy points:         30


 Test of Precision of the Numerical Integration Grid
 ===================================================

 Integral of the Total Core Density:                   0.00000000000000


 -------------------------------------------
  COSMO surface
  Area             =         1281.987
  Volume           =         2587.929
  Number of Points =         3087
 -------------------------------------------


 ========================
 Density Fitting (zlmFit)
 ========================
  
 ZlmFit Fit Quality: NORMAL         
  
 Max L-expansion:                        min:   6 max:   7
 Nr. of radial interpolation points:     min:  39 max: 108


 =====
 S C F  ***  ScaSCF  ***
 =====
  
 Initial density matrix is taken from previous geometry

 CYCLE    1
 SCF Error: norm([F,P])=      0.348183962387, max([F,P])=      0.027434531617
 ***** SPIN 1 *****
 orbitals (Q,E):
 ---------------
 A :93...112         ( 1.00    -0.2556)  ( 1.00    -0.2363)  ( 1.00    -0.2307)  ( 1.00    -0.2143)
                     ( 1.00    -0.2103)  ( 1.00    -0.2022)  ( 1.00    -0.1944)  ( 1.00    -0.1578)
                     ( 1.00    -0.1530)  ( 1.00    -0.1390)  ( 0.00    -0.0603)  ( 0.00    -0.0577)
                     ( 0.00    -0.0529)  ( 0.00    -0.0258)  ( 0.00    -0.0228)  ( 0.00    -0.0214)
                     ( 0.00    -0.0124)  ( 0.00    -0.0117)  ( 0.00    -0.0006)  ( 0.00     0.0075)
 ***** SPIN 2 *****
 orbitals (Q,E):
 ---------------
 A :92...111         ( 1.00    -0.2587)  ( 1.00    -0.2529)  ( 1.00    -0.2327)  ( 1.00    -0.2289)
                     ( 1.00    -0.2132)  ( 1.00    -0.2020)  ( 1.00    -0.1991)  ( 1.00    -0.1927)
                     ( 1.00    -0.1414)  ( 1.00    -0.1280)  ( 0.00    -0.1213)  ( 0.00    -0.0592)
                     ( 0.00    -0.0553)  ( 0.00    -0.0501)  ( 0.00    -0.0227)  ( 0.00    -0.0157)
                     ( 0.00    -0.0123)  ( 0.00    -0.0119)  ( 0.00    -0.0108)  ( 0.00    -0.0006)
  
 Spin polar: 1 (Spin_A minus Spin_B electrons)

 CYCLE    2
  SDIIS (wt  0.000):  0.4616  0.5384
 A-DIIS (wt  1.000):  0.6549  0.3451
  DIIS coefficients:  0.6549  0.3451
 SCF Error: norm([F,P])=      0.317723890487, max([F,P])=      0.017211695683
 ***** SPIN 1 *****
 orbitals (Q,E):
 ---------------
 A :93...103         ( 1.00    -0.2749)  ( 1.00    -0.2561)  ( 1.00    -0.2514)  ( 1.00    -0.2325)
                     ( 1.00    -0.2276)  ( 1.00    -0.2161)  ( 1.00    -0.2049)  ( 1.00    -0.1917)
                     ( 1.00    -0.1862)  ( 1.00    -0.1743)  ( 0.00    -0.0698)
 ***** SPIN 2 *****
 orbitals (Q,E):
 ---------------
 A :92...102         ( 1.00    -0.2800)  ( 1.00    -0.2721)  ( 1.00    -0.2513)  ( 1.00    -0.2494)
                     ( 1.00    -0.2316)  ( 1.00    -0.2131)  ( 1.00    -0.2120)  ( 1.00    -0.2027)
                     ( 1.00    -0.1792)  ( 1.00    -0.1646)  ( 0.00    -0.1576)
  
 Spin polar: 1 (Spin_A minus Spin_B electrons)

 CYCLE    3
  SDIIS (wt  0.000):  0.1694  0.4831  0.3475
 A-DIIS (wt  1.000):  0.1177  0.4521  0.4302
  DIIS coefficients:  0.1177  0.4521  0.4302
 SCF Error: norm([F,P])=      0.405931611049, max([F,P])=      0.042088009673
 ***** SPIN 1 *****
 orbitals (Q,E):
 ---------------
 A :93...103         ( 1.00    -0.2803)  ( 1.00    -0.2597)  ( 1.00    -0.2566)  ( 1.00    -0.2400)
                     ( 1.00    -0.2249)  ( 1.00    -0.2177)  ( 1.00    -0.2122)  ( 1.00    -0.1762)
                     ( 1.00    -0.1719)  ( 1.00    -0.1575)  ( 0.00    -0.0760)
 ***** SPIN 2 *****
 orbitals (Q,E):
 ---------------
 A :92...102         ( 1.00    -0.2828)  ( 1.00    -0.2779)  ( 1.00    -0.2570)  ( 1.00    -0.2550)
                     ( 1.00    -0.2390)  ( 1.00    -0.2166)  ( 1.00    -0.2147)  ( 1.00    -0.2103)
                     ( 1.00    -0.1602)  ( 1.00    -0.1463)  ( 0.00    -0.1398)
  
 Spin polar: 1 (Spin_A minus Spin_B electrons)

 CYCLE    4
  SDIIS (wt  0.000):  0.3151  0.3980  0.2869
 A-DIIS (wt  1.000):  0.1508  0.4134  0.4358
  DIIS coefficients:  0.1508  0.4134  0.4358
 SCF Error: norm([F,P])=      0.356535686509, max([F,P])=      0.033933860674
 ***** SPIN 1 *****
 orbitals (Q,E):
 ---------------
 A :93...103         ( 1.00    -0.2703)  ( 1.00    -0.2513)  ( 1.00    -0.2457)  ( 1.00    -0.2283)
                     ( 1.00    -0.2241)  ( 1.00    -0.2156)  ( 1.00    -0.2074)  ( 1.00    -0.1785)
                     ( 1.00    -0.1782)  ( 1.00    -0.1624)  ( 0.00    -0.0705)
 ***** SPIN 2 *****
 orbitals (Q,E):
 ---------------
 A :92...102         ( 1.00    -0.2748)  ( 1.00    -0.2676)  ( 1.00    -0.2473)  ( 1.00    -0.2438)
                     ( 1.00    -0.2274)  ( 1.00    -0.2139)  ( 1.00    -0.2123)  ( 1.00    -0.2050)
                     ( 1.00    -0.1664)  ( 1.00    -0.1518)  ( 0.00    -0.1451)
  
 Spin polar: 1 (Spin_A minus Spin_B electrons)

 CYCLE    5
  SDIIS (wt  0.886):  0.0186  0.2447  0.3499  0.3868
 A-DIIS (wt  0.114):  0.0000  0.1669  0.3225  0.5106
  DIIS coefficients:  0.0165  0.2358  0.3467  0.4009
 SCF Error: norm([F,P])=      0.203643250500, max([F,P])=      0.012291130767
 ***** SPIN 1 *****
 orbitals (Q,E):
 ---------------
 A :93...103         ( 1.00    -0.2742)  ( 1.00    -0.2541)  ( 1.00    -0.2503)  ( 1.00    -0.2328)
                     ( 1.00    -0.2235)  ( 1.00    -0.2149)  ( 1.00    -0.2078)  ( 1.00    -0.1792)
                     ( 1.00    -0.1778)  ( 1.00    -0.1629)  ( 0.00    -0.0708)
 ***** SPIN 2 *****
 orbitals (Q,E):
 ---------------
 A :92...102         ( 1.00    -0.2783)  ( 1.00    -0.2716)  ( 1.00    -0.2507)  ( 1.00    -0.2486)
                     ( 1.00    -0.2319)  ( 1.00    -0.2130)  ( 1.00    -0.2119)  ( 1.00    -0.2054)
                     ( 1.00    -0.1658)  ( 1.00    -0.1520)  ( 0.00    -0.1453)
  
 Spin polar: 1 (Spin_A minus Spin_B electrons)

 CYCLE    6
  SDIIS (wt  0.989): -0.0054  0.0863  0.1493  0.2252  0.5445
 A-DIIS (wt  0.011):  0.0000  0.0000  0.0000  0.0000  1.0000
  DIIS coefficients: -0.0054  0.0853  0.1476  0.2227  0.5498
 SCF Error: norm([F,P])=      0.029789835606, max([F,P])=      0.002137229016
 ***** SPIN 1 *****
 orbitals (Q,E):
 ---------------
 A :93...103         ( 1.00    -0.2745)  ( 1.00    -0.2548)  ( 1.00    -0.2503)  ( 1.00    -0.2331)
                     ( 1.00    -0.2244)  ( 1.00    -0.2157)  ( 1.00    -0.2085)  ( 1.00    -0.1801)
                     ( 1.00    -0.1784)  ( 1.00    -0.1634)  ( 0.00    -0.0717)
 ***** SPIN 2 *****
 orbitals (Q,E):
 ---------------
 A :92...102         ( 1.00    -0.2783)  ( 1.00    -0.2720)  ( 1.00    -0.2514)  ( 1.00    -0.2486)
                     ( 1.00    -0.2322)  ( 1.00    -0.2140)  ( 1.00    -0.2126)  ( 1.00    -0.2063)
                     ( 1.00    -0.1664)  ( 1.00    -0.1526)  ( 0.00    -0.1460)
  
 Spin polar: 1 (Spin_A minus Spin_B electrons)

 CYCLE    7
  SDIIS (wt  0.994): -0.0065  0.0320  0.0622  0.1124  0.4294  0.3704
 A-DIIS (wt  0.006):  0.0000  0.0000  0.0000  0.0000  0.2935  0.7065
  DIIS coefficients: -0.0065  0.0318  0.0619  0.1117  0.4286  0.3724
 SCF Error: norm([F,P])=      0.018572646360, max([F,P])=      0.001586597114
 ***** SPIN 1 *****
 orbitals (Q,E):
 ---------------
 A :93...103         ( 1.00    -0.2744)  ( 1.00    -0.2546)  ( 1.00    -0.2505)  ( 1.00    -0.2331)
                     ( 1.00    -0.2245)  ( 1.00    -0.2158)  ( 1.00    -0.2085)  ( 1.00    -0.1801)
                     ( 1.00    -0.1785)  ( 1.00    -0.1635)  ( 0.00    -0.0716)
 ***** SPIN 2 *****
 orbitals (Q,E):
 ---------------
 A :92...102         ( 1.00    -0.2786)  ( 1.00    -0.2719)  ( 1.00    -0.2511)  ( 1.00    -0.2488)
                     ( 1.00    -0.2322)  ( 1.00    -0.2140)  ( 1.00    -0.2127)  ( 1.00    -0.2063)
                     ( 1.00    -0.1665)  ( 1.00    -0.1526)  ( 0.00    -0.1460)
  
 Spin polar: 1 (Spin_A minus Spin_B electrons)

 CYCLE    8
  SDIIS (wt  1.000): -0.0035  0.0062  0.0156  0.0311  0.1934  0.2816  0.4756
  DIIS coefficients: -0.0035  0.0062  0.0156  0.0311  0.1934  0.2816  0.4756
 SCF Error: norm([F,P])=      0.006854691563, max([F,P])=      0.000533078866
 ***** SPIN 1 *****
 orbitals (Q,E):
 ---------------
 A :93...103         ( 1.00    -0.2744)  ( 1.00    -0.2546)  ( 1.00    -0.2504)  ( 1.00    -0.2330)
                     ( 1.00    -0.2243)  ( 1.00    -0.2156)  ( 1.00    -0.2083)  ( 1.00    -0.1800)
                     ( 1.00    -0.1784)  ( 1.00    -0.1634)  ( 0.00    -0.0715)
 ***** SPIN 2 *****
 orbitals (Q,E):
 ---------------
 A :92...102         ( 1.00    -0.2784)  ( 1.00    -0.2718)  ( 1.00    -0.2511)  ( 1.00    -0.2487)
                     ( 1.00    -0.2321)  ( 1.00    -0.2138)  ( 1.00    -0.2126)  ( 1.00    -0.2061)
                     ( 1.00    -0.1664)  ( 1.00    -0.1525)  ( 0.00    -0.1458)
  
 Spin polar: 1 (Spin_A minus Spin_B electrons)

 CYCLE    9
  SDIIS (wt  1.000): -0.0012  0.0002  0.0050  0.0073  0.0744  0.1271  0.2745  0.5126
  DIIS coefficients: -0.0012  0.0002  0.0050  0.0073  0.0744  0.1271  0.2745  0.5126
 SCF Error: norm([F,P])=      0.002230576105, max([F,P])=      0.000161237842
 ***** SPIN 1 *****
 orbitals (Q,E):
 ---------------
 A :93...103         ( 1.00    -0.2744)  ( 1.00    -0.2546)  ( 1.00    -0.2504)  ( 1.00    -0.2330)
                     ( 1.00    -0.2243)  ( 1.00    -0.2156)  ( 1.00    -0.2083)  ( 1.00    -0.1800)
                     ( 1.00    -0.1784)  ( 1.00    -0.1634)  ( 0.00    -0.0715)
 ***** SPIN 2 *****
 orbitals (Q,E):
 ---------------
 A :92...102         ( 1.00    -0.2784)  ( 1.00    -0.2718)  ( 1.00    -0.2511)  ( 1.00    -0.2487)
                     ( 1.00    -0.2321)  ( 1.00    -0.2138)  ( 1.00    -0.2126)  ( 1.00    -0.2061)
                     ( 1.00    -0.1663)  ( 1.00    -0.1525)  ( 0.00    -0.1458)
  
 Spin polar: 1 (Spin_A minus Spin_B electrons)

 CYCLE   10
  SDIIS (wt  1.000): -0.0004 -0.0006  0.0021  0.0016  0.0319  0.0603  0.1460  0.3988  0.3602
  DIIS coefficients: -0.0004 -0.0006  0.0021  0.0016  0.0319  0.0603  0.1460  0.3988  0.3602
 SCF Error: norm([F,P])=      0.001105842602, max([F,P])=      0.000080359256
 ***** SPIN 1 *****
 orbitals (Q,E):
 ---------------
 A :93...103         ( 1.00    -0.2744)  ( 1.00    -0.2546)  ( 1.00    -0.2504)  ( 1.00    -0.2330)
                     ( 1.00    -0.2243)  ( 1.00    -0.2156)  ( 1.00    -0.2083)  ( 1.00    -0.1800)
                     ( 1.00    -0.1784)  ( 1.00    -0.1634)  ( 0.00    -0.0715)
 ***** SPIN 2 *****
 orbitals (Q,E):
 ---------------
 A :92...102         ( 1.00    -0.2784)  ( 1.00    -0.2718)  ( 1.00    -0.2511)  ( 1.00    -0.2487)
                     ( 1.00    -0.2321)  ( 1.00    -0.2138)  ( 1.00    -0.2126)  ( 1.00    -0.2061)
                     ( 1.00    -0.1663)  ( 1.00    -0.1525)  ( 0.00    -0.1458)
  
 Spin polar: 1 (Spin_A minus Spin_B electrons)

 CYCLE   11
  SDIIS (wt  1.000): -0.0000 -0.0004  0.0007  0.0001  0.0100  0.0211  0.0556  0.1915  0.2624  0.4592
  DIIS coefficients: -0.0000 -0.0004  0.0007  0.0001  0.0100  0.0211  0.0556  0.1915  0.2624  0.4592
 SCF Error: norm([F,P])=      0.000365667312, max([F,P])=      0.000028822161
 ***** SPIN 1 *****
 orbitals (Q,E):
 ---------------
 A :93...103         ( 1.00    -0.2744)  ( 1.00    -0.2546)  ( 1.00    -0.2504)  ( 1.00    -0.2330)
                     ( 1.00    -0.2243)  ( 1.00    -0.2156)  ( 1.00    -0.2084)  ( 1.00    -0.1800)
                     ( 1.00    -0.1784)  ( 1.00    -0.1634)  ( 0.00    -0.0715)
 ***** SPIN 2 *****
 orbitals (Q,E):
 ---------------
 A :92...102         ( 1.00    -0.2784)  ( 1.00    -0.2718)  ( 1.00    -0.2511)  ( 1.00    -0.2487)
                     ( 1.00    -0.2321)  ( 1.00    -0.2138)  ( 1.00    -0.2126)  ( 1.00    -0.2061)
                     ( 1.00    -0.1663)  ( 1.00    -0.1525)  ( 0.00    -0.1458)
  
 Spin polar: 1 (Spin_A minus Spin_B electrons)

 CYCLE   12
  SDIIS (wt  1.000): -0.0000 -0.0001 -0.0002 -0.0008 -0.0004  0.0020  0.0295  0.0872  0.3021  0.5808
  DIIS coefficients: -0.0000 -0.0001 -0.0002 -0.0008 -0.0004  0.0020  0.0295  0.0872  0.3021  0.5808
 SCF Error: norm([F,P])=      0.000177827648, max([F,P])=      0.000011890661
 ***** SPIN 1 *****
 orbitals (Q,E):
 ---------------
 A :93...103         ( 1.00    -0.2744)  ( 1.00    -0.2546)  ( 1.00    -0.2504)  ( 1.00    -0.2330)
                     ( 1.00    -0.2243)  ( 1.00    -0.2156)  ( 1.00    -0.2084)  ( 1.00    -0.1800)
                     ( 1.00    -0.1784)  ( 1.00    -0.1634)  ( 0.00    -0.0715)
 ***** SPIN 2 *****
 orbitals (Q,E):
 ---------------
 A :92...102         ( 1.00    -0.2784)  ( 1.00    -0.2718)  ( 1.00    -0.2511)  ( 1.00    -0.2487)
                     ( 1.00    -0.2321)  ( 1.00    -0.2138)  ( 1.00    -0.2126)  ( 1.00    -0.2061)
                     ( 1.00    -0.1663)  ( 1.00    -0.1525)  ( 0.00    -0.1458)
  
 Spin polar: 1 (Spin_A minus Spin_B electrons)

 CYCLE   13
  SDIIS (wt  1.000): -0.0003 -0.0002 -0.0023 -0.0036 -0.0077 -0.0098  0.0142  0.1028  0.3203  0.5867
  DIIS coefficients: -0.0003 -0.0002 -0.0023 -0.0036 -0.0077 -0.0098  0.0142  0.1028  0.3203  0.5867
 SCF Error: norm([F,P])=      0.000064820022, max([F,P])=      0.000003491573
 ***** SPIN 1 *****
 orbitals (Q,E):
 ---------------
 A :93...103         ( 1.00    -0.2744)  ( 1.00    -0.2546)  ( 1.00    -0.2504)  ( 1.00    -0.2330)
                     ( 1.00    -0.2243)  ( 1.00    -0.2156)  ( 1.00    -0.2083)  ( 1.00    -0.1800)
                     ( 1.00    -0.1784)  ( 1.00    -0.1634)  ( 0.00    -0.0715)
 ***** SPIN 2 *****
 orbitals (Q,E):
 ---------------
 A :92...102         ( 1.00    -0.2784)  ( 1.00    -0.2718)  ( 1.00    -0.2511)  ( 1.00    -0.2487)
                     ( 1.00    -0.2321)  ( 1.00    -0.2138)  ( 1.00    -0.2126)  ( 1.00    -0.2061)
                     ( 1.00    -0.1663)  ( 1.00    -0.1525)  ( 0.00    -0.1458)
  
 Spin polar: 1 (Spin_A minus Spin_B electrons)

 CYCLE   14
  SDIIS (wt  1.000):  0.0001  0.0001 -0.0003 -0.0016 -0.0060 -0.0165 -0.0725 -0.1189  0.3082  0.9075
  DIIS coefficients:  0.0001  0.0001 -0.0003 -0.0016 -0.0060 -0.0165 -0.0725 -0.1189  0.3082  0.9075
 SCF Error: norm([F,P])=      0.000030714337, max([F,P])=      0.000002195746
 ***** SPIN 1 *****
 orbitals (Q,E):
 ---------------
 A :93...103         ( 1.00    -0.2744)  ( 1.00    -0.2546)  ( 1.00    -0.2504)  ( 1.00    -0.2330)
                     ( 1.00    -0.2243)  ( 1.00    -0.2156)  ( 1.00    -0.2083)  ( 1.00    -0.1800)
                     ( 1.00    -0.1784)  ( 1.00    -0.1634)  ( 0.00    -0.0715)
 ***** SPIN 2 *****
 orbitals (Q,E):
 ---------------
 A :92...102         ( 1.00    -0.2784)  ( 1.00    -0.2718)  ( 1.00    -0.2511)  ( 1.00    -0.2487)
                     ( 1.00    -0.2321)  ( 1.00    -0.2138)  ( 1.00    -0.2126)  ( 1.00    -0.2061)
                     ( 1.00    -0.1663)  ( 1.00    -0.1525)  ( 0.00    -0.1458)
  
 Spin polar: 1 (Spin_A minus Spin_B electrons)

 CYCLE   15
  SDIIS (wt  1.000): -0.0005 -0.0010 -0.0028 -0.0086 -0.0194 -0.0760 -0.1353  0.1569  0.7263  0.3604
  DIIS coefficients: -0.0005 -0.0010 -0.0028 -0.0086 -0.0194 -0.0760 -0.1353  0.1569  0.7263  0.3604
 SCF Error: norm([F,P])=      0.000036676950, max([F,P])=      0.000002921249
 ***** SPIN 1 *****
 orbitals (Q,E):
 ---------------
 A :93...103         ( 1.00    -0.2744)  ( 1.00    -0.2546)  ( 1.00    -0.2504)  ( 1.00    -0.2330)
                     ( 1.00    -0.2243)  ( 1.00    -0.2156)  ( 1.00    -0.2083)  ( 1.00    -0.1800)
                     ( 1.00    -0.1784)  ( 1.00    -0.1634)  ( 0.00    -0.0715)
 ***** SPIN 2 *****
 orbitals (Q,E):
 ---------------
 A :92...102         ( 1.00    -0.2784)  ( 1.00    -0.2718)  ( 1.00    -0.2511)  ( 1.00    -0.2487)
                     ( 1.00    -0.2321)  ( 1.00    -0.2138)  ( 1.00    -0.2126)  ( 1.00    -0.2061)
                     ( 1.00    -0.1663)  ( 1.00    -0.1525)  ( 0.00    -0.1458)
  
 Spin polar: 1 (Spin_A minus Spin_B electrons)

 CYCLE   16
  SDIIS (wt  1.000): -0.0002 -0.0011 -0.0052 -0.0127 -0.0496 -0.0927  0.0357  0.3260  0.2720  0.5278
  DIIS coefficients: -0.0002 -0.0011 -0.0052 -0.0127 -0.0496 -0.0927  0.0357  0.3260  0.2720  0.5278
 SCF Error: norm([F,P])=      0.000017339840, max([F,P])=      0.000001224767
 ***** SPIN 1 *****
 orbitals (Q,E):
 ---------------
 A :93...103         ( 1.00    -0.2744)  ( 1.00    -0.2546)  ( 1.00    -0.2504)  ( 1.00    -0.2330)
                     ( 1.00    -0.2243)  ( 1.00    -0.2156)  ( 1.00    -0.2083)  ( 1.00    -0.1800)
                     ( 1.00    -0.1784)  ( 1.00    -0.1634)  ( 0.00    -0.0715)
 ***** SPIN 2 *****
 orbitals (Q,E):
 ---------------
 A :92...102         ( 1.00    -0.2784)  ( 1.00    -0.2718)  ( 1.00    -0.2511)  ( 1.00    -0.2487)
                     ( 1.00    -0.2321)  ( 1.00    -0.2138)  ( 1.00    -0.2126)  ( 1.00    -0.2061)
                     ( 1.00    -0.1663)  ( 1.00    -0.1525)  ( 0.00    -0.1458)
  
 Spin polar: 1 (Spin_A minus Spin_B electrons)

 CYCLE   17
  SDIIS (wt  1.000): -0.0002 -0.0011 -0.0002  0.0028  0.0105 -0.0239 -0.1103  0.0163  0.2925  0.8138
  DIIS coefficients: -0.0002 -0.0011 -0.0002  0.0028  0.0105 -0.0239 -0.1103  0.0163  0.2925  0.8138
 SCF Error: norm([F,P])=      0.000008736990, max([F,P])=      0.000000692464
 ***** SPIN 1 *****
 orbitals (Q,E):
 ---------------
 A :93...103         ( 1.00    -0.2744)  ( 1.00    -0.2546)  ( 1.00    -0.2504)  ( 1.00    -0.2330)
                     ( 1.00    -0.2243)  ( 1.00    -0.2156)  ( 1.00    -0.2083)  ( 1.00    -0.1800)
                     ( 1.00    -0.1784)  ( 1.00    -0.1634)  ( 0.00    -0.0715)
 ***** SPIN 2 *****
 orbitals (Q,E):
 ---------------
 A :92...102         ( 1.00    -0.2784)  ( 1.00    -0.2718)  ( 1.00    -0.2511)  ( 1.00    -0.2487)
                     ( 1.00    -0.2321)  ( 1.00    -0.2138)  ( 1.00    -0.2126)  ( 1.00    -0.2061)
                     ( 1.00    -0.1663)  ( 1.00    -0.1525)  ( 0.00    -0.1458)
  
 Spin polar: 1 (Spin_A minus Spin_B electrons)

 SCF CONVERGED
 cosmo_calcen: 0.5 (esolb+esolc) (Hartrees) =   -0.020599

 Solvation energy (screening term,uncorrected) =    -12.926237 kcal/mol

 Solvation energy (dispersion and cavitation terms) =      2.363441 kcal/mol
 Solvation Energy Contributions (Hartrees)
          esola   esolb+esolc
     0.02059927   -0.04119853
 esol last cycle   -0.02059927

 CYCLE   18
 *** Setting up for NEW gradients in Focky
 *** Using FIT density in Focky
 ***** SPIN 1 *****
 orbitals (Q,E):
 ---------------
 A :93...112         ( 1.00    -0.2744)  ( 1.00    -0.2546)  ( 1.00    -0.2504)  ( 1.00    -0.2330)
                     ( 1.00    -0.2243)  ( 1.00    -0.2156)  ( 1.00    -0.2083)  ( 1.00    -0.1800)
                     ( 1.00    -0.1784)  ( 1.00    -0.1634)  ( 0.00    -0.0715)  ( 0.00    -0.0706)
                     ( 0.00    -0.0678)  ( 0.00    -0.0487)  ( 0.00    -0.0444)  ( 0.00    -0.0203)
                     ( 0.00    -0.0042)  ( 0.00    -0.0035)  ( 0.00     0.0039)  ( 0.00     0.0156)
 ***** SPIN 2 *****
 orbitals (Q,E):
 ---------------
 A :92...111         ( 1.00    -0.2784)  ( 1.00    -0.2718)  ( 1.00    -0.2511)  ( 1.00    -0.2487)
                     ( 1.00    -0.2321)  ( 1.00    -0.2138)  ( 1.00    -0.2126)  ( 1.00    -0.2061)
                     ( 1.00    -0.1663)  ( 1.00    -0.1525)  ( 0.00    -0.1458)  ( 0.00    -0.0708)
                     ( 0.00    -0.0688)  ( 0.00    -0.0656)  ( 0.00    -0.0376)  ( 0.00    -0.0323)
                     ( 0.00    -0.0203)  ( 0.00    -0.0042)  ( 0.00    -0.0035)  ( 0.00     0.0039)
  
 Spin polar: 1 (Spin_A minus Spin_B electrons)
 cosmo_calcen: 0.5 (esolb+esolc) (Hartrees) =   -0.020599

 Solvation energy (screening term,uncorrected) =    -12.926195 kcal/mol

 Solvation energy (dispersion and cavitation terms) =      2.363441 kcal/mol
 Solvation Energy Contributions (Hartrees)
          esola   esolb+esolc
     0.02059920   -0.04119840
 esol last cycle   -0.02059920


 Fit test: (difference of exact and fit density, squared integrated, result summed over spins)
         SCF:                                          0.00047853810300

 Gross Charges per Atom (Z minus electrons)
 ==========================================
             1.5500   -0.6087   -0.6207   -0.6276   -0.6184   -0.6050   -0.6243    0.4569    0.4474    0.4552
             0.4458    0.4510    0.4608    0.5458    0.0683    0.5479    0.5486    0.0472    0.5496    0.0702
             0.5490    0.5469   -0.2200   -0.1775   -0.1761   -0.1982   -0.2193   -0.1783   -0.1751   -0.2198
            -0.1780   -0.1778   -0.1970   -0.2205   -0.1794   -0.1750   -0.2212   -0.1777   -0.1738   -0.1983
            -0.2202   -0.1774   -0.1757
 Net Total: -0.00000000


 =================================================================
 M U L T I P O L E   D E R I V E D   C H A R G E   A N A L Y S I S
 =================================================================

 See: M. Swart, P.Th. van Duijnen, J.G. Snijders, J.Comput.Chem., (2001), p. 79-88.

 ----------------------------------------------------- 
 MDC atomic charges (includes spinA + spinB electrons)
 ----------------------------------------------------- 

        Atom    Level:     MDC-m        MDC-d        MDC-q
 ---------------------------------------------------------
     1     Ru           2.330024     1.458686     1.563626
     2     O           -0.612757    -0.589863    -0.558410
     3     O           -0.623756    -0.597044    -0.589325
     4     O           -0.621134    -0.595413    -0.582685
     5     O           -0.623937    -0.597309    -0.580704
     6     O           -0.612702    -0.587964    -0.568407
     7     O           -0.616379    -0.593849    -0.562635
     8     C            0.198529     0.255483     0.264389
     9     C            0.196050     0.250353     0.268244
    10     C            0.200886     0.254138     0.279922
    11     C            0.194456     0.245761     0.251149
    12     C            0.196792     0.250237     0.263358
    13     C            0.201885     0.257820     0.273902
    14     C            0.223950     0.192328     0.134499
    15     C           -0.018259    -0.028338    -0.179534
    16     C            0.224342     0.192705     0.157298
    17     C            0.224127     0.191926     0.131518
    18     C           -0.029534    -0.032259    -0.195137
    19     C            0.224311     0.192850     0.121014
    20     C           -0.016767    -0.022390    -0.227227
    21     C            0.223665     0.193023     0.108435
    22     C            0.224112     0.192088     0.134184
    23     H           -0.051764    -0.019344    -0.000715
    24     H           -0.049396    -0.020810    -0.012472
    25     H           -0.048819    -0.024912    -0.001208
    26     H           -0.061965    -0.028104     0.035601
    27     H           -0.051650    -0.019362    -0.007705
    28     H           -0.048753    -0.024225    -0.007200
    29     H           -0.049085    -0.020612    -0.011232
    30     H           -0.051969    -0.019735     0.002374
    31     H           -0.050120    -0.027137    -0.009974
    32     H           -0.048847    -0.019015     0.010372
    33     H           -0.061447    -0.029205     0.079200
    34     H           -0.051904    -0.019308     0.001362
    35     H           -0.048713    -0.018411     0.002700
    36     H           -0.049814    -0.026798     0.005216
    37     H           -0.052794    -0.022172    -0.004236
    38     H           -0.047736    -0.018983     0.005022
    39     H           -0.048694    -0.024150    -0.007861
    40     H           -0.064799    -0.035050     0.027266
    41     H           -0.051985    -0.020231    -0.001762
    42     H           -0.048934    -0.023645    -0.013851
    43     H           -0.048715    -0.021759     0.001631

 -------------------------------- 
 MDC spin density (spinA - spinB)
 -------------------------------- 

        Atom    Level:     MDC-m        MDC-d        MDC-q
 ---------------------------------------------------------
     1     Ru           0.731176     0.523583     0.544431
     2     O            0.034259     0.059329     0.060743
     3     O            0.047209     0.070861     0.069693
     4     O            0.030812     0.059578     0.064046
     5     O            0.046123     0.069421     0.066877
     6     O            0.034944     0.059419     0.058911
     7     O            0.027994     0.057418     0.062202
     8     C           -0.005856     0.002712    -0.002210
     9     C           -0.007914     0.001170    -0.002721
    10     C            0.006057     0.009402     0.006503
    11     C           -0.009761    -0.000763    -0.005639
    12     C           -0.008627     0.000467    -0.005154
    13     C            0.006666     0.009518     0.007208
    14     C           -0.000655    -0.000409     0.000917
    15     C            0.033260     0.033616     0.038837
    16     C           -0.000788    -0.000764     0.001806
    17     C           -0.000798    -0.000893    -0.000457
    18     C            0.000511     0.004284    -0.000791
    19     C           -0.000796    -0.000593     0.002600
    20     C            0.037423     0.038991     0.047591
    21     C           -0.000700    -0.000357     0.001940
    22     C           -0.000731    -0.000733    -0.000228
    23     H            0.000009     0.000085    -0.000839
    24     H           -0.000615    -0.000184    -0.001225
    25     H           -0.000499    -0.000785    -0.000864
    26     H            0.001705     0.003960    -0.000346
    27     H            0.000033     0.000044    -0.000286
    28     H           -0.000701    -0.001470    -0.001993
    29     H           -0.000450     0.000051    -0.001490
    30     H            0.000006    -0.000031    -0.000847
    31     H           -0.000756    -0.001684    -0.002123
    32     H           -0.000633     0.000216    -0.001291
    33     H            0.001821     0.003501    -0.001741
    34     H           -0.000013     0.000020    -0.001551
    35     H           -0.000719     0.000099    -0.001010
    36     H           -0.000678    -0.001290    -0.001439
    37     H            0.000124     0.000397     0.001148
    38     H           -0.000054    -0.000826    -0.000277
    39     H            0.000388     0.001062    -0.000442
    40     H            0.000710     0.000766    -0.000621
    41     H            0.000118     0.000376     0.000862
    42     H           -0.000012    -0.000497    -0.000525
    43     H            0.000408     0.000931    -0.000206


 ==========
 S**2 value  ***  see also R. Bulo et al., J.Am.Chem.Soc., 124 (2002) 13903-13910, note (29)  ***
 ==========
  
                                       exact      expectation value

 Total S2 (S squared)                  0.75000             0.75615
 *** Using NEW gradient routines ***


 Geometry CYCLE 3
 ==============

 Energy gradients wrt nuclear displacements
 ==========================================

     Atom      Cartesian (a.u./angstrom)
                 X         Y         Z
 ----------------------------------------
     1 Ru   -0.005508  0.010640  0.002380
     2 O     0.001902 -0.001401 -0.000304
     3 O     0.000715 -0.004170 -0.000347
     4 O     0.003251 -0.006772 -0.008235
     5 O     0.004193  0.002146  0.000425
     6 O    -0.000263  0.002104 -0.000238
     7 O     0.002839 -0.000630  0.002808
     8 C    -0.001233  0.001288 -0.001764
     9 C    -0.000663  0.001861 -0.003240
    10 C    -0.009750 -0.002688  0.009258
    11 C    -0.001045 -0.011442 -0.010049
    12 C    -0.003959 -0.007986 -0.011415
    13 C     0.001971 -0.000395 -0.001250
    14 C     0.000230 -0.000412  0.001148
    15 C    -0.000803 -0.000311  0.001612
    16 C     0.000497 -0.001289  0.000118
    17 C     0.000440  0.004274 -0.003563
    18 C     0.005020  0.000227  0.003720
    19 C     0.000391  0.004043  0.002892
    20 C     0.003180  0.000383  0.020041
    21 C     0.000204  0.003918  0.002420
    22 C    -0.000744  0.000258  0.000193
    23 H    -0.000033 -0.000196 -0.000211
    24 H     0.000331  0.000147  0.000065
    25 H    -0.000345  0.000259  0.000061
    26 H     0.000412  0.000745 -0.000099
    27 H    -0.000148 -0.000039  0.000068
    28 H    -0.000132  0.000184 -0.000327
    29 H     0.000254  0.000175  0.000329
    30 H     0.000147  0.000545  0.000198
    31 H    -0.000970  0.001251 -0.000483
    32 H     0.000675 -0.000293  0.000674
    33 H    -0.000550  0.001244 -0.004916
    34 H     0.000314  0.000031  0.000644
    35 H     0.000745  0.000744 -0.000746
    36 H    -0.000868  0.000024  0.000742
    37 H    -0.001091 -0.001407 -0.002712
    38 H    -0.000401  0.001963  0.000677
    39 H    -0.000187  0.000727 -0.000659
    40 H     0.000932  0.000509 -0.000362
    41 H     0.000040  0.000135  0.000391
    42 H     0.000090 -0.000038 -0.000264
    43 H    -0.000081 -0.000359  0.000323
 ----------------------------------------

 dE(predicted):    -0.33151E-02, dE(actual):    -0.22785E-02, Trust radius:    1.311488, all in a.u.
 
----------------------------------------------------------------------
Geometry Convergence after Step   3       (Hartree/Angstrom,Angstrom)
----------------------------------------------------------------------
current energy                               -9.26960045 Hartree
energy change                      -0.00227852     0.00100000    F
constrained gradient max            0.02004056     0.00100000    F
constrained gradient rms            0.00350644     0.00066667    F
gradient max                        0.02004056
gradient rms                        0.00350644
cart. step max                      0.10988300     0.01000000    F
cart. step rms                      0.03432617     0.00666667    F
 


 Coordinates (Cartesian)
 =======================

     Atom                    bohr                                 angstrom                 Geometric Variables
                   X           Y           Z              X           Y           Z       (0:frozen, *:LT par.)
 --------------------------------------------------------------------------------------------------------------
     1 Ru     -0.025091    0.060389   -0.002085      -0.013277    0.031957   -0.001104      1       2       3
     2 O      -2.762300   -1.415256    2.242364      -1.461746   -0.748921    1.186608      4       5       6
     3 O       0.029941   -2.935267   -2.359344       0.015844   -1.553276   -1.248511      7       8       9
     4 O       0.038267    3.092128    2.342419       0.020250    1.636284    1.239555     10      11      12
     5 O       2.546300   -1.556888    2.297644       1.347444   -0.823870    1.215861     13      14      15
     6 O       2.600450    1.709313   -2.250173       1.376099    0.904530   -1.190740     16      17      18
     7 O      -2.712021    1.615925   -2.264591      -1.435140    0.855110   -1.198370     19      20      21
     8 C      -3.590054   -3.681354    2.009223      -1.899775   -1.948088    1.063235     22      23      24
     9 C      -1.213335   -4.995735   -1.917630      -0.642069   -2.643629   -1.014766     25      26      27
    10 C      -1.310559    5.087980    2.020875      -0.693518    2.692443    1.069401     28      29      30
    11 C       4.954486   -1.466000    1.881239       2.621801   -0.775774    0.995509     31      32      33
    12 C       4.981099    1.311037   -2.004232       2.635884    0.693771   -1.060594     34      35      36
    13 C      -3.653667    3.828188   -1.929101      -1.933437    2.025790   -1.020836     37      38      39
    14 C      -5.516334   -4.504728    3.955883      -2.919118   -2.383800    2.093363     40      41      42
    15 C      -2.877438   -5.401848    0.100045      -1.522675   -2.858535    0.052941     43      44      45
    16 C      -0.803348   -7.088815   -3.821989      -0.425114   -3.751239   -2.022510     46      47      48
    17 C      -0.986167    7.139118    3.981042      -0.521857    3.777858    2.106677     49      50      51
    18 C      -3.038246    5.491303    0.052095      -1.607771    2.905872    0.027568     52      53      54
    19 C       6.570685   -2.891107    3.762693       3.477057   -1.529908    1.991131     55      56      57
    20 C       6.127878   -0.179398   -0.107059       3.242734   -0.094933   -0.056653     58      59      60
    21 C       6.657309    2.588826   -3.937802       3.522896    1.369948   -2.083795     61      62      63
    22 C      -5.596189    4.643175   -3.862462      -2.961376    2.457062   -2.043927     64      65      66
    23 H      -5.888646   -2.975380    5.287280      -3.116137   -1.574503    2.797908     67      68      69
    24 H      -7.288587   -5.053299    3.038396      -3.856954   -2.674091    1.607850     70      71      72
    25 H      -4.827846   -6.155991    4.997295      -2.554786   -3.257610    2.644454     73      74      75
    26 H      -3.785981   -7.239337    0.159528      -2.003455   -3.830892    0.084418     76      77      78
    27 H       0.542667   -6.493183   -5.265711       0.287167   -3.436045   -2.786494     79      80      81
    28 H      -0.080913   -8.785394   -2.882681      -0.042817   -4.649030   -1.525449     82      83      84
    29 H      -2.588926   -7.602612   -4.733053      -1.370001   -4.023129   -2.504624     85      86      87
    30 H       5.388161   -3.784067    5.196090       2.851292   -2.002442    2.749652     88      89      90
    31 H       7.685085   -4.346960    2.802591       4.066772   -2.300312    1.483067     91      92      93
    32 H       7.904382   -1.608737    4.689675       4.182819   -0.851307    2.481669     94      95      96
    33 H       8.171008   -0.324413   -0.197678       4.323911   -0.171672   -0.104607     97      98      99
    34 H       5.518020    3.686528   -5.258951       2.920010    1.950827   -2.782917    100     101     102
    35 H       8.016082    3.844194   -3.009568       4.241928    2.034260   -1.592595    103     104     105
    36 H       7.747243    1.179806   -4.992853       4.099664    0.624326   -2.642104    106     107     108
    37 H       0.430617    6.578362    5.369743       0.227873    3.481119    2.841546    109     110     111
    38 H      -0.402348    8.910413    3.083873      -0.212914    4.715188    1.631916    112     113     114
    39 H      -2.779377    7.505907    4.947068      -1.470783    3.971955    2.617876    115     116     117
    40 H      -4.028279    7.287184    0.065955      -2.131674    3.856212    0.034902    118     119     120
    41 H      -5.891045    3.155163   -5.258532      -3.117407    1.669640   -2.782695    121     122     123
    42 H      -7.396264    5.076302   -2.938136      -3.913934    2.686263   -1.554795    124     125     126
    43 H      -4.972672    6.364088   -4.828924      -2.631425    3.367730   -2.555357    127     128     129
 --------------------------------------------------------------------------------------------------------------

 Number of elements of the density matrix on this node (used, total):     10693    465130


 ===========================================
 Numerical Integration : Fuzzy Cells (Becke)
 ===========================================
  
 Becke grid quality: NORMAL         
  
 Lebedev angular grid order:             min:  11 max:  23
 Nr. of radial points:                   min:  46 max: 107

 Total nr. of points:     281435
 Nr. of blocks:             2199
 Block length:               128
 Nr. of dummy points:         37


 Test of Precision of the Numerical Integration Grid
 ===================================================

 Integral of the Total Core Density:                   0.00000000000000


 -------------------------------------------
  COSMO surface
  Area             =         1273.989
  Volume           =         2585.444
  Number of Points =         3079
 -------------------------------------------


 ========================
 Density Fitting (zlmFit)
 ========================
  
 ZlmFit Fit Quality: NORMAL         
  
 Max L-expansion:                        min:   6 max:   7
 Nr. of radial interpolation points:     min:  39 max: 108


 =====
 S C F  ***  ScaSCF  ***
 =====
  
 Initial density matrix is taken from previous geometry

 CYCLE    1
 SCF Error: norm([F,P])=      0.211609378236, max([F,P])=      0.014399520601
 ***** SPIN 1 *****
 orbitals (Q,E):
 ---------------
 A :93...112         ( 1.00    -0.2528)  ( 1.00    -0.2336)  ( 1.00    -0.2284)  ( 1.00    -0.2117)
                     ( 1.00    -0.2079)  ( 1.00    -0.1991)  ( 1.00    -0.1915)  ( 1.00    -0.1545)
                     ( 1.00    -0.1501)  ( 1.00    -0.1364)  ( 0.00    -0.0578)  ( 0.00    -0.0549)
                     ( 0.00    -0.0501)  ( 0.00    -0.0225)  ( 0.00    -0.0215)  ( 0.00    -0.0190)
                     ( 0.00    -0.0109)  ( 0.00    -0.0105)  ( 0.00     0.0006)  ( 0.00     0.0086)
 ***** SPIN 2 *****
 orbitals (Q,E):
 ---------------
 A :92...111         ( 1.00    -0.2564)  ( 1.00    -0.2500)  ( 1.00    -0.2299)  ( 1.00    -0.2266)
                     ( 1.00    -0.2107)  ( 1.00    -0.1996)  ( 1.00    -0.1957)  ( 1.00    -0.1897)
                     ( 1.00    -0.1386)  ( 1.00    -0.1254)  ( 0.00    -0.1182)  ( 0.00    -0.0566)
                     ( 0.00    -0.0525)  ( 0.00    -0.0473)  ( 0.00    -0.0215)  ( 0.00    -0.0129)
                     ( 0.00    -0.0107)  ( 0.00    -0.0104)  ( 0.00    -0.0090)  ( 0.00     0.0007)
  
 Spin polar: 1 (Spin_A minus Spin_B electrons)

 CYCLE    2
  SDIIS (wt  0.000):  0.6463  0.3537
 A-DIIS (wt  1.000):  0.6909  0.3091
  DIIS coefficients:  0.6909  0.3091
 SCF Error: norm([F,P])=      0.314620352160, max([F,P])=      0.017387316676
 ***** SPIN 1 *****
 orbitals (Q,E):
 ---------------
 A :93...103         ( 1.00    -0.2714)  ( 1.00    -0.2528)  ( 1.00    -0.2475)  ( 1.00    -0.2291)
                     ( 1.00    -0.2240)  ( 1.00    -0.2124)  ( 1.00    -0.2026)  ( 1.00    -0.1860)
                     ( 1.00    -0.1820)  ( 1.00    -0.1695)  ( 0.00    -0.0675)
 ***** SPIN 2 *****
 orbitals (Q,E):
 ---------------
 A :92...102         ( 1.00    -0.2760)  ( 1.00    -0.2685)  ( 1.00    -0.2480)  ( 1.00    -0.2456)
                     ( 1.00    -0.2282)  ( 1.00    -0.2107)  ( 1.00    -0.2084)  ( 1.00    -0.2004)
                     ( 1.00    -0.1735)  ( 1.00    -0.1596)  ( 0.00    -0.1521)
  
 Spin polar: 1 (Spin_A minus Spin_B electrons)

 CYCLE    3
  SDIIS (wt  0.000):  0.3323  0.3689  0.2988
 A-DIIS (wt  1.000):  0.2328  0.3514  0.4157
  DIIS coefficients:  0.2328  0.3514  0.4157
 SCF Error: norm([F,P])=      0.338536806812, max([F,P])=      0.035705517409
 ***** SPIN 1 *****
 orbitals (Q,E):
 ---------------
 A :93...103         ( 1.00    -0.2771)  ( 1.00    -0.2569)  ( 1.00    -0.2531)  ( 1.00    -0.2367)
                     ( 1.00    -0.2233)  ( 1.00    -0.2156)  ( 1.00    -0.2100)  ( 1.00    -0.1738)
                     ( 1.00    -0.1696)  ( 1.00    -0.1557)  ( 0.00    -0.0742)
 ***** SPIN 2 *****
 orbitals (Q,E):
 ---------------
 A :92...102         ( 1.00    -0.2796)  ( 1.00    -0.2746)  ( 1.00    -0.2541)  ( 1.00    -0.2515)
                     ( 1.00    -0.2357)  ( 1.00    -0.2149)  ( 1.00    -0.2126)  ( 1.00    -0.2082)
                     ( 1.00    -0.1578)  ( 1.00    -0.1445)  ( 0.00    -0.1374)
  
 Spin polar: 1 (Spin_A minus Spin_B electrons)

 CYCLE    4
  SDIIS (wt  0.698):  0.2225  0.4412  0.3364
 A-DIIS (wt  0.302):  0.0000  0.4565  0.5435
  DIIS coefficients:  0.1553  0.4458  0.3989
 SCF Error: norm([F,P])=      0.317963105692, max([F,P])=      0.030892555280
 ***** SPIN 1 *****
 orbitals (Q,E):
 ---------------
 A :93...103         ( 1.00    -0.2746)  ( 1.00    -0.2553)  ( 1.00    -0.2504)  ( 1.00    -0.2330)
                     ( 1.00    -0.2266)  ( 1.00    -0.2172)  ( 1.00    -0.2097)  ( 1.00    -0.1822)
                     ( 1.00    -0.1819)  ( 1.00    -0.1668)  ( 0.00    -0.0729)
 ***** SPIN 2 *****
 orbitals (Q,E):
 ---------------
 A :92...102         ( 1.00    -0.2790)  ( 1.00    -0.2719)  ( 1.00    -0.2514)  ( 1.00    -0.2487)
                     ( 1.00    -0.2320)  ( 1.00    -0.2159)  ( 1.00    -0.2140)  ( 1.00    -0.2074)
                     ( 1.00    -0.1702)  ( 1.00    -0.1562)  ( 0.00    -0.1488)
  
 Spin polar: 1 (Spin_A minus Spin_B electrons)

 CYCLE    5
  SDIIS (wt  0.941):  0.0272  0.1934  0.2984  0.4810
 A-DIIS (wt  0.059):  0.0000  0.0000  0.1835  0.8165
  DIIS coefficients:  0.0256  0.1819  0.2916  0.5009
 SCF Error: norm([F,P])=      0.112925802734, max([F,P])=      0.006870032438
 ***** SPIN 1 *****
 orbitals (Q,E):
 ---------------
 A :93...103         ( 1.00    -0.2741)  ( 1.00    -0.2542)  ( 1.00    -0.2500)  ( 1.00    -0.2328)
                     ( 1.00    -0.2235)  ( 1.00    -0.2143)  ( 1.00    -0.2078)  ( 1.00    -0.1787)
                     ( 1.00    -0.1773)  ( 1.00    -0.1628)  ( 0.00    -0.0709)
 ***** SPIN 2 *****
 orbitals (Q,E):
 ---------------
 A :92...102         ( 1.00    -0.2778)  ( 1.00    -0.2715)  ( 1.00    -0.2508)  ( 1.00    -0.2483)
                     ( 1.00    -0.2318)  ( 1.00    -0.2132)  ( 1.00    -0.2113)  ( 1.00    -0.2055)
                     ( 1.00    -0.1653)  ( 1.00    -0.1519)  ( 0.00    -0.1447)
  
 Spin polar: 1 (Spin_A minus Spin_B electrons)

 CYCLE    6
  SDIIS (wt  0.998):  0.0080  0.0459  0.0895  0.2601  0.5965
 A-DIIS (wt  0.002):  0.0000  0.0000  0.0000  0.0693  0.9307
  DIIS coefficients:  0.0080  0.0459  0.0893  0.2598  0.5971
 SCF Error: norm([F,P])=      0.025783492271, max([F,P])=      0.001185920136
 ***** SPIN 1 *****
 orbitals (Q,E):
 ---------------
 A :93...103         ( 1.00    -0.2746)  ( 1.00    -0.2549)  ( 1.00    -0.2503)  ( 1.00    -0.2332)
                     ( 1.00    -0.2247)  ( 1.00    -0.2155)  ( 1.00    -0.2087)  ( 1.00    -0.1798)
                     ( 1.00    -0.1783)  ( 1.00    -0.1638)  ( 0.00    -0.0720)
 ***** SPIN 2 *****
 orbitals (Q,E):
 ---------------
 A :92...102         ( 1.00    -0.2783)  ( 1.00    -0.2720)  ( 1.00    -0.2514)  ( 1.00    -0.2486)
                     ( 1.00    -0.2322)  ( 1.00    -0.2143)  ( 1.00    -0.2124)  ( 1.00    -0.2065)
                     ( 1.00    -0.1662)  ( 1.00    -0.1529)  ( 0.00    -0.1457)
  
 Spin polar: 1 (Spin_A minus Spin_B electrons)

 CYCLE    7
  SDIIS (wt  1.000):  0.0004  0.0126  0.0236  0.0960  0.3363  0.5311
  DIIS coefficients:  0.0004  0.0126  0.0236  0.0960  0.3363  0.5311
 SCF Error: norm([F,P])=      0.008521576942, max([F,P])=      0.000431863192
 ***** SPIN 1 *****
 orbitals (Q,E):
 ---------------
 A :93...103         ( 1.00    -0.2744)  ( 1.00    -0.2546)  ( 1.00    -0.2504)  ( 1.00    -0.2331)
                     ( 1.00    -0.2245)  ( 1.00    -0.2153)  ( 1.00    -0.2085)  ( 1.00    -0.1797)
                     ( 1.00    -0.1783)  ( 1.00    -0.1637)  ( 0.00    -0.0717)
 ***** SPIN 2 *****
 orbitals (Q,E):
 ---------------
 A :92...102         ( 1.00    -0.2783)  ( 1.00    -0.2718)  ( 1.00    -0.2511)  ( 1.00    -0.2487)
                     ( 1.00    -0.2321)  ( 1.00    -0.2141)  ( 1.00    -0.2122)  ( 1.00    -0.2063)
                     ( 1.00    -0.1662)  ( 1.00    -0.1528)  ( 0.00    -0.1456)
  
 Spin polar: 1 (Spin_A minus Spin_B electrons)

 CYCLE    8
  SDIIS (wt  1.000): -0.0012  0.0036  0.0075  0.0360  0.1767  0.4177  0.3596
  DIIS coefficients: -0.0012  0.0036  0.0075  0.0360  0.1767  0.4177  0.3596
 SCF Error: norm([F,P])=      0.006078801616, max([F,P])=      0.000520005810
 ***** SPIN 1 *****
 orbitals (Q,E):
 ---------------
 A :93...103         ( 1.00    -0.2744)  ( 1.00    -0.2547)  ( 1.00    -0.2502)  ( 1.00    -0.2330)
                     ( 1.00    -0.2245)  ( 1.00    -0.2152)  ( 1.00    -0.2084)  ( 1.00    -0.1797)
                     ( 1.00    -0.1782)  ( 1.00    -0.1637)  ( 0.00    -0.0717)
 ***** SPIN 2 *****
 orbitals (Q,E):
 ---------------
 A :92...102         ( 1.00    -0.2782)  ( 1.00    -0.2718)  ( 1.00    -0.2512)  ( 1.00    -0.2485)
                     ( 1.00    -0.2321)  ( 1.00    -0.2140)  ( 1.00    -0.2121)  ( 1.00    -0.2062)
                     ( 1.00    -0.1662)  ( 1.00    -0.1528)  ( 0.00    -0.1455)
  
 Spin polar: 1 (Spin_A minus Spin_B electrons)

 CYCLE    9
  SDIIS (wt  1.000): -0.0008 -0.0001  0.0027  0.0062  0.0569  0.1726  0.2407  0.5218
  DIIS coefficients: -0.0008 -0.0001  0.0027  0.0062  0.0569  0.1726  0.2407  0.5218
 SCF Error: norm([F,P])=      0.002062145611, max([F,P])=      0.000147783421
 ***** SPIN 1 *****
 orbitals (Q,E):
 ---------------
 A :93...103         ( 1.00    -0.2744)  ( 1.00    -0.2547)  ( 1.00    -0.2503)  ( 1.00    -0.2330)
                     ( 1.00    -0.2244)  ( 1.00    -0.2152)  ( 1.00    -0.2084)  ( 1.00    -0.1796)
                     ( 1.00    -0.1782)  ( 1.00    -0.1637)  ( 0.00    -0.0717)
 ***** SPIN 2 *****
 orbitals (Q,E):
 ---------------
 A :92...102         ( 1.00    -0.2782)  ( 1.00    -0.2718)  ( 1.00    -0.2512)  ( 1.00    -0.2486)
                     ( 1.00    -0.2321)  ( 1.00    -0.2140)  ( 1.00    -0.2122)  ( 1.00    -0.2062)
                     ( 1.00    -0.1662)  ( 1.00    -0.1528)  ( 0.00    -0.1455)
  
 Spin polar: 1 (Spin_A minus Spin_B electrons)

 CYCLE   10
  SDIIS (wt  1.000): -0.0004 -0.0004  0.0013  0.0008  0.0197  0.0702  0.1167  0.3353  0.4567
  DIIS coefficients: -0.0004 -0.0004  0.0013  0.0008  0.0197  0.0702  0.1167  0.3353  0.4567
 SCF Error: norm([F,P])=      0.000583840372, max([F,P])=      0.000027325860
 ***** SPIN 1 *****
 orbitals (Q,E):
 ---------------
 A :93...103         ( 1.00    -0.2744)  ( 1.00    -0.2547)  ( 1.00    -0.2503)  ( 1.00    -0.2331)
                     ( 1.00    -0.2245)  ( 1.00    -0.2152)  ( 1.00    -0.2085)  ( 1.00    -0.1796)
                     ( 1.00    -0.1782)  ( 1.00    -0.1637)  ( 0.00    -0.0717)
 ***** SPIN 2 *****
 orbitals (Q,E):
 ---------------
 A :92...102         ( 1.00    -0.2782)  ( 1.00    -0.2718)  ( 1.00    -0.2512)  ( 1.00    -0.2486)
                     ( 1.00    -0.2321)  ( 1.00    -0.2140)  ( 1.00    -0.2122)  ( 1.00    -0.2063)
                     ( 1.00    -0.1662)  ( 1.00    -0.1528)  ( 0.00    -0.1455)
  
 Spin polar: 1 (Spin_A minus Spin_B electrons)

 CYCLE   11
  SDIIS (wt  1.000): -0.0001 -0.0001  0.0001 -0.0004  0.0013  0.0089  0.0225  0.0872  0.2442  0.6363
  DIIS coefficients: -0.0001 -0.0001  0.0001 -0.0004  0.0013  0.0089  0.0225  0.0872  0.2442  0.6363
 SCF Error: norm([F,P])=      0.000213257013, max([F,P])=      0.000013214891
 ***** SPIN 1 *****
 orbitals (Q,E):
 ---------------
 A :93...103         ( 1.00    -0.2744)  ( 1.00    -0.2547)  ( 1.00    -0.2503)  ( 1.00    -0.2331)
                     ( 1.00    -0.2245)  ( 1.00    -0.2152)  ( 1.00    -0.2085)  ( 1.00    -0.1797)
                     ( 1.00    -0.1782)  ( 1.00    -0.1637)  ( 0.00    -0.0717)
 ***** SPIN 2 *****
 orbitals (Q,E):
 ---------------
 A :92...102         ( 1.00    -0.2782)  ( 1.00    -0.2718)  ( 1.00    -0.2512)  ( 1.00    -0.2486)
                     ( 1.00    -0.2321)  ( 1.00    -0.2140)  ( 1.00    -0.2122)  ( 1.00    -0.2063)
                     ( 1.00    -0.1662)  ( 1.00    -0.1528)  ( 0.00    -0.1455)
  
 Spin polar: 1 (Spin_A minus Spin_B electrons)

 CYCLE   12
  SDIIS (wt  1.000):  0.0000 -0.0002 -0.0004 -0.0030 -0.0072 -0.0062 -0.0028  0.0737  0.4429  0.5033
  DIIS coefficients:  0.0000 -0.0002 -0.0004 -0.0030 -0.0072 -0.0062 -0.0028  0.0737  0.4429  0.5033
 SCF Error: norm([F,P])=      0.000137539286, max([F,P])=      0.000007821271
 ***** SPIN 1 *****
 orbitals (Q,E):
 ---------------
 A :93...103         ( 1.00    -0.2744)  ( 1.00    -0.2547)  ( 1.00    -0.2503)  ( 1.00    -0.2331)
                     ( 1.00    -0.2245)  ( 1.00    -0.2152)  ( 1.00    -0.2085)  ( 1.00    -0.1797)
                     ( 1.00    -0.1782)  ( 1.00    -0.1637)  ( 0.00    -0.0717)
 ***** SPIN 2 *****
 orbitals (Q,E):
 ---------------
 A :92...102         ( 1.00    -0.2782)  ( 1.00    -0.2718)  ( 1.00    -0.2512)  ( 1.00    -0.2486)
                     ( 1.00    -0.2321)  ( 1.00    -0.2140)  ( 1.00    -0.2122)  ( 1.00    -0.2063)
                     ( 1.00    -0.1662)  ( 1.00    -0.1528)  ( 0.00    -0.1455)
  
 Spin polar: 1 (Spin_A minus Spin_B electrons)

 CYCLE   13
  SDIIS (wt  1.000): -0.0003 -0.0003 -0.0031 -0.0090 -0.0126 -0.0317 -0.0286  0.1297  0.4160  0.5398
  DIIS coefficients: -0.0003 -0.0003 -0.0031 -0.0090 -0.0126 -0.0317 -0.0286  0.1297  0.4160  0.5398
 SCF Error: norm([F,P])=      0.000083430289, max([F,P])=      0.000006729651
 ***** SPIN 1 *****
 orbitals (Q,E):
 ---------------
 A :93...103         ( 1.00    -0.2744)  ( 1.00    -0.2547)  ( 1.00    -0.2503)  ( 1.00    -0.2331)
                     ( 1.00    -0.2245)  ( 1.00    -0.2152)  ( 1.00    -0.2085)  ( 1.00    -0.1797)
                     ( 1.00    -0.1782)  ( 1.00    -0.1637)  ( 0.00    -0.0717)
 ***** SPIN 2 *****
 orbitals (Q,E):
 ---------------
 A :92...102         ( 1.00    -0.2782)  ( 1.00    -0.2718)  ( 1.00    -0.2512)  ( 1.00    -0.2486)
                     ( 1.00    -0.2321)  ( 1.00    -0.2140)  ( 1.00    -0.2122)  ( 1.00    -0.2063)
                     ( 1.00    -0.1662)  ( 1.00    -0.1528)  ( 0.00    -0.1455)
  
 Spin polar: 1 (Spin_A minus Spin_B electrons)

 CYCLE   14
  SDIIS (wt  1.000):  0.0001 -0.0003 -0.0028 -0.0057 -0.0231 -0.0844 -0.2348 -0.0221  0.5414  0.8317
  DIIS coefficients:  0.0001 -0.0003 -0.0028 -0.0057 -0.0231 -0.0844 -0.2348 -0.0221  0.5414  0.8317
 SCF Error: norm([F,P])=      0.000055017694, max([F,P])=      0.000003496372
 ***** SPIN 1 *****
 orbitals (Q,E):
 ---------------
 A :93...103         ( 1.00    -0.2744)  ( 1.00    -0.2547)  ( 1.00    -0.2503)  ( 1.00    -0.2331)
                     ( 1.00    -0.2245)  ( 1.00    -0.2152)  ( 1.00    -0.2085)  ( 1.00    -0.1797)
                     ( 1.00    -0.1782)  ( 1.00    -0.1637)  ( 0.00    -0.0717)
 ***** SPIN 2 *****
 orbitals (Q,E):
 ---------------
 A :92...102         ( 1.00    -0.2782)  ( 1.00    -0.2718)  ( 1.00    -0.2512)  ( 1.00    -0.2486)
                     ( 1.00    -0.2321)  ( 1.00    -0.2140)  ( 1.00    -0.2122)  ( 1.00    -0.2063)
                     ( 1.00    -0.1662)  ( 1.00    -0.1528)  ( 0.00    -0.1455)
  
 Spin polar: 1 (Spin_A minus Spin_B electrons)

 CYCLE   15
  SDIIS (wt  1.000): -0.0006 -0.0026 -0.0047 -0.0180 -0.0604 -0.1641 -0.0342  0.3295  0.5700  0.3851
  DIIS coefficients: -0.0006 -0.0026 -0.0047 -0.0180 -0.0604 -0.1641 -0.0342  0.3295  0.5700  0.3851
 SCF Error: norm([F,P])=      0.000034572495, max([F,P])=      0.000002021056
 ***** SPIN 1 *****
 orbitals (Q,E):
 ---------------
 A :93...103         ( 1.00    -0.2744)  ( 1.00    -0.2547)  ( 1.00    -0.2503)  ( 1.00    -0.2331)
                     ( 1.00    -0.2245)  ( 1.00    -0.2152)  ( 1.00    -0.2085)  ( 1.00    -0.1797)
                     ( 1.00    -0.1782)  ( 1.00    -0.1637)  ( 0.00    -0.0717)
 ***** SPIN 2 *****
 orbitals (Q,E):
 ---------------
 A :92...102         ( 1.00    -0.2782)  ( 1.00    -0.2718)  ( 1.00    -0.2512)  ( 1.00    -0.2486)
                     ( 1.00    -0.2321)  ( 1.00    -0.2140)  ( 1.00    -0.2122)  ( 1.00    -0.2063)
                     ( 1.00    -0.1662)  ( 1.00    -0.1528)  ( 0.00    -0.1455)
  
 Spin polar: 1 (Spin_A minus Spin_B electrons)

 CYCLE   16
  SDIIS (wt  1.000): -0.0005 -0.0014 -0.0064 -0.0214 -0.0563 -0.0207  0.0725  0.1565  0.2944  0.5834
  DIIS coefficients: -0.0005 -0.0014 -0.0064 -0.0214 -0.0563 -0.0207  0.0725  0.1565  0.2944  0.5834
 SCF Error: norm([F,P])=      0.000014778689, max([F,P])=      0.000001237817
 ***** SPIN 1 *****
 orbitals (Q,E):
 ---------------
 A :93...103         ( 1.00    -0.2744)  ( 1.00    -0.2547)  ( 1.00    -0.2503)  ( 1.00    -0.2331)
                     ( 1.00    -0.2245)  ( 1.00    -0.2152)  ( 1.00    -0.2085)  ( 1.00    -0.1797)
                     ( 1.00    -0.1782)  ( 1.00    -0.1637)  ( 0.00    -0.0717)
 ***** SPIN 2 *****
 orbitals (Q,E):
 ---------------
 A :92...102         ( 1.00    -0.2782)  ( 1.00    -0.2718)  ( 1.00    -0.2512)  ( 1.00    -0.2486)
                     ( 1.00    -0.2321)  ( 1.00    -0.2140)  ( 1.00    -0.2122)  ( 1.00    -0.2063)
                     ( 1.00    -0.1662)  ( 1.00    -0.1528)  ( 0.00    -0.1455)
  
 Spin polar: 1 (Spin_A minus Spin_B electrons)

 CYCLE   17
  SDIIS (wt  1.000): -0.0004 -0.0019 -0.0020  0.0060  0.0047 -0.0246 -0.0391  0.0995  0.4063  0.5515
  DIIS coefficients: -0.0004 -0.0019 -0.0020  0.0060  0.0047 -0.0246 -0.0391  0.0995  0.4063  0.5515
 SCF Error: norm([F,P])=      0.000009698373, max([F,P])=      0.000000713118
 ***** SPIN 1 *****
 orbitals (Q,E):
 ---------------
 A :93...103         ( 1.00    -0.2744)  ( 1.00    -0.2547)  ( 1.00    -0.2503)  ( 1.00    -0.2331)
                     ( 1.00    -0.2245)  ( 1.00    -0.2152)  ( 1.00    -0.2085)  ( 1.00    -0.1797)
                     ( 1.00    -0.1782)  ( 1.00    -0.1637)  ( 0.00    -0.0717)
 ***** SPIN 2 *****
 orbitals (Q,E):
 ---------------
 A :92...102         ( 1.00    -0.2782)  ( 1.00    -0.2718)  ( 1.00    -0.2512)  ( 1.00    -0.2486)
                     ( 1.00    -0.2321)  ( 1.00    -0.2140)  ( 1.00    -0.2122)  ( 1.00    -0.2063)
                     ( 1.00    -0.1662)  ( 1.00    -0.1528)  ( 0.00    -0.1455)
  
 Spin polar: 1 (Spin_A minus Spin_B electrons)

 SCF CONVERGED
 cosmo_calcen: 0.5 (esolb+esolc) (Hartrees) =   -0.020691

 Solvation energy (screening term,uncorrected) =    -12.983987 kcal/mol

 Solvation energy (dispersion and cavitation terms) =      2.348695 kcal/mol
 Solvation Energy Contributions (Hartrees)
          esola   esolb+esolc
     0.02069130   -0.04138260
 esol last cycle   -0.02069130

 CYCLE   18
 *** Setting up for NEW gradients in Focky
 *** Using FIT density in Focky
 ***** SPIN 1 *****
 orbitals (Q,E):
 ---------------
 A :93...112         ( 1.00    -0.2744)  ( 1.00    -0.2547)  ( 1.00    -0.2503)  ( 1.00    -0.2331)
                     ( 1.00    -0.2245)  ( 1.00    -0.2152)  ( 1.00    -0.2085)  ( 1.00    -0.1797)
                     ( 1.00    -0.1782)  ( 1.00    -0.1637)  ( 0.00    -0.0717)  ( 0.00    -0.0703)
                     ( 0.00    -0.0676)  ( 0.00    -0.0483)  ( 0.00    -0.0443)  ( 0.00    -0.0203)
                     ( 0.00    -0.0044)  ( 0.00    -0.0032)  ( 0.00     0.0037)  ( 0.00     0.0153)
 ***** SPIN 2 *****
 orbitals (Q,E):
 ---------------
 A :92...111         ( 1.00    -0.2782)  ( 1.00    -0.2718)  ( 1.00    -0.2512)  ( 1.00    -0.2486)
                     ( 1.00    -0.2321)  ( 1.00    -0.2140)  ( 1.00    -0.2122)  ( 1.00    -0.2063)
                     ( 1.00    -0.1662)  ( 1.00    -0.1528)  ( 0.00    -0.1455)  ( 0.00    -0.0709)
                     ( 0.00    -0.0685)  ( 0.00    -0.0654)  ( 0.00    -0.0372)  ( 0.00    -0.0323)
                     ( 0.00    -0.0202)  ( 0.00    -0.0044)  ( 0.00    -0.0031)  ( 0.00     0.0037)
  
 Spin polar: 1 (Spin_A minus Spin_B electrons)
 cosmo_calcen: 0.5 (esolb+esolc) (Hartrees) =   -0.020691

 Solvation energy (screening term,uncorrected) =    -12.983963 kcal/mol

 Solvation energy (dispersion and cavitation terms) =      2.348695 kcal/mol
 Solvation Energy Contributions (Hartrees)
          esola   esolb+esolc
     0.02069126   -0.04138252
 esol last cycle   -0.02069126


 Fit test: (difference of exact and fit density, squared integrated, result summed over spins)
         SCF:                                          0.00047880955912

 Gross Charges per Atom (Z minus electrons)
 ==========================================
             1.5478   -0.6078   -0.6207   -0.6262   -0.6179   -0.6060   -0.6253    0.4570    0.4476    0.4569
             0.4480    0.4531    0.4607    0.5463    0.0691    0.5482    0.5482    0.0451    0.5488    0.0706
             0.5483    0.5471   -0.2201   -0.1774   -0.1760   -0.1983   -0.2193   -0.1786   -0.1752   -0.2198
            -0.1791   -0.1763   -0.1980   -0.2207   -0.1782   -0.1765   -0.2212   -0.1775   -0.1747   -0.1984
            -0.2203   -0.1777   -0.1754
 Net Total: -0.00000000


 =================================================================
 M U L T I P O L E   D E R I V E D   C H A R G E   A N A L Y S I S
 =================================================================

 See: M. Swart, P.Th. van Duijnen, J.G. Snijders, J.Comput.Chem., (2001), p. 79-88.

 ----------------------------------------------------- 
 MDC atomic charges (includes spinA + spinB electrons)
 ----------------------------------------------------- 

        Atom    Level:     MDC-m        MDC-d        MDC-q
 ---------------------------------------------------------
     1     Ru           2.328532     1.459210     1.564538
     2     O           -0.611320    -0.588120    -0.556378
     3     O           -0.624515    -0.597129    -0.590287
     4     O           -0.618891    -0.595408    -0.579547
     5     O           -0.624639    -0.597713    -0.581963
     6     O           -0.612933    -0.589672    -0.569787
     7     O           -0.616967    -0.595561    -0.562166
     8     C            0.198950     0.255886     0.264432
     9     C            0.195994     0.250289     0.266875
    10     C            0.200561     0.255892     0.274367
    11     C            0.194546     0.247258     0.245695
    12     C            0.197130     0.252177     0.259000
    13     C            0.201611     0.257530     0.269430
    14     C            0.224013     0.192412     0.125294
    15     C           -0.017736    -0.030369    -0.179683
    16     C            0.224363     0.192909     0.161914
    17     C            0.223927     0.192185     0.153779
    18     C           -0.030451    -0.033316    -0.192468
    19     C            0.224449     0.192646     0.144259
    20     C           -0.016742    -0.023175    -0.223056
    21     C            0.223768     0.192209     0.126065
    22     C            0.224114     0.192098     0.137155
    23     H           -0.051649    -0.019240     0.002082
    24     H           -0.049177    -0.019848    -0.009730
    25     H           -0.048762    -0.025315     0.000411
    26     H           -0.061778    -0.027389     0.038969
    27     H           -0.051587    -0.019183    -0.008382
    28     H           -0.048898    -0.025052    -0.009639
    29     H           -0.048989    -0.019738    -0.011962
    30     H           -0.051847    -0.019703    -0.003583
    31     H           -0.048976    -0.022945    -0.014646
    32     H           -0.049653    -0.022728     0.002892
    33     H           -0.061640    -0.028886     0.076729
    34     H           -0.051940    -0.019695    -0.003793
    35     H           -0.049528    -0.022085    -0.002895
    36     H           -0.048896    -0.023417     0.002505
    37     H           -0.052438    -0.021735    -0.010259
    38     H           -0.048835    -0.023821    -0.004101
    39     H           -0.048390    -0.020607    -0.011247
    40     H           -0.064988    -0.035151     0.024784
    41     H           -0.051978    -0.020286    -0.002216
    42     H           -0.049028    -0.022087    -0.012960
    43     H           -0.048784    -0.023330    -0.000423

 -------------------------------- 
 MDC spin density (spinA - spinB)
 -------------------------------- 

        Atom    Level:     MDC-m        MDC-d        MDC-q
 ---------------------------------------------------------
     1     Ru           0.730144     0.523366     0.544261
     2     O            0.034914     0.059915     0.061082
     3     O            0.047914     0.071427     0.070088
     4     O            0.029536     0.058321     0.062747
     5     O            0.046548     0.069234     0.066682
     6     O            0.034837     0.058988     0.057870
     7     O            0.027903     0.057365     0.062559
     8     C           -0.005813     0.002722    -0.002051
     9     C           -0.007984     0.001117    -0.002770
    10     C            0.005868     0.009008     0.006608
    11     C           -0.009962    -0.000258    -0.005179
    12     C           -0.008828     0.000671    -0.004654
    13     C            0.006967     0.009957     0.007391
    14     C           -0.000648    -0.000385     0.001101
    15     C            0.033942     0.033901     0.039651
    16     C           -0.000782    -0.000738     0.001921
    17     C           -0.000804    -0.000835     0.000227
    18     C            0.000704     0.004429    -0.000691
    19     C           -0.000748    -0.000695     0.001708
    20     C            0.037509     0.038685     0.047395
    21     C           -0.000704    -0.000473     0.001446
    22     C           -0.000704    -0.000684    -0.000053
    23     H            0.000011     0.000089    -0.000997
    24     H           -0.000616    -0.000171    -0.001242
    25     H           -0.000491    -0.000779    -0.000903
    26     H            0.001742     0.004086    -0.000418
    27     H            0.000030     0.000042    -0.000386
    28     H           -0.000703    -0.001505    -0.002118
    29     H           -0.000457     0.000084    -0.001423
    30     H            0.000002    -0.000062    -0.000575
    31     H           -0.000794    -0.001431    -0.001791
    32     H           -0.000603    -0.000180    -0.001408
    33     H            0.001796     0.003724    -0.001402
    34     H           -0.000013    -0.000008    -0.001339
    35     H           -0.000732    -0.000243    -0.001248
    36     H           -0.000684    -0.001077    -0.001167
    37     H            0.000120     0.000344     0.000862
    38     H           -0.000043    -0.000790    -0.000450
    39     H            0.000387     0.001083    -0.000675
    40     H            0.000688     0.000883    -0.000758
    41     H            0.000118     0.000377     0.000842
    42     H            0.000000    -0.000437    -0.000531
    43     H            0.000436     0.000930    -0.000216


 ==========
 S**2 value  ***  see also R. Bulo et al., J.Am.Chem.Soc., 124 (2002) 13903-13910, note (29)  ***
 ==========
  
                                       exact      expectation value

 Total S2 (S squared)                  0.75000             0.75614
 *** Using NEW gradient routines ***


 Geometry CYCLE 4
 ==============

 Energy gradients wrt nuclear displacements
 ==========================================

     Atom      Cartesian (a.u./angstrom)
                 X         Y         Z
 ----------------------------------------
     1 Ru   -0.004768  0.006279  0.000200
     2 O     0.001092 -0.000855  0.000157
     3 O     0.000466 -0.002892 -0.001315
     4 O    -0.002395 -0.001251 -0.004866
     5 O     0.001255 -0.000912 -0.000818
     6 O     0.000634 -0.000837 -0.000864
     7 O     0.002778 -0.000629  0.003158
     8 C    -0.000242  0.001190 -0.000111
     9 C     0.000125  0.000399 -0.000788
    10 C     0.004937 -0.002003  0.001793
    11 C     0.002490  0.003250 -0.000196
    12 C    -0.004319  0.003341 -0.001047
    13 C    -0.000587 -0.000714 -0.000821
    14 C    -0.000234 -0.000347  0.000655
    15 C    -0.000768 -0.000245  0.000136
    16 C    -0.000049 -0.000716 -0.000364
    17 C    -0.002760  0.000723 -0.001427
    18 C     0.001402  0.000615  0.003488
    19 C     0.000646 -0.001185  0.000109
    20 C     0.001473 -0.002574  0.006681
    21 C     0.000627 -0.000270 -0.000699
    22 C    -0.000228  0.000245 -0.000434
    23 H    -0.000062 -0.000267 -0.000219
    24 H     0.000246  0.000062  0.000147
    25 H    -0.000300  0.000306 -0.000119
    26 H     0.000222  0.000696 -0.000180
    27 H    -0.000263 -0.000171  0.000019
    28 H    -0.000189  0.000393 -0.000251
    29 H     0.000276  0.000091  0.000242
    30 H     0.000281  0.000146 -0.000060
    31 H    -0.000015  0.000322  0.000285
    32 H    -0.000326 -0.000173 -0.000338
    33 H    -0.001133 -0.001271 -0.001169
    34 H     0.000347 -0.000259  0.000450
    35 H    -0.000123 -0.000116 -0.000263
    36 H     0.000032  0.000383 -0.000072
    37 H    -0.000373 -0.000867 -0.000980
    38 H    -0.000454 -0.000013  0.000068
    39 H     0.000131  0.000502 -0.000412
    40 H    -0.000003 -0.000334  0.000016
    41 H    -0.000011  0.000323  0.000195
    42 H     0.000337 -0.000089 -0.000171
    43 H    -0.000200 -0.000274  0.000186
 ----------------------------------------

 dE(predicted):    -0.11274E-02, dE(actual):    -0.96855E-03, Trust radius:    1.311488, all in a.u.
 
----------------------------------------------------------------------
Geometry Convergence after Step   4       (Hartree/Angstrom,Angstrom)
----------------------------------------------------------------------
current energy                               -9.27056901 Hartree
energy change                      -0.00096855     0.00100000    T
constrained gradient max            0.00668079     0.00100000    F
constrained gradient rms            0.00153677     0.00066667    F
gradient max                        0.00668079
gradient rms                        0.00153677
cart. step max                      0.09080140     0.01000000    F
cart. step rms                      0.02576482     0.00666667    F
 


 Coordinates (Cartesian)
 =======================

     Atom                    bohr                                 angstrom                 Geometric Variables
                   X           Y           Z              X           Y           Z       (0:frozen, *:LT par.)
 --------------------------------------------------------------------------------------------------------------
     1 Ru     -0.066209    0.088653    0.002448      -0.035036    0.046913    0.001296      1       2       3
     2 O      -2.813099   -1.402701    2.226535      -1.488628   -0.742277    1.178231      4       5       6
     3 O       0.011466   -2.894674   -2.358356       0.006068   -1.531796   -1.247988      7       8       9
     4 O      -0.005192    3.114604    2.365806      -0.002747    1.648177    1.251931     10      11      12
     5 O       2.488336   -1.553996    2.294137       1.316771   -0.822339    1.214005     13      14      15
     6 O       2.569647    1.737502   -2.235166       1.359799    0.919446   -1.182799     16      17      18
     7 O      -2.745304    1.658211   -2.272394      -1.452752    0.877487   -1.202499     19      20      21
     8 C      -3.582227   -3.693281    2.017282      -1.895633   -1.954400    1.067500     22      23      24
     9 C      -1.166885   -4.987260   -1.889435      -0.617489   -2.639145   -0.999846     25      26      27
    10 C      -1.335024    5.126764    2.028023      -0.706464    2.712967    1.073183     28      29      30
    11 C       4.891321   -1.510008    1.844294       2.588375   -0.799062    0.975958     31      32      33
    12 C       4.947023    1.296603   -2.018394       2.617852    0.686133   -1.068088     34      35      36
    13 C      -3.669613    3.879094   -1.937991      -1.941876    2.052728   -1.025541     37      38      39
    14 C      -5.498046   -4.540671    3.962333      -2.909441   -2.402820    2.096776     40      41      42
    15 C      -2.811052   -5.421120    0.137335      -1.487544   -2.868733    0.072675     43      44      45
    16 C      -0.683565   -7.089917   -3.764526      -0.361727   -3.751823   -1.992101     46      47      48
    17 C      -0.975788    7.172926    3.993962      -0.516365    3.795749    2.113514     49      50      51
    18 C      -3.046449    5.543266    0.040035      -1.612112    2.933370    0.021186     52      53      54
    19 C       6.495959   -2.963964    3.711584       3.437513   -1.568462    1.964086     55      56      57
    20 C       6.075836   -0.236728   -0.154757       3.215194   -0.125271   -0.081894     58      59      60
    21 C       6.624781    2.576358   -3.947261       3.505683    1.363350   -2.088801     61      62      63
    22 C      -5.595990    4.707717   -3.880960      -2.961270    2.491217   -2.053716     64      65      66
    23 H      -5.915448   -3.005047    5.273755      -3.130320   -1.590202    2.790751     67      68      69
    24 H      -7.251161   -5.145399    3.042344      -3.837149   -2.722828    1.609939     70      71      72
    25 H      -4.772029   -6.161649    5.026890      -2.525249   -3.260604    2.660116     73      74      75
    26 H      -3.660891   -7.286719    0.224404      -1.937260   -3.855966    0.118750     76      77      78
    27 H       0.649033   -6.468788   -5.210396       0.343453   -3.423135   -2.757223     79      80      81
    28 H       0.090677   -8.750262   -2.800232       0.047984   -4.630439   -1.481819     82      83      84
    29 H      -2.447982   -7.673603   -4.676091      -1.295416   -4.060696   -2.474481     85      86      87
    30 H       5.307285   -3.834987    5.153929       2.808494   -2.029388    2.727342     88      89      90
    31 H       7.573232   -4.442243    2.741893       4.007582   -2.350734    1.450948     91      92      93
    32 H       7.862206   -1.707841    4.628503       4.160500   -0.903750    2.449299     94      95      96
    33 H       8.121752   -0.381301   -0.220756       4.297846   -0.201776   -0.116819     97      98      99
    34 H       5.491636    3.708535   -5.246079       2.906048    1.962472   -2.776105    100     101     102
    35 H       8.008715    3.798275   -3.010993       4.238029    2.009960   -1.593349    103     104     105
    36 H       7.685554    1.164271   -5.028372       4.067020    0.616106   -2.660900    106     107     108
    37 H       0.435153    6.601240    5.385820       0.230273    3.493226    2.850053    109     110     111
    38 H      -0.368330    8.935616    3.095355      -0.194912    4.728524    1.637991    112     113     114
    39 H      -2.762512    7.562300    4.964153      -1.461858    4.001797    2.626917    115     116     117
    40 H      -4.016526    7.350385    0.041197      -2.125454    3.889656    0.021800    118     119     120
    41 H      -5.899287    3.218237   -5.274510      -3.121768    1.703018   -2.791150    121     122     123
    42 H      -7.396020    5.161126   -2.964998      -3.913805    2.731150   -1.569009    124     125     126
    43 H      -4.950935    6.420036   -4.849893      -2.619922    3.397337   -2.566453    127     128     129
 --------------------------------------------------------------------------------------------------------------

 Number of elements of the density matrix on this node (used, total):     10693    465130


 ===========================================
 Numerical Integration : Fuzzy Cells (Becke)
 ===========================================
  
 Becke grid quality: NORMAL         
  
 Lebedev angular grid order:             min:  11 max:  23
 Nr. of radial points:                   min:  46 max: 107

 Total nr. of points:     281457
 Nr. of blocks:             2199
 Block length:               128
 Nr. of dummy points:         15


 Test of Precision of the Numerical Integration Grid
 ===================================================

 Integral of the Total Core Density:                   0.00000000000000


 -------------------------------------------
  COSMO surface
  Area             =         1273.646
  Volume           =         2588.760
  Number of Points =         3075
 -------------------------------------------


 ========================
 Density Fitting (zlmFit)
 ========================
  
 ZlmFit Fit Quality: NORMAL         
  
 Max L-expansion:                        min:   6 max:   7
 Nr. of radial interpolation points:     min:  39 max: 108


 =====
 S C F  ***  ScaSCF  ***
 =====
  
 Initial density matrix is taken from previous geometry

 CYCLE    1
 SCF Error: norm([F,P])=      0.203717875291, max([F,P])=      0.018001675091
 ***** SPIN 1 *****
 orbitals (Q,E):
 ---------------
 A :93...112         ( 1.00    -0.2527)  ( 1.00    -0.2333)  ( 1.00    -0.2283)  ( 1.00    -0.2117)
                     ( 1.00    -0.2083)  ( 1.00    -0.1988)  ( 1.00    -0.1914)  ( 1.00    -0.1541)
                     ( 1.00    -0.1499)  ( 1.00    -0.1366)  ( 0.00    -0.0579)  ( 0.00    -0.0551)
                     ( 0.00    -0.0504)  ( 0.00    -0.0221)  ( 0.00    -0.0215)  ( 0.00    -0.0188)
                     ( 0.00    -0.0106)  ( 0.00    -0.0102)  ( 0.00     0.0008)  ( 0.00     0.0084)
 ***** SPIN 2 *****
 orbitals (Q,E):
 ---------------
 A :92...111         ( 1.00    -0.2563)  ( 1.00    -0.2499)  ( 1.00    -0.2297)  ( 1.00    -0.2265)
                     ( 1.00    -0.2106)  ( 1.00    -0.1999)  ( 1.00    -0.1954)  ( 1.00    -0.1897)
                     ( 1.00    -0.1385)  ( 1.00    -0.1255)  ( 0.00    -0.1179)  ( 0.00    -0.0568)
                     ( 0.00    -0.0526)  ( 0.00    -0.0476)  ( 0.00    -0.0215)  ( 0.00    -0.0125)
                     ( 0.00    -0.0105)  ( 0.00    -0.0100)  ( 0.00    -0.0089)  ( 0.00     0.0009)
  
 Spin polar: 1 (Spin_A minus Spin_B electrons)

 CYCLE    2
  SDIIS (wt  0.000):  0.6527  0.3473
 A-DIIS (wt  1.000):  0.6572  0.3428
  DIIS coefficients:  0.6572  0.3428
 SCF Error: norm([F,P])=      0.309058241702, max([F,P])=      0.017275659908
 ***** SPIN 1 *****
 orbitals (Q,E):
 ---------------
 A :93...103         ( 1.00    -0.2729)  ( 1.00    -0.2545)  ( 1.00    -0.2492)  ( 1.00    -0.2307)
                     ( 1.00    -0.2264)  ( 1.00    -0.2133)  ( 1.00    -0.2038)  ( 1.00    -0.1895)
                     ( 1.00    -0.1837)  ( 1.00    -0.1728)  ( 0.00    -0.0692)
 ***** SPIN 2 *****
 orbitals (Q,E):
 ---------------
 A :92...102         ( 1.00    -0.2777)  ( 1.00    -0.2701)  ( 1.00    -0.2496)  ( 1.00    -0.2473)
                     ( 1.00    -0.2298)  ( 1.00    -0.2123)  ( 1.00    -0.2093)  ( 1.00    -0.2015)
                     ( 1.00    -0.1769)  ( 1.00    -0.1631)  ( 0.00    -0.1548)
  
 Spin polar: 1 (Spin_A minus Spin_B electrons)

 CYCLE    3
  SDIIS (wt  0.000):  0.3418  0.3940  0.2642
 A-DIIS (wt  1.000):  0.1478  0.4360  0.4161
  DIIS coefficients:  0.1478  0.4360  0.4161
 SCF Error: norm([F,P])=      0.394623652912, max([F,P])=      0.041218500542
 ***** SPIN 1 *****
 orbitals (Q,E):
 ---------------
 A :93...103         ( 1.00    -0.2796)  ( 1.00    -0.2592)  ( 1.00    -0.2557)  ( 1.00    -0.2393)
                     ( 1.00    -0.2255)  ( 1.00    -0.2172)  ( 1.00    -0.2122)  ( 1.00    -0.1754)
                     ( 1.00    -0.1717)  ( 1.00    -0.1582)  ( 0.00    -0.0763)
 ***** SPIN 2 *****
 orbitals (Q,E):
 ---------------
 A :92...102         ( 1.00    -0.2819)  ( 1.00    -0.2771)  ( 1.00    -0.2566)  ( 1.00    -0.2542)
                     ( 1.00    -0.2384)  ( 1.00    -0.2169)  ( 1.00    -0.2141)  ( 1.00    -0.2103)
                     ( 1.00    -0.1600)  ( 1.00    -0.1469)  ( 0.00    -0.1393)
  
 Spin polar: 1 (Spin_A minus Spin_B electrons)

 CYCLE    4
  SDIIS (wt  0.690):  0.2981  0.3965  0.3054
 A-DIIS (wt  0.310):  0.0994  0.4073  0.4933
  DIIS coefficients:  0.2366  0.3998  0.3636
 SCF Error: norm([F,P])=      0.331983920209, max([F,P])=      0.031656085755
 ***** SPIN 1 *****
 orbitals (Q,E):
 ---------------
 A :93...103         ( 1.00    -0.2744)  ( 1.00    -0.2551)  ( 1.00    -0.2504)  ( 1.00    -0.2330)
                     ( 1.00    -0.2271)  ( 1.00    -0.2169)  ( 1.00    -0.2101)  ( 1.00    -0.1822)
                     ( 1.00    -0.1812)  ( 1.00    -0.1672)  ( 0.00    -0.0732)
 ***** SPIN 2 *****
 orbitals (Q,E):
 ---------------
 A :92...102         ( 1.00    -0.2790)  ( 1.00    -0.2718)  ( 1.00    -0.2513)  ( 1.00    -0.2487)
                     ( 1.00    -0.2321)  ( 1.00    -0.2162)  ( 1.00    -0.2138)  ( 1.00    -0.2076)
                     ( 1.00    -0.1701)  ( 1.00    -0.1565)  ( 0.00    -0.1484)
  
 Spin polar: 1 (Spin_A minus Spin_B electrons)

 CYCLE    5
  SDIIS (wt  0.937):  0.0729  0.1690  0.2741  0.4840
 A-DIIS (wt  0.063):  0.0000  0.0000  0.1809  0.8191
  DIIS coefficients:  0.0684  0.1585  0.2682  0.5049
 SCF Error: norm([F,P])=      0.114311768900, max([F,P])=      0.007191677972
 ***** SPIN 1 *****
 orbitals (Q,E):
 ---------------
 A :93...103         ( 1.00    -0.2739)  ( 1.00    -0.2540)  ( 1.00    -0.2499)  ( 1.00    -0.2327)
                     ( 1.00    -0.2240)  ( 1.00    -0.2140)  ( 1.00    -0.2080)  ( 1.00    -0.1781)
                     ( 1.00    -0.1769)  ( 1.00    -0.1629)  ( 0.00    -0.0713)
 ***** SPIN 2 *****
 orbitals (Q,E):
 ---------------
 A :92...102         ( 1.00    -0.2777)  ( 1.00    -0.2713)  ( 1.00    -0.2506)  ( 1.00    -0.2483)
                     ( 1.00    -0.2318)  ( 1.00    -0.2135)  ( 1.00    -0.2110)  ( 1.00    -0.2057)
                     ( 1.00    -0.1650)  ( 1.00    -0.1520)  ( 0.00    -0.1441)
  
 Spin polar: 1 (Spin_A minus Spin_B electrons)

 CYCLE    6
  SDIIS (wt  0.997):  0.0190  0.0403  0.0823  0.2619  0.5965
 A-DIIS (wt  0.003):  0.0000  0.0000  0.0000  0.0732  0.9268
  DIIS coefficients:  0.0189  0.0402  0.0820  0.2612  0.5977
 SCF Error: norm([F,P])=      0.025988550508, max([F,P])=      0.001338936877
 ***** SPIN 1 *****
 orbitals (Q,E):
 ---------------
 A :93...103         ( 1.00    -0.2744)  ( 1.00    -0.2547)  ( 1.00    -0.2503)  ( 1.00    -0.2332)
                     ( 1.00    -0.2252)  ( 1.00    -0.2152)  ( 1.00    -0.2091)  ( 1.00    -0.1793)
                     ( 1.00    -0.1780)  ( 1.00    -0.1640)  ( 0.00    -0.0723)
 ***** SPIN 2 *****
 orbitals (Q,E):
 ---------------
 A :92...102         ( 1.00    -0.2782)  ( 1.00    -0.2719)  ( 1.00    -0.2513)  ( 1.00    -0.2487)
                     ( 1.00    -0.2323)  ( 1.00    -0.2147)  ( 1.00    -0.2122)  ( 1.00    -0.2067)
                     ( 1.00    -0.1661)  ( 1.00    -0.1531)  ( 0.00    -0.1452)
  
 Spin polar: 1 (Spin_A minus Spin_B electrons)

 CYCLE    7
  SDIIS (wt  1.000):  0.0034  0.0124  0.0247  0.1053  0.3544  0.4998
  DIIS coefficients:  0.0034  0.0124  0.0247  0.1053  0.3544  0.4998
 SCF Error: norm([F,P])=      0.009267122072, max([F,P])=      0.000580923685
 ***** SPIN 1 *****
 orbitals (Q,E):
 ---------------
 A :93...103         ( 1.00    -0.2743)  ( 1.00    -0.2545)  ( 1.00    -0.2504)  ( 1.00    -0.2331)
                     ( 1.00    -0.2250)  ( 1.00    -0.2150)  ( 1.00    -0.2089)  ( 1.00    -0.1791)
                     ( 1.00    -0.1780)  ( 1.00    -0.1640)  ( 0.00    -0.0721)
 ***** SPIN 2 *****
 orbitals (Q,E):
 ---------------
 A :92...102         ( 1.00    -0.2783)  ( 1.00    -0.2717)  ( 1.00    -0.2510)  ( 1.00    -0.2487)
                     ( 1.00    -0.2322)  ( 1.00    -0.2145)  ( 1.00    -0.2120)  ( 1.00    -0.2065)
                     ( 1.00    -0.1661)  ( 1.00    -0.1531)  ( 0.00    -0.1451)
  
 Spin polar: 1 (Spin_A minus Spin_B electrons)

 CYCLE    8
  SDIIS (wt  1.000): -0.0007  0.0035  0.0076  0.0382  0.1829  0.4069  0.3615
  DIIS coefficients: -0.0007  0.0035  0.0076  0.0382  0.1829  0.4069  0.3615
 SCF Error: norm([F,P])=      0.006628276682, max([F,P])=      0.000472402821
 ***** SPIN 1 *****
 orbitals (Q,E):
 ---------------
 A :93...103         ( 1.00    -0.2743)  ( 1.00    -0.2545)  ( 1.00    -0.2502)  ( 1.00    -0.2331)
                     ( 1.00    -0.2250)  ( 1.00    -0.2149)  ( 1.00    -0.2088)  ( 1.00    -0.1791)
                     ( 1.00    -0.1780)  ( 1.00    -0.1639)  ( 0.00    -0.0721)
 ***** SPIN 2 *****
 orbitals (Q,E):
 ---------------
 A :92...102         ( 1.00    -0.2781)  ( 1.00    -0.2717)  ( 1.00    -0.2511)  ( 1.00    -0.2486)
                     ( 1.00    -0.2321)  ( 1.00    -0.2144)  ( 1.00    -0.2119)  ( 1.00    -0.2064)
                     ( 1.00    -0.1660)  ( 1.00    -0.1530)  ( 0.00    -0.1450)
  
 Spin polar: 1 (Spin_A minus Spin_B electrons)

 CYCLE    9
  SDIIS (wt  1.000): -0.0008  0.0000  0.0028  0.0074  0.0605  0.1697  0.2277  0.5327
  DIIS coefficients: -0.0008  0.0000  0.0028  0.0074  0.0605  0.1697  0.2277  0.5327
 SCF Error: norm([F,P])=      0.002041029745, max([F,P])=      0.000150622072
 ***** SPIN 1 *****
 orbitals (Q,E):
 ---------------
 A :93...103         ( 1.00    -0.2743)  ( 1.00    -0.2545)  ( 1.00    -0.2503)  ( 1.00    -0.2331)
                     ( 1.00    -0.2250)  ( 1.00    -0.2149)  ( 1.00    -0.2088)  ( 1.00    -0.1791)
                     ( 1.00    -0.1780)  ( 1.00    -0.1639)  ( 0.00    -0.0721)
 ***** SPIN 2 *****
 orbitals (Q,E):
 ---------------
 A :92...102         ( 1.00    -0.2781)  ( 1.00    -0.2717)  ( 1.00    -0.2511)  ( 1.00    -0.2486)
                     ( 1.00    -0.2322)  ( 1.00    -0.2144)  ( 1.00    -0.2119)  ( 1.00    -0.2065)
                     ( 1.00    -0.1660)  ( 1.00    -0.1530)  ( 0.00    -0.1450)
  
 Spin polar: 1 (Spin_A minus Spin_B electrons)

 CYCLE   10
  SDIIS (wt  1.000): -0.0004 -0.0003  0.0014  0.0015  0.0228  0.0736  0.1142  0.3584  0.4287
  DIIS coefficients: -0.0004 -0.0003  0.0014  0.0015  0.0228  0.0736  0.1142  0.3584  0.4287
 SCF Error: norm([F,P])=      0.000647396470, max([F,P])=      0.000026019821
 ***** SPIN 1 *****
 orbitals (Q,E):
 ---------------
 A :93...103         ( 1.00    -0.2743)  ( 1.00    -0.2545)  ( 1.00    -0.2503)  ( 1.00    -0.2331)
                     ( 1.00    -0.2250)  ( 1.00    -0.2149)  ( 1.00    -0.2088)  ( 1.00    -0.1791)
                     ( 1.00    -0.1780)  ( 1.00    -0.1639)  ( 0.00    -0.0721)
 ***** SPIN 2 *****
 orbitals (Q,E):
 ---------------
 A :92...102         ( 1.00    -0.2782)  ( 1.00    -0.2717)  ( 1.00    -0.2511)  ( 1.00    -0.2486)
                     ( 1.00    -0.2322)  ( 1.00    -0.2144)  ( 1.00    -0.2119)  ( 1.00    -0.2065)
                     ( 1.00    -0.1660)  ( 1.00    -0.1530)  ( 0.00    -0.1450)
  
 Spin polar: 1 (Spin_A minus Spin_B electrons)

 CYCLE   11
  SDIIS (wt  1.000): -0.0001 -0.0001  0.0005  0.0001  0.0064  0.0238  0.0414  0.1538  0.2901  0.4843
  DIIS coefficients: -0.0001 -0.0001  0.0005  0.0001  0.0064  0.0238  0.0414  0.1538  0.2901  0.4843
 SCF Error: norm([F,P])=      0.000266979799, max([F,P])=      0.000017203901
 ***** SPIN 1 *****
 orbitals (Q,E):
 ---------------
 A :93...103         ( 1.00    -0.2743)  ( 1.00    -0.2545)  ( 1.00    -0.2503)  ( 1.00    -0.2331)
                     ( 1.00    -0.2250)  ( 1.00    -0.2149)  ( 1.00    -0.2088)  ( 1.00    -0.1791)
                     ( 1.00    -0.1780)  ( 1.00    -0.1639)  ( 0.00    -0.0721)
 ***** SPIN 2 *****
 orbitals (Q,E):
 ---------------
 A :92...102         ( 1.00    -0.2782)  ( 1.00    -0.2717)  ( 1.00    -0.2511)  ( 1.00    -0.2486)
                     ( 1.00    -0.2322)  ( 1.00    -0.2144)  ( 1.00    -0.2119)  ( 1.00    -0.2065)
                     ( 1.00    -0.1660)  ( 1.00    -0.1530)  ( 0.00    -0.1450)
  
 Spin polar: 1 (Spin_A minus Spin_B electrons)

 CYCLE   12
  SDIIS (wt  1.000):  0.0000 -0.0000 -0.0002 -0.0009 -0.0002  0.0038  0.0328  0.1302  0.4165  0.4179
  DIIS coefficients:  0.0000 -0.0000 -0.0002 -0.0009 -0.0002  0.0038  0.0328  0.1302  0.4165  0.4179
 SCF Error: norm([F,P])=      0.000188061164, max([F,P])=      0.000015498530
 ***** SPIN 1 *****
 orbitals (Q,E):
 ---------------
 A :93...103         ( 1.00    -0.2743)  ( 1.00    -0.2545)  ( 1.00    -0.2503)  ( 1.00    -0.2331)
                     ( 1.00    -0.2250)  ( 1.00    -0.2149)  ( 1.00    -0.2088)  ( 1.00    -0.1791)
                     ( 1.00    -0.1780)  ( 1.00    -0.1639)  ( 0.00    -0.0721)
 ***** SPIN 2 *****
 orbitals (Q,E):
 ---------------
 A :92...102         ( 1.00    -0.2782)  ( 1.00    -0.2717)  ( 1.00    -0.2511)  ( 1.00    -0.2486)
                     ( 1.00    -0.2322)  ( 1.00    -0.2144)  ( 1.00    -0.2119)  ( 1.00    -0.2065)
                     ( 1.00    -0.1660)  ( 1.00    -0.1530)  ( 0.00    -0.1450)
  
 Spin polar: 1 (Spin_A minus Spin_B electrons)

 CYCLE   13
  SDIIS (wt  1.000): -0.0002 -0.0002 -0.0019 -0.0042 -0.0046 -0.0040  0.0322  0.1720  0.2646  0.5463
  DIIS coefficients: -0.0002 -0.0002 -0.0019 -0.0042 -0.0046 -0.0040  0.0322  0.1720  0.2646  0.5463
 SCF Error: norm([F,P])=      0.000056343799, max([F,P])=      0.000003902742
 ***** SPIN 1 *****
 orbitals (Q,E):
 ---------------
 A :93...103         ( 1.00    -0.2743)  ( 1.00    -0.2545)  ( 1.00    -0.2503)  ( 1.00    -0.2331)
                     ( 1.00    -0.2250)  ( 1.00    -0.2149)  ( 1.00    -0.2088)  ( 1.00    -0.1791)
                     ( 1.00    -0.1780)  ( 1.00    -0.1639)  ( 0.00    -0.0721)
 ***** SPIN 2 *****
 orbitals (Q,E):
 ---------------
 A :92...102         ( 1.00    -0.2782)  ( 1.00    -0.2717)  ( 1.00    -0.2511)  ( 1.00    -0.2486)
                     ( 1.00    -0.2322)  ( 1.00    -0.2144)  ( 1.00    -0.2119)  ( 1.00    -0.2065)
                     ( 1.00    -0.1660)  ( 1.00    -0.1530)  ( 0.00    -0.1450)
  
 Spin polar: 1 (Spin_A minus Spin_B electrons)

 CYCLE   14
  SDIIS (wt  1.000):  0.0001 -0.0000 -0.0009 -0.0021 -0.0095 -0.0279 -0.0760 -0.0419  0.2365  0.9218
  DIIS coefficients:  0.0001 -0.0000 -0.0009 -0.0021 -0.0095 -0.0279 -0.0760 -0.0419  0.2365  0.9218
 SCF Error: norm([F,P])=      0.000019523970, max([F,P])=      0.000001501833
 ***** SPIN 1 *****
 orbitals (Q,E):
 ---------------
 A :93...103         ( 1.00    -0.2743)  ( 1.00    -0.2545)  ( 1.00    -0.2503)  ( 1.00    -0.2331)
                     ( 1.00    -0.2250)  ( 1.00    -0.2149)  ( 1.00    -0.2088)  ( 1.00    -0.1791)
                     ( 1.00    -0.1780)  ( 1.00    -0.1639)  ( 0.00    -0.0721)
 ***** SPIN 2 *****
 orbitals (Q,E):
 ---------------
 A :92...102         ( 1.00    -0.2782)  ( 1.00    -0.2717)  ( 1.00    -0.2511)  ( 1.00    -0.2486)
                     ( 1.00    -0.2322)  ( 1.00    -0.2144)  ( 1.00    -0.2119)  ( 1.00    -0.2065)
                     ( 1.00    -0.1660)  ( 1.00    -0.1530)  ( 0.00    -0.1450)
  
 Spin polar: 1 (Spin_A minus Spin_B electrons)

 CYCLE   15
  SDIIS (wt  1.000): -0.0003 -0.0010 -0.0017 -0.0071 -0.0250 -0.0801 -0.0671  0.1020  0.6904  0.3900
  DIIS coefficients: -0.0003 -0.0010 -0.0017 -0.0071 -0.0250 -0.0801 -0.0671  0.1020  0.6904  0.3900
 SCF Error: norm([F,P])=      0.000021410623, max([F,P])=      0.000002106654
 ***** SPIN 1 *****
 orbitals (Q,E):
 ---------------
 A :93...103         ( 1.00    -0.2743)  ( 1.00    -0.2545)  ( 1.00    -0.2503)  ( 1.00    -0.2331)
                     ( 1.00    -0.2250)  ( 1.00    -0.2149)  ( 1.00    -0.2088)  ( 1.00    -0.1791)
                     ( 1.00    -0.1780)  ( 1.00    -0.1639)  ( 0.00    -0.0721)
 ***** SPIN 2 *****
 orbitals (Q,E):
 ---------------
 A :92...102         ( 1.00    -0.2782)  ( 1.00    -0.2717)  ( 1.00    -0.2511)  ( 1.00    -0.2486)
                     ( 1.00    -0.2322)  ( 1.00    -0.2144)  ( 1.00    -0.2119)  ( 1.00    -0.2065)
                     ( 1.00    -0.1660)  ( 1.00    -0.1530)  ( 0.00    -0.1450)
  
 Spin polar: 1 (Spin_A minus Spin_B electrons)

 CYCLE   16
  SDIIS (wt  1.000): -0.0002 -0.0007 -0.0036 -0.0136 -0.0450 -0.0413  0.0226  0.2724  0.2661  0.5433
  DIIS coefficients: -0.0002 -0.0007 -0.0036 -0.0136 -0.0450 -0.0413  0.0226  0.2724  0.2661  0.5433
 SCF Error: norm([F,P])=      0.000007458318, max([F,P])=      0.000000606311
 ***** SPIN 1 *****
 orbitals (Q,E):
 ---------------
 A :93...103         ( 1.00    -0.2743)  ( 1.00    -0.2545)  ( 1.00    -0.2503)  ( 1.00    -0.2331)
                     ( 1.00    -0.2250)  ( 1.00    -0.2149)  ( 1.00    -0.2088)  ( 1.00    -0.1791)
                     ( 1.00    -0.1780)  ( 1.00    -0.1639)  ( 0.00    -0.0721)
 ***** SPIN 2 *****
 orbitals (Q,E):
 ---------------
 A :92...102         ( 1.00    -0.2782)  ( 1.00    -0.2717)  ( 1.00    -0.2511)  ( 1.00    -0.2486)
                     ( 1.00    -0.2322)  ( 1.00    -0.2144)  ( 1.00    -0.2119)  ( 1.00    -0.2065)
                     ( 1.00    -0.1660)  ( 1.00    -0.1530)  ( 0.00    -0.1450)
  
 Spin polar: 1 (Spin_A minus Spin_B electrons)

 SCF CONVERGED
 cosmo_calcen: 0.5 (esolb+esolc) (Hartrees) =   -0.020862

 Solvation energy (screening term,uncorrected) =    -13.090893 kcal/mol

 Solvation energy (dispersion and cavitation terms) =      2.348062 kcal/mol
 Solvation Energy Contributions (Hartrees)
          esola   esolb+esolc
     0.02086166   -0.04172333
 esol last cycle   -0.02086166

 CYCLE   17
 *** Setting up for NEW gradients in Focky
 *** Using FIT density in Focky
 ***** SPIN 1 *****
 orbitals (Q,E):
 ---------------
 A :93...112         ( 1.00    -0.2743)  ( 1.00    -0.2545)  ( 1.00    -0.2503)  ( 1.00    -0.2331)
                     ( 1.00    -0.2250)  ( 1.00    -0.2149)  ( 1.00    -0.2088)  ( 1.00    -0.1791)
                     ( 1.00    -0.1780)  ( 1.00    -0.1639)  ( 0.00    -0.0721)  ( 0.00    -0.0704)
                     ( 0.00    -0.0680)  ( 0.00    -0.0476)  ( 0.00    -0.0442)  ( 0.00    -0.0203)
                     ( 0.00    -0.0047)  ( 0.00    -0.0030)  ( 0.00     0.0037)  ( 0.00     0.0149)
 ***** SPIN 2 *****
 orbitals (Q,E):
 ---------------
 A :92...111         ( 1.00    -0.2782)  ( 1.00    -0.2717)  ( 1.00    -0.2511)  ( 1.00    -0.2486)
                     ( 1.00    -0.2322)  ( 1.00    -0.2144)  ( 1.00    -0.2119)  ( 1.00    -0.2065)
                     ( 1.00    -0.1660)  ( 1.00    -0.1530)  ( 0.00    -0.1450)  ( 0.00    -0.0713)
                     ( 0.00    -0.0686)  ( 0.00    -0.0658)  ( 0.00    -0.0366)  ( 0.00    -0.0323)
                     ( 0.00    -0.0202)  ( 0.00    -0.0047)  ( 0.00    -0.0030)  ( 0.00     0.0038)
  
 Spin polar: 1 (Spin_A minus Spin_B electrons)
 cosmo_calcen: 0.5 (esolb+esolc) (Hartrees) =   -0.020861

 Solvation energy (screening term,uncorrected) =    -13.090783 kcal/mol

 Solvation energy (dispersion and cavitation terms) =      2.348062 kcal/mol
 Solvation Energy Contributions (Hartrees)
          esola   esolb+esolc
     0.02086149   -0.04172298
 esol last cycle   -0.02086149


 Fit test: (difference of exact and fit density, squared integrated, result summed over spins)
         SCF:                                          0.00047886888290

 Gross Charges per Atom (Z minus electrons)
 ==========================================
             1.5447   -0.6084   -0.6207   -0.6270   -0.6159   -0.6070   -0.6263    0.4575    0.4495    0.4549
             0.4482    0.4539    0.4617    0.5464    0.0701    0.5475    0.5480    0.0449    0.5478    0.0702
             0.5474    0.5466   -0.2201   -0.1770   -0.1762   -0.1983   -0.2189   -0.1790   -0.1749   -0.2194
            -0.1792   -0.1761   -0.1978   -0.2201   -0.1780   -0.1767   -0.2195   -0.1779   -0.1745   -0.1982
            -0.2200   -0.1773   -0.1752
 Net Total:  0.00000000


 =================================================================
 M U L T I P O L E   D E R I V E D   C H A R G E   A N A L Y S I S
 =================================================================

 See: M. Swart, P.Th. van Duijnen, J.G. Snijders, J.Comput.Chem., (2001), p. 79-88.

 ----------------------------------------------------- 
 MDC atomic charges (includes spinA + spinB electrons)
 ----------------------------------------------------- 

        Atom    Level:     MDC-m        MDC-d        MDC-q
 ---------------------------------------------------------
     1     Ru           2.326969     1.460963     1.567882
     2     O           -0.611440    -0.589184    -0.555198
     3     O           -0.625039    -0.596968    -0.590695
     4     O           -0.620505    -0.597540    -0.581929
     5     O           -0.623940    -0.596157    -0.582002
     6     O           -0.613536    -0.590249    -0.572521
     7     O           -0.617094    -0.597253    -0.561344
     8     C            0.199293     0.256573     0.264022
     9     C            0.196105     0.250743     0.265733
    10     C            0.200886     0.254949     0.274525
    11     C            0.194565     0.249099     0.245028
    12     C            0.196895     0.254085     0.262129
    13     C            0.201795     0.257944     0.269163
    14     C            0.223964     0.192444     0.119617
    15     C           -0.016749    -0.030158    -0.182102
    16     C            0.224296     0.192900     0.164099
    17     C            0.224050     0.191877     0.147613
    18     C           -0.030214    -0.033344    -0.195478
    19     C            0.224284     0.193036     0.148541
    20     C           -0.016379    -0.031117    -0.222019
    21     C            0.223792     0.192420     0.127880
    22     C            0.223935     0.192157     0.135674
    23     H           -0.051556    -0.019244     0.003593
    24     H           -0.049097    -0.020014    -0.008806
    25     H           -0.048535    -0.024792     0.001876
    26     H           -0.061264    -0.026893     0.044529
    27     H           -0.051532    -0.019000    -0.008271
    28     H           -0.048707    -0.024749    -0.011081
    29     H           -0.049035    -0.020169    -0.012597
    30     H           -0.051757    -0.019233    -0.004141
    31     H           -0.049152    -0.025086    -0.017781
    32     H           -0.049465    -0.020655     0.002939
    33     H           -0.061395    -0.026340     0.075921
    34     H           -0.051680    -0.019583    -0.004495
    35     H           -0.049437    -0.020215    -0.001842
    36     H           -0.049050    -0.025504    -0.000427
    37     H           -0.051815    -0.020142    -0.006697
    38     H           -0.049104    -0.023893    -0.003017
    39     H           -0.048730    -0.021179    -0.010085
    40     H           -0.064792    -0.034715     0.026658
    41     H           -0.051959    -0.020249    -0.001784
    42     H           -0.049118    -0.022548    -0.013559
    43     H           -0.048755    -0.023016     0.000451

 -------------------------------- 
 MDC spin density (spinA - spinB)
 -------------------------------- 

        Atom    Level:     MDC-m        MDC-d        MDC-q
 ---------------------------------------------------------
     1     Ru           0.728698     0.523223     0.544743
     2     O            0.036293     0.061199     0.062180
     3     O            0.048734     0.071803     0.070292
     4     O            0.028282     0.056950     0.061647
     5     O            0.046116     0.068540     0.065318
     6     O            0.035930     0.059872     0.058284
     7     O            0.026336     0.055762     0.061330
     8     C           -0.006197     0.002361    -0.002203
     9     C           -0.008408     0.000810    -0.003242
    10     C            0.006276     0.009605     0.007206
    11     C           -0.010477    -0.000565    -0.005478
    12     C           -0.009170     0.000426    -0.004534
    13     C            0.007464     0.010524     0.007910
    14     C           -0.000644    -0.000377     0.001233
    15     C            0.035130     0.034684     0.041097
    16     C           -0.000752    -0.000719     0.001703
    17     C           -0.000794    -0.000814     0.000147
    18     C            0.000850     0.004682    -0.000700
    19     C           -0.000747    -0.000715     0.001547
    20     C            0.038360     0.038536     0.047995
    21     C           -0.000715    -0.000512     0.001327
    22     C           -0.000680    -0.000640    -0.000076
    23     H            0.000014     0.000097    -0.001145
    24     H           -0.000643    -0.000185    -0.001290
    25     H           -0.000513    -0.000826    -0.000986
    26     H            0.001798     0.004201    -0.000539
    27     H            0.000026     0.000032    -0.000405
    28     H           -0.000733    -0.001537    -0.002223
    29     H           -0.000483     0.000043    -0.001327
    30     H           -0.000005    -0.000087    -0.000634
    31     H           -0.000816    -0.001328    -0.001796
    32     H           -0.000651    -0.000383    -0.001413
    33     H            0.001814     0.004229    -0.001158
    34     H           -0.000013    -0.000017    -0.001428
    35     H           -0.000758    -0.000415    -0.001359
    36     H           -0.000703    -0.001006    -0.001131
    37     H            0.000115     0.000331     0.000948
    38     H           -0.000008    -0.000754    -0.000357
    39     H            0.000419     0.001134    -0.000705
    40     H            0.000631     0.000876    -0.000956
    41     H            0.000112     0.000343     0.000836
    42     H            0.000050    -0.000344    -0.000463
    43     H            0.000464     0.000962    -0.000195


 ==========
 S**2 value  ***  see also R. Bulo et al., J.Am.Chem.Soc., 124 (2002) 13903-13910, note (29)  ***
 ==========
  
                                       exact      expectation value

 Total S2 (S squared)                  0.75000             0.75619
 *** Using NEW gradient routines ***


 Geometry CYCLE 5
 ==============

 Energy gradients wrt nuclear displacements
 ==========================================

     Atom      Cartesian (a.u./angstrom)
                 X         Y         Z
 ----------------------------------------
     1 Ru   -0.003796  0.003716  0.000795
     2 O     0.000897 -0.000254  0.000798
     3 O     0.000980 -0.001930 -0.001024
     4 O     0.001104 -0.002993 -0.002174
     5 O    -0.000016 -0.000916  0.001156
     6 O     0.001781 -0.000894 -0.000391
     7 O     0.002878 -0.001818  0.001246
     8 C    -0.000909  0.000778 -0.000266
     9 C    -0.001789  0.001026 -0.000638
    10 C     0.000841  0.000743  0.001487
    11 C     0.000890  0.000741 -0.000044
    12 C    -0.001331  0.001704  0.000395
    13 C    -0.001507  0.000787  0.000641
    14 C     0.000095 -0.000261  0.000214
    15 C     0.000298 -0.000372 -0.000260
    16 C     0.000418 -0.000265  0.000266
    17 C    -0.000139  0.000476  0.000548
    18 C    -0.001656  0.000672 -0.001865
    19 C    -0.000283 -0.000387  0.000091
    20 C     0.000245 -0.000401 -0.001398
    21 C     0.000202 -0.000255 -0.000190
    22 C     0.000362 -0.000176 -0.000207
    23 H    -0.000013  0.000059 -0.000016
    24 H     0.000022  0.000010 -0.000083
    25 H    -0.000057 -0.000009  0.000000
    26 H     0.000031 -0.000148  0.000034
    27 H     0.000001 -0.000018 -0.000052
    28 H     0.000079 -0.000039 -0.000062
    29 H    -0.000012  0.000119  0.000141
    30 H     0.000061 -0.000021  0.000050
    31 H     0.000000  0.000011  0.000003
    32 H    -0.000131  0.000108 -0.000061
    33 H     0.000217  0.000236  0.000670
    34 H    -0.000002  0.000122 -0.000118
    35 H    -0.000090 -0.000111  0.000055
    36 H     0.000053  0.000039 -0.000046
    37 H     0.000129  0.000349  0.000516
    38 H     0.000024 -0.000248  0.000096
    39 H     0.000118  0.000048 -0.000096
    40 H    -0.000007 -0.000173 -0.000234
    41 H    -0.000040  0.000024 -0.000091
    42 H     0.000060 -0.000079  0.000079
    43 H    -0.000009  0.000000  0.000036
 ----------------------------------------

 dE(predicted):    -0.13654E-03, dE(actual):    -0.18742E-03, Trust radius:    1.311488, all in a.u.
 
----------------------------------------------------------------------
Geometry Convergence after Step   5       (Hartree/Angstrom,Angstrom)
----------------------------------------------------------------------
current energy                               -9.27075643 Hartree
energy change                      -0.00018742     0.00100000    T
constrained gradient max            0.00379612     0.00100000    F
constrained gradient rms            0.00088747     0.00066667    F
gradient max                        0.00379612
gradient rms                        0.00088747
cart. step max                      0.07197936     0.01000000    F
cart. step rms                      0.02216696     0.00666667    F
 


 Coordinates (Cartesian)
 =======================

     Atom                    bohr                                 angstrom                 Geometric Variables
                   X           Y           Z              X           Y           Z       (0:frozen, *:LT par.)
 --------------------------------------------------------------------------------------------------------------
     1 Ru     -0.098056    0.117861    0.007195      -0.051889    0.062369    0.003807      1       2       3
     2 O      -2.852959   -1.392068    2.209488      -1.509721   -0.736651    1.169211      4       5       6
     3 O       0.005638   -2.856544   -2.353191       0.002983   -1.511618   -1.245255      7       8       9
     4 O      -0.049178    3.137339    2.389368      -0.026024    1.660209    1.264399     10      11      12
     5 O       2.440273   -1.539686    2.298565       1.291337   -0.814767    1.216348     13      14      15
     6 O       2.546005    1.767530   -2.218209       1.347288    0.935337   -1.173826     16      17      18
     7 O      -2.772966    1.697701   -2.279102      -1.467391    0.898385   -1.206049     19      20      21
     8 C      -3.558212   -3.706242    2.029854      -1.882925   -1.961259    1.074152     22      23      24
     9 C      -1.104144   -4.980486   -1.857024      -0.584288   -2.635560   -0.982695     25      26      27
    10 C      -1.360382    5.157624    2.033642      -0.719883    2.729297    1.076157     28      29      30
    11 C       4.838289   -1.539450    1.827050       2.560312   -0.814642    0.966833     31      32      33
    12 C       4.918054    1.277050   -2.027483       2.602522    0.675786   -1.072898     34      35      36
    13 C      -3.676312    3.926889   -1.949724      -1.945421    2.078020   -1.031749     37      38      39
    14 C      -5.469257   -4.573535    3.969873      -2.894206   -2.420210    2.100766     40      41      42
    15 C      -2.731263   -5.438258    0.177686      -1.445322   -2.877802    0.094028     43      44      45
    16 C      -0.590493   -7.075552   -3.731864      -0.312475   -3.744221   -1.974817     46      47      48
    17 C      -0.987683    7.203901    3.996893      -0.522659    3.812140    2.115064     49      50      51
    18 C      -3.050222    5.586628    0.031332      -1.614108    2.956316    0.016580     52      53      54
    19 C       6.433051   -3.020807    3.680420       3.404224   -1.598542    1.947594     55      56      57
    20 C       6.029887   -0.286897   -0.183747       3.190879   -0.151819   -0.097235     58      59      60
    21 C       6.601913    2.545609   -3.957082       3.493582    1.347078   -2.093997     61      62      63
    22 C      -5.598376    4.767271   -3.892078      -2.962533    2.522731   -2.059599     64      65      66
    23 H      -5.934821   -3.031439    5.257421      -3.140572   -1.604169    2.782107     67      68      69
    24 H      -7.199550   -5.234338    3.045000      -3.809838   -2.769892    1.611345     70      71      72
    25 H      -4.711150   -6.161465    5.061999      -2.493033   -3.260507    2.678694     73      74      75
    26 H      -3.534887   -7.323532    0.283281      -1.870582   -3.875446    0.149906     76      77      78
    27 H       0.718613   -6.428432   -5.187791       0.380274   -3.401780   -2.745261     79      80      81
    28 H       0.226698   -8.716523   -2.769311       0.119964   -4.612585   -1.465456     82      83      84
    29 H      -2.347742   -7.700311   -4.630710      -1.242372   -4.074829   -2.450466     85      86      87
    30 H       5.240595   -3.869287    5.133165       2.773203   -2.047538    2.716354     88      89      90
    31 H       7.472944   -4.520255    2.701827       3.954512   -2.392016    1.429745     91      92      93
    32 H       7.831644   -1.791239    4.585068       4.144327   -0.947883    2.426313     94      95      96
    33 H       8.071948   -0.477691   -0.261372       4.271491   -0.252783   -0.138312     97      98      99
    34 H       5.477845    3.706254   -5.238836       2.898751    1.961265   -2.772272    100     101     102
    35 H       8.012521    3.737030   -3.020915       4.240043    1.977551   -1.598599    103     104     105
    36 H       7.631134    1.124344   -5.056702       4.038222    0.594977   -2.675892    106     107     108
    37 H       0.417029    6.624826    5.392038       0.220682    3.505707    2.853344    109     110     111
    38 H      -0.364863    8.960331    3.095905      -0.193077    4.741603    1.638282    112     113     114
    39 H      -2.772720    7.606942    4.965249      -1.467260    4.025420    2.627497    115     116     117
    40 H      -4.005850    7.401680    0.026935      -2.119804    3.916800    0.014253    118     119     120
[truncated: 3,057,888 more chars]
