# Supplementary material for: Computational DFT data related to the redox behaviour of tris(β-diketonato)ruthenium(III) compounds
Source: Data Brief. 2020 Apr 25;30:105617. doi: 10.1016/j.dib.2020.105617 (PMC7206207; doi:10.1016/j.dib.2020.105617)
Supplement: Supplementary file 2 [file mmc2.zip › Output_files/09_Ru_acac_OPBE0_s12.inp]

TITLE Ru(beta-dik)3 project

COMMENT
  Input geom constructed from Ru(acac)3
END

UNITS
  length Angstrom
END

Atoms Cartesian
Ru       0.000000000      0.000000000      0.000000000
O       -1.425730000     -0.781504000      1.206095000
O        0.036062000     -1.625470000     -1.206095000
O        0.036062000      1.625470000      1.206095000
O        1.389667000     -0.843966000      1.206095000
O        1.389667000      0.843966000     -1.206095000
O       -1.425730000      0.781504000     -1.206095000
C       -1.950719000     -1.945096000      1.032407000
C       -0.709143000     -2.661920000     -1.032407000
C       -0.709143000      2.661920000      1.032407000
C        2.659862000     -0.716824000      1.032407000
C        2.659862000      0.716824000     -1.032407000
C       -1.950719000      1.945096000     -1.032407000
C       -2.991841000     -2.336471000      2.056803000
C       -1.642499000     -2.844892000      0.000000000
C       -0.527523000     -3.759246000     -2.056803000
C       -0.303277952      3.644562693      2.107667080
C       -1.642499000      2.844892000      0.000000000
C        3.519364000     -1.422774000      2.056803000
C        3.284998000      0.000000000      0.000000000
C        3.519364000      1.422774000     -2.056803000
C       -2.991841000      2.336471000     -2.056803000
H       -3.118207000     -1.527972000      2.782453000
H       -3.954249000     -2.540755000      1.569529000
H       -2.687928000     -3.250519000      2.583717000
H       -2.187490000     -3.788843000      0.000000000
H        0.235841000     -3.464432000     -2.782453000
H       -0.223234000     -4.694858000     -1.569529000
H       -1.471068000     -3.953074000     -2.583717000
H        2.882366000     -1.936460000      2.782453000
H        4.177483000     -2.154103000      1.569529000
H        4.158996000     -0.702555000      2.583717000
H        4.310841378      0.368383122      0.000000027
H        2.882366000      1.936460000     -2.782453000
H        4.177483000      2.154103000     -1.569529000
H        4.158996000      0.702555000     -2.583717000
H        0.482513039      3.207217124      2.730137309
H        0.065339224      4.576341558      1.658994499
H       -1.164130576      3.900243062      2.739367273
H       -2.187490000      3.788843000      0.000000000
H       -3.118207000      1.527972000     -2.782453000
H       -3.954249000      2.540755000     -1.569529000
H       -2.687928000      3.250519000     -2.583717000
END

SYMMETRY nosym

Charge 0 1

unrestricted

::INTEGRATION 6  :: not for ADF18

GEOMETRY
  Iterations 1000
::  Convergence e=0.001 grad=0.001 rad=0.01 :: Std for Geom Opt / TS:: not for ADF18
END

SCF
  Iterations 1000
::  Converge 1e-6  :: not for ADF18
END

RELATIVISTIC Scalar ZORA

BASIS
  Type TZ2P  ::was TZP for ADF14 gas calc
  Core None  :: was core small for ADF14 gas calc
END

SOLVATION
  Radii
   Ir=1.967
   Rh=1.950
   Ru=1.950
   C=1.700
   P=1.850
   H=1.350
   O=1.517
   I=1.967
   Fe=1.858
   F=1.425
   N=1.608
   Hg=2.108
  Subend
  Solv name=Acetonitrile  :: Solv for ADF18
END

XC
  hybrid OPBE0
END

endinput
