# Supplementary material for: Computational DFT data related to the redox behaviour of tris(β-diketonato)ruthenium(III) compounds
Source: Data Brief. 2020 Apr 25;30:105617. doi: 10.1016/j.dib.2020.105617 (PMC7206207; doi:10.1016/j.dib.2020.105617)
Supplement: Supplementary file 2 [file mmc2.zip › Output_files/09_Ru_acac_OPBE0_s12.out]

 *******************************************************************************
 *                                                                             *
 *  -------------------------------------                                      *
 *   Amsterdam Density Functional  (ADF)         2018                          *
 *  -------------------------------------                                      *
 *                                               r69431 2018-10-05             *
 *                                                                             *
 *                                                                             *
 *                            =====================                            *
 *                            |                   |                            *
 *                            |     D I R A C     |                            *
 *                            |                   |                            *
 *                            =====================                            *
 *                                                                             *
 *                                                                             *
 *   Online information and documentation:  https://www.scm.com/support/       *
 *   E-mail:  support@scm.com   info@scm.com                                   *
 *                                                                             *
 *   Scientific publications using ADF results must be properly referenced     *
 *   See the User Manuals (or the web site) for recommended citations          *
 *   The terms and conditions of the End User License Agreement apply to       *
 *   the use of ADF, https://www.scm.com/license-terms/                        *
 *                                                                             *
 **********************  x86_64_linux_intel / intelmpi  ************************
 
 Licensed to: Dr. Steinar Henden / Computer Centre University of Troms? / Troms? / NO
 SCM User ID: u7207
  
 DIRAC 2018  RunTime: Mar15-2020 14:15:17  Nodes: 1  Procs: 1

 Temporary files are created in /global/work/conradj/2162976/kid_0.1766728049

1
 HYDROGEN ATOM RELATIVISTIC, Point Nuc, A and c from libtc   
 N J RN H ZN XION ANUC CLIGHT
 5000    1100.00000000197.36710137  1.00000000  0.00000000    1.007825  0.1370360E+03
  PH   PHI     EPS        DEL        DELRVR
  0.30  0.30     2500.00  0.00001000  0.00001000
 IDIRC  NC1  NDEBU NPRIN  IPUN IRCOR IWCOR
   1   300     0     0     0     0     0
   XALPHA      XLATTER      RNUC
  0.70000000  0.00000000  0.00000000 Point Charge
   XN   XL   XJ      XE          XZ      XDELL
  1.0  0.0  0.5      -1.000       1.000     0.00000
 ICORP=  0  NPCL=  0  DEMP=0.00  PEPS=0.000000
 R(1)=  0.1000000E-08 D=  0.1005080E+01 RNUC=  0.0000000E+00
 converged at cycle   32  DENSITY AVERAGING    0.2400
  MAXIMUM ERROR IN R.V(R) IS   0.79874357E-05
 Q,EY,EV,EZ,ESUM,ETOT,RHO  0.100000E+01 -0.266614E+00 -0.619969E+00 -0.910779E+00 -0.203940E+00 -0.415998E+00  0.337036E-17


 DIRAC CALCULATION
1                    HYDROGEN ATOM RELATIVISTIC, Point Nuc, A and c from libtc


 EXCHANGE COEFFICIENT=  0.7000000           TAIL CORRECTION=  0.           NUCLEAR RADIUS=  0.000E+00
0                       ORBITAL    N    L    J     ELECTRONS     EIGENVALUE                DELTA OF EIGENV.

                          1S1/2  1.0  0.0  0.5     1.000       -0.2039397E+00                 0.2720093E-06


                                        NUCLEAR CHARGE=    1.000000
                            INTEGRAL OF CHARGE DENSITY=    1.000000
                           SUM OF THE ORBITAL ENERGIES=     -0.2039
                                          TOTAL ENERGY=     -0.4160
                                        KINETIC ENERGY=      0.4160
                             NUCLEAR ATTRACTION ENERGY=     -0.9108
                             ELECTRON REPULSION ENERGY=      0.2787
                                       EXCHANGE ENERGY=     -0.2000

 *******************************************************************************

                             D I R A C   E X I T
 NORMAL TERMINATION


 =================
 Timing Statistics
 =================
  
 Total Used :                     CPU=        0.07      System=        0.02     Elapsed=        0.15

 Calls  Section                     ( Mean, Percentage )
 ---------------------------------------------------------------------------------------------------
     2  ><      ................      0.00    0.00             0.00    0.00             0.00    0.00
     1  EXIT PROCEDURE .........      0.07  100.00             0.02  100.00             0.15  100.00


 Currently Open Files (EXIT00)
 ====================

 Unit    Access Format  Status   Type       Ident (file)
 -------------------------------------------------------
   3      SEQ    FORM   TRANSP  NORMAL      LOGFILE
                                          ( logfile )


 Buffered I/O statistics
 =======================
 Memory available:                     67108864
 Number of records fitting in memory:     16131
 Input : 100.0% of                            0  *4k bytes
 Output: 100.0% of                            0  *4k bytes
 Records from serial files evicted:           0
                    others evicted:           0
 Hash table lookups:          0 with          0 conflicts (100.00%)
 
Create H   file=TZ2P-H
XC
  hybrid OPBE0
End
relativistic ZORA
Corepotentials t12.rel
End

 *******************************************************************************
 *                                                                             *
 *  -------------------------------------                                      *
 *   Amsterdam Density Functional  (ADF)         2018                          *
 *  -------------------------------------                                      *
 *                                               r69431 2018-10-05             *
 *                                                                             *
 *                                                                             *
 *                              =================                              *
 *                              |               |                              *
 *                              |     A D F     |                              *
 *                              |               |                              *
 *                              =================                              *
 *                                                                             *
 *                                                                             *
 *   Online information and documentation:  https://www.scm.com/support/       *
 *   E-mail:  support@scm.com   info@scm.com                                   *
 *                                                                             *
 *   Scientific publications using ADF results must be properly referenced     *
 *   See the User Manuals (or the web site) for recommended citations          *
 *   The terms and conditions of the End User License Agreement apply to       *
 *   the use of ADF, https://www.scm.com/license-terms/                        *
 *                                                                             *
 **********************  x86_64_linux_intel / intelmpi  ************************
 
 Licensed to: Dr. Steinar Henden / Computer Centre University of Troms? / Troms? / NO
 SCM User ID: u7207
  
 ADF 2018  RunTime: Mar15-2020 14:15:22  Nodes: 1  Procs: 1

 Temporary files are created in /global/work/conradj/2162976/kid_0.764288833

 Hydrogen (TZ2P)


 ===========================
 A T T A C H E D   F I L E S
 ===========================
  
 CREATE - Data File:    TZ2P-H
                        Hydrogen (TZ2P)
 Core Potentials:
         file : t12.rel


 ===============================
 M O D E L   P A R A M E T E R S
 ===============================
  
 DENSITY FUNCTIONAL POTENTIAL (scf)
    Hybrid:                            OPBE0                                   == Not Default ==

 SPIN  (restricted / unrestr.)
    Molecule:                          Restricted                               

 OTHER ASPECTS
    Relativistic Corrections:          scalar (ZORA,MAPA)                      == Not Default ==

    Nuclear Charge Density Model:      Point Charge Nuclei                      
    Core Treatment:                    Frozen Orbital(s)                        

    Hyperfine or Zeeman Interaction:   ---                                      


 =====================================
 S Y M M E T R Y ,   E L E C T R O N S
 =====================================
  
 Symmetry: ATOM

 Irreducible Representations, including subspecies
 -------------------------------------------------
 S
 P:x  P:y  P:z
 D:z2  D:x2-y2  D:xy  D:xz  D:yz
 F:z3  F:z  F:xyz  F:z2x  F:z2y  F:x  F:y


 Configuration of Valence Electrons
 ==================================

          Occupation Numbers
          -------------------------------------------------
 S        1
 P        0
 D        0
 F        0
          -------------------------------------------------

 Total:   1

 Net Charge: 0 (Nuclei minus Electrons)

 Preset values for MO occupations will be applied through SCF cycle no. 1000000
 Thereafter, the program will assign electrons to MOs that are spatially
 similar to the occupied MOs in a "reference" cycle ("KeepOrbitals").
 The reference cycle is always the PREVIOUS cycle: it will evolve with
 the SCF procedure.


 ================================
 (Slater-type)  F U N C T I O N S  ***  (Basis and Fit)  ***
 ================================
  

 Atom Type    1  (H)
 ==============

 Valence Basis Sets:   5
 -----------------------
   1 S    0.690000
   1 S    0.920000
   1 S    1.580000
   2 P    1.250000
   3 D    2.500000

 Charge Fitting Sets (for the computation of the Coulomb Potential):  11
 -----------------------------------------------------------------------
   1 S    3.160000
   1 S    2.090000
   1 S    1.380000
   2 S    1.500000
   2 P    4.000000
   2 P    2.650000
   2 P    1.750000
   3 D    4.000000
   3 D    2.500000
   4 F    3.000000
   5 G    4.000000


 BAS: List of all Elementary Cartesian Basis Functions
 =====================================================

 The numbering in the list below (to the right of the function characteristics) is referred
 to in print-outs of MO eigenvectors and Mulliken populations in the BAS representation
 (as contrasted to the SFO representation).

 Notes:
 1. The functions are characterized by a polynomial prefactor (powers of x,y,z and r) and
    an exponential decay factor alpha.
 2. Since the basis sets are specific for an atom TYPE, the individual functions occur on
    all atoms of that type.
 3. The word 'Core' in the left margin signals that it is a Core Function (CF) : not a
    degree of freedom in the valence set, but only used to ensure orthogonalization of
    the other valence basis functions on the frozen Core Orbitals.


 (power of) X  Y  Z  R     Alpha  on Atom
            ==========     =====     ==========

 H                                    1
                                  ---------------------------------------------------------------------------
            0  0  0  0     0.690      1
            0  0  0  0     0.920      2
            0  0  0  0     1.580      3
            1  0  0  0     1.250      4
            0  1  0  0     1.250      5
            0  0  1  0     1.250      6
            2  0  0  0     2.500      7
            1  1  0  0     2.500      8
            1  0  1  0     2.500      9
            0  2  0  0     2.500     10
            0  1  1  0     2.500     11
            0  0  2  0     2.500     12

 Total number of charge fitting functions (nprimf)        50
 Total number of Cartesian basis functions (naos)         12
 Total number of Cartesian core functions  (ncos)          0


 BAS: List of all Elementary Cartesian Basis Functions
 =====================================================

 The numbering in the list below (to the right of the function characteristics) is referred
 to in print-outs of MO eigenvectors and Mulliken populations in the BAS representation
 (as contrasted to the SFO representation).

 Notes:
 1. The functions are characterized by a polynomial prefactor (powers of x,y,z and r) and
    an exponential decay factor alpha.
 2. Since the basis sets are specific for an atom TYPE, the individual functions occur on
    all atoms of that type.
 3. The word 'Core' in the left margin signals that it is a Core Function (CF) : not a
    degree of freedom in the valence set, but only used to ensure orthogonalization of
    the other valence basis functions on the frozen Core Orbitals.


 (power of) X  Y  Z  R     Alpha  on Atom
            ==========     =====     ==========

 H                                    1
                                  ---------------------------------------------------------------------------
            0  0  0  0     0.690      1
            0  0  0  0     0.920      2
            0  0  0  0     1.580      3
            1  0  0  0     1.250      4
            0  1  0  0     1.250      5
            0  0  1  0     1.250      6
            2  0  0  0     2.500      7
            1  1  0  0     2.500      8
            1  0  1  0     2.500      9
            0  2  0  0     2.500     10
            0  1  1  0     2.500     11
            0  0  2  0     2.500     12
1
 ***************************************************************************************************


                                              ***********************
                                              *  T E C H N I C A L  *
                                              ***********************
  


 =============================================================
 P A R A L L E L I Z A T I O N  and  V E C T O R I Z A T I O N
 =============================================================
  
 Nr of parallel processes:                                1
 Maximum vector length in NumInt loops:                 128

 IO buffersize (Mb):                                     64.000000


 =====================
 S C F   U P D A T E S
 =====================
  
 Max. nr. of cycles:                               300
 Convergence criterion:                              0.0000000100
   secondary criterion:                              0.0000000100

 Mix parameter (when DIIS does not apply):           0.2000000000
 Special mix parameter for the first cycle:          1.0000000000
 Mixed ADIIS+DIIS will be used
    Max number of expansion vectors:                10
    Pure ADIIS when Max([F,P]) is above              0.1000000000
    Pure DIIS when Max([F,P]) is below               0.0010000000
 Automatic ElectronSmearing (in case of problematic SCF convergence) disabled


 =================
 P R E C I S I O N  ***  (General: NumInt, NeglectFunctionTails, ...)  ***
 =================
  

 NumInt:           Target precision:                12.0000000000
 -------           Initial precision:               10.0000000000
                   Min. precision (optimization):   10.0000000000

 Neglect Functions:          Basis functions:        0.1000000000E-13
 ------------------          Fit functions:          0.1000000000E-13


 ===========================
 L I N E A R   S C A L I N G
 ===========================
  

 Cut-off radii density fit:                        0.1000000000E-97
 Overlap cut-off criterion AO matrix elements:     0.1000000000E-97
 Cut-offs for Coulomb potential and fitted density:0.1000000000E-97
 Cut-off criterion for Coulomb multipole terms:    0.1000000000E-97
 Progressive Convergence parameter:                 0.000000000    
1
 ***************************************************************************************************


                                            ***************************
                                            *  C O M P U T A T I O N  *
                                            ***************************
  

 Number of elements of the density matrix on this node (used, total):        78        78


 ===========================================
 Numerical Integration : Fuzzy Cells (Becke)
 ===========================================
  
 Becke grid quality: VERYGOOD       
  
 Lebedev angular grid order:             min:  13 max:  41
 Nr. of radial points:                   min:  64 max:  64

 Total nr. of points:         64
 Nr. of blocks:                1
 Block length:                64
 Nr. of dummy points:          0


 Test of Precision of the Numerical Integration Grid
 ===================================================

 Integral of the Total Core Density:                   0.00000000000000


 ========================
 Density Fitting (zlmFit)
 ========================
  
 ZlmFit Fit Quality: VERYGOOD       
  
 Max L-expansion:                        min:   0 max:   0
 Nr. of radial interpolation points:     min: 130 max: 130


 ======================
 RI Hartree-Fock Scheme
 ======================
  
 Fit Set Quality     : NORMAL
 Integration Quality : NORMAL
 Threshold Quality   : NORMAL
 Response Quality    : DEFAULT
 Is Range Separated  :  F
 
 RIHartreeFock Dependency: number of modified vectors:           0


 =====
 S C F  ***  ScaSCF  ***
 =====
  

 CYCLE    1
 SCF Error: norm([F,P])=      0.000000000000, max([F,P])=      0.000000000000
 orbitals (Q,E):
 ---------------
 S :1...3            ( 1.00    -0.5000)  ( 0.00    -0.0900)  ( 0.00     1.2936)
 P :1...1            ( 0.00     0.1562)
 D :1...1            ( 0.00     2.2914)

 CYCLE    2
 SCF Error: norm([F,P])=      0.043509191794, max([F,P])=      0.043367412006
 orbitals (Q,E):
 ---------------
 S :1...2            ( 1.00    -0.2224)  ( 0.00     0.1168)
 P :1...1            ( 0.00     0.4642)
 D :1...1            ( 0.00     2.6457)

 CYCLE    3
  SDIIS (wt  0.000):  0.1117  0.8883
 A-DIIS (wt  1.000):  0.0000  1.0000
  DIIS coefficients:  0.0000  1.0000
 SCF Error: norm([F,P])=      0.005484740064, max([F,P])=      0.005457652010
 orbitals (Q,E):
 ---------------
 S :1...2            ( 1.00    -0.2437)  ( 0.00     0.1081)
 P :1...1            ( 0.00     0.4444)
 D :1...1            ( 0.00     2.6201)

 CYCLE    4
  SDIIS (wt  1.000):  0.0997  0.9003
  DIIS coefficients:  0.0997  0.9003
 SCF Error: norm([F,P])=      0.000610058931, max([F,P])=      0.000609781974
 orbitals (Q,E):
 ---------------
 S :1...2            ( 1.00    -0.2414)  ( 0.00     0.1090)
 P :1...1            ( 0.00     0.4466)
 D :1...1            ( 0.00     2.6229)

 CYCLE    5
  SDIIS (wt  1.000):  0.0130  0.9870
  DIIS coefficients:  0.0130  0.9870
 SCF Error: norm([F,P])=      0.000010279793, max([F,P])=      0.000008001636
 orbitals (Q,E):
 ---------------
 S :1...2            ( 1.00    -0.2414)  ( 0.00     0.1090)
 P :1...1            ( 0.00     0.4466)
 D :1...1            ( 0.00     2.6229)

 CYCLE    6
  SDIIS (wt  1.000): -0.1080  1.1080
  DIIS coefficients: -0.1080  1.1080
 SCF Error: norm([F,P])=      0.000001002927, max([F,P])=      0.000000754337
 orbitals (Q,E):
 ---------------
 S :1...2            ( 1.00    -0.2414)  ( 0.00     0.1090)
 P :1...1            ( 0.00     0.4466)
 D :1...1            ( 0.00     2.6229)

 CYCLE    7
  SDIIS (wt  1.000): -0.0084  1.0084
  DIIS coefficients: -0.0084  1.0084
 SCF Error: norm([F,P])=      0.000000008595, max([F,P])=      0.000000007659
 orbitals (Q,E):
 ---------------
 S :1...2            ( 1.00    -0.2414)  ( 0.00     0.1090)
 P :1...1            ( 0.00     0.4466)
 D :1...1            ( 0.00     2.6229)

 SCF CONVERGED

 CYCLE    8
1
 ***************************************************************************************************


                                                *******************
                                                *  R E S U L T S  *
                                                *******************
  
  
 Hartree-Fock exchange energy:  -0.142258303899566     
 *** Setting up for NEW gradients in Focky
 *** Using FIT density in Focky

 Scaled ZORA Orbital Energies, per Irrep and Spin:
 =================================================
                        Occup              E (au)              E (eV)       Diff (eV) with prev. cycle
                        -----      --------------------        ------       --------------------------
 S
               1        1.000     -0.24140682881639E+00        -6.569               2.71E-08
               2        0.000      0.10896060401774E+00         2.965
               3        0.000      0.16136801656120E+01        43.910
 P
               1        0.000      0.44662565295576E+00        12.153
 D
               1        0.000      0.26229279037763E+01        71.373


 Partially Occupied:
               1 S                -0.24140682881639E+00
  
 LUMO :        2 S                 0.10896060401774E+00
  


 Orbital Energies, all Irreps
 ========================================

 Irrep        no.  (spin)   Occup              E (au)                E (eV)
 ---------------------------------------------------------------------------
 S             1             1.00       -0.24140682881639E+00        -6.5690
 S             2             0.00        0.10896060401774E+00         2.9650
 P             1             0.00        0.44662565295576E+00        12.1533
 S             3             0.00        0.16136801656120E+01        43.9105
 D             1             0.00        0.26229279037763E+01        71.3735


 All Electron Calculation, thus no Orbital Energies of the Core Orbitals are calculated


 =======================================
 M U L L I K E N   P O P U L A T I O N S
 =======================================
  
 The survey below gives for each atom:
 a) the total charge (Z minus electrons)
 b) the net spin polarization (nr of electrons spin-A minus spin-B)
 c) for each spin the atomic electron valence density (integrated) per L-value.

 Atom              Charge    Spin density          S         P         D         F
 ----              ------    ------------       ------    ------    ------    ------
 1 H               0.0000                       1.0000    0.0000    0.0000    0.0000

 Populations of individual BAS functions
 ----------------------------------------
 1 H            0.2264  0.6865  0.0871  0.0000  0.0000  0.0000  0.0000  0.0000  0.0000  0.0000
                0.0000  0.0000

 Gross Charges per Atom (Z minus electrons)
 ==========================================
             0.0000
 Net Total:  0.00000000


 =======================================================================
 Electrostatic potential at the Nuclei due to electrons and other nuclei
 =======================================================================
  
         Atom                  Potential
         ----                  ---------
     1)   H                   0.92540912
 
 
 ========================
 No memory problems found
 ========================
 
 Maximum number of active allocate calls:         388
 
 *******************************************************************************

                             A D F   E X I T
 NORMAL TERMINATION


 =================
 Timing Statistics
 =================
  
 Total Used :                     CPU=        0.50      System=        0.10     Elapsed=        6.80

 Calls  Section                     ( Mean, Percentage )
 ---------------------------------------------------------------------------------------------------
     3  ><      ................      0.00    1.01             0.00    1.91             0.01    0.63
     1  INIT    ................      0.04    8.27             0.01   12.38             4.90   71.96
     1  GEOMET  ................      0.01    3.02             0.03   33.33             0.30    4.45
     1  INPUTA  ................      0.00    0.81             0.00    0.00             0.02    0.34
     1  MAINSY  ................      0.01    2.82             0.01    7.62             0.07    0.97
     1  SYMFIT  ................      0.00    0.00             0.00    2.86             0.04    0.60
     1  CORORT  ................      0.00    0.00             0.00    0.95             0.00    0.04
     1  SYMORB  ................      0.00    0.20             0.00    0.00             0.01    0.21
     1  FITINT  ................      0.01    1.81             0.00    4.76             0.04    0.66
     1  CLSMAT  ................      0.00    0.20             0.00    0.00             0.00    0.04
     1  ORTHON  ................      0.01    1.21             0.00    1.91             0.46    6.80
     1  GENPT   ................      0.02    3.23             0.00    0.95             0.03    0.45
     1  PTBAS   ................      0.00    1.01             0.00    1.90             0.04    0.63
     8  FOCKY   ................      0.04   62.30             0.00   18.10             0.07    8.23
     8  FOCKTR  ................      0.00    1.01             0.00    0.00             0.00    0.08
     8  SDIIS   ................      0.00    4.84             0.00    5.72             0.02    1.81
     1  COREPS  ................      0.02    3.43             0.00    1.90             0.06    0.89
     1  POPAN   ................      0.01    1.41             0.00    0.95             0.03    0.44
     1  DEBYE   ................      0.00    0.20             0.00    1.91             0.01    0.17
     1  EXIT PROCEDURE .........      0.02    3.23             0.00    2.86             0.04    0.59


 Currently Open Files (EXIT00)
 ====================

 Unit    Access Format  Status   Type       Ident (file)
 -------------------------------------------------------
   3      SEQ    FORM   TRANSP  NORMAL      LOGFILE
                                          ( logfile )


 Buffered I/O statistics
 =======================
 Memory available:                     67108864
 Number of records fitting in memory:     16131
 Input :   0.1% of                        22625  *4k bytes
 Output:  20.2% of                          997  *4k bytes
 Records from serial files evicted:           0
                    others evicted:           0
 Hash table lookups:      45474 with          0 conflicts (  0.00%)

 ***************************************************************************************************
 (LOGFILE)
 <Mar15-2020> <14:15:17>  DIRAC 2018  RunTime: Mar15-2020 14:15:17  Nodes: 1  Procs: 1
 <Mar15-2020> <14:15:17>  NORMAL TERMINATION
 <Mar15-2020> <14:15:17>  END
 <Mar15-2020> <14:15:22>  ADF 2018  RunTime: Mar15-2020 14:15:22  Nodes: 1  Procs: 1
 <Mar15-2020> <14:15:22>  Hydrogen (TZ2P)
 <Mar15-2020> <14:15:22>  RunType   : CREATE
 <Mar15-2020> <14:15:23>  Net Charge: 0 (Nuclei minus Electrons)
 <Mar15-2020> <14:15:23>  Symmetry  : ATOM
  Coordinates
    Atom         X           Y           Z   (Angstrom)
    1.H         0.000000    0.000000    0.000000
 <Mar15-2020> <14:15:23>  >>>> CORORT
 <Mar15-2020> <14:15:23>  >>>> FITINT
 <Mar15-2020> <14:15:23>  >>>> CLSMAT
 <Mar15-2020> <14:15:23>  >>>> ORTHON
 <Mar15-2020> <14:15:23>  >>>> GENPT
 <Mar15-2020> <14:15:23>  Block Length=  64
 <Mar15-2020> <14:15:23>  >>>> PTBAS
 <Mar15-2020> <14:15:23>  >>>> CYCLE
 <Mar15-2020> <14:15:24>  CalcFitR12Fit
 <Mar15-2020> <14:15:24>  CalcFitCoeff
 <Mar15-2020> <14:15:24>              |Error|         MaxErr       Wt(A-DIIS)
 <Mar15-2020> <14:15:24>      1      0.00000000      0.00000000
 <Mar15-2020> <14:15:24>      2      0.04350919      0.04336741
 <Mar15-2020> <14:15:24>      3      0.00548474      0.00545765    100.0
 <Mar15-2020> <14:15:24>      4      0.00061006      0.00060978      0.0
 <Mar15-2020> <14:15:24>      5      0.00001028      0.00000800      0.0
 <Mar15-2020> <14:15:24>      6      0.00000100      0.00000075      0.0
 <Mar15-2020> <14:15:24>      7      0.00000001      0.00000001      0.0
 <Mar15-2020> <14:15:24>  SCF converged
 <Mar15-2020> <14:15:24>      8      0.00000000      0.00000000      0.0
 <Mar15-2020> <14:15:24>  >>>> POPAN
 <Mar15-2020> <14:15:24>  >>>> DEBYE
 <Mar15-2020> <14:15:24>  NORMAL TERMINATION
 <Mar15-2020> <14:15:24>  END

 *******************************************************************************
 *                                                                             *
 *  -------------------------------------                                      *
 *   Amsterdam Density Functional  (ADF)         2018                          *
 *  -------------------------------------                                      *
 *                                               r69431 2018-10-05             *
 *                                                                             *
 *                                                                             *
 *                            =====================                            *
 *                            |                   |                            *
 *                            |     D I R A C     |                            *
 *                            |                   |                            *
 *                            =====================                            *
 *                                                                             *
 *                                                                             *
 *   Online information and documentation:  https://www.scm.com/support/       *
 *   E-mail:  support@scm.com   info@scm.com                                   *
 *                                                                             *
 *   Scientific publications using ADF results must be properly referenced     *
 *   See the User Manuals (or the web site) for recommended citations          *
 *   The terms and conditions of the End User License Agreement apply to       *
 *   the use of ADF, https://www.scm.com/license-terms/                        *
 *                                                                             *
 **********************  x86_64_linux_intel / intelmpi  ************************
 
 Licensed to: Dr. Steinar Henden / Computer Centre University of Troms? / Troms? / NO
 SCM User ID: u7207
  
 DIRAC 2018  RunTime: Mar15-2020 14:15:24  Nodes: 1  Procs: 1

 Temporary files are created in /global/work/conradj/2162976/kid_0.241354890

1
 CARBON ATOM all electron RELATIVISTIC, Point Nuc, A and c fr
 N J RN H ZN XION ANUC CLIGHT
 5000    4100.00000000197.36710137  6.00000000  0.00000000   12.000000  0.1370360E+03
  PH   PHI     EPS        DEL        DELRVR
  0.30  0.30     2500.00  0.00001000  0.00001000
 IDIRC  NC1  NDEBU NPRIN  IPUN IRCOR IWCOR
   1   300     0     0     0     0     0
   XALPHA      XLATTER      RNUC
  0.70000000  0.00000000  0.00000000 Point Charge
   XN   XL   XJ      XE          XZ      XDELL
  1.0  0.0  0.5      -5.000       2.000     0.00000
  2.0  0.0  0.5      -1.000       2.000     0.00000
  2.0  1.0  0.5      -1.000       2.000     0.00000
  2.0  1.0  1.5      -1.000       0.000     0.00000
 ICORP=  0  NPCL=  0  DEMP=0.00  PEPS=0.000000
 R(1)=  0.1000000E-08 D=  0.1005080E+01 RNUC=  0.0000000E+00
 converged at cycle   26  DENSITY AVERAGING    0.3000
  MAXIMUM ERROR IN R.V(R) IS   0.55010513E-05
 Q,EY,EV,EZ,ESUM,ETOT,RHO  0.600000E+01 -0.610129E+01 -0.585189E+02 -0.876464E+02 -0.211985E+02 -0.372876E+02  0.164808E-14


 DIRAC CALCULATION
1                    CARBON ATOM all electron RELATIVISTIC, Point Nuc, A and c from libtc


 EXCHANGE COEFFICIENT=  0.7000000           TAIL CORRECTION=  0.           NUCLEAR RADIUS=  0.000E+00
0                       ORBITAL    N    L    J     ELECTRONS     EIGENVALUE                DELTA OF EIGENV.

                          1S1/2  1.0  0.0  0.5     2.000       -0.9959611E+01                 0.1355092E-04
                          2S1/2  2.0  0.0  0.5     2.000       -0.4708542E+00                 0.1106918E-05
                          2P1/2  2.0  1.0  0.5     2.000       -0.1687896E+00                 0.8770186E-06
                          2P3/2  2.0  1.0  1.5     0.000       -0.1684646E+00                 0.8770830E-06


                                        NUCLEAR CHARGE=    6.000000
                            INTEGRAL OF CHARGE DENSITY=    6.000000
                           SUM OF THE ORBITAL ENERGIES=    -21.1985
                                          TOTAL ENERGY=    -37.2876
                                        KINETIC ENERGY=     37.3204
                             NUCLEAR ATTRACTION ENERGY=    -87.6464
                             ELECTRON REPULSION ENERGY=     17.6144
                                       EXCHANGE ENERGY=     -4.5760

 *******************************************************************************

                             D I R A C   E X I T
 NORMAL TERMINATION


 =================
 Timing Statistics
 =================
  
 Total Used :                     CPU=        0.11      System=        0.02     Elapsed=        0.18

 Calls  Section                     ( Mean, Percentage )
 ---------------------------------------------------------------------------------------------------
     2  ><      ................      0.00    0.00             0.00    0.00             0.00    0.00
     1  EXIT PROCEDURE .........      0.11  100.00             0.02  100.00             0.18  100.00


 Currently Open Files (EXIT00)
 ====================

 Unit    Access Format  Status   Type       Ident (file)
 -------------------------------------------------------
   3      SEQ    FORM   TRANSP  NORMAL      LOGFILE
                                          ( logfile )


 Buffered I/O statistics
 =======================
 Memory available:                     67108864
 Number of records fitting in memory:     16131
 Input : 100.0% of                            0  *4k bytes
 Output: 100.0% of                            0  *4k bytes
 Records from serial files evicted:           0
                    others evicted:           0
 Hash table lookups:          0 with          0 conflicts (100.00%)
 
Create C   file=TZ2P-C
XC
  hybrid OPBE0
End
relativistic ZORA
Corepotentials t12.rel
End

 *******************************************************************************
 *                                                                             *
 *  -------------------------------------                                      *
 *   Amsterdam Density Functional  (ADF)         2018                          *
 *  -------------------------------------                                      *
 *                                               r69431 2018-10-05             *
 *                                                                             *
 *                                                                             *
 *                              =================                              *
 *                              |               |                              *
 *                              |     A D F     |                              *
 *                              |               |                              *
 *                              =================                              *
 *                                                                             *
 *                                                                             *
 *   Online information and documentation:  https://www.scm.com/support/       *
 *   E-mail:  support@scm.com   info@scm.com                                   *
 *                                                                             *
 *   Scientific publications using ADF results must be properly referenced     *
 *   See the User Manuals (or the web site) for recommended citations          *
 *   The terms and conditions of the End User License Agreement apply to       *
 *   the use of ADF, https://www.scm.com/license-terms/                        *
 *                                                                             *
 **********************  x86_64_linux_intel / intelmpi  ************************
 
 Licensed to: Dr. Steinar Henden / Computer Centre University of Troms? / Troms? / NO
 SCM User ID: u7207
  
 ADF 2018  RunTime: Mar15-2020 14:15:25  Nodes: 1  Procs: 1

 Temporary files are created in /global/work/conradj/2162976/kid_0.56829418

 Carbon (TZ2P)


 ===========================
 A T T A C H E D   F I L E S
 ===========================
  
 CREATE - Data File:    TZ2P-C
                        Carbon (TZ2P)
 Core Potentials:
         file : t12.rel


 ===============================
 M O D E L   P A R A M E T E R S
 ===============================
  
 DENSITY FUNCTIONAL POTENTIAL (scf)
    Hybrid:                            OPBE0                                   == Not Default ==

 SPIN  (restricted / unrestr.)
    Molecule:                          Restricted                               

 OTHER ASPECTS
    Relativistic Corrections:          scalar (ZORA,MAPA)                      == Not Default ==

    Nuclear Charge Density Model:      Point Charge Nuclei                      
    Core Treatment:                    Frozen Orbital(s)                        

    Hyperfine or Zeeman Interaction:   ---                                      


 =====================================
 S Y M M E T R Y ,   E L E C T R O N S
 =====================================
  
 Symmetry: ATOM

 Irreducible Representations, including subspecies
 -------------------------------------------------
 S
 P:x  P:y  P:z
 D:z2  D:x2-y2  D:xy  D:xz  D:yz
 F:z3  F:z  F:xyz  F:z2x  F:z2y  F:x  F:y


 Configuration of Valence Electrons
 ==================================

          Occupation Numbers
          -------------------------------------------------
 S        2*2
 P        2
 D        0
 F        0
          -------------------------------------------------

 Total:   6

 Net Charge: 0 (Nuclei minus Electrons)

 Preset values for MO occupations will be applied through SCF cycle no. 1000000
 Thereafter, the program will assign electrons to MOs that are spatially
 similar to the occupied MOs in a "reference" cycle ("KeepOrbitals").
 The reference cycle is always the PREVIOUS cycle: it will evolve with
 the SCF procedure.


 ================================
 (Slater-type)  F U N C T I O N S  ***  (Basis and Fit)  ***
 ================================
  

 Atom Type    1  (C)
 ==============

 Valence Basis Sets:  10
 -----------------------
   1 S    7.680000
   1 S    5.000000
   2 S    1.280000
   2 S    2.100000
   2 S    4.600000
   2 P    0.820000
   2 P    1.480000
   2 P    2.940000
   3 D    2.200000
   4 F    3.300000

 Charge Fitting Sets (for the computation of the Coulomb Potential):  22
 -----------------------------------------------------------------------
   1 S   15.360000
   2 S   17.530000
   2 S   12.070000
   2 S    8.310000
   2 S    5.730000
   3 S    5.780000
   3 S    4.220000
   3 S    3.080000
   3 S    2.250000
   3 S    1.640000
   2 P    9.880000
   2 P    5.800000
   3 P    5.050000
   3 P    3.230000
   3 P    2.060000
   3 D    7.200000
   3 D    4.400000
   3 D    2.690000
   3 D    1.640000
   4 F    5.400000
   4 F    3.550000
   5 G    4.500000


 BAS: List of all Elementary Cartesian Basis Functions
 =====================================================

 The numbering in the list below (to the right of the function characteristics) is referred
 to in print-outs of MO eigenvectors and Mulliken populations in the BAS representation
 (as contrasted to the SFO representation).

 Notes:
 1. The functions are characterized by a polynomial prefactor (powers of x,y,z and r) and
    an exponential decay factor alpha.
 2. Since the basis sets are specific for an atom TYPE, the individual functions occur on
    all atoms of that type.
 3. The word 'Core' in the left margin signals that it is a Core Function (CF) : not a
    degree of freedom in the valence set, but only used to ensure orthogonalization of
    the other valence basis functions on the frozen Core Orbitals.


 (power of) X  Y  Z  R     Alpha  on Atom
            ==========     =====     ==========

 C                                    1
                                  ---------------------------------------------------------------------------
            0  0  0  0     7.680      1
            0  0  0  0     5.000      2
            0  0  0  1     1.280      3
            0  0  0  1     2.100      4
            0  0  0  1     4.600      5
            1  0  0  0     0.820      6
            0  1  0  0     0.820      7
            0  0  1  0     0.820      8
            1  0  0  0     1.480      9
            0  1  0  0     1.480     10
            0  0  1  0     1.480     11
            1  0  0  0     2.940     12
            0  1  0  0     2.940     13
            0  0  1  0     2.940     14
            2  0  0  0     2.200     15
            1  1  0  0     2.200     16
            1  0  1  0     2.200     17
            0  2  0  0     2.200     18
            0  1  1  0     2.200     19
            0  0  2  0     2.200     20
            3  0  0  0     3.300     21
            2  1  0  0     3.300     22
            2  0  1  0     3.300     23
            1  2  0  0     3.300     24
            1  1  1  0     3.300     25
            1  0  2  0     3.300     26
            0  3  0  0     3.300     27
            0  2  1  0     3.300     28
            0  1  2  0     3.300     29
            0  0  3  0     3.300     30

 Total number of charge fitting functions (nprimf)        84
 Total number of Cartesian basis functions (naos)         30
 Total number of Cartesian core functions  (ncos)          0


 BAS: List of all Elementary Cartesian Basis Functions
 =====================================================

 The numbering in the list below (to the right of the function characteristics) is referred
 to in print-outs of MO eigenvectors and Mulliken populations in the BAS representation
 (as contrasted to the SFO representation).

 Notes:
 1. The functions are characterized by a polynomial prefactor (powers of x,y,z and r) and
    an exponential decay factor alpha.
 2. Since the basis sets are specific for an atom TYPE, the individual functions occur on
    all atoms of that type.
 3. The word 'Core' in the left margin signals that it is a Core Function (CF) : not a
    degree of freedom in the valence set, but only used to ensure orthogonalization of
    the other valence basis functions on the frozen Core Orbitals.


 (power of) X  Y  Z  R     Alpha  on Atom
            ==========     =====     ==========

 C                                    1
                                  ---------------------------------------------------------------------------
            0  0  0  0     7.680      1
            0  0  0  0     5.000      2
            0  0  0  1     1.280      3
            0  0  0  1     2.100      4
            0  0  0  1     4.600      5
            1  0  0  0     0.820      6
            0  1  0  0     0.820      7
            0  0  1  0     0.820      8
            1  0  0  0     1.480      9
            0  1  0  0     1.480     10
            0  0  1  0     1.480     11
            1  0  0  0     2.940     12
            0  1  0  0     2.940     13
            0  0  1  0     2.940     14
            2  0  0  0     2.200     15
            1  1  0  0     2.200     16
            1  0  1  0     2.200     17
            0  2  0  0     2.200     18
            0  1  1  0     2.200     19
            0  0  2  0     2.200     20
            3  0  0  0     3.300     21
            2  1  0  0     3.300     22
            2  0  1  0     3.300     23
            1  2  0  0     3.300     24
            1  1  1  0     3.300     25
            1  0  2  0     3.300     26
            0  3  0  0     3.300     27
            0  2  1  0     3.300     28
            0  1  2  0     3.300     29
            0  0  3  0     3.300     30
1
 ***************************************************************************************************


                                              ***********************
                                              *  T E C H N I C A L  *
                                              ***********************
  


 =============================================================
 P A R A L L E L I Z A T I O N  and  V E C T O R I Z A T I O N
 =============================================================
  
 Nr of parallel processes:                                1
 Maximum vector length in NumInt loops:                 128

 IO buffersize (Mb):                                     64.000000


 =====================
 S C F   U P D A T E S
 =====================
  
 Max. nr. of cycles:                               300
 Convergence criterion:                              0.0000000100
   secondary criterion:                              0.0000000100

 Mix parameter (when DIIS does not apply):           0.2000000000
 Special mix parameter for the first cycle:          1.0000000000
 Mixed ADIIS+DIIS will be used
    Max number of expansion vectors:                10
    Pure ADIIS when Max([F,P]) is above              0.1000000000
    Pure DIIS when Max([F,P]) is below               0.0010000000
 Automatic ElectronSmearing (in case of problematic SCF convergence) disabled


 =================
 P R E C I S I O N  ***  (General: NumInt, NeglectFunctionTails, ...)  ***
 =================
  

 NumInt:           Target precision:                12.0000000000
 -------           Initial precision:               10.0000000000
                   Min. precision (optimization):   10.0000000000

 Neglect Functions:          Basis functions:        0.1000000000E-13
 ------------------          Fit functions:          0.1000000000E-13


 ===========================
 L I N E A R   S C A L I N G
 ===========================
  

 Cut-off radii density fit:                        0.1000000000E-97
 Overlap cut-off criterion AO matrix elements:     0.1000000000E-97
 Cut-offs for Coulomb potential and fitted density:0.1000000000E-97
 Cut-off criterion for Coulomb multipole terms:    0.1000000000E-97
 Progressive Convergence parameter:                 0.000000000    
1
 ***************************************************************************************************


                                            ***************************
                                            *  C O M P U T A T I O N  *
                                            ***************************
  

 Number of elements of the density matrix on this node (used, total):       465       465


 ===========================================
 Numerical Integration : Fuzzy Cells (Becke)
 ===========================================
  
 Becke grid quality: VERYGOOD       
  
 Lebedev angular grid order:             min:  13 max:  41
 Nr. of radial points:                   min:  72 max:  72

 Total nr. of points:         72
 Nr. of blocks:                1
 Block length:                72
 Nr. of dummy points:          0


 Test of Precision of the Numerical Integration Grid
 ===================================================

 Integral of the Total Core Density:                   0.00000000000000


 ========================
 Density Fitting (zlmFit)
 ========================
  
 ZlmFit Fit Quality: VERYGOOD       
  
 Max L-expansion:                        min:   0 max:   0
 Nr. of radial interpolation points:     min: 160 max: 160


 ======================
 RI Hartree-Fock Scheme
 ======================
  
 Fit Set Quality     : NORMAL
 Integration Quality : NORMAL
 Threshold Quality   : NORMAL
 Response Quality    : DEFAULT
 Is Range Separated  :  F
 
 RIHartreeFock Dependency: number of modified vectors:           0


 =====
 S C F  ***  ScaSCF  ***
 =====
  

 CYCLE    1
 SCF Error: norm([F,P])=      0.000000000000, max([F,P])=      0.000000000000
 orbitals (Q,E):
 ---------------
 S :1...5            ( 2.00   -18.0043)  ( 2.00    -4.4778)  ( 0.00    -1.9487)  ( 0.00     0.6764)
                     ( 0.00    42.5219)
 P :1...3            ( 2.00    -4.5000)  ( 0.00    -1.9811)  ( 0.00    -1.0851)
 D :1...1            ( 0.00    -1.9800)
 F :1...1            ( 0.00     0.4946)

 CYCLE    2
  SDIIS (wt  0.000):  1.0000  0.0000
 A-DIIS (wt  1.000):  0.0000  1.0000
  DIIS coefficients:  0.0000  1.0000
 SCF Error: norm([F,P])=      4.507405484554, max([F,P])=      3.309693677650
 orbitals (Q,E):
 ---------------
 S :1...3            ( 2.00    -8.1284)  ( 2.00    -0.0551)  ( 0.00     0.8127)
 P :1...2            ( 2.00     0.1467)  ( 0.00     0.6135)
 D :1...1            ( 0.00     1.8366)
 F :1...1            ( 0.00     4.7344)

 CYCLE    3
  SDIIS (wt  0.000):  0.1825  0.8175
 A-DIIS (wt  1.000):  0.0000  1.0000
  DIIS coefficients:  0.0000  1.0000
 SCF Error: norm([F,P])=      1.394150479012, max([F,P])=      1.129665063472
 orbitals (Q,E):
 ---------------
 S :1...3            ( 2.00   -11.6222)  ( 2.00    -1.0659)  ( 0.00     0.1028)
 P :1...2            ( 2.00    -0.6710)  ( 0.00     0.0139)
 D :1...1            ( 0.00     0.8245)
 F :1...1            ( 0.00     3.5535)

 CYCLE    4
  SDIIS (wt  0.000): -0.0661  0.2313  0.8347
 A-DIIS (wt  1.000):  0.0000  0.0703  0.9297
  DIIS coefficients:  0.0000  0.0703  0.9297
 SCF Error: norm([F,P])=      0.701171745702, max([F,P])=      0.557821335960
 orbitals (Q,E):
 ---------------
 S :1...3            ( 2.00    -9.9621)  ( 2.00    -0.4429)  ( 0.00     0.5090)
 P :1...2            ( 2.00    -0.0603)  ( 0.00     0.2714)
 D :1...1            ( 0.00     1.4363)
 F :1...1            ( 0.00     4.2543)

 CYCLE    5
  SDIIS (wt  0.000): -0.0165 -0.0783  0.2934  0.8013
 A-DIIS (wt  1.000):  0.0000  0.0000  0.0711  0.9289
  DIIS coefficients:  0.0000  0.0000  0.0711  0.9289
 SCF Error: norm([F,P])=      0.306435494545, max([F,P])=      0.245268725780
 orbitals (Q,E):
 ---------------
 S :1...3            ( 2.00   -10.6630)  ( 2.00    -0.6902)  ( 0.00     0.3548)
 P :1...2            ( 2.00    -0.2769)  ( 0.00     0.1670)
 D :1...1            ( 0.00     1.1934)
 F :1...1            ( 0.00     3.9742)

 CYCLE    6
  SDIIS (wt  0.000):  0.0031 -0.0138 -0.1074  0.2761  0.8420
 A-DIIS (wt  1.000):  0.0000  0.0000  0.0000  0.0636  0.9364
  DIIS coefficients:  0.0000  0.0000  0.0000  0.0636  0.9364
 SCF Error: norm([F,P])=      0.154093035545, max([F,P])=      0.121560548988
 orbitals (Q,E):
 ---------------
 S :1...3            ( 2.00   -10.2960)  ( 2.00    -0.5449)  ( 0.00     0.4520)
 P :1...2            ( 2.00    -0.1431)  ( 0.00     0.2251)
 D :1...1            ( 0.00     1.3367)
 F :1...1            ( 0.00     4.1386)

 CYCLE    7
  SDIIS (wt  0.392): -0.0001  0.0034 -0.0020 -0.1505  0.2113  0.9378
 A-DIIS (wt  0.608):  0.0000  0.0000  0.0000  0.0000  0.0927  0.9073
  DIIS coefficients: -0.0000  0.0013 -0.0008 -0.0591  0.1393  0.9192
 SCF Error: norm([F,P])=      0.077298866600, max([F,P])=      0.061144219201
 orbitals (Q,E):
 ---------------
 S :1...3            ( 2.00   -10.4493)  ( 2.00    -0.6020)  ( 0.00     0.4154)
 P :1...2            ( 2.00    -0.1944)  ( 0.00     0.2027)
 D :1...1            ( 0.00     1.2802)
 F :1...1            ( 0.00     4.0737)

 CYCLE    8
  SDIIS (wt  0.833): -0.0001  0.0003  0.0032 -0.0153 -0.0708  0.1953  0.8873
 A-DIIS (wt  0.167):  0.0000  0.0000  0.0000  0.0000  0.0000  0.0000  1.0000
  DIIS coefficients: -0.0001  0.0003  0.0027 -0.0127 -0.0590  0.1626  0.9062
 SCF Error: norm([F,P])=      0.022294550676, max([F,P])=      0.017580580581
 orbitals (Q,E):
 ---------------
 S :1...3            ( 2.00   -10.4109)  ( 2.00    -0.5869)  ( 0.00     0.4254)
 P :1...2            ( 2.00    -0.1806)  ( 0.00     0.2087)
 D :1...1            ( 0.00     1.2951)
 F :1...1            ( 0.00     4.0908)

 CYCLE    9
  SDIIS (wt  0.991): -0.0000  0.0000  0.0000 -0.0015  0.0070 -0.0115  1.0060
 A-DIIS (wt  0.009):  0.0000  0.0000  0.0000  0.0000  0.0000  0.0000  1.0000
  DIIS coefficients: -0.0000  0.0000  0.0000 -0.0015  0.0069 -0.0114  1.0059
 SCF Error: norm([F,P])=      0.002356460184, max([F,P])=      0.001862834696
 orbitals (Q,E):
 ---------------
 S :1...3            ( 2.00   -10.4146)  ( 2.00    -0.5884)  ( 0.00     0.4245)
 P :1...2            ( 2.00    -0.1819)  ( 0.00     0.2081)
 D :1...1            ( 0.00     1.2937)
 F :1...1            ( 0.00     4.0892)

 CYCLE   10
  SDIIS (wt  1.000):  0.0000 -0.0000  0.0000 -0.0000 -0.0028  0.0080  0.0139 -0.2957  1.2765
  DIIS coefficients:  0.0000 -0.0000  0.0000 -0.0000 -0.0028  0.0080  0.0139 -0.2957  1.2765
 SCF Error: norm([F,P])=      0.000012890264, max([F,P])=      0.000010191821
 orbitals (Q,E):
 ---------------
 S :1...3            ( 2.00   -10.4146)  ( 2.00    -0.5883)  ( 0.00     0.4245)
 P :1...2            ( 2.00    -0.1819)  ( 0.00     0.2081)
 D :1...1            ( 0.00     1.2937)
 F :1...1            ( 0.00     4.0892)

 CYCLE   11
  SDIIS (wt  1.000): -0.0000  0.0000  0.0001 -0.0002 -0.0005  0.0040  0.0859  0.9107
  DIIS coefficients: -0.0000  0.0000  0.0001 -0.0002 -0.0005  0.0040  0.0859  0.9107
 SCF Error: norm([F,P])=      0.000000547617, max([F,P])=      0.000000405507
 orbitals (Q,E):
 ---------------
 S :1...3            ( 2.00   -10.4146)  ( 2.00    -0.5883)  ( 0.00     0.4245)
 P :1...2            ( 2.00    -0.1819)  ( 0.00     0.2081)
 D :1...1            ( 0.00     1.2937)
 F :1...1            ( 0.00     4.0892)

 CYCLE   12
  SDIIS (wt  1.000):  0.0000  0.0000 -0.0010 -0.0025  1.0035
  DIIS coefficients:  0.0000  0.0000 -0.0010 -0.0025  1.0035
 SCF Error: norm([F,P])=      0.000000001384, max([F,P])=      0.000000000631
 orbitals (Q,E):
 ---------------
 S :1...3            ( 2.00   -10.4146)  ( 2.00    -0.5883)  ( 0.00     0.4245)
 P :1...2            ( 2.00    -0.1819)  ( 0.00     0.2081)
 D :1...1            ( 0.00     1.2937)
 F :1...1            ( 0.00     4.0892)

 SCF CONVERGED

 CYCLE   13
1
 ***************************************************************************************************


                                                *******************
                                                *  R E S U L T S  *
                                                *******************
  
  
 Hartree-Fock exchange energy:   -4.65447303686299     
 *** Setting up for NEW gradients in Focky
 *** Using FIT density in Focky

 Scaled ZORA Orbital Energies, per Irrep and Spin:
 =================================================
                        Occup              E (au)              E (eV)       Diff (eV) with prev. cycle
                        -----      --------------------        ------       --------------------------
 S
               1        2.000     -0.10414551986636E+02      -283.394              -4.85E-09
               2        2.000     -0.58834836366798E+00       -16.010              -2.80E-09
               3        0.000      0.42451379695357E+00        11.552
               4        0.000      0.55925819487707E+01       152.182
               5        0.000      0.50441329820114E+02      1372.578
 P
               1        2.000     -0.18191246107488E+00        -4.950              -2.46E-09
               2        0.000      0.20809815604782E+00         5.663
               3        0.000      0.21605073126582E+01        58.790
 D
               1        0.000      0.12937186343032E+01        35.204
 F
               1        0.000      0.40892021950101E+01       111.273


 Partially Occupied:
               1 P                -0.18191246107488E+00
  
 HOMO :        2 S                -0.58834836366798E+00
 LUMO :        2 P                 0.20809815604782E+00
  


 Orbital Energies, all Irreps
 ========================================

 Irrep        no.  (spin)   Occup              E (au)                E (eV)
 ---------------------------------------------------------------------------
 S             1             2.00       -0.10414551986636E+02      -283.3944
 S             2             2.00       -0.58834836366798E+00       -16.0098
 P             1             2.00       -0.18191246107488E+00        -4.9501
 P             2             0.00        0.20809815604782E+00         5.6626
 S             3             0.00        0.42451379695357E+00        11.5516
 D             1             0.00        0.12937186343032E+01        35.2039
 P             3             0.00        0.21605073126582E+01        58.7904
 F             1             0.00        0.40892021950101E+01       111.2729
 S             4             0.00        0.55925819487707E+01       152.1819
 S             5             0.00        0.50441329820114E+02      1372.5784


 All Electron Calculation, thus no Orbital Energies of the Core Orbitals are calculated


 =======================================
 M U L L I K E N   P O P U L A T I O N S
 =======================================
  
 The survey below gives for each atom:
 a) the total charge (Z minus electrons)
 b) the net spin polarization (nr of electrons spin-A minus spin-B)
 c) for each spin the atomic electron valence density (integrated) per L-value.

 Atom              Charge    Spin density          S         P         D         F
 ----              ------    ------------       ------    ------    ------    ------
 1 C              -0.0000                       4.0000    2.0000    0.0000    0.0000

 Populations of individual BAS functions
 ----------------------------------------
 1 C            0.4548  1.5848  0.8771  1.2010 -0.1177  0.1872  0.1872  0.1872  0.3926  0.3926
                0.3926  0.0869  0.0869  0.0869  0.0000  0.0000  0.0000  0.0000  0.0000  0.0000
                0.0000  0.0000  0.0000  0.0000  0.0000  0.0000  0.0000  0.0000  0.0000  0.0000

 Gross Charges per Atom (Z minus electrons)
 ==========================================
            -0.0000
 Net Total: -0.00000000


 =======================================================================
 Electrostatic potential at the Nuclei due to electrons and other nuclei
 =======================================================================
  
         Atom                  Potential
         ----                  ---------
     1)   C                  14.65188546
 
 
 ========================
 No memory problems found
 ========================
 
 Maximum number of active allocate calls:         486
 
 *******************************************************************************

                             A D F   E X I T
 NORMAL TERMINATION


 =================
 Timing Statistics
 =================
  
 Total Used :                     CPU=        0.81      System=        0.09     Elapsed=        1.45

 Calls  Section                     ( Mean, Percentage )
 ---------------------------------------------------------------------------------------------------
     3  ><      ................      0.00    0.49             0.00    1.14             0.00    0.51
     1  INIT    ................      0.04    4.94             0.01   11.36             0.52   36.05
     1  GEOMET  ................      0.02    2.47             0.02   23.86             0.05    3.60
     1  INPUTA  ................      0.00    0.37             0.00    1.14             0.01    0.36
     1  MAINSY  ................      0.01    1.85             0.00    4.55             0.02    1.64
     1  SYMFIT  ................      0.00    0.00             0.00    2.27             0.01    0.36
     1  CORORT  ................      0.00    0.25             0.00    0.00             0.00    0.16
     1  SYMORB  ................      0.00    0.12             0.00    0.00             0.00    0.31
     1  FITINT  ................      0.01    1.11             0.01    6.82             0.03    2.21
     1  CLSMAT  ................      0.00    0.25             0.00    0.00             0.00    0.20
     1  ORTHON  ................      0.01    0.74             0.00    1.14             0.01    0.56
     1  GENPT   ................      0.02    2.22             0.00    2.27             0.02    1.50
     1  PTBAS   ................      0.01    0.86             0.00    0.00             0.01    0.48
    13  FOCKY   ................      0.05   72.72             0.00   28.41             0.05   42.93
    13  FOCKTR  ................      0.00    1.23             0.00    1.14             0.00    0.77
    13  SDIIS   ................      0.00    4.44             0.00    7.95             0.00    3.77
     1  COREPS  ................      0.02    3.09             0.00    0.00             0.02    1.71
     1  POPAN   ................      0.00    0.62             0.00    3.41             0.01    0.67
     1  DEBYE   ................      0.00    0.00             0.00    3.41             0.00    0.27
     1  EXIT PROCEDURE .........      0.02    2.22             0.00    1.14             0.03    1.95


 Currently Open Files (EXIT00)
 ====================

 Unit    Access Format  Status   Type       Ident (file)
 -------------------------------------------------------
   3      SEQ    FORM   TRANSP  NORMAL      LOGFILE
                                          ( logfile )


 Buffered I/O statistics
 =======================
 Memory available:                     67108864
 Number of records fitting in memory:     16131
 Input :   0.1% of                        43926  *4k bytes
 Output:  12.7% of                         1808  *4k bytes
 Records from serial files evicted:           0
                    others evicted:           0
 Hash table lookups:      84771 with          0 conflicts (  0.00%)

 ***************************************************************************************************
 (LOGFILE)
 <Mar15-2020> <14:15:17>  DIRAC 2018  RunTime: Mar15-2020 14:15:17  Nodes: 1  Procs: 1
 <Mar15-2020> <14:15:17>  NORMAL TERMINATION
 <Mar15-2020> <14:15:17>  END
 <Mar15-2020> <14:15:22>  ADF 2018  RunTime: Mar15-2020 14:15:22  Nodes: 1  Procs: 1
 <Mar15-2020> <14:15:22>  Hydrogen (TZ2P)
 <Mar15-2020> <14:15:22>  RunType   : CREATE
 <Mar15-2020> <14:15:23>  Net Charge: 0 (Nuclei minus Electrons)
 <Mar15-2020> <14:15:23>  Symmetry  : ATOM
  Coordinates
    Atom         X           Y           Z   (Angstrom)
    1.H         0.000000    0.000000    0.000000
 <Mar15-2020> <14:15:23>  >>>> CORORT
 <Mar15-2020> <14:15:23>  >>>> FITINT
 <Mar15-2020> <14:15:23>  >>>> CLSMAT
 <Mar15-2020> <14:15:23>  >>>> ORTHON
 <Mar15-2020> <14:15:23>  >>>> GENPT
 <Mar15-2020> <14:15:23>  Block Length=  64
 <Mar15-2020> <14:15:23>  >>>> PTBAS
 <Mar15-2020> <14:15:23>  >>>> CYCLE
 <Mar15-2020> <14:15:24>  CalcFitR12Fit
 <Mar15-2020> <14:15:24>  CalcFitCoeff
 <Mar15-2020> <14:15:24>              |Error|         MaxErr       Wt(A-DIIS)
 <Mar15-2020> <14:15:24>      1      0.00000000      0.00000000
 <Mar15-2020> <14:15:24>      2      0.04350919      0.04336741
 <Mar15-2020> <14:15:24>      3      0.00548474      0.00545765    100.0
 <Mar15-2020> <14:15:24>      4      0.00061006      0.00060978      0.0
 <Mar15-2020> <14:15:24>      5      0.00001028      0.00000800      0.0
 <Mar15-2020> <14:15:24>      6      0.00000100      0.00000075      0.0
 <Mar15-2020> <14:15:24>      7      0.00000001      0.00000001      0.0
 <Mar15-2020> <14:15:24>  SCF converged
 <Mar15-2020> <14:15:24>      8      0.00000000      0.00000000      0.0
 <Mar15-2020> <14:15:24>  >>>> POPAN
 <Mar15-2020> <14:15:24>  >>>> DEBYE
 <Mar15-2020> <14:15:24>  NORMAL TERMINATION
 <Mar15-2020> <14:15:24>  END
 <Mar15-2020> <14:15:24>  DIRAC 2018  RunTime: Mar15-2020 14:15:24  Nodes: 1  Procs: 1
 <Mar15-2020> <14:15:25>  NORMAL TERMINATION
 <Mar15-2020> <14:15:25>  END
 <Mar15-2020> <14:15:25>  ADF 2018  RunTime: Mar15-2020 14:15:25  Nodes: 1  Procs: 1
 <Mar15-2020> <14:15:25>  Carbon (TZ2P)
 <Mar15-2020> <14:15:25>  RunType   : CREATE
 <Mar15-2020> <14:15:25>  Net Charge: 0 (Nuclei minus Electrons)
 <Mar15-2020> <14:15:25>  Symmetry  : ATOM
  Coordinates
    Atom         X           Y           Z   (Angstrom)
    1.C         0.000000    0.000000    0.000000
 <Mar15-2020> <14:15:25>  >>>> CORORT
 <Mar15-2020> <14:15:25>  >>>> FITINT
 <Mar15-2020> <14:15:25>  >>>> CLSMAT
 <Mar15-2020> <14:15:25>  >>>> ORTHON
 <Mar15-2020> <14:15:25>  >>>> GENPT
 <Mar15-2020> <14:15:25>  Block Length=  72
 <Mar15-2020> <14:15:25>  >>>> PTBAS
 <Mar15-2020> <14:15:25>  >>>> CYCLE
 <Mar15-2020> <14:15:26>  CalcFitR12Fit
 <Mar15-2020> <14:15:26>  CalcFitCoeff
 <Mar15-2020> <14:15:26>              |Error|         MaxErr       Wt(A-DIIS)
 <Mar15-2020> <14:15:26>      1      0.00000000      0.00000000
 <Mar15-2020> <14:15:26>      2      4.50740548      3.30969368    100.0
 <Mar15-2020> <14:15:26>      3      1.39415048      1.12966506    100.0
 <Mar15-2020> <14:15:26>      4      0.70117175      0.55782134    100.0
 <Mar15-2020> <14:15:26>      5      0.30643549      0.24526873    100.0
 <Mar15-2020> <14:15:26>      6      0.15409304      0.12156055    100.0
 <Mar15-2020> <14:15:26>      7      0.07729887      0.06114422     60.8
 <Mar15-2020> <14:15:26>      8      0.02229455      0.01758058     16.7
 <Mar15-2020> <14:15:26>      9      0.00235646      0.00186283      0.9
 <Mar15-2020> <14:15:26>     10      0.00001289      0.00001019      0.0
 <Mar15-2020> <14:15:26>     11      0.00000055      0.00000041      0.0
 <Mar15-2020> <14:15:26>     12      0.00000000      0.00000000      0.0
 <Mar15-2020> <14:15:26>  SCF converged
 <Mar15-2020> <14:15:26>     13      0.00000000      0.00000000      0.0
 <Mar15-2020> <14:15:26>  >>>> POPAN
 <Mar15-2020> <14:15:26>  >>>> DEBYE
 <Mar15-2020> <14:15:26>  NORMAL TERMINATION
 <Mar15-2020> <14:15:26>  END

 *******************************************************************************
 *                                                                             *
 *  -------------------------------------                                      *
 *   Amsterdam Density Functional  (ADF)         2018                          *
 *  -------------------------------------                                      *
 *                                               r69431 2018-10-05             *
 *                                                                             *
 *                                                                             *
 *                            =====================                            *
 *                            |                   |                            *
 *                            |     D I R A C     |                            *
 *                            |                   |                            *
 *                            =====================                            *
 *                                                                             *
 *                                                                             *
 *   Online information and documentation:  https://www.scm.com/support/       *
 *   E-mail:  support@scm.com   info@scm.com                                   *
 *                                                                             *
 *   Scientific publications using ADF results must be properly referenced     *
 *   See the User Manuals (or the web site) for recommended citations          *
 *   The terms and conditions of the End User License Agreement apply to       *
 *   the use of ADF, https://www.scm.com/license-terms/                        *
 *                                                                             *
 **********************  x86_64_linux_intel / intelmpi  ************************
 
 Licensed to: Dr. Steinar Henden / Computer Centre University of Troms? / Troms? / NO
 SCM User ID: u7207
  
 DIRAC 2018  RunTime: Mar15-2020 14:15:26  Nodes: 1  Procs: 1

 Temporary files are created in /global/work/conradj/2162976/kid_0.1689703343

1
 OXYGEN ATOM all electron RELATIVISTIC, Point Nuc, A and c fr
 N J RN H ZN XION ANUC CLIGHT
 5000    4100.00000000197.36710137  8.00000000  0.00000000   15.994914  0.1370360E+03
  PH   PHI     EPS        DEL        DELRVR
  0.30  0.30     2500.00  0.00001000  0.00001000
 IDIRC  NC1  NDEBU NPRIN  IPUN IRCOR IWCOR
   1   300     0     0     0     0     0
   XALPHA      XLATTER      RNUC
  0.70000000  0.00000000  0.00000000 Point Charge
   XN   XL   XJ      XE          XZ      XDELL
  1.0  0.0  0.5      -5.000       2.000     0.00000
  2.0  0.0  0.5      -1.000       2.000     0.00000
  2.0  1.0  0.5      -1.000       2.000     0.00000
  2.0  1.0  1.5      -1.000       2.000     0.00000
 ICORP=  0  NPCL=  0  DEMP=0.00  PEPS=0.000000
 R(1)=  0.1000000E-08 D=  0.1005080E+01 RNUC=  0.0000000E+00
 converged at cycle   28  DENSITY AVERAGING    0.2400
  MAXIMUM ERROR IN R.V(R) IS   0.81125670E-05
 Q,EY,EV,EZ,ESUM,ETOT,RHO  0.800000E+01 -0.101247E+02 -0.114961E+03 -0.177573E+03 -0.405053E+02 -0.743427E+02  0.414766E-14


 DIRAC CALCULATION
1                    OXYGEN ATOM all electron RELATIVISTIC, Point Nuc, A and c from libtc


 EXCHANGE COEFFICIENT=  0.7000000           TAIL CORRECTION=  0.           NUCLEAR RADIUS=  0.000E+00
0                       ORBITAL    N    L    J     ELECTRONS     EIGENVALUE                DELTA OF EIGENV.

                          1S1/2  1.0  0.0  0.5     2.000       -0.1880014E+02                 0.7264358E-06
                          2S1/2  2.0  0.0  0.5     2.000       -0.8412236E+00                 0.5932752E-05
                          2P1/2  2.0  1.0  0.5     2.000       -0.3063203E+00                 0.5998471E-05
                          2P3/2  2.0  1.0  1.5     2.000       -0.3049609E+00                 0.5986971E-05


                                        NUCLEAR CHARGE=    8.000000
                            INTEGRAL OF CHARGE DENSITY=    8.000000
                           SUM OF THE ORBITAL ENERGIES=    -40.5053
                                          TOTAL ENERGY=    -74.3427
                                        KINETIC ENERGY=     74.4552
                             NUCLEAR ATTRACTION ENERGY=   -177.5730
                             ELECTRON REPULSION ENERGY=     36.3686
                                       EXCHANGE ENERGY=     -7.5935

 *******************************************************************************

                             D I R A C   E X I T
 NORMAL TERMINATION


 =================
 Timing Statistics
 =================
  
 Total Used :                     CPU=        0.12      System=        0.02     Elapsed=        0.18

 Calls  Section                     ( Mean, Percentage )
 ---------------------------------------------------------------------------------------------------
     2  ><      ................      0.00    0.00             0.00    0.00             0.00    0.00
     1  EXIT PROCEDURE .........      0.12  100.00             0.02  100.00             0.18  100.00


 Currently Open Files (EXIT00)
 ====================

 Unit    Access Format  Status   Type       Ident (file)
 -------------------------------------------------------
   3      SEQ    FORM   TRANSP  NORMAL      LOGFILE
                                          ( logfile )


 Buffered I/O statistics
 =======================
 Memory available:                     67108864
 Number of records fitting in memory:     16131
 Input : 100.0% of                            0  *4k bytes
 Output: 100.0% of                            0  *4k bytes
 Records from serial files evicted:           0
                    others evicted:           0
 Hash table lookups:          0 with          0 conflicts (100.00%)
 
Create O   file=TZ2P-O
XC
  hybrid OPBE0
End
relativistic ZORA
Corepotentials t12.rel
End

 *******************************************************************************
 *                                                                             *
 *  -------------------------------------                                      *
 *   Amsterdam Density Functional  (ADF)         2018                          *
 *  -------------------------------------                                      *
 *                                               r69431 2018-10-05             *
 *                                                                             *
 *                                                                             *
 *                              =================                              *
 *                              |               |                              *
 *                              |     A D F     |                              *
 *                              |               |                              *
 *                              =================                              *
 *                                                                             *
 *                                                                             *
 *   Online information and documentation:  https://www.scm.com/support/       *
 *   E-mail:  support@scm.com   info@scm.com                                   *
 *                                                                             *
 *   Scientific publications using ADF results must be properly referenced     *
 *   See the User Manuals (or the web site) for recommended citations          *
 *   The terms and conditions of the End User License Agreement apply to       *
 *   the use of ADF, https://www.scm.com/license-terms/                        *
 *                                                                             *
 **********************  x86_64_linux_intel / intelmpi  ************************
 
 Licensed to: Dr. Steinar Henden / Computer Centre University of Troms? / Troms? / NO
 SCM User ID: u7207
  
 ADF 2018  RunTime: Mar15-2020 14:15:27  Nodes: 1  Procs: 1

 Temporary files are created in /global/work/conradj/2162976/kid_0.728010789

 Oxygen (TZ2P)


 ===========================
 A T T A C H E D   F I L E S
 ===========================
  
 CREATE - Data File:    TZ2P-O
                        Oxygen (TZ2P)
 Core Potentials:
         file : t12.rel


 ===============================
 M O D E L   P A R A M E T E R S
 ===============================
  
 DENSITY FUNCTIONAL POTENTIAL (scf)
    Hybrid:                            OPBE0                                   == Not Default ==

 SPIN  (restricted / unrestr.)
    Molecule:                          Restricted                               

 OTHER ASPECTS
    Relativistic Corrections:          scalar (ZORA,MAPA)                      == Not Default ==

    Nuclear Charge Density Model:      Point Charge Nuclei                      
    Core Treatment:                    Frozen Orbital(s)                        

    Hyperfine or Zeeman Interaction:   ---                                      


 =====================================
 S Y M M E T R Y ,   E L E C T R O N S
 =====================================
  
 Symmetry: ATOM

 Irreducible Representations, including subspecies
 -------------------------------------------------
 S
 P:x  P:y  P:z
 D:z2  D:x2-y2  D:xy  D:xz  D:yz
 F:z3  F:z  F:xyz  F:z2x  F:z2y  F:x  F:y


 Configuration of Valence Electrons
 ==================================

          Occupation Numbers
          -------------------------------------------------
 S        2*2
 P        4
 D        0
 F        0
          -------------------------------------------------

 Total:   8

 Net Charge: 0 (Nuclei minus Electrons)

 Preset values for MO occupations will be applied through SCF cycle no. 1000000
 Thereafter, the program will assign electrons to MOs that are spatially
 similar to the occupied MOs in a "reference" cycle ("KeepOrbitals").
 The reference cycle is always the PREVIOUS cycle: it will evolve with
 the SCF procedure.


 ================================
 (Slater-type)  F U N C T I O N S  ***  (Basis and Fit)  ***
 ================================
  

 Atom Type    1  (O)
 ==============

 Valence Basis Sets:  10
 -----------------------
   1 S    9.800000
   1 S    6.800000
   2 S    7.580000
   2 S    2.880000
   2 S    1.720000
   2 P    4.080000
   2 P    2.080000
   2 P    1.120000
   3 D    2.000000
   4 F    3.000000

 Charge Fitting Sets (for the computation of the Coulomb Potential):  22
 -----------------------------------------------------------------------
   1 S   19.600000
   2 S   22.600000
   2 S   15.680000
   2 S   10.890000
   2 S    7.560000
   3 S    7.690000
   3 S    5.650000
   3 S    4.150000
   3 S    3.050000
   3 S    2.240000
   2 P   12.860000
   2 P    7.680000
   3 P    6.780000
   3 P    4.390000
   3 P    2.840000
   3 D    8.800000
   3 D    5.580000
   3 D    3.530000
   3 D    2.240000
   4 F    6.200000
   4 F    3.700000
   5 G    4.500000


 BAS: List of all Elementary Cartesian Basis Functions
 =====================================================

 The numbering in the list below (to the right of the function characteristics) is referred
 to in print-outs of MO eigenvectors and Mulliken populations in the BAS representation
 (as contrasted to the SFO representation).

 Notes:
 1. The functions are characterized by a polynomial prefactor (powers of x,y,z and r) and
    an exponential decay factor alpha.
 2. Since the basis sets are specific for an atom TYPE, the individual functions occur on
    all atoms of that type.
 3. The word 'Core' in the left margin signals that it is a Core Function (CF) : not a
    degree of freedom in the valence set, but only used to ensure orthogonalization of
    the other valence basis functions on the frozen Core Orbitals.


 (power of) X  Y  Z  R     Alpha  on Atom
            ==========     =====     ==========

 O                                    1
                                  ---------------------------------------------------------------------------
            0  0  0  0     9.800      1
            0  0  0  0     6.800      2
            0  0  0  1     7.580      3
            0  0  0  1     2.880      4
            0  0  0  1     1.720      5
            1  0  0  0     4.080      6
            0  1  0  0     4.080      7
            0  0  1  0     4.080      8
            1  0  0  0     2.080      9
            0  1  0  0     2.080     10
            0  0  1  0     2.080     11
            1  0  0  0     1.120     12
            0  1  0  0     1.120     13
            0  0  1  0     1.120     14
            2  0  0  0     2.000     15
            1  1  0  0     2.000     16
            1  0  1  0     2.000     17
            0  2  0  0     2.000     18
            0  1  1  0     2.000     19
            0  0  2  0     2.000     20
            3  0  0  0     3.000     21
            2  1  0  0     3.000     22
            2  0  1  0     3.000     23
            1  2  0  0     3.000     24
            1  1  1  0     3.000     25
            1  0  2  0     3.000     26
            0  3  0  0     3.000     27
            0  2  1  0     3.000     28
            0  1  2  0     3.000     29
            0  0  3  0     3.000     30

 Total number of charge fitting functions (nprimf)        84
 Total number of Cartesian basis functions (naos)         30
 Total number of Cartesian core functions  (ncos)          0


 BAS: List of all Elementary Cartesian Basis Functions
 =====================================================

 The numbering in the list below (to the right of the function characteristics) is referred
 to in print-outs of MO eigenvectors and Mulliken populations in the BAS representation
 (as contrasted to the SFO representation).

 Notes:
 1. The functions are characterized by a polynomial prefactor (powers of x,y,z and r) and
    an exponential decay factor alpha.
 2. Since the basis sets are specific for an atom TYPE, the individual functions occur on
    all atoms of that type.
 3. The word 'Core' in the left margin signals that it is a Core Function (CF) : not a
    degree of freedom in the valence set, but only used to ensure orthogonalization of
    the other valence basis functions on the frozen Core Orbitals.


 (power of) X  Y  Z  R     Alpha  on Atom
            ==========     =====     ==========

 O                                    1
                                  ---------------------------------------------------------------------------
            0  0  0  0     9.800      1
            0  0  0  0     6.800      2
            0  0  0  1     7.580      3
            0  0  0  1     2.880      4
            0  0  0  1     1.720      5
            1  0  0  0     4.080      6
            0  1  0  0     4.080      7
            0  0  1  0     4.080      8
            1  0  0  0     2.080      9
            0  1  0  0     2.080     10
            0  0  1  0     2.080     11
            1  0  0  0     1.120     12
            0  1  0  0     1.120     13
            0  0  1  0     1.120     14
            2  0  0  0     2.000     15
            1  1  0  0     2.000     16
            1  0  1  0     2.000     17
            0  2  0  0     2.000     18
            0  1  1  0     2.000     19
            0  0  2  0     2.000     20
            3  0  0  0     3.000     21
            2  1  0  0     3.000     22
            2  0  1  0     3.000     23
            1  2  0  0     3.000     24
            1  1  1  0     3.000     25
            1  0  2  0     3.000     26
            0  3  0  0     3.000     27
            0  2  1  0     3.000     28
            0  1  2  0     3.000     29
            0  0  3  0     3.000     30
1
 ***************************************************************************************************


                                              ***********************
                                              *  T E C H N I C A L  *
                                              ***********************
  


 =============================================================
 P A R A L L E L I Z A T I O N  and  V E C T O R I Z A T I O N
 =============================================================
  
 Nr of parallel processes:                                1
 Maximum vector length in NumInt loops:                 128

 IO buffersize (Mb):                                     64.000000


 =====================
 S C F   U P D A T E S
 =====================
  
 Max. nr. of cycles:                               300
 Convergence criterion:                              0.0000000100
   secondary criterion:                              0.0000000100

 Mix parameter (when DIIS does not apply):           0.2000000000
 Special mix parameter for the first cycle:          1.0000000000
 Mixed ADIIS+DIIS will be used
    Max number of expansion vectors:                10
    Pure ADIIS when Max([F,P]) is above              0.1000000000
    Pure DIIS when Max([F,P]) is below               0.0010000000
 Automatic ElectronSmearing (in case of problematic SCF convergence) disabled


 =================
 P R E C I S I O N  ***  (General: NumInt, NeglectFunctionTails, ...)  ***
 =================
  

 NumInt:           Target precision:                12.0000000000
 -------           Initial precision:               10.0000000000
                   Min. precision (optimization):   10.0000000000

 Neglect Functions:          Basis functions:        0.1000000000E-13
 ------------------          Fit functions:          0.1000000000E-13


 ===========================
 L I N E A R   S C A L I N G
 ===========================
  

 Cut-off radii density fit:                        0.1000000000E-97
 Overlap cut-off criterion AO matrix elements:     0.1000000000E-97
 Cut-offs for Coulomb potential and fitted density:0.1000000000E-97
 Cut-off criterion for Coulomb multipole terms:    0.1000000000E-97
 Progressive Convergence parameter:                 0.000000000    
1
 ***************************************************************************************************


                                            ***************************
                                            *  C O M P U T A T I O N  *
                                            ***************************
  

 Number of elements of the density matrix on this node (used, total):       465       465


 ===========================================
 Numerical Integration : Fuzzy Cells (Becke)
 ===========================================
  
 Becke grid quality: VERYGOOD       
  
 Lebedev angular grid order:             min:  13 max:  41
 Nr. of radial points:                   min:  68 max:  68

 Total nr. of points:         68
 Nr. of blocks:                1
 Block length:                68
 Nr. of dummy points:          0


 Test of Precision of the Numerical Integration Grid
 ===================================================

 Integral of the Total Core Density:                   0.00000000000000


 ========================
 Density Fitting (zlmFit)
 ========================
  
 ZlmFit Fit Quality: VERYGOOD       
  
 Max L-expansion:                        min:   0 max:   0
 Nr. of radial interpolation points:     min: 180 max: 180


 ======================
 RI Hartree-Fock Scheme
 ======================
  
 Fit Set Quality     : NORMAL
 Integration Quality : NORMAL
 Threshold Quality   : NORMAL
 Response Quality    : DEFAULT
 Is Range Separated  :  F
 
 RIHartreeFock Dependency: number of modified vectors:           0


 =====
 S C F  ***  ScaSCF  ***
 =====
  

 CYCLE    1
 SCF Error: norm([F,P])=      0.000000000000, max([F,P])=      0.000000000000
 orbitals (Q,E):
 ---------------
 S :1...5            ( 2.00   -32.0157)  ( 2.00    -7.9419)  ( 0.00    -3.4652)  ( 0.00     4.2896)
                     ( 0.00   109.0744)
 P :1...3            ( 4.00    -8.0011)  ( 0.00    -3.4871)  ( 0.00    -1.8916)
 D :1...1            ( 0.00    -3.3333)
 F :1...1            ( 0.00    -1.5001)

 CYCLE    2
  SDIIS (wt  0.000):  1.0000  0.0000
 A-DIIS (wt  1.000):  0.0000  1.0000
  DIIS coefficients:  0.0000  1.0000
 SCF Error: norm([F,P])=      8.803449998247, max([F,P])=      5.516520852922
 orbitals (Q,E):
 ---------------
 S :1...3            ( 2.00   -15.0449)  ( 2.00    -0.0219)  ( 0.00     1.7371)
 P :1...2            ( 4.00     0.2565)  ( 0.00     1.2092)
 D :1...1            ( 0.00     1.6336)
 F :1...1            ( 0.00     4.0659)

 CYCLE    3
  SDIIS (wt  0.000):  0.2122  0.7878
 A-DIIS (wt  1.000):  0.2530  0.7470
  DIIS coefficients:  0.2530  0.7470
 SCF Error: norm([F,P])=      3.386766471410, max([F,P])=      2.369553181884
 orbitals (Q,E):
 ---------------
 S :1...3            ( 2.00   -20.6300)  ( 2.00    -1.7074)  ( 0.00     0.3670)
 P :1...2            ( 4.00    -1.0626)  ( 0.00     0.1072)
 D :1...1            ( 0.00     0.6558)
 F :1...1            ( 0.00     2.8803)

 CYCLE    4
  SDIIS (wt  0.000): -0.0638  0.1816  0.8823
 A-DIIS (wt  1.000):  0.0000  0.0000  1.0000
  DIIS coefficients:  0.0000  0.0000  1.0000
 SCF Error: norm([F,P])=      1.303869104976, max([F,P])=      0.667970725117
 orbitals (Q,E):
 ---------------
 S :1...3            ( 2.00   -18.4456)  ( 2.00    -0.6699)  ( 0.00     1.1003)
 P :1...2            ( 4.00    -0.0657)  ( 0.00     0.5589)
 D :1...1            ( 0.00     1.3148)
 F :1...1            ( 0.00     3.6669)

 CYCLE    5
  SDIIS (wt  0.000): -0.0193 -0.0993  0.4719  0.6467
 A-DIIS (wt  1.000):  0.0000  0.0000  0.4955  0.5045
  DIIS coefficients:  0.0000  0.0000  0.4955  0.5045
 SCF Error: norm([F,P])=      1.180198865453, max([F,P])=      0.673190695255
 orbitals (Q,E):
 ---------------
 S :1...3            ( 2.00   -19.4189)  ( 2.00    -1.0403)  ( 0.00     0.8359)
 P :1...2            ( 4.00    -0.3924)  ( 0.00     0.3851)
 D :1...1            ( 0.00     1.1013)
 F :1...1            ( 0.00     3.4098)

 CYCLE    6
  SDIIS (wt  0.825):  0.0031 -0.0021 -0.0350  0.0134  1.0205
 A-DIIS (wt  0.175):  0.0000  0.0000  0.0000  0.0000  1.0000
  DIIS coefficients:  0.0026 -0.0017 -0.0288  0.0111  1.0169
 SCF Error: norm([F,P])=      0.041394667123, max([F,P])=      0.018354543431
 orbitals (Q,E):
 ---------------
 S :1...3            ( 2.00   -19.3821)  ( 2.00    -1.0037)  ( 0.00     0.8700)
 P :1...2            ( 4.00    -0.3596)  ( 0.00     0.4087)
 D :1...1            ( 0.00     1.1320)
 F :1...1            ( 0.00     3.4432)

 CYCLE    7
  SDIIS (wt  0.937): -0.0001  0.0003  0.0054 -0.0081 -0.0441  1.0467
 A-DIIS (wt  0.063):  0.0000  0.0000  0.0000  0.0000  0.0000  1.0000
  DIIS coefficients: -0.0000  0.0002  0.0050 -0.0076 -0.0413  1.0438
 SCF Error: norm([F,P])=      0.013041806511, max([F,P])=      0.007222682435
 orbitals (Q,E):
 ---------------
 S :1...3            ( 2.00   -19.3936)  ( 2.00    -1.0085)  ( 0.00     0.8666)
 P :1...2            ( 4.00    -0.3642)  ( 0.00     0.4068)
 D :1...1            ( 0.00     1.1291)
 F :1...1            ( 0.00     3.4399)

 CYCLE    8
  SDIIS (wt  1.000): -0.0000 -0.0000 -0.0003  0.0005  0.0028 -0.0049  1.0019
  DIIS coefficients: -0.0000 -0.0000 -0.0003  0.0005  0.0028 -0.0049  1.0019
 SCF Error: norm([F,P])=      0.000700665172, max([F,P])=      0.000404291580
 orbitals (Q,E):
 ---------------
 S :1...3            ( 2.00   -19.3930)  ( 2.00    -1.0083)  ( 0.00     0.8668)
 P :1...2            ( 4.00    -0.3640)  ( 0.00     0.4068)
 D :1...1            ( 0.00     1.1293)
 F :1...1            ( 0.00     3.4400)

 CYCLE    9
  SDIIS (wt  1.000): -0.0000  0.0000  0.0000 -0.0000  0.0000  0.0047  0.0620  0.9333
  DIIS coefficients: -0.0000  0.0000  0.0000 -0.0000  0.0000  0.0047  0.0620  0.9333
 SCF Error: norm([F,P])=      0.000006405703, max([F,P])=      0.000004099971
 orbitals (Q,E):
 ---------------
 S :1...3            ( 2.00   -19.3930)  ( 2.00    -1.0083)  ( 0.00     0.8668)
 P :1...2            ( 4.00    -0.3640)  ( 0.00     0.4068)
 D :1...1            ( 0.00     1.1293)
 F :1...1            ( 0.00     3.4400)

 CYCLE   10
  SDIIS (wt  1.000): -0.0000  0.0000 -0.0000 -0.0001 -0.0041 -0.0317  1.0359
  DIIS coefficients: -0.0000  0.0000 -0.0000 -0.0001 -0.0041 -0.0317  1.0359
 SCF Error: norm([F,P])=      0.000002109426, max([F,P])=      0.000001229431
 orbitals (Q,E):
 ---------------
 S :1...3            ( 2.00   -19.3930)  ( 2.00    -1.0083)  ( 0.00     0.8668)
 P :1...2            ( 4.00    -0.3640)  ( 0.00     0.4068)
 D :1...1            ( 0.00     1.1293)
 F :1...1            ( 0.00     3.4400)

 CYCLE   11
  SDIIS (wt  1.000):  0.0000  0.0000  0.0001 -0.0001 -0.0284  1.0284
  DIIS coefficients:  0.0000  0.0000  0.0001 -0.0001 -0.0284  1.0284
 SCF Error: norm([F,P])=      0.000000031925, max([F,P])=      0.000000018865
 orbitals (Q,E):
 ---------------
 S :1...3            ( 2.00   -19.3930)  ( 2.00    -1.0083)  ( 0.00     0.8668)
 P :1...2            ( 4.00    -0.3640)  ( 0.00     0.4068)
 D :1...1            ( 0.00     1.1293)
 F :1...1            ( 0.00     3.4400)

 CYCLE   12
  SDIIS (wt  1.000):  0.0000  0.0000  0.0001 -0.0124  1.0123
  DIIS coefficients:  0.0000  0.0000  0.0001 -0.0124  1.0123
 SCF Error: norm([F,P])=      0.000000000091, max([F,P])=      0.000000000050
 orbitals (Q,E):
 ---------------
 S :1...3            ( 2.00   -19.3930)  ( 2.00    -1.0083)  ( 0.00     0.8668)
 P :1...2            ( 4.00    -0.3640)  ( 0.00     0.4068)
 D :1...1            ( 0.00     1.1293)
 F :1...1            ( 0.00     3.4400)

 SCF CONVERGED

 CYCLE   13
1
 ***************************************************************************************************


                                                *******************
                                                *  R E S U L T S  *
                                                *******************
  
  
 Hartree-Fock exchange energy:   -7.62161061737610     
 *** Setting up for NEW gradients in Focky
 *** Using FIT density in Focky

 Scaled ZORA Orbital Energies, per Irrep and Spin:
 =================================================
                        Occup              E (au)              E (eV)       Diff (eV) with prev. cycle
                        -----      --------------------        ------       --------------------------
 S
               1        2.000     -0.19393001231654E+02      -527.710              -2.76E-11
               2        2.000     -0.10082930153814E+01       -27.437              -2.14E-11
               3        0.000      0.86681435586665E+00        23.587
               4        0.000      0.13718054528437E+02       373.287
               5        0.000      0.12250390516401E+03      3333.501
 P
               1        4.000     -0.36396209256021E+00        -9.904              -2.21E-11
               2        0.000      0.40681664862367E+00        11.070
               3        0.000      0.40123824301110E+01       109.182
 D
               1        0.000      0.11292688324855E+01        30.729
 F
               1        0.000      0.34400398915588E+01        93.608


 Partially Occupied:
               1 P                -0.36396209256021E+00
  
 HOMO :        2 S                -0.10082930153814E+01
 LUMO :        2 P                 0.40681664862367E+00
  


 Orbital Energies, all Irreps
 ========================================

 Irrep        no.  (spin)   Occup              E (au)                E (eV)
 ---------------------------------------------------------------------------
 S             1             2.00       -0.19393001231654E+02      -527.7104
 S             2             2.00       -0.10082930153814E+01       -27.4370
 P             1             4.00       -0.36396209256021E+00        -9.9039
 P             2             0.00        0.40681664862367E+00        11.0700
 S             3             0.00        0.86681435586665E+00        23.5872
 D             1             0.00        0.11292688324855E+01        30.7290
 F             1             0.00        0.34400398915588E+01        93.6082
 P             3             0.00        0.40123824301110E+01       109.1825
 S             4             0.00        0.13718054528437E+02       373.2873
 S             5             0.00        0.12250390516401E+03      3333.5009


 All Electron Calculation, thus no Orbital Energies of the Core Orbitals are calculated


 =======================================
 M U L L I K E N   P O P U L A T I O N S
 =======================================
  
 The survey below gives for each atom:
 a) the total charge (Z minus electrons)
 b) the net spin polarization (nr of electrons spin-A minus spin-B)
 c) for each spin the atomic electron valence density (integrated) per L-value.

 Atom              Charge    Spin density          S         P         D         F
 ----              ------    ------------       ------    ------    ------    ------
 1 O              -0.0000                       4.0000    4.0000    0.0000    0.0000

 Populations of individual BAS functions
 ----------------------------------------
 1 O            0.5481  1.5243 -0.1137  1.1873  0.8540  0.2273  0.2273  0.2273  0.7823  0.7823
                0.7823  0.3238  0.3238  0.3238  0.0000  0.0000  0.0000  0.0000  0.0000  0.0000
                0.0000  0.0000  0.0000  0.0000  0.0000  0.0000  0.0000  0.0000  0.0000  0.0000

 Gross Charges per Atom (Z minus electrons)
 ==========================================
            -0.0000
 Net Total: -0.00000000


 =======================================================================
 Electrostatic potential at the Nuclei due to electrons and other nuclei
 =======================================================================
  
         Atom                  Potential
         ----                  ---------
     1)   O                  22.24409809
 
 
 ========================
 No memory problems found
 ========================
 
 Maximum number of active allocate calls:         486
 
 *******************************************************************************

                             A D F   E X I T
 NORMAL TERMINATION


 =================
 Timing Statistics
 =================
  
 Total Used :                     CPU=        0.86      System=        0.08     Elapsed=        1.51

 Calls  Section                     ( Mean, Percentage )
 ---------------------------------------------------------------------------------------------------
     3  ><      ................      0.00    0.35             0.00    1.18             0.00    0.46
     1  INIT    ................      0.04    4.30             0.01   15.29             0.50   33.35
     1  GEOMET  ................      0.02    2.09             0.02   27.06             0.05    3.49
     1  INPUTA  ................      0.00    0.58             0.00    0.00             0.01    0.37
     1  MAINSY  ................      0.01    1.40             0.01    7.06             0.03    1.75
     1  SYMFIT  ................      0.00    0.23             0.00    1.18             0.01    0.41
     1  CORORT  ................      0.00    0.12             0.00    1.18             0.00    0.16
     1  SYMORB  ................      0.00    0.12             0.00    0.00             0.00    0.28
     1  FITINT  ................      0.01    1.05             0.01    7.06             0.03    2.29
     1  CLSMAT  ................      0.00    0.12             0.00    1.18             0.00    0.20
     1  ORTHON  ................      0.01    0.93             0.00    0.00             0.01    0.58
     1  GENPT   ................      0.02    2.09             0.00    1.18             0.02    1.40
     1  PTBAS   ................      0.00    0.58             0.00    2.35             0.01    0.49
    13  FOCKY   ................      0.05   74.77             0.00   18.82             0.05   45.71
    13  FOCKTR  ................      0.00    1.05             0.00    2.35             0.00    0.76
    13  SDIIS   ................      0.00    4.19             0.00    8.24             0.00    3.69
     1  COREPS  ................      0.02    2.91             0.00    1.18             0.03    1.75
     1  POPAN   ................      0.01    0.93             0.00    1.18             0.01    0.65
     1  DEBYE   ................      0.00    0.35             0.00    0.00             0.00    0.23
     1  EXIT PROCEDURE .........      0.02    1.86             0.00    3.53             0.03    1.98


 Currently Open Files (EXIT00)
 ====================

 Unit    Access Format  Status   Type       Ident (file)
 -------------------------------------------------------
   3      SEQ    FORM   TRANSP  NORMAL      LOGFILE
                                          ( logfile )


 Buffered I/O statistics
 =======================
 Memory available:                     67108864
 Number of records fitting in memory:     16131
 Input :   0.1% of                        44038  *4k bytes
 Output:  12.5% of                         1847  *4k bytes
 Records from serial files evicted:           0
                    others evicted:           0
 Hash table lookups:      85115 with          0 conflicts (  0.00%)

 ***************************************************************************************************
 (LOGFILE)
 <Mar15-2020> <14:15:17>  DIRAC 2018  RunTime: Mar15-2020 14:15:17  Nodes: 1  Procs: 1
 <Mar15-2020> <14:15:17>  NORMAL TERMINATION
 <Mar15-2020> <14:15:17>  END
 <Mar15-2020> <14:15:22>  ADF 2018  RunTime: Mar15-2020 14:15:22  Nodes: 1  Procs: 1
 <Mar15-2020> <14:15:22>  Hydrogen (TZ2P)
 <Mar15-2020> <14:15:22>  RunType   : CREATE
 <Mar15-2020> <14:15:23>  Net Charge: 0 (Nuclei minus Electrons)
 <Mar15-2020> <14:15:23>  Symmetry  : ATOM
  Coordinates
    Atom         X           Y           Z   (Angstrom)
    1.H         0.000000    0.000000    0.000000
 <Mar15-2020> <14:15:23>  >>>> CORORT
 <Mar15-2020> <14:15:23>  >>>> FITINT
 <Mar15-2020> <14:15:23>  >>>> CLSMAT
 <Mar15-2020> <14:15:23>  >>>> ORTHON
 <Mar15-2020> <14:15:23>  >>>> GENPT
 <Mar15-2020> <14:15:23>  Block Length=  64
 <Mar15-2020> <14:15:23>  >>>> PTBAS
 <Mar15-2020> <14:15:23>  >>>> CYCLE
 <Mar15-2020> <14:15:24>  CalcFitR12Fit
 <Mar15-2020> <14:15:24>  CalcFitCoeff
 <Mar15-2020> <14:15:24>              |Error|         MaxErr       Wt(A-DIIS)
 <Mar15-2020> <14:15:24>      1      0.00000000      0.00000000
 <Mar15-2020> <14:15:24>      2      0.04350919      0.04336741
 <Mar15-2020> <14:15:24>      3      0.00548474      0.00545765    100.0
 <Mar15-2020> <14:15:24>      4      0.00061006      0.00060978      0.0
 <Mar15-2020> <14:15:24>      5      0.00001028      0.00000800      0.0
 <Mar15-2020> <14:15:24>      6      0.00000100      0.00000075      0.0
 <Mar15-2020> <14:15:24>      7      0.00000001      0.00000001      0.0
 <Mar15-2020> <14:15:24>  SCF converged
 <Mar15-2020> <14:15:24>      8      0.00000000      0.00000000      0.0
 <Mar15-2020> <14:15:24>  >>>> POPAN
 <Mar15-2020> <14:15:24>  >>>> DEBYE
 <Mar15-2020> <14:15:24>  NORMAL TERMINATION
 <Mar15-2020> <14:15:24>  END
 <Mar15-2020> <14:15:24>  DIRAC 2018  RunTime: Mar15-2020 14:15:24  Nodes: 1  Procs: 1
 <Mar15-2020> <14:15:25>  NORMAL TERMINATION
 <Mar15-2020> <14:15:25>  END
 <Mar15-2020> <14:15:25>  ADF 2018  RunTime: Mar15-2020 14:15:25  Nodes: 1  Procs: 1
 <Mar15-2020> <14:15:25>  Carbon (TZ2P)
 <Mar15-2020> <14:15:25>  RunType   : CREATE
 <Mar15-2020> <14:15:25>  Net Charge: 0 (Nuclei minus Electrons)
 <Mar15-2020> <14:15:25>  Symmetry  : ATOM
  Coordinates
    Atom         X           Y           Z   (Angstrom)
    1.C         0.000000    0.000000    0.000000
 <Mar15-2020> <14:15:25>  >>>> CORORT
 <Mar15-2020> <14:15:25>  >>>> FITINT
 <Mar15-2020> <14:15:25>  >>>> CLSMAT
 <Mar15-2020> <14:15:25>  >>>> ORTHON
 <Mar15-2020> <14:15:25>  >>>> GENPT
 <Mar15-2020> <14:15:25>  Block Length=  72
 <Mar15-2020> <14:15:25>  >>>> PTBAS
 <Mar15-2020> <14:15:25>  >>>> CYCLE
 <Mar15-2020> <14:15:26>  CalcFitR12Fit
 <Mar15-2020> <14:15:26>  CalcFitCoeff
 <Mar15-2020> <14:15:26>              |Error|         MaxErr       Wt(A-DIIS)
 <Mar15-2020> <14:15:26>      1      0.00000000      0.00000000
 <Mar15-2020> <14:15:26>      2      4.50740548      3.30969368    100.0
 <Mar15-2020> <14:15:26>      3      1.39415048      1.12966506    100.0
 <Mar15-2020> <14:15:26>      4      0.70117175      0.55782134    100.0
 <Mar15-2020> <14:15:26>      5      0.30643549      0.24526873    100.0
 <Mar15-2020> <14:15:26>      6      0.15409304      0.12156055    100.0
 <Mar15-2020> <14:15:26>      7      0.07729887      0.06114422     60.8
 <Mar15-2020> <14:15:26>      8      0.02229455      0.01758058     16.7
 <Mar15-2020> <14:15:26>      9      0.00235646      0.00186283      0.9
 <Mar15-2020> <14:15:26>     10      0.00001289      0.00001019      0.0
 <Mar15-2020> <14:15:26>     11      0.00000055      0.00000041      0.0
 <Mar15-2020> <14:15:26>     12      0.00000000      0.00000000      0.0
 <Mar15-2020> <14:15:26>  SCF converged
 <Mar15-2020> <14:15:26>     13      0.00000000      0.00000000      0.0
 <Mar15-2020> <14:15:26>  >>>> POPAN
 <Mar15-2020> <14:15:26>  >>>> DEBYE
 <Mar15-2020> <14:15:26>  NORMAL TERMINATION
 <Mar15-2020> <14:15:26>  END
 <Mar15-2020> <14:15:26>  DIRAC 2018  RunTime: Mar15-2020 14:15:26  Nodes: 1  Procs: 1
 <Mar15-2020> <14:15:26>  NORMAL TERMINATION
 <Mar15-2020> <14:15:26>  END
 <Mar15-2020> <14:15:27>  ADF 2018  RunTime: Mar15-2020 14:15:27  Nodes: 1  Procs: 1
 <Mar15-2020> <14:15:27>  Oxygen (TZ2P)
 <Mar15-2020> <14:15:27>  RunType   : CREATE
 <Mar15-2020> <14:15:27>  Net Charge: 0 (Nuclei minus Electrons)
 <Mar15-2020> <14:15:27>  Symmetry  : ATOM
  Coordinates
    Atom         X           Y           Z   (Angstrom)
    1.O         0.000000    0.000000    0.000000
 <Mar15-2020> <14:15:27>  >>>> CORORT
 <Mar15-2020> <14:15:27>  >>>> FITINT
 <Mar15-2020> <14:15:27>  >>>> CLSMAT
 <Mar15-2020> <14:15:27>  >>>> ORTHON
 <Mar15-2020> <14:15:27>  >>>> GENPT
 <Mar15-2020> <14:15:27>  Block Length=  68
 <Mar15-2020> <14:15:27>  >>>> PTBAS
 <Mar15-2020> <14:15:27>  >>>> CYCLE
 <Mar15-2020> <14:15:27>  CalcFitR12Fit
 <Mar15-2020> <14:15:27>  CalcFitCoeff
 <Mar15-2020> <14:15:27>              |Error|         MaxErr       Wt(A-DIIS)
 <Mar15-2020> <14:15:27>      1      0.00000000      0.00000000
 <Mar15-2020> <14:15:27>      2      8.80345000      5.51652085    100.0
 <Mar15-2020> <14:15:28>      3      3.38676647      2.36955318    100.0
 <Mar15-2020> <14:15:28>      4      1.30386910      0.66797073    100.0
 <Mar15-2020> <14:15:28>      5      1.18019887      0.67319070    100.0
 <Mar15-2020> <14:15:28>      6      0.04139467      0.01835454     17.5
 <Mar15-2020> <14:15:28>      7      0.01304181      0.00722268      6.3
 <Mar15-2020> <14:15:28>      8      0.00070067      0.00040429      0.0
 <Mar15-2020> <14:15:28>      9      0.00000641      0.00000410      0.0
 <Mar15-2020> <14:15:28>     10      0.00000211      0.00000123      0.0
 <Mar15-2020> <14:15:28>     11      0.00000003      0.00000002      0.0
 <Mar15-2020> <14:15:28>     12      0.00000000      0.00000000      0.0
 <Mar15-2020> <14:15:28>  SCF converged
 <Mar15-2020> <14:15:28>     13      0.00000000      0.00000000      0.0
 <Mar15-2020> <14:15:28>  >>>> POPAN
 <Mar15-2020> <14:15:28>  >>>> DEBYE
 <Mar15-2020> <14:15:28>  NORMAL TERMINATION
 <Mar15-2020> <14:15:28>  END

 *******************************************************************************
 *                                                                             *
 *  -------------------------------------                                      *
 *   Amsterdam Density Functional  (ADF)         2018                          *
 *  -------------------------------------                                      *
 *                                               r69431 2018-10-05             *
 *                                                                             *
 *                                                                             *
 *                            =====================                            *
 *                            |                   |                            *
 *                            |     D I R A C     |                            *
 *                            |                   |                            *
 *                            =====================                            *
 *                                                                             *
 *                                                                             *
 *   Online information and documentation:  https://www.scm.com/support/       *
 *   E-mail:  support@scm.com   info@scm.com                                   *
 *                                                                             *
 *   Scientific publications using ADF results must be properly referenced     *
 *   See the User Manuals (or the web site) for recommended citations          *
 *   The terms and conditions of the End User License Agreement apply to       *
 *   the use of ADF, https://www.scm.com/license-terms/                        *
 *                                                                             *
 **********************  x86_64_linux_intel / intelmpi  ************************
 
 Licensed to: Dr. Steinar Henden / Computer Centre University of Troms? / Troms? / NO
 SCM User ID: u7207
  
 DIRAC 2018  RunTime: Mar15-2020 14:15:28  Nodes: 1  Procs: 1

 Temporary files are created in /global/work/conradj/2162976/kid_0.603561178

1
   0  RUTHENIUM ATOM all electron RELATIVISTIC, Point Nuc, A 
 N J RN H ZN XION ANUC CLIGHT
 5000   15100.00000000197.36710137 44.00000000  0.00000000  101.904348  0.1370360E+03
  PH   PHI     EPS        DEL        DELRVR
  0.30  0.30     2500.00  0.00001000  0.00001000
 IDIRC  NC1  NDEBU NPRIN  IPUN IRCOR IWCOR
   1   300     0     0     0     0     0
   XALPHA      XLATTER      RNUC
  0.70000000  0.00000000  0.00000000 Point Charge
   XN   XL   XJ      XE          XZ      XDELL
  1.0  0.0  0.5   -1500.000       2.000     0.00000
  2.0  0.0  0.5    -325.000       2.000     0.00000
  2.0  1.0  0.5    -325.000       2.000     0.00000
  2.0  1.0  1.5    -325.000       4.000     0.00000
  3.0  0.0  0.5     -70.000       2.000     0.00000
  3.0  1.0  0.5     -70.000       2.000     0.00000
  3.0  1.0  1.5     -70.000       4.000     0.00000
  3.0  2.0  1.5     -60.000       4.000     0.00000
  3.0  2.0  2.5     -60.000       6.000     0.00000
  4.0  0.0  0.5     -10.000       2.000     0.00000
  4.0  1.0  0.5     -10.000       2.000     0.00000
  4.0  1.0  1.5     -10.000       4.000     0.00000
  4.0  2.0  1.5      -1.000       4.000     0.00000
  4.0  2.0  2.5      -1.000       3.000     0.00000
  5.0  0.0  0.5      -0.500       1.000     0.00000
 ICORP=  0  NPCL=  0  DEMP=0.00  PEPS=0.000000
 R(1)=  0.1000000E-08 D=  0.1005080E+01 RNUC=  0.0000000E+00
 converged at cycle   48  DENSITY AVERAGING    0.1536
  MAXIMUM ERROR IN R.V(R) IS   0.86639966E-05
 Q,EY,EV,EZ,ESUM,ETOT,RHO  0.440000E+02 -0.175144E+03 -0.743778E+04 -0.109632E+05 -0.272273E+04 -0.452922E+04  0.464241E-11


 DIRAC CALCULATION
1                      0  RUTHENIUM ATOM all electron RELATIVISTIC, Point Nuc, A and c from libtc


 EXCHANGE COEFFICIENT=  0.7000000           TAIL CORRECTION=  0.           NUCLEAR RADIUS=  0.000E+00
0                       ORBITAL    N    L    J     ELECTRONS     EIGENVALUE                DELTA OF EIGENV.

                          1S1/2  1.0  0.0  0.5     2.000       -0.8053136E+03                 0.6467428E-04
                          2S1/2  2.0  0.0  0.5     2.000       -0.1158381E+03                 0.4858983E-04
                          2P1/2  2.0  1.0  0.5     2.000       -0.1071337E+03                 0.5167810E-04
                          2P3/2  2.0  1.0  1.5     4.000       -0.1023206E+03                 0.5100834E-04
                          3S1/2  3.0  0.0  0.5     2.000       -0.2037168E+02                 0.2022855E-04
                          3P1/2  3.0  1.0  0.5     2.000       -0.1698568E+02                 0.2112999E-04
                          3P3/2  3.0  1.0  1.5     4.000       -0.1616777E+02                 0.2028099E-04
                          3D3/2  3.0  2.0  1.5     4.000       -0.1014611E+02                 0.2285945E-04
                          3D5/2  3.0  2.0  2.5     6.000       -0.9986348E+01                 0.2256675E-04
                          4S1/2  4.0  0.0  0.5     2.000       -0.2780276E+01                 0.1259664E-05
                          4P1/2  4.0  1.0  0.5     2.000       -0.1767429E+01                 0.8178871E-06
                          4P3/2  4.0  1.0  1.5     4.000       -0.1640836E+01                 0.6320224E-06
                          4D3/2  4.0  2.0  1.5     4.000       -0.1745958E+00                 0.4852755E-06
                          4D5/2  4.0  2.0  2.5     3.000       -0.1626674E+00                 0.5149445E-06
                          5S1/2  5.0  0.0  0.5     1.000       -0.1382034E+00                 0.6356129E-06


                                        NUCLEAR CHARGE=   44.000000
                            INTEGRAL OF CHARGE DENSITY=   44.000000
                           SUM OF THE ORBITAL ENERGIES=  -2722.7250
                                          TOTAL ENERGY=  -4529.2217
                                        KINETIC ENERGY=   4715.0520
                             NUCLEAR ATTRACTION ENERGY= -10963.1986
                             ELECTRON REPULSION ENERGY=   1850.2826
                                       EXCHANGE ENERGY=   -131.3577

 *******************************************************************************

                             D I R A C   E X I T
 NORMAL TERMINATION


 =================
 Timing Statistics
 =================
  
 Total Used :                     CPU=        0.47      System=        0.02     Elapsed=        0.57

 Calls  Section                     ( Mean, Percentage )
 ---------------------------------------------------------------------------------------------------
     2  ><      ................      0.00    0.00             0.00    0.00             0.00    0.00
     1  EXIT PROCEDURE .........      0.47  100.00             0.02  100.00             0.57  100.00


 Currently Open Files (EXIT00)
 ====================

 Unit    Access Format  Status   Type       Ident (file)
 -------------------------------------------------------
   3      SEQ    FORM   TRANSP  NORMAL      LOGFILE
                                          ( logfile )


 Buffered I/O statistics
 =======================
 Memory available:                     67108864
 Number of records fitting in memory:     16131
 Input : 100.0% of                            0  *4k bytes
 Output: 100.0% of                            0  *4k bytes
 Records from serial files evicted:           0
                    others evicted:           0
 Hash table lookups:          0 with          0 conflicts (100.00%)
 
Create Ru   file=TZ2P-Ru
XC
  hybrid OPBE0
End
relativistic ZORA
Corepotentials t12.rel
End

 *******************************************************************************
 *                                                                             *
 *  -------------------------------------                                      *
 *   Amsterdam Density Functional  (ADF)         2018                          *
 *  -------------------------------------                                      *
 *                                               r69431 2018-10-05             *
 *                                                                             *
 *                                                                             *
 *                              =================                              *
 *                              |               |                              *
 *                              |     A D F     |                              *
 *                              |               |                              *
 *                              =================                              *
 *                                                                             *
 *                                                                             *
 *   Online information and documentation:  https://www.scm.com/support/       *
 *   E-mail:  support@scm.com   info@scm.com                                   *
 *                                                                             *
 *   Scientific publications using ADF results must be properly referenced     *
 *   See the User Manuals (or the web site) for recommended citations          *
 *   The terms and conditions of the End User License Agreement apply to       *
 *   the use of ADF, https://www.scm.com/license-terms/                        *
 *                                                                             *
 **********************  x86_64_linux_intel / intelmpi  ************************
 
 Licensed to: Dr. Steinar Henden / Computer Centre University of Troms? / Troms? / NO
 SCM User ID: u7207
  
 ADF 2018  RunTime: Mar15-2020 14:15:29  Nodes: 1  Procs: 1

 Temporary files are created in /global/work/conradj/2162976/kid_0.1831168473

 Ruthenium (TZ2P, all electron)


 ===========================
 A T T A C H E D   F I L E S
 ===========================
  
 CREATE - Data File:    TZ2P-Ru
                        Ruthenium (TZ2P, all electron)
 Core Potentials:
         file : t12.rel


 ===============================
 M O D E L   P A R A M E T E R S
 ===============================
  
 DENSITY FUNCTIONAL POTENTIAL (scf)
    Hybrid:                            OPBE0                                   == Not Default ==

 SPIN  (restricted / unrestr.)
    Molecule:                          Restricted                               

 OTHER ASPECTS
    Relativistic Corrections:          scalar (ZORA,MAPA)                      == Not Default ==

    Nuclear Charge Density Model:      Point Charge Nuclei                      
    Core Treatment:                    Frozen Orbital(s)                        

    Hyperfine or Zeeman Interaction:   ---                                      


 =====================================
 S Y M M E T R Y ,   E L E C T R O N S
 =====================================
  
 Symmetry: ATOM

 Irreducible Representations, including subspecies
 -------------------------------------------------
 S
 P:x  P:y  P:z
 D:z2  D:x2-y2  D:xy  D:xz  D:yz
 F:z3  F:z  F:xyz  F:z2x  F:z2y  F:x  F:y


 Configuration of Valence Electrons
 ==================================

          Occupation Numbers
          -------------------------------------------------
 S        4*2 1
 P        3*6
 D        10 7
 F        0
          -------------------------------------------------

 Total:   44

 Net Charge: 0 (Nuclei minus Electrons)

 Preset values for MO occupations will be applied through SCF cycle no. 1000000
 Thereafter, the program will assign electrons to MOs that are spatially
 similar to the occupied MOs in a "reference" cycle ("KeepOrbitals").
 The reference cycle is always the PREVIOUS cycle: it will evolve with
 the SCF procedure.


 ================================
 (Slater-type)  F U N C T I O N S  ***  (Basis and Fit)  ***
 ================================
  

 Atom Type    1  (Ru)
 ==============

 Valence Basis Sets:  27
 -----------------------
   1 S  288.000000
   1 S   71.900000
   1 S   43.700000
   2 S   51.900000
   2 S   18.550000
   3 S    9.550000
   3 S    6.100000
   4 S    5.600000
   4 S    3.600000
   5 S    2.300000
   5 S    1.400000
   5 S    0.890000
   2 P   27.400000
   2 P   17.750000
   3 P   10.700000
   3 P    7.600000
   4 P    5.500000
   4 P    3.650000
   4 P    2.500000
   3 D   16.400000
   3 D    9.750000
   3 D    6.350000
   4 D    4.000000
   4 D    2.150000
   4 D    1.140000
   5 P    1.400000
   4 F    2.000000

 Charge Fitting Sets (for the computation of the Coulomb Potential):  58
 -----------------------------------------------------------------------
   1 S  576.000000
   1 S  420.666000
   1 S  307.222000
   1 S  224.371000
   1 S  163.863000
   1 S  119.673000
   1 S   87.400000
   1 S   51.540000
   2 S   56.330000
   2 S   37.460000
   3 S   36.580000
   3 S   25.920000
   4 S   24.290000
   4 S   17.930000
   5 S   16.490000
   5 S   12.530000
   6 S   11.410000
   6 S    8.860000
   7 S    8.030000
   7 S    6.350000
   8 S    5.740000
   8 S    4.600000
   8 S    3.690000
   9 S    3.330000
   9 S    2.700000
   9 S    2.190000
   9 S    1.780000
   2 P   61.450000
   3 P   47.250000
   4 P   36.080000
   5 P   27.640000
   6 P   21.320000
   6 P   14.120000
   7 P   10.970000
   7 P    7.480000
   8 P    5.850000
   8 P    4.080000
   9 P    3.220000
   9 P    2.290000
   3 D   53.450000
   4 D   35.870000
   5 D   24.490000
   6 D   17.010000
   6 D   10.170000
   7 D    7.170000
   7 D    4.450000
   8 D    3.180000
   8 D    2.030000
   4 F   45.700000
   5 F   27.330000
   6 F   16.820000
   6 F    8.950000
   7 F    5.650000
   7 F    3.140000
   5 G   19.750000
   6 G    9.740000
   7 G    5.010000
   7 G    2.280000


 BAS: List of all Elementary Cartesian Basis Functions
 =====================================================

 The numbering in the list below (to the right of the function characteristics) is referred
 to in print-outs of MO eigenvectors and Mulliken populations in the BAS representation
 (as contrasted to the SFO representation).

 Notes:
 1. The functions are characterized by a polynomial prefactor (powers of x,y,z and r) and
    an exponential decay factor alpha.
 2. Since the basis sets are specific for an atom TYPE, the individual functions occur on
    all atoms of that type.
 3. The word 'Core' in the left margin signals that it is a Core Function (CF) : not a
    degree of freedom in the valence set, but only used to ensure orthogonalization of
    the other valence basis functions on the frozen Core Orbitals.


 (power of) X  Y  Z  R     Alpha  on Atom
            ==========     =====     ==========

 Ru                                   1
                                  ---------------------------------------------------------------------------
            0  0  0  0   288.000      1
            0  0  0  0    71.900      2
            0  0  0  0    43.700      3
            0  0  0  1    51.900      4
            0  0  0  1    18.550      5
            0  0  0  2     9.550      6
            0  0  0  2     6.100      7
            0  0  0  3     5.600      8
            0  0  0  3     3.600      9
            0  0  0  4     2.300     10
            0  0  0  4     1.400     11
            0  0  0  4     0.890     12
            1  0  0  0    27.400     13
            0  1  0  0    27.400     14
            0  0  1  0    27.400     15
            1  0  0  0    17.750     16
            0  1  0  0    17.750     17
            0  0  1  0    17.750     18
            1  0  0  1    10.700     19
            0  1  0  1    10.700     20
            0  0  1  1    10.700     21
            1  0  0  1     7.600     22
            0  1  0  1     7.600     23
            0  0  1  1     7.600     24
            1  0  0  2     5.500     25
            0  1  0  2     5.500     26
            0  0  1  2     5.500     27
            1  0  0  2     3.650     28
            0  1  0  2     3.650     29
            0  0  1  2     3.650     30
            1  0  0  2     2.500     31
            0  1  0  2     2.500     32
            0  0  1  2     2.500     33
            2  0  0  0    16.400     34
            1  1  0  0    16.400     35
            1  0  1  0    16.400     36
            0  2  0  0    16.400     37
            0  1  1  0    16.400     38
            0  0  2  0    16.400     39
            2  0  0  0     9.750     40
            1  1  0  0     9.750     41
            1  0  1  0     9.750     42
            0  2  0  0     9.750     43
            0  1  1  0     9.750     44
            0  0  2  0     9.750     45
            2  0  0  0     6.350     46
            1  1  0  0     6.350     47
            1  0  1  0     6.350     48
            0  2  0  0     6.350     49
            0  1  1  0     6.350     50
            0  0  2  0     6.350     51
            2  0  0  1     4.000     52
            1  1  0  1     4.000     53
            1  0  1  1     4.000     54
            0  2  0  1     4.000     55
            0  1  1  1     4.000     56
            0  0  2  1     4.000     57
            2  0  0  1     2.150     58
            1  1  0  1     2.150     59
            1  0  1  1     2.150     60
            0  2  0  1     2.150     61
            0  1  1  1     2.150     62
            0  0  2  1     2.150     63
            2  0  0  1     1.140     64
            1  1  0  1     1.140     65
            1  0  1  1     1.140     66
            0  2  0  1     1.140     67
            0  1  1  1     1.140     68
            0  0  2  1     1.140     69
            1  0  0  3     1.400     70
            0  1  0  3     1.400     71
            0  0  1  3     1.400     72
            3  0  0  0     2.000     73
            2  1  0  0     2.000     74
            2  0  1  0     2.000     75
            1  2  0  0     2.000     76
            1  1  1  0     2.000     77
            1  0  2  0     2.000     78
            0  3  0  0     2.000     79
            0  2  1  0     2.000     80
            0  1  2  0     2.000     81
            0  0  3  0     2.000     82

 Total number of charge fitting functions (nprimf)       237
 Total number of Cartesian basis functions (naos)         82
 Total number of Cartesian core functions  (ncos)          0


 BAS: List of all Elementary Cartesian Basis Functions
 =====================================================

 The numbering in the list below (to the right of the function characteristics) is referred
 to in print-outs of MO eigenvectors and Mulliken populations in the BAS representation
 (as contrasted to the SFO representation).

 Notes:
 1. The functions are characterized by a polynomial prefactor (powers of x,y,z and r) and
    an exponential decay factor alpha.
 2. Since the basis sets are specific for an atom TYPE, the individual functions occur on
    all atoms of that type.
 3. The word 'Core' in the left margin signals that it is a Core Function (CF) : not a
    degree of freedom in the valence set, but only used to ensure orthogonalization of
    the other valence basis functions on the frozen Core Orbitals.


 (power of) X  Y  Z  R     Alpha  on Atom
            ==========     =====     ==========

 Ru                                   1
                                  ---------------------------------------------------------------------------
            0  0  0  0   288.000      1
            0  0  0  0    71.900      2
            0  0  0  0    43.700      3
            0  0  0  1    51.900      4
            0  0  0  1    18.550      5
            0  0  0  2     9.550      6
            0  0  0  2     6.100      7
            0  0  0  3     5.600      8
            0  0  0  3     3.600      9
            0  0  0  4     2.300     10
            0  0  0  4     1.400     11
            0  0  0  4     0.890     12
            1  0  0  0    27.400     13
            0  1  0  0    27.400     14
            0  0  1  0    27.400     15
            1  0  0  0    17.750     16
            0  1  0  0    17.750     17
            0  0  1  0    17.750     18
            1  0  0  1    10.700     19
            0  1  0  1    10.700     20
            0  0  1  1    10.700     21
            1  0  0  1     7.600     22
            0  1  0  1     7.600     23
            0  0  1  1     7.600     24
            1  0  0  2     5.500     25
            0  1  0  2     5.500     26
            0  0  1  2     5.500     27
            1  0  0  2     3.650     28
            0  1  0  2     3.650     29
            0  0  1  2     3.650     30
            1  0  0  2     2.500     31
            0  1  0  2     2.500     32
            0  0  1  2     2.500     33
            2  0  0  0    16.400     34
            1  1  0  0    16.400     35
            1  0  1  0    16.400     36
            0  2  0  0    16.400     37
            0  1  1  0    16.400     38
            0  0  2  0    16.400     39
            2  0  0  0     9.750     40
            1  1  0  0     9.750     41
            1  0  1  0     9.750     42
            0  2  0  0     9.750     43
            0  1  1  0     9.750     44
            0  0  2  0     9.750     45
            2  0  0  0     6.350     46
            1  1  0  0     6.350     47
            1  0  1  0     6.350     48
            0  2  0  0     6.350     49
            0  1  1  0     6.350     50
            0  0  2  0     6.350     51
            2  0  0  1     4.000     52
            1  1  0  1     4.000     53
            1  0  1  1     4.000     54
            0  2  0  1     4.000     55
            0  1  1  1     4.000     56
            0  0  2  1     4.000     57
            2  0  0  1     2.150     58
            1  1  0  1     2.150     59
            1  0  1  1     2.150     60
            0  2  0  1     2.150     61
            0  1  1  1     2.150     62
            0  0  2  1     2.150     63
            2  0  0  1     1.140     64
            1  1  0  1     1.140     65
            1  0  1  1     1.140     66
            0  2  0  1     1.140     67
            0  1  1  1     1.140     68
            0  0  2  1     1.140     69
            1  0  0  3     1.400     70
            0  1  0  3     1.400     71
            0  0  1  3     1.400     72
            3  0  0  0     2.000     73
            2  1  0  0     2.000     74
            2  0  1  0     2.000     75
            1  2  0  0     2.000     76
            1  1  1  0     2.000     77
            1  0  2  0     2.000     78
            0  3  0  0     2.000     79
            0  2  1  0     2.000     80
            0  1  2  0     2.000     81
            0  0  3  0     2.000     82
1
 ***************************************************************************************************


                                              ***********************
                                              *  T E C H N I C A L  *
                                              ***********************
  


 =============================================================
 P A R A L L E L I Z A T I O N  and  V E C T O R I Z A T I O N
 =============================================================
  
 Nr of parallel processes:                                1
 Maximum vector length in NumInt loops:                 128

 IO buffersize (Mb):                                     64.000000


 =====================
 S C F   U P D A T E S
 =====================
  
 Max. nr. of cycles:                               300
 Convergence criterion:                              0.0000000100
   secondary criterion:                              0.0000000100

 Mix parameter (when DIIS does not apply):           0.2000000000
 Special mix parameter for the first cycle:          1.0000000000
 Mixed ADIIS+DIIS will be used
    Max number of expansion vectors:                10
    Pure ADIIS when Max([F,P]) is above              0.1000000000
    Pure DIIS when Max([F,P]) is below               0.0010000000
 Automatic ElectronSmearing (in case of problematic SCF convergence) disabled


 =================
 P R E C I S I O N  ***  (General: NumInt, NeglectFunctionTails, ...)  ***
 =================
  

 NumInt:           Target precision:                12.0000000000
 -------           Initial precision:               10.0000000000
                   Min. precision (optimization):   10.0000000000

 Neglect Functions:          Basis functions:        0.1000000000E-13
 ------------------          Fit functions:          0.1000000000E-13


 ===========================
 L I N E A R   S C A L I N G
 ===========================
  

 Cut-off radii density fit:                        0.1000000000E-97
 Overlap cut-off criterion AO matrix elements:     0.1000000000E-97
 Cut-offs for Coulomb potential and fitted density:0.1000000000E-97
 Cut-off criterion for Coulomb multipole terms:    0.1000000000E-97
 Progressive Convergence parameter:                 0.000000000    
1
 ***************************************************************************************************


                                            ***************************
                                            *  C O M P U T A T I O N  *
                                            ***************************
  

 Number of elements of the density matrix on this node (used, total):      3403      3403


 ===========================================
 Numerical Integration : Fuzzy Cells (Becke)
 ===========================================
  
 Becke grid quality: VERYGOOD       
  
 Lebedev angular grid order:             min:  13 max:  41
 Nr. of radial points:                   min: 149 max: 149

 Total nr. of points:        149
 Nr. of blocks:                2
 Block length:                75
 Nr. of dummy points:          1


 Test of Precision of the Numerical Integration Grid
 ===================================================

 Integral of the Total Core Density:                   0.00000000000000


 ========================
 Density Fitting (zlmFit)
 ========================
  
 ZlmFit Fit Quality: VERYGOOD       
  
 Max L-expansion:                        min:   0 max:   0
 Nr. of radial interpolation points:     min: 360 max: 360


 ======================
 RI Hartree-Fock Scheme
 ======================
  
 Fit Set Quality     : NORMAL
 Integration Quality : NORMAL
 Threshold Quality   : NORMAL
 Response Quality    : DEFAULT
 Is Range Separated  :  F
 
 RIHartreeFock Dependency: number of modified vectors:           0


 =====
 S C F  ***  ScaSCF  ***
 =====
  

 CYCLE    1
 SCF Error: norm([F,P])=      0.000000000000, max([F,P])=      0.000000000000
 orbitals (Q,E):
 ---------------
 S :1...12           ( 2.00  -989.1677)  ( 2.00  -248.7282)  ( 2.00  -108.8557)  ( 2.00   -60.2335)
                     ( 1.00   -37.6931)  ( 0.00   -24.7973)  ( 0.00   -15.9349)  ( 0.00    -9.8518)
                     ( 0.00    -5.8515)  ( 0.00   415.9727)  ( 0.00  3890.7018)  ( 0.00 19472.0663)
 P :1...8            ( 6.00  -244.5615)  ( 6.00  -108.2784)  ( 6.00   -60.5994)  ( 0.00   -38.2744)
                     ( 0.00   -25.4392)  ( 0.00   -16.7685)  ( 0.00    -9.7944)  ( 0.00    88.4922)
 D :1...6            (10.00  -107.6704)  ( 7.00   -59.8814)  ( 0.00   -36.4332)  ( 0.00   -24.2526)
                     ( 0.00   -16.7043)  ( 0.00    -9.4689)
 F :1...1            ( 0.00   -19.9991)

 CYCLE    2
  SDIIS (wt  0.000):  1.0000  0.0000
 A-DIIS (wt  1.000):  0.0000  1.0000
  DIIS coefficients:  0.0000  1.0000
 SCF Error: norm([F,P])=    212.085131888013, max([F,P])=     38.342894226992
 orbitals (Q,E):
 ---------------
 S :1...6            ( 2.00  -749.6546)  ( 2.00   -73.8466)  ( 2.00    -2.4289)  ( 2.00     0.0298)
                     ( 1.00     0.2173)  ( 0.00     0.6697)
 P :1...4            ( 6.00   -59.1637)  ( 6.00     0.1455)  ( 6.00     0.3196)  ( 0.00     1.2557)
 D :1...3            (10.00     0.3271)  ( 7.00     1.2812)  ( 0.00     4.1238)
 F :1...1            ( 0.00     1.9204)

 CYCLE    3
  SDIIS (wt  0.000):  0.1597  0.8403
 A-DIIS (wt  1.000):  0.5072  0.4928
  DIIS coefficients:  0.5072  0.4928
 SCF Error: norm([F,P])=     87.849200044225, max([F,P])=     24.729644244787
 orbitals (Q,E):
 ---------------
 S :1...6            ( 2.00  -806.4595)  ( 2.00  -119.8342)  ( 2.00   -27.1205)  ( 2.00    -7.8648)
                     ( 1.00    -2.4338)  ( 0.00    -0.5159)
 P :1...4            ( 6.00  -106.8405)  ( 6.00   -22.9722)  ( 6.00    -6.5070)  ( 0.00    -1.9108)
 D :1...3            (10.00   -16.4345)  ( 7.00    -4.4327)  ( 0.00    -1.0861)
 F :1...1            ( 0.00    -1.1676)

 CYCLE    4
  SDIIS (wt  0.000):  0.0204 -0.0038  0.9834
 A-DIIS (wt  1.000):  0.0000  0.0000  1.0000
  DIIS coefficients:  0.0000  0.0000  1.0000
 SCF Error: norm([F,P])=     13.402699687347, max([F,P])=      2.826129738474
 orbitals (Q,E):
 ---------------
 S :1...6            ( 2.00  -804.5436)  ( 2.00  -113.0306)  ( 2.00   -17.2402)  ( 2.00    -1.0375)
                     ( 1.00    -0.0009)  ( 0.00     0.1776)
 P :1...4            ( 6.00  -100.7535)  ( 6.00   -13.2070)  ( 6.00    -0.1886)  ( 0.00     0.1809)
 D :1...3            (10.00    -6.6461)  ( 7.00     0.2215)  ( 0.00     0.9073)
 F :1...1            ( 0.00     1.5149)

 CYCLE    5
  SDIIS (wt  0.000):  0.0098 -0.0118  0.4062  0.5958
 A-DIIS (wt  1.000):  0.0000  0.0000  0.6164  0.3836
  DIIS coefficients:  0.0000  0.0000  0.6164  0.3836
 SCF Error: norm([F,P])=     10.260968051302, max([F,P])=      2.421285423069
 orbitals (Q,E):
 ---------------
 S :1...6            ( 2.00  -808.7576)  ( 2.00  -117.2770)  ( 2.00   -20.9389)  ( 2.00    -3.2222)
                     ( 1.00    -0.3405)  ( 0.00     0.0006)
 P :1...4            ( 6.00  -105.0221)  ( 6.00   -16.9029)  ( 6.00    -2.0980)  ( 0.00    -0.1442)
 D :1...3            (10.00   -10.3895)  ( 7.00    -0.4923)  ( 0.00     0.0812)
 F :1...1            ( 0.00     0.6179)

 CYCLE    6
  SDIIS (wt  0.000): -0.0002  0.0007  0.0618  0.0001  0.9376
 A-DIIS (wt  1.000):  0.0000  0.0000  0.0000  0.0000  1.0000
  DIIS coefficients:  0.0000  0.0000  0.0000  0.0000  1.0000
 SCF Error: norm([F,P])=      1.002666890591, max([F,P])=      0.207693034703
 orbitals (Q,E):
 ---------------
 S :1...6            ( 2.00  -808.0552)  ( 2.00  -116.9749)  ( 2.00   -20.9047)  ( 2.00    -2.8857)
                     ( 1.00    -0.0955)  ( 0.00     0.0655)
 P :1...4            ( 6.00  -104.6687)  ( 6.00   -16.8630)  ( 6.00    -1.7428)  ( 0.00     0.0615)
 D :1...3            (10.00   -10.3482)  ( 7.00    -0.1298)  ( 0.00     0.2552)
 F :1...1            ( 0.00     0.9945)

 CYCLE    7
  SDIIS (wt  0.512): -0.0000 -0.0001  0.0179 -0.0043  0.2640  0.7226
 A-DIIS (wt  0.488):  0.0000  0.0000  0.0000  0.0000  0.0000  1.0000
  DIIS coefficients: -0.0000 -0.0000  0.0091 -0.0022  0.1352  0.8579
 SCF Error: norm([F,P])=      0.203263474577, max([F,P])=      0.049309722293
 orbitals (Q,E):
 ---------------
 S :1...6            ( 2.00  -808.1841)  ( 2.00  -117.0805)  ( 2.00   -21.0123)  ( 2.00    -3.0355)
                     ( 1.00    -0.1509)  ( 0.00     0.0435)
 P :1...4            ( 6.00  -104.7773)  ( 6.00   -16.9710)  ( 6.00    -1.8895)  ( 0.00     0.0143)
 D :1...3            (10.00   -10.4536)  ( 7.00    -0.2524)  ( 0.00     0.2142)
 F :1...1            ( 0.00     0.8949)

 CYCLE    8
  SDIIS (wt  0.604): -0.0000  0.0000  0.0005  0.0028  0.0421  0.3596  0.5951
 A-DIIS (wt  0.396):  0.0000  0.0000  0.0000  0.0000  0.0000  0.2259  0.7741
  DIIS coefficients: -0.0000  0.0000  0.0003  0.0017  0.0254  0.3066  0.6660
 SCF Error: norm([F,P])=      0.148828393791, max([F,P])=      0.040246689043
 orbitals (Q,E):
 ---------------
 S :1...6            ( 2.00  -808.1139)  ( 2.00  -117.0106)  ( 2.00   -20.9452)  ( 2.00    -2.9850)
                     ( 1.00    -0.1393)  ( 0.00     0.0463)
 P :1...4            ( 6.00  -104.7072)  ( 6.00   -16.9040)  ( 6.00    -1.8424)  ( 0.00     0.0239)
 D :1...3            (10.00   -10.3865)  ( 7.00    -0.2182)  ( 0.00     0.2237)
 F :1...1            ( 0.00     0.9168)

 CYCLE    9
  SDIIS (wt  0.929): -0.0000  0.0000 -0.0002 -0.0002  0.0116  0.1197  0.2574  0.6117
 A-DIIS (wt  0.071):  0.0000  0.0000  0.0000  0.0000  0.0000  0.0000  0.0000  1.0000
  DIIS coefficients: -0.0000  0.0000 -0.0002 -0.0002  0.0108  0.1112  0.2391  0.6393
 SCF Error: norm([F,P])=      0.040128008672, max([F,P])=      0.008027798090
 orbitals (Q,E):
 ---------------
 S :1...6            ( 2.00  -808.1328)  ( 2.00  -117.0278)  ( 2.00   -20.9563)  ( 2.00    -2.9884)
                     ( 1.00    -0.1388)  ( 0.00     0.0463)
 P :1...4            ( 6.00  -104.7247)  ( 6.00   -16.9152)  ( 6.00    -1.8452)  ( 0.00     0.0246)
 D :1...3            (10.00   -10.3981)  ( 7.00    -0.2193)  ( 0.00     0.2243)
 F :1...1            ( 0.00     0.9174)

 CYCLE   10
  SDIIS (wt  1.000):  0.0000 -0.0000 -0.0000  0.0000 -0.0006 -0.0010 -0.0041  0.0628  0.9429
  DIIS coefficients:  0.0000 -0.0000 -0.0000  0.0000 -0.0006 -0.0010 -0.0041  0.0628  0.9429
 SCF Error: norm([F,P])=      0.003189039968, max([F,P])=      0.000719461728
 orbitals (Q,E):
 ---------------
 S :1...6            ( 2.00  -808.1310)  ( 2.00  -117.0262)  ( 2.00   -20.9553)  ( 2.00    -2.9878)
                     ( 1.00    -0.1385)  ( 0.00     0.0463)
 P :1...4            ( 6.00  -104.7231)  ( 6.00   -16.9141)  ( 6.00    -1.8446)  ( 0.00     0.0249)
 D :1...3            (10.00   -10.3970)  ( 7.00    -0.2188)  ( 0.00     0.2246)
 F :1...1            ( 0.00     0.9177)

 CYCLE   11
  SDIIS (wt  1.000): -0.0000  0.0000  0.0000 -0.0000 -0.0000 -0.0004 -0.0006 -0.0024  0.0162  0.9872
  DIIS coefficients: -0.0000  0.0000  0.0000 -0.0000 -0.0000 -0.0004 -0.0006 -0.0024  0.0162  0.9872
 SCF Error: norm([F,P])=      0.000099865070, max([F,P])=      0.000024198752
 orbitals (Q,E):
 ---------------
 S :1...6            ( 2.00  -808.1311)  ( 2.00  -117.0262)  ( 2.00   -20.9553)  ( 2.00    -2.9878)
                     ( 1.00    -0.1385)  ( 0.00     0.0463)
 P :1...4            ( 6.00  -104.7232)  ( 6.00   -16.9141)  ( 6.00    -1.8447)  ( 0.00     0.0249)
 D :1...3            (10.00   -10.3971)  ( 7.00    -0.2189)  ( 0.00     0.2246)
 F :1...1            ( 0.00     0.9177)

 CYCLE   12
  SDIIS (wt  1.000): -0.0000  0.0000  0.0000  0.0000  0.0000 -0.0001 -0.0029 -0.0287  1.0317
  DIIS coefficients: -0.0000  0.0000  0.0000  0.0000  0.0000 -0.0001 -0.0029 -0.0287  1.0317
 SCF Error: norm([F,P])=      0.000001253896, max([F,P])=      0.000000216242
 orbitals (Q,E):
 ---------------
 S :1...6            ( 2.00  -808.1311)  ( 2.00  -117.0262)  ( 2.00   -20.9553)  ( 2.00    -2.9878)
                     ( 1.00    -0.1385)  ( 0.00     0.0463)
 P :1...4            ( 6.00  -104.7232)  ( 6.00   -16.9141)  ( 6.00    -1.8447)  ( 0.00     0.0249)
 D :1...3            (10.00   -10.3971)  ( 7.00    -0.2189)  ( 0.00     0.2246)
 F :1...1            ( 0.00     0.9177)

 CYCLE   13
  SDIIS (wt  1.000):  0.0000  0.0000 -0.0000 -0.0000 -0.0001  0.0004 -0.0357  1.0353
  DIIS coefficients:  0.0000  0.0000 -0.0000 -0.0000 -0.0001  0.0004 -0.0357  1.0353
 SCF Error: norm([F,P])=      0.000000295157, max([F,P])=      0.000000085987
 orbitals (Q,E):
 ---------------
 S :1...6            ( 2.00  -808.1311)  ( 2.00  -117.0262)  ( 2.00   -20.9553)  ( 2.00    -2.9878)
                     ( 1.00    -0.1385)  ( 0.00     0.0463)
 P :1...4            ( 6.00  -104.7232)  ( 6.00   -16.9141)  ( 6.00    -1.8447)  ( 0.00     0.0249)
 D :1...3            (10.00   -10.3971)  ( 7.00    -0.2189)  ( 0.00     0.2246)
 F :1...1            ( 0.00     0.9177)

 CYCLE   14
  SDIIS (wt  1.000):  0.0000  0.0000  0.0000  0.0005  0.0072  0.9923
  DIIS coefficients:  0.0000  0.0000  0.0000  0.0005  0.0072  0.9923
 SCF Error: norm([F,P])=      0.000000003145, max([F,P])=      0.000000001021
 orbitals (Q,E):
 ---------------
 S :1...6            ( 2.00  -808.1311)  ( 2.00  -117.0262)  ( 2.00   -20.9553)  ( 2.00    -2.9878)
                     ( 1.00    -0.1385)  ( 0.00     0.0463)
 P :1...4            ( 6.00  -104.7232)  ( 6.00   -16.9141)  ( 6.00    -1.8447)  ( 0.00     0.0249)
 D :1...3            (10.00   -10.3971)  ( 7.00    -0.2189)  ( 0.00     0.2246)
 F :1...1            ( 0.00     0.9177)

 SCF CONVERGED

 CYCLE   15
1
 ***************************************************************************************************


                                                *******************
                                                *  R E S U L T S  *
                                                *******************
  
  
 Hartree-Fock exchange energy:   -131.703647757715     
 *** Setting up for NEW gradients in Focky
 *** Using FIT density in Focky

 Scaled ZORA Orbital Energies, per Irrep and Spin:
 =================================================
                        Occup              E (au)              E (eV)       Diff (eV) with prev. cycle
                        -----      --------------------        ------       --------------------------
 S
               1        2.000     -0.80813105681168E+03    -21990.365               2.85E-09
               2        2.000     -0.11702624256726E+03     -3184.446               3.54E-09
               3        2.000     -0.20955304931043E+02      -570.223               3.21E-09
               4        2.000     -0.29878244423575E+01       -81.303               2.95E-09
               5        1.000     -0.13854609432521E+00        -3.770               7.42E-10
               6        0.000      0.46332765727599E-01         1.261
               7        0.000      0.47302759613862E+00        12.872
               8        0.000      0.28309216493610E+01        77.033
               9        0.000      0.17756573644304E+02       483.181
              10        0.000      0.57065965395033E+03     15528.439
              11        0.000      0.40518519469681E+04    110256.501
              12        0.000      0.19568766659290E+05    532493.234
 P
               1        6.000     -0.10472315675823E+03     -2849.662               3.46E-09
               2        6.000     -0.16914113161672E+02      -460.256               3.22E-09
               3        6.000     -0.18446604582173E+01       -50.196               2.65E-09
               4        0.000      0.24895586106228E-01         0.677
               5        0.000      0.73820015545824E+00        20.087
               6        0.000      0.42347413601918E+01       115.233
               7        0.000      0.23318448350501E+02       634.527
               8        0.000      0.21877845117485E+03      5953.265
 D
               1       10.000     -0.10397060685408E+02      -282.918               3.26E-09
               2        7.000     -0.21885133034765E+00        -5.955               1.82E-09
               3        0.000      0.22456756287187E+00         6.111
               4        0.000      0.14740420470489E+01        40.111
               5        0.000      0.98947486842022E+01       269.250
               6        0.000      0.64652537485144E+02      1759.285
 F
               1        0.000      0.91769401234621E+00        24.972


 Partially Occupied:
               5 S                -0.13854609432521E+00
               2 D                -0.21885133034765E+00
  
 HOMO :        3 P                -0.18446604582173E+01
 LUMO :        4 P                 0.24895586106228E-01
  


 Orbital Energies, all Irreps
 ========================================

 Irrep        no.  (spin)   Occup              E (au)                E (eV)
 ---------------------------------------------------------------------------
 S             1             2.00       -0.80813105681168E+03    -21990.3649
 S             2             2.00       -0.11702624256726E+03     -3184.4461
 P             1             6.00       -0.10472315675823E+03     -2849.6621
 S             3             2.00       -0.20955304931043E+02      -570.2229
 P             2             6.00       -0.16914113161672E+02      -460.2564
 D             1            10.00       -0.10397060685408E+02      -282.9184
 S             4             2.00       -0.29878244423575E+01       -81.3028
 P             3             6.00       -0.18446604582173E+01       -50.1958
 D             2             7.00       -0.21885133034765E+00        -5.9552
 S             5             1.00       -0.13854609432521E+00        -3.7700
 P             4             0.00        0.24895586106228E-01         0.6774
 S             6             0.00        0.46332765727599E-01         1.2608
 D             3             0.00        0.22456756287187E+00         6.1108
 S             7             0.00        0.47302759613862E+00        12.8717
 P             5             0.00        0.73820015545824E+00        20.0874
 F             1             0.00        0.91769401234621E+00        24.9717
 D             4             0.00        0.14740420470489E+01        40.1107
 S             8             0.00        0.28309216493610E+01        77.0333
 P             6             0.00        0.42347413601918E+01       115.2332
 D             5             0.00        0.98947486842022E+01       269.2498
 S             9             0.00        0.17756573644304E+02       483.1810
 P             7             0.00        0.23318448350501E+02       634.5273
 D             6             0.00        0.64652537485144E+02      1759.2851
 P             8             0.00        0.21877845117485E+03      5953.2646
 S            10             0.00        0.57065965395033E+03     15528.4393
 S            11             0.00        0.40518519469681E+04    110256.5014
 S            12             0.00        0.19568766659290E+05    532493.2342


 All Electron Calculation, thus no Orbital Energies of the Core Orbitals are calculated


 =======================================
 M U L L I K E N   P O P U L A T I O N S
 =======================================
  
 The survey below gives for each atom:
 a) the total charge (Z minus electrons)
 b) the net spin polarization (nr of electrons spin-A minus spin-B)
 c) for each spin the atomic electron valence density (integrated) per L-value.

 Atom              Charge    Spin density          S         P         D         F
 ----              ------    ------------       ------    ------    ------    ------
 1 Ru             -0.0000                       9.0000   18.0000   17.0000    0.0000

 Populations of individual BAS functions
 ----------------------------------------
 1 Ru           0.0060  0.2117  1.9723 -0.2599  2.0685  1.8779 -0.0443  1.4345  0.7473  0.3625
                0.4868  0.1366  0.5352  0.5352  0.5352  1.4401  1.4401  1.4401  1.1414  1.1414
                1.1414  0.8711  0.8711  0.8711  0.7862  0.7862  0.7862  1.0810  1.0810  1.0810
                0.1442  0.1442  0.1442  0.1718  0.2577  0.2577  0.1718  0.2577  0.1718  0.7984
                1.1975  1.1975  0.7984  1.1975  0.7984  0.3827  0.5740  0.5740  0.3827  0.5740
                0.3827  0.4211  0.6317  0.6317  0.4211  0.6317  0.4211  0.4238  0.6357  0.6357
                0.4238  0.6357  0.4238  0.0689  0.1033  0.1033  0.0689  0.1033  0.0689  0.0007
                0.0007  0.0007  0.0000  0.0000  0.0000  0.0000  0.0000  0.0000  0.0000  0.0000
                0.0000  0.0000

 Gross Charges per Atom (Z minus electrons)
 ==========================================
            -0.0000
 Net Total: -0.00000000


 =======================================================================
 Electrostatic potential at the Nuclei due to electrons and other nuclei
 =======================================================================
  
         Atom                  Potential
         ----                  ---------
     1)   Ru                250.75947985
 
 
 ========================
 No memory problems found
 ========================
 
 Maximum number of active allocate calls:         486
 
 *******************************************************************************

                             A D F   E X I T
 NORMAL TERMINATION


 =================
 Timing Statistics
 =================
  
 Total Used :                     CPU=        3.70      System=        0.12     Elapsed=        4.32

 Calls  Section                     ( Mean, Percentage )
 ---------------------------------------------------------------------------------------------------
     3  ><      ................      0.00    0.05             0.00    1.71             0.00    0.16
     1  INIT    ................      0.04    1.14             0.01    6.84             0.47   10.86
     1  GEOMET  ................      0.02    0.51             0.02   19.66             0.05    1.21
     1  INPUTA  ................      0.00    0.11             0.00    0.85             0.01    0.13
     1  MAINSY  ................      0.01    0.32             0.01    5.13             0.02    0.56
     1  SYMFIT  ................      0.00    0.08             0.00    0.00             0.01    0.13
     1  CORORT  ................      0.00    0.03             0.00    0.00             0.00    0.05
     1  SYMORB  ................      0.00    0.05             0.00    0.00             0.01    0.12
     1  FITINT  ................      0.03    0.84             0.01    5.13             0.06    1.30
     1  CLSMAT  ................      0.00    0.03             0.00    0.00             0.00    0.07
     1  ORTHON  ................      0.01    0.22             0.00    0.00             0.01    0.21
     1  GENPT   ................      0.03    0.84             0.00    0.85             0.03    0.78
     1  PTBAS   ................      0.01    0.19             0.00    0.85             0.01    0.21
    15  FOCKY   ................      0.22   90.18             0.00   47.86             0.23   78.71
    15  FOCKTR  ................      0.00    0.38             0.00    0.85             0.00    0.33
    15  SDIIS   ................      0.00    1.24             0.00    6.84             0.00    1.56
     1  COREPS  ................      0.07    1.81             0.00    0.00             0.07    1.57
     1  POPAN   ................      0.05    1.35             0.00    1.71             0.05    1.22
     1  DEBYE   ................      0.00    0.05             0.00    0.85             0.00    0.08
     1  EXIT PROCEDURE .........      0.02    0.57             0.00    0.85             0.03    0.74


 Currently Open Files (EXIT00)
 ====================

 Unit    Access Format  Status   Type       Ident (file)
 -------------------------------------------------------
   3      SEQ    FORM   TRANSP  NORMAL      LOGFILE
                                          ( logfile )


 Buffered I/O statistics
 =======================
 Memory available:                     67108864
 Number of records fitting in memory:     16131
 Input :   0.0% of                        73252  *4k bytes
 Output:   3.0% of                         7883  *4k bytes
 Records from serial files evicted:           0
                    others evicted:           0
 Hash table lookups:     162322 with       2373 conflicts (  1.46%)

 ***************************************************************************************************
 (LOGFILE)
 <Mar15-2020> <14:15:17>  DIRAC 2018  RunTime: Mar15-2020 14:15:17  Nodes: 1  Procs: 1
 <Mar15-2020> <14:15:17>  NORMAL TERMINATION
 <Mar15-2020> <14:15:17>  END
 <Mar15-2020> <14:15:22>  ADF 2018  RunTime: Mar15-2020 14:15:22  Nodes: 1  Procs: 1
 <Mar15-2020> <14:15:22>  Hydrogen (TZ2P)
 <Mar15-2020> <14:15:22>  RunType   : CREATE
 <Mar15-2020> <14:15:23>  Net Charge: 0 (Nuclei minus Electrons)
 <Mar15-2020> <14:15:23>  Symmetry  : ATOM
  Coordinates
    Atom         X           Y           Z   (Angstrom)
    1.H         0.000000    0.000000    0.000000
 <Mar15-2020> <14:15:23>  >>>> CORORT
 <Mar15-2020> <14:15:23>  >>>> FITINT
 <Mar15-2020> <14:15:23>  >>>> CLSMAT
 <Mar15-2020> <14:15:23>  >>>> ORTHON
 <Mar15-2020> <14:15:23>  >>>> GENPT
 <Mar15-2020> <14:15:23>  Block Length=  64
 <Mar15-2020> <14:15:23>  >>>> PTBAS
 <Mar15-2020> <14:15:23>  >>>> CYCLE
 <Mar15-2020> <14:15:24>  CalcFitR12Fit
 <Mar15-2020> <14:15:24>  CalcFitCoeff
 <Mar15-2020> <14:15:24>              |Error|         MaxErr       Wt(A-DIIS)
 <Mar15-2020> <14:15:24>      1      0.00000000      0.00000000
 <Mar15-2020> <14:15:24>      2      0.04350919      0.04336741
 <Mar15-2020> <14:15:24>      3      0.00548474      0.00545765    100.0
 <Mar15-2020> <14:15:24>      4      0.00061006      0.00060978      0.0
 <Mar15-2020> <14:15:24>      5      0.00001028      0.00000800      0.0
 <Mar15-2020> <14:15:24>      6      0.00000100      0.00000075      0.0
 <Mar15-2020> <14:15:24>      7      0.00000001      0.00000001      0.0
 <Mar15-2020> <14:15:24>  SCF converged
 <Mar15-2020> <14:15:24>      8      0.00000000      0.00000000      0.0
 <Mar15-2020> <14:15:24>  >>>> POPAN
 <Mar15-2020> <14:15:24>  >>>> DEBYE
 <Mar15-2020> <14:15:24>  NORMAL TERMINATION
 <Mar15-2020> <14:15:24>  END
 <Mar15-2020> <14:15:24>  DIRAC 2018  RunTime: Mar15-2020 14:15:24  Nodes: 1  Procs: 1
 <Mar15-2020> <14:15:25>  NORMAL TERMINATION
 <Mar15-2020> <14:15:25>  END
 <Mar15-2020> <14:15:25>  ADF 2018  RunTime: Mar15-2020 14:15:25  Nodes: 1  Procs: 1
 <Mar15-2020> <14:15:25>  Carbon (TZ2P)
 <Mar15-2020> <14:15:25>  RunType   : CREATE
 <Mar15-2020> <14:15:25>  Net Charge: 0 (Nuclei minus Electrons)
 <Mar15-2020> <14:15:25>  Symmetry  : ATOM
  Coordinates
    Atom         X           Y           Z   (Angstrom)
    1.C         0.000000    0.000000    0.000000
 <Mar15-2020> <14:15:25>  >>>> CORORT
 <Mar15-2020> <14:15:25>  >>>> FITINT
 <Mar15-2020> <14:15:25>  >>>> CLSMAT
 <Mar15-2020> <14:15:25>  >>>> ORTHON
 <Mar15-2020> <14:15:25>  >>>> GENPT
 <Mar15-2020> <14:15:25>  Block Length=  72
 <Mar15-2020> <14:15:25>  >>>> PTBAS
 <Mar15-2020> <14:15:25>  >>>> CYCLE
 <Mar15-2020> <14:15:26>  CalcFitR12Fit
 <Mar15-2020> <14:15:26>  CalcFitCoeff
 <Mar15-2020> <14:15:26>              |Error|         MaxErr       Wt(A-DIIS)
 <Mar15-2020> <14:15:26>      1      0.00000000      0.00000000
 <Mar15-2020> <14:15:26>      2      4.50740548      3.30969368    100.0
 <Mar15-2020> <14:15:26>      3      1.39415048      1.12966506    100.0
 <Mar15-2020> <14:15:26>      4      0.70117175      0.55782134    100.0
 <Mar15-2020> <14:15:26>      5      0.30643549      0.24526873    100.0
 <Mar15-2020> <14:15:26>      6      0.15409304      0.12156055    100.0
 <Mar15-2020> <14:15:26>      7      0.07729887      0.06114422     60.8
 <Mar15-2020> <14:15:26>      8      0.02229455      0.01758058     16.7
 <Mar15-2020> <14:15:26>      9      0.00235646      0.00186283      0.9
 <Mar15-2020> <14:15:26>     10      0.00001289      0.00001019      0.0
 <Mar15-2020> <14:15:26>     11      0.00000055      0.00000041      0.0
 <Mar15-2020> <14:15:26>     12      0.00000000      0.00000000      0.0
 <Mar15-2020> <14:15:26>  SCF converged
 <Mar15-2020> <14:15:26>     13      0.00000000      0.00000000      0.0
 <Mar15-2020> <14:15:26>  >>>> POPAN
 <Mar15-2020> <14:15:26>  >>>> DEBYE
 <Mar15-2020> <14:15:26>  NORMAL TERMINATION
 <Mar15-2020> <14:15:26>  END
 <Mar15-2020> <14:15:26>  DIRAC 2018  RunTime: Mar15-2020 14:15:26  Nodes: 1  Procs: 1
 <Mar15-2020> <14:15:26>  NORMAL TERMINATION
 <Mar15-2020> <14:15:26>  END
 <Mar15-2020> <14:15:27>  ADF 2018  RunTime: Mar15-2020 14:15:27  Nodes: 1  Procs: 1
 <Mar15-2020> <14:15:27>  Oxygen (TZ2P)
 <Mar15-2020> <14:15:27>  RunType   : CREATE
 <Mar15-2020> <14:15:27>  Net Charge: 0 (Nuclei minus Electrons)
 <Mar15-2020> <14:15:27>  Symmetry  : ATOM
  Coordinates
    Atom         X           Y           Z   (Angstrom)
    1.O         0.000000    0.000000    0.000000
 <Mar15-2020> <14:15:27>  >>>> CORORT
 <Mar15-2020> <14:15:27>  >>>> FITINT
 <Mar15-2020> <14:15:27>  >>>> CLSMAT
 <Mar15-2020> <14:15:27>  >>>> ORTHON
 <Mar15-2020> <14:15:27>  >>>> GENPT
 <Mar15-2020> <14:15:27>  Block Length=  68
 <Mar15-2020> <14:15:27>  >>>> PTBAS
 <Mar15-2020> <14:15:27>  >>>> CYCLE
 <Mar15-2020> <14:15:27>  CalcFitR12Fit
 <Mar15-2020> <14:15:27>  CalcFitCoeff
 <Mar15-2020> <14:15:27>              |Error|         MaxErr       Wt(A-DIIS)
 <Mar15-2020> <14:15:27>      1      0.00000000      0.00000000
 <Mar15-2020> <14:15:27>      2      8.80345000      5.51652085    100.0
 <Mar15-2020> <14:15:28>      3      3.38676647      2.36955318    100.0
 <Mar15-2020> <14:15:28>      4      1.30386910      0.66797073    100.0
 <Mar15-2020> <14:15:28>      5      1.18019887      0.67319070    100.0
 <Mar15-2020> <14:15:28>      6      0.04139467      0.01835454     17.5
 <Mar15-2020> <14:15:28>      7      0.01304181      0.00722268      6.3
 <Mar15-2020> <14:15:28>      8      0.00070067      0.00040429      0.0
 <Mar15-2020> <14:15:28>      9      0.00000641      0.00000410      0.0
 <Mar15-2020> <14:15:28>     10      0.00000211      0.00000123      0.0
 <Mar15-2020> <14:15:28>     11      0.00000003      0.00000002      0.0
 <Mar15-2020> <14:15:28>     12      0.00000000      0.00000000      0.0
 <Mar15-2020> <14:15:28>  SCF converged
 <Mar15-2020> <14:15:28>     13      0.00000000      0.00000000      0.0
 <Mar15-2020> <14:15:28>  >>>> POPAN
 <Mar15-2020> <14:15:28>  >>>> DEBYE
 <Mar15-2020> <14:15:28>  NORMAL TERMINATION
 <Mar15-2020> <14:15:28>  END
 <Mar15-2020> <14:15:28>  DIRAC 2018  RunTime: Mar15-2020 14:15:28  Nodes: 1  Procs: 1
 <Mar15-2020> <14:15:29>  NORMAL TERMINATION
 <Mar15-2020> <14:15:29>  END
 <Mar15-2020> <14:15:29>  ADF 2018  RunTime: Mar15-2020 14:15:29  Nodes: 1  Procs: 1
 <Mar15-2020> <14:15:29>  Ruthenium (TZ2P, all electron)
 <Mar15-2020> <14:15:29>  RunType   : CREATE
 <Mar15-2020> <14:15:29>  Net Charge: 0 (Nuclei minus Electrons)
 <Mar15-2020> <14:15:29>  Symmetry  : ATOM
  Coordinates
    Atom         X           Y           Z   (Angstrom)
    1.Ru        0.000000    0.000000    0.000000
 <Mar15-2020> <14:15:29>  >>>> CORORT
 <Mar15-2020> <14:15:29>  >>>> FITINT
 <Mar15-2020> <14:15:29>  >>>> CLSMAT
 <Mar15-2020> <14:15:29>  >>>> ORTHON
 <Mar15-2020> <14:15:29>  >>>> GENPT
 <Mar15-2020> <14:15:29>  Block Length=  75
 <Mar15-2020> <14:15:29>  >>>> PTBAS
 <Mar15-2020> <14:15:29>  >>>> CYCLE
 <Mar15-2020> <14:15:30>  CalcFitR12Fit
 <Mar15-2020> <14:15:30>  CalcFitCoeff
 <Mar15-2020> <14:15:31>              |Error|         MaxErr       Wt(A-DIIS)
 <Mar15-2020> <14:15:31>      1      0.00000000      0.00000000
 <Mar15-2020> <14:15:31>      2    212.08513189     38.34289423    100.0
 <Mar15-2020> <14:15:31>      3     87.84920004     24.72964424    100.0
 <Mar15-2020> <14:15:31>      4     13.40269969      2.82612974    100.0
 <Mar15-2020> <14:15:32>      5     10.26096805      2.42128542    100.0
 <Mar15-2020> <14:15:32>      6      1.00266689      0.20769303    100.0
 <Mar15-2020> <14:15:32>      7      0.20326347      0.04930972     48.8
 <Mar15-2020> <14:15:32>      8      0.14882839      0.04024669     39.6
 <Mar15-2020> <14:15:32>      9      0.04012801      0.00802780      7.1
 <Mar15-2020> <14:15:32>     10      0.00318904      0.00071946      0.0
 <Mar15-2020> <14:15:32>     11      0.00009987      0.00002420      0.0
 <Mar15-2020> <14:15:32>     12      0.00000125      0.00000022      0.0
 <Mar15-2020> <14:15:33>     13      0.00000030      0.00000009      0.0
 <Mar15-2020> <14:15:33>     14      0.00000000      0.00000000      0.0
 <Mar15-2020> <14:15:33>  SCF converged
 <Mar15-2020> <14:15:33>     15      0.00000000      0.00000000      0.0
 <Mar15-2020> <14:15:33>  >>>> POPAN
 <Mar15-2020> <14:15:33>  >>>> DEBYE
 <Mar15-2020> <14:15:33>  NORMAL TERMINATION
 <Mar15-2020> <14:15:33>  END


 Parallel Execution: Process Information
 ==============================================================================
 Rank   Node Name                              NodeID   MyNodeRank  NodeMaster
    0   c31-3.local                               0          0          0
    1   c31-3.local                               0          1         -1
    2   c31-3.local                               0          2         -1
    3   c31-3.local                               0          3         -1
    4   c31-3.local                               0          4         -1
    5   c31-3.local                               0          5         -1
    6   c31-3.local                               0          6         -1
    7   c31-3.local                               0          7         -1
    8   c31-3.local                               0          8         -1
    9   c31-3.local                               0          9         -1
   10   c31-3.local                               0         10         -1
   11   c31-3.local                               0         11         -1
   12   c31-3.local                               0         12         -1
   13   c31-3.local                               0         13         -1
   14   c31-3.local                               0         14         -1
   15   c31-3.local                               0         15         -1
   16   c31-3.local                               0         16         -1
   17   c31-3.local                               0         17         -1
   18   c31-3.local                               0         18         -1
   19   c31-3.local                               0         19         -1
   20   c31-5.local                               1          0          1
   21   c31-5.local                               1          1         -1
   22   c31-5.local                               1          2         -1
   23   c31-5.local                               1          3         -1
   24   c31-5.local                               1          4         -1
   25   c31-5.local                               1          5         -1
   26   c31-5.local                               1          6         -1
   27   c31-5.local                               1          7         -1
   28   c31-5.local                               1          8         -1
   29   c31-5.local                               1          9         -1
   30   c31-5.local                               1         10         -1
   31   c31-5.local                               1         11         -1
   32   c31-5.local                               1         12         -1
   33   c31-5.local                               1         13         -1
   34   c31-5.local                               1         14         -1
   35   c31-5.local                               1         15         -1
   36   c31-5.local                               1         16         -1
   37   c31-5.local                               1         17         -1
   38   c31-5.local                               1         18         -1
   39   c31-5.local                               1         19         -1
 ==============================================================================


May use up to 15291MB of RAM as shared memory on node 0
May use up to 15291MB of RAM as shared memory on node 1
 
TITLE Ru(beta-dik)3 project

COMMENT
  Input geom constructed from Ru(acac)3
END

UNITS
  length Angstrom
END

Atoms Cartesian
Ru       0.000000000      0.000000000      0.000000000
O       -1.425730000     -0.781504000      1.206095000
O        0.036062000     -1.625470000     -1.206095000
O        0.036062000      1.625470000      1.206095000
O        1.389667000     -0.843966000      1.206095000
O        1.389667000      0.843966000     -1.206095000
O       -1.425730000      0.781504000     -1.206095000
C       -1.950719000     -1.945096000      1.032407000
C       -0.709143000     -2.661920000     -1.032407000
C       -0.709143000      2.661920000      1.032407000
C        2.659862000     -0.716824000      1.032407000
C        2.659862000      0.716824000     -1.032407000
C       -1.950719000      1.945096000     -1.032407000
C       -2.991841000     -2.336471000      2.056803000
C       -1.642499000     -2.844892000      0.000000000
C       -0.527523000     -3.759246000     -2.056803000
C       -0.303277952      3.644562693      2.107667080
C       -1.642499000      2.844892000      0.000000000
C        3.519364000     -1.422774000      2.056803000
C        3.284998000      0.000000000      0.000000000
C        3.519364000      1.422774000     -2.056803000
C       -2.991841000      2.336471000     -2.056803000
H       -3.118207000     -1.527972000      2.782453000
H       -3.954249000     -2.540755000      1.569529000
H       -2.687928000     -3.250519000      2.583717000
H       -2.187490000     -3.788843000      0.000000000
H        0.235841000     -3.464432000     -2.782453000
H       -0.223234000     -4.694858000     -1.569529000
H       -1.471068000     -3.953074000     -2.583717000
H        2.882366000     -1.936460000      2.782453000
H        4.177483000     -2.154103000      1.569529000
H        4.158996000     -0.702555000      2.583717000
H        4.310841378      0.368383122      0.000000027
H        2.882366000      1.936460000     -2.782453000
H        4.177483000      2.154103000     -1.569529000
H        4.158996000      0.702555000     -2.583717000
H        0.482513039      3.207217124      2.730137309
H        0.065339224      4.576341558      1.658994499
H       -1.164130576      3.900243062      2.739367273
H       -2.187490000      3.788843000      0.000000000
H       -3.118207000      1.527972000     -2.782453000
H       -3.954249000      2.540755000     -1.569529000
H       -2.687928000      3.250519000     -2.583717000
END

SYMMETRY nosym

Charge 0 1

unrestricted

::INTEGRATION 6  :: not for ADF18

GEOMETRY
  Iterations 1000
::  Convergence e=0.001 grad=0.001 rad=0.01 :: Std for Geom Opt / TS:: not for ADF18
END

SCF
  Iterations 1000
::  Converge 1e-6  :: not for ADF18
END

RELATIVISTIC Scalar ZORA

SOLVATION
  Radii
   Ir=1.967
   Rh=1.950
   Ru=1.950
   C=1.700
   P=1.850
   H=1.350
   O=1.517
   I=1.967
   Fe=1.858
   F=1.425
   N=1.608
   Hg=2.108
  Subend
  Solv name=Acetonitrile  :: Solv for ADF18
END

XC
  hybrid OPBE0
END

Fragments
H t21.H
C t21.C
O t21.O
Ru t21.Ru
End

 *******************************************************************************
 *                                                                             *
 *  -------------------------------------                                      *
 *   Amsterdam Density Functional  (ADF)         2018                          *
 *  -------------------------------------                                      *
 *                                               r69431 2018-10-05             *
 *                                                                             *
 *                                                                             *
 *                              =================                              *
 *                              |               |                              *
 *                              |     A D F     |                              *
 *                              |               |                              *
 *                              =================                              *
 *                                                                             *
 *                                                                             *
 *   Online information and documentation:  https://www.scm.com/support/       *
 *   E-mail:  support@scm.com   info@scm.com                                   *
 *                                                                             *
 *   Scientific publications using ADF results must be properly referenced     *
 *   See the User Manuals (or the web site) for recommended citations          *
 *   The terms and conditions of the End User License Agreement apply to       *
 *   the use of ADF, https://www.scm.com/license-terms/                        *
 *                                                                             *
 **********************  x86_64_linux_intel / intelmpi  ************************
 
 Licensed to: Dr. Steinar Henden / Computer Centre University of Troms? / Troms? / NO
 SCM User ID: u7207
  
 ADF 2018  RunTime: Mar15-2020 14:15:37  Nodes: 2  Procs: 40

 Temporary files are created in /global/work/conradj/2162976/kid_0.337461447


Communication costs MPI_COMM_WORLD:     66.118 usec per message,   0.0953 usec per 8-byte item
Communication costs for intra-node:     61.057 usec per message,   0.0797 usec per 8-byte item

 Ru(beta-dik)3 project

 *** Comments in Input File:

   Input geom constructed from Ru(acac)3

 -------------------------------------------------------------------------------


 ===========================
 A T T A C H E D   F I L E S
 ===========================
  


 ===============================
 M O D E L   P A R A M E T E R S
 ===============================
  
 DENSITY FUNCTIONAL POTENTIAL (scf)
    Hybrid:                            OPBE0                                   == Not Default ==

 SPIN  (restricted / unrestr.)
    Molecule:                          UNrestricted                            == Not Default ==
    Fragments:                         Restricted                               

 OTHER ASPECTS
    Relativistic Corrections:          scalar (ZORA,MAPA)                      == Not Default ==

    Nuclear Charge Density Model:      Point Charge Nuclei                      
    Core Treatment:                    Frozen Orbital(s)                        

    Hyperfine or Zeeman Interaction:   ---                                      

 SOLVATION
-------------------------------------------

  The Delley construction of COSMO surface surface is calculated

       Division Level for Surface Triangles (NDIV)                  3
       Final Division Level for Triangles (NFDIV)                   1
       Radius of the Solvent (RSOL)                           2.76000 angstr
  Dielectric Constant (EPSL)                                 37.50000

       COSMO equation is solved iteratively-               conjugate-gradient

       Maximun of Iterations for Charges (NCIX)                  1000
       Criterion for Charge convergence (CCNV)                1.0E-08

  COSMO charges included variationally in SCF

       COSMO included at every SCF cycle

  Geometry-dependent empirical factor                         0.00000

  C-Matrix calculated in cspmtx

  In cspmtx, C-Matrix calculated using fitted potential

-------------------------------------------


 Fragment File(s)
 ----------------
 Ru:
         file : t21.Ru
         jobid: ADF 2018  RunTime: Mar15-2020 14:15:29  Nodes: 1  Procs: 1
         title: Ruthenium (TZ2P, all electron)
 O:
         file : t21.O
         jobid: ADF 2018  RunTime: Mar15-2020 14:15:27  Nodes: 1  Procs: 1
         title: Oxygen (TZ2P)
 C:
         file : t21.C
         jobid: ADF 2018  RunTime: Mar15-2020 14:15:25  Nodes: 1  Procs: 1
         title: Carbon (TZ2P)
 H:
         file : t21.H
         jobid: ADF 2018  RunTime: Mar15-2020 14:15:22  Nodes: 1  Procs: 1
         title: Hydrogen (TZ2P)


                                   *********************************************
                                   *  R U N   T Y P E : GEOMETRY OPTIMIZATION  *
                                   *********************************************
  


 ===============
 G E O M E T R Y  ***  3D  Molecule  ***
 ===============
  

 ATOMS
 =====                            X Y Z                    CHARGE                     RADIUS
                                (Angstrom)             Nucl     +Core       At.Mass (Angstrom)
                       --------------------------    ----------------       ------- ----------
    1  Ru              0.0000    0.0000    0.0000     44.00     44.00      101.9043    1.9500
    2  O              -1.4257   -0.7815    1.2061      8.00      8.00       15.9949    1.5170
    3  O               0.0361   -1.6255   -1.2061      8.00      8.00       15.9949    1.5170
    4  O               0.0361    1.6255    1.2061      8.00      8.00       15.9949    1.5170
    5  O               1.3897   -0.8440    1.2061      8.00      8.00       15.9949    1.5170
    6  O               1.3897    0.8440   -1.2061      8.00      8.00       15.9949    1.5170
    7  O              -1.4257    0.7815   -1.2061      8.00      8.00       15.9949    1.5170
    8  C              -1.9507   -1.9451    1.0324      6.00      6.00       12.0000    1.7000
    9  C              -0.7091   -2.6619   -1.0324      6.00      6.00       12.0000    1.7000
   10  C              -0.7091    2.6619    1.0324      6.00      6.00       12.0000    1.7000
   11  C               2.6599   -0.7168    1.0324      6.00      6.00       12.0000    1.7000
   12  C               2.6599    0.7168   -1.0324      6.00      6.00       12.0000    1.7000
   13  C              -1.9507    1.9451   -1.0324      6.00      6.00       12.0000    1.7000
   14  C              -2.9918   -2.3365    2.0568      6.00      6.00       12.0000    1.7000
   15  C              -1.6425   -2.8449    0.0000      6.00      6.00       12.0000    1.7000
   16  C              -0.5275   -3.7592   -2.0568      6.00      6.00       12.0000    1.7000
   17  C              -0.3033    3.6446    2.1077      6.00      6.00       12.0000    1.7000
   18  C              -1.6425    2.8449    0.0000      6.00      6.00       12.0000    1.7000
   19  C               3.5194   -1.4228    2.0568      6.00      6.00       12.0000    1.7000
   20  C               3.2850    0.0000    0.0000      6.00      6.00       12.0000    1.7000
   21  C               3.5194    1.4228   -2.0568      6.00      6.00       12.0000    1.7000
   22  C              -2.9918    2.3365   -2.0568      6.00      6.00       12.0000    1.7000
   23  H              -3.1182   -1.5280    2.7825      1.00      1.00        1.0078    1.3500
   24  H              -3.9542   -2.5408    1.5695      1.00      1.00        1.0078    1.3500
   25  H              -2.6879   -3.2505    2.5837      1.00      1.00        1.0078    1.3500
   26  H              -2.1875   -3.7888    0.0000      1.00      1.00        1.0078    1.3500
   27  H               0.2358   -3.4644   -2.7825      1.00      1.00        1.0078    1.3500
   28  H              -0.2232   -4.6949   -1.5695      1.00      1.00        1.0078    1.3500
   29  H              -1.4711   -3.9531   -2.5837      1.00      1.00        1.0078    1.3500
   30  H               2.8824   -1.9365    2.7825      1.00      1.00        1.0078    1.3500
   31  H               4.1775   -2.1541    1.5695      1.00      1.00        1.0078    1.3500
   32  H               4.1590   -0.7026    2.5837      1.00      1.00        1.0078    1.3500
   33  H               4.3108    0.3684    0.0000      1.00      1.00        1.0078    1.3500
   34  H               2.8824    1.9365   -2.7825      1.00      1.00        1.0078    1.3500
   35  H               4.1775    2.1541   -1.5695      1.00      1.00        1.0078    1.3500
   36  H               4.1590    0.7026   -2.5837      1.00      1.00        1.0078    1.3500
   37  H               0.4825    3.2072    2.7301      1.00      1.00        1.0078    1.3500
   38  H               0.0653    4.5763    1.6590      1.00      1.00        1.0078    1.3500
   39  H              -1.1641    3.9002    2.7394      1.00      1.00        1.0078    1.3500
   40  H              -2.1875    3.7888    0.0000      1.00      1.00        1.0078    1.3500
   41  H              -3.1182    1.5280   -2.7825      1.00      1.00        1.0078    1.3500
   42  H              -3.9542    2.5408   -1.5695      1.00      1.00        1.0078    1.3500
   43  H              -2.6879    3.2505   -2.5837      1.00      1.00        1.0078    1.3500


 FRAGMENTS
 =========                                     Atoms in this Fragment     Cart. coord.s (Angstrom)
                                               -------------------------------------------------------
    1  Ru                                                1  Ru           0.0000    0.0000    0.0000
    2  O                                                 2  O           -1.4257   -0.7815    1.2061
    3  O                                                 3  O            0.0361   -1.6255   -1.2061
    4  O                                                 4  O            0.0361    1.6255    1.2061
    5  O                                                 5  O            1.3897   -0.8440    1.2061
    6  O                                                 6  O            1.3897    0.8440   -1.2061
    7  O                                                 7  O           -1.4257    0.7815   -1.2061
    8  C                                                 8  C           -1.9507   -1.9451    1.0324
    9  C                                                 9  C           -0.7091   -2.6619   -1.0324
   10  C                                                10  C           -0.7091    2.6619    1.0324
   11  C                                                11  C            2.6599   -0.7168    1.0324
   12  C                                                12  C            2.6599    0.7168   -1.0324
   13  C                                                13  C           -1.9507    1.9451   -1.0324
   14  C                                                14  C           -2.9918   -2.3365    2.0568
   15  C                                                15  C           -1.6425   -2.8449    0.0000
   16  C                                                16  C           -0.5275   -3.7592   -2.0568
   17  C                                                17  C           -0.3033    3.6446    2.1077
   18  C                                                18  C           -1.6425    2.8449    0.0000
   19  C                                                19  C            3.5194   -1.4228    2.0568
   20  C                                                20  C            3.2850    0.0000    0.0000
   21  C                                                21  C            3.5194    1.4228   -2.0568
   22  C                                                22  C           -2.9918    2.3365   -2.0568
   23  H                                                23  H           -3.1182   -1.5280    2.7825
   24  H                                                24  H           -3.9542   -2.5408    1.5695
   25  H                                                25  H           -2.6879   -3.2505    2.5837
   26  H                                                26  H           -2.1875   -3.7888    0.0000
   27  H                                                27  H            0.2358   -3.4644   -2.7825
   28  H                                                28  H           -0.2232   -4.6949   -1.5695
   29  H                                                29  H           -1.4711   -3.9531   -2.5837
   30  H                                                30  H            2.8824   -1.9365    2.7825
   31  H                                                31  H            4.1775   -2.1541    1.5695
   32  H                                                32  H            4.1590   -0.7026    2.5837
   33  H                                                33  H            4.3108    0.3684    0.0000
   34  H                                                34  H            2.8824    1.9365   -2.7825
   35  H                                                35  H            4.1775    2.1541   -1.5695
   36  H                                                36  H            4.1590    0.7026   -2.5837
   37  H                                                37  H            0.4825    3.2072    2.7301
   38  H                                                38  H            0.0653    4.5763    1.6590
   39  H                                                39  H           -1.1641    3.9002    2.7394
   40  H                                                40  H           -2.1875    3.7888    0.0000
   41  H                                                41  H           -3.1182    1.5280   -2.7825
   42  H                                                42  H           -3.9542    2.5408   -1.5695
   43  H                                                43  H           -2.6879    3.2505   -2.5837


 =====================================
 S Y M M E T R Y ,   E L E C T R O N S
 =====================================
  
 Symmetry: NOSYM

 Irreducible Representations, including subspecies
 -------------------------------------------------
 A


 Configuration of Valence Electrons
 ==================================
 ( determined in the SCF procedure )

 Total:   102 (Spin-A)  + 101 (Spin-B)

 Net Charge: 0 (Nuclei minus Electrons)
 Spin polar: 1 (Spin_A minus Spin_B electrons)

 Aufbau principle for MO occupations will be applied through SCF cycle no.     500
 Thereafter, the program will assign electrons to MOs that are spatially
 similar to the occupied MOs in a "reference" cycle ("KeepOrbitals").
 The reference cycle is always the PREVIOUS cycle: it will evolve with
 the SCF procedure.
1
 ***************************************************************************************************


                                      ****************************************
                                      *  B U I L D : (Fragments, Functions)  *
                                      ****************************************
  

 Total nr. of (C)SFOs (summation over all irreps) :   850

 Specify PRINT SFO in the input file to get a full list

 Nr. of SFOs for ir.rep.           A :   850


 ================================
 (Slater-type)  F U N C T I O N S  ***  (Basis and Fit)  ***
 ================================
  

 Atom Type    1  (Ru)
 ==============

 Valence Basis Sets:  27
 -----------------------
   1 S  288.000000
   1 S   71.900000
   1 S   43.700000
   2 S   51.900000
   2 S   18.550000
   3 S    9.550000
   3 S    6.100000
   4 S    5.600000
   4 S    3.600000
   5 S    2.300000
   5 S    1.400000
   5 S    0.890000
   2 P   27.400000
   2 P   17.750000
   3 P   10.700000
   3 P    7.600000
   4 P    5.500000
   4 P    3.650000
   4 P    2.500000
   3 D   16.400000
   3 D    9.750000
   3 D    6.350000
   4 D    4.000000
   4 D    2.150000
   4 D    1.140000
   5 P    1.400000
   4 F    2.000000

 Charge Fitting Sets (for the computation of the Coulomb Potential):  58
 -----------------------------------------------------------------------
   1 S  576.000000
   1 S  420.666000
   1 S  307.222000
   1 S  224.371000
   1 S  163.863000
   1 S  119.673000
   1 S   87.400000
   1 S   51.540000
   2 S   56.330000
   2 S   37.460000
   3 S   36.580000
   3 S   25.920000
   4 S   24.290000
   4 S   17.930000
   5 S   16.490000
   5 S   12.530000
   6 S   11.410000
   6 S    8.860000
   7 S    8.030000
   7 S    6.350000
   8 S    5.740000
   8 S    4.600000
   8 S    3.690000
   9 S    3.330000
   9 S    2.700000
   9 S    2.190000
   9 S    1.780000
   2 P   61.450000
   3 P   47.250000
   4 P   36.080000
   5 P   27.640000
   6 P   21.320000
   6 P   14.120000
   7 P   10.970000
   7 P    7.480000
   8 P    5.850000
   8 P    4.080000
   9 P    3.220000
   9 P    2.290000
   3 D   53.450000
   4 D   35.870000
   5 D   24.490000
   6 D   17.010000
   6 D   10.170000
   7 D    7.170000
   7 D    4.450000
   8 D    3.180000
   8 D    2.030000
   4 F   45.700000
   5 F   27.330000
   6 F   16.820000
   6 F    8.950000
   7 F    5.650000
   7 F    3.140000
   5 G   19.750000
   6 G    9.740000
   7 G    5.010000
   7 G    2.280000

 Atom Type    2  (O)
 ==============

 Valence Basis Sets:  10
 -----------------------
   1 S    9.800000
   1 S    6.800000
   2 S    7.580000
   2 S    2.880000
   2 S    1.720000
   2 P    4.080000
   2 P    2.080000
   2 P    1.120000
   3 D    2.000000
   4 F    3.000000

 Charge Fitting Sets (for the computation of the Coulomb Potential):  22
 -----------------------------------------------------------------------
   1 S   19.600000
   2 S   22.600000
   2 S   15.680000
   2 S   10.890000
   2 S    7.560000
   3 S    7.690000
   3 S    5.650000
   3 S    4.150000
   3 S    3.050000
   3 S    2.240000
   2 P   12.860000
   2 P    7.680000
   3 P    6.780000
   3 P    4.390000
   3 P    2.840000
   3 D    8.800000
   3 D    5.580000
   3 D    3.530000
   3 D    2.240000
   4 F    6.200000
   4 F    3.700000
   5 G    4.500000

 Atom Type    3  (C)
 ==============

 Valence Basis Sets:  10
 -----------------------
   1 S    7.680000
   1 S    5.000000
   2 S    1.280000
   2 S    2.100000
   2 S    4.600000
   2 P    0.820000
   2 P    1.480000
   2 P    2.940000
   3 D    2.200000
   4 F    3.300000

 Charge Fitting Sets (for the computation of the Coulomb Potential):  22
 -----------------------------------------------------------------------
   1 S   15.360000
   2 S   17.530000
   2 S   12.070000
   2 S    8.310000
   2 S    5.730000
   3 S    5.780000
   3 S    4.220000
   3 S    3.080000
   3 S    2.250000
   3 S    1.640000
   2 P    9.880000
   2 P    5.800000
   3 P    5.050000
   3 P    3.230000
   3 P    2.060000
   3 D    7.200000
   3 D    4.400000
   3 D    2.690000
   3 D    1.640000
   4 F    5.400000
   4 F    3.550000
   5 G    4.500000

 Atom Type    4  (H)
 ==============

 Valence Basis Sets:   5
 -----------------------
   1 S    0.690000
   1 S    0.920000
   1 S    1.580000
   2 P    1.250000
   3 D    2.500000

 Charge Fitting Sets (for the computation of the Coulomb Potential):  11
 -----------------------------------------------------------------------
   1 S    3.160000
   1 S    2.090000
   1 S    1.380000
   2 S    1.500000
   2 P    4.000000
   2 P    2.650000
   2 P    1.750000
   3 D    4.000000
   3 D    2.500000
   4 F    3.000000
   5 G    4.000000


 BAS: List of all Elementary Cartesian Basis Functions
 =====================================================

 The numbering in the list below (to the right of the function characteristics) is referred
 to in print-outs of MO eigenvectors and Mulliken populations in the BAS representation
 (as contrasted to the SFO representation).

 Notes:
 1. The functions are characterized by a polynomial prefactor (powers of x,y,z and r) and
    an exponential decay factor alpha.
 2. Since the basis sets are specific for an atom TYPE, the individual functions occur on
    all atoms of that type.
 3. The word 'Core' in the left margin signals that it is a Core Function (CF) : not a
    degree of freedom in the valence set, but only used to ensure orthogonalization of
    the other valence basis functions on the frozen Core Orbitals.


 (power of) X  Y  Z  R     Alpha  on Atom
            ==========     =====     ==========

 Ru                                   1
                                  ---------------------------------------------------------------------------
            0  0  0  0   288.000      1
            0  0  0  0    71.900      2
            0  0  0  0    43.700      3
            0  0  0  1    51.900      4
            0  0  0  1    18.550      5
            0  0  0  2     9.550      6
            0  0  0  2     6.100      7
            0  0  0  3     5.600      8
            0  0  0  3     3.600      9
            0  0  0  4     2.300     10
            0  0  0  4     1.400     11
            0  0  0  4     0.890     12
            1  0  0  0    27.400     13
            0  1  0  0    27.400     14
            0  0  1  0    27.400     15
            1  0  0  0    17.750     16
            0  1  0  0    17.750     17
            0  0  1  0    17.750     18
            1  0  0  1    10.700     19
            0  1  0  1    10.700     20
            0  0  1  1    10.700     21
            1  0  0  1     7.600     22
            0  1  0  1     7.600     23
            0  0  1  1     7.600     24
            1  0  0  2     5.500     25
            0  1  0  2     5.500     26
            0  0  1  2     5.500     27
            1  0  0  2     3.650     28
            0  1  0  2     3.650     29
            0  0  1  2     3.650     30
            1  0  0  2     2.500     31
            0  1  0  2     2.500     32
            0  0  1  2     2.500     33
            2  0  0  0    16.400     34
            1  1  0  0    16.400     35
            1  0  1  0    16.400     36
            0  2  0  0    16.400     37
            0  1  1  0    16.400     38
            0  0  2  0    16.400     39
            2  0  0  0     9.750     40
            1  1  0  0     9.750     41
            1  0  1  0     9.750     42
            0  2  0  0     9.750     43
            0  1  1  0     9.750     44
            0  0  2  0     9.750     45
            2  0  0  0     6.350     46
            1  1  0  0     6.350     47
            1  0  1  0     6.350     48
            0  2  0  0     6.350     49
            0  1  1  0     6.350     50
            0  0  2  0     6.350     51
            2  0  0  1     4.000     52
            1  1  0  1     4.000     53
            1  0  1  1     4.000     54
            0  2  0  1     4.000     55
            0  1  1  1     4.000     56
            0  0  2  1     4.000     57
            2  0  0  1     2.150     58
            1  1  0  1     2.150     59
            1  0  1  1     2.150     60
            0  2  0  1     2.150     61
            0  1  1  1     2.150     62
            0  0  2  1     2.150     63
            2  0  0  1     1.140     64
            1  1  0  1     1.140     65
            1  0  1  1     1.140     66
            0  2  0  1     1.140     67
            0  1  1  1     1.140     68
            0  0  2  1     1.140     69
            1  0  0  3     1.400     70
            0  1  0  3     1.400     71
            0  0  1  3     1.400     72
            3  0  0  0     2.000     73
            2  1  0  0     2.000     74
            2  0  1  0     2.000     75
            1  2  0  0     2.000     76
            1  1  1  0     2.000     77
            1  0  2  0     2.000     78
            0  3  0  0     2.000     79
            0  2  1  0     2.000     80
            0  1  2  0     2.000     81
            0  0  3  0     2.000     82

 O                                    2    3    4    5    6    7
                                  ---------------------------------------------------------------------------
            0  0  0  0     9.800     83  113  143  173  203  233
            0  0  0  0     6.800     84  114  144  174  204  234
            0  0  0  1     7.580     85  115  145  175  205  235
            0  0  0  1     2.880     86  116  146  176  206  236
            0  0  0  1     1.720     87  117  147  177  207  237
            1  0  0  0     4.080     88  118  148  178  208  238
            0  1  0  0     4.080     89  119  149  179  209  239
            0  0  1  0     4.080     90  120  150  180  210  240
            1  0  0  0     2.080     91  121  151  181  211  241
            0  1  0  0     2.080     92  122  152  182  212  242
            0  0  1  0     2.080     93  123  153  183  213  243
            1  0  0  0     1.120     94  124  154  184  214  244
            0  1  0  0     1.120     95  125  155  185  215  245
            0  0  1  0     1.120     96  126  156  186  216  246
            2  0  0  0     2.000     97  127  157  187  217  247
            1  1  0  0     2.000     98  128  158  188  218  248
            1  0  1  0     2.000     99  129  159  189  219  249
            0  2  0  0     2.000    100  130  160  190  220  250
            0  1  1  0     2.000    101  131  161  191  221  251
            0  0  2  0     2.000    102  132  162  192  222  252
            3  0  0  0     3.000    103  133  163  193  223  253
            2  1  0  0     3.000    104  134  164  194  224  254
            2  0  1  0     3.000    105  135  165  195  225  255
            1  2  0  0     3.000    106  136  166  196  226  256
            1  1  1  0     3.000    107  137  167  197  227  257
            1  0  2  0     3.000    108  138  168  198  228  258
            0  3  0  0     3.000    109  139  169  199  229  259
            0  2  1  0     3.000    110  140  170  200  230  260
            0  1  2  0     3.000    111  141  171  201  231  261
            0  0  3  0     3.000    112  142  172  202  232  262

 C                                    8    9   10   11   12   13   14   15   16   17   18   19   20   21   22
                                  ---------------------------------------------------------------------------
            0  0  0  0     7.680    263  293  323  353  383  413  443  473  503  533  563  593  623  653  683
            0  0  0  0     5.000    264  294  324  354  384  414  444  474  504  534  564  594  624  654  684
            0  0  0  1     1.280    265  295  325  355  385  415  445  475  505  535  565  595  625  655  685
            0  0  0  1     2.100    266  296  326  356  386  416  446  476  506  536  566  596  626  656  686
            0  0  0  1     4.600    267  297  327  357  387  417  447  477  507  537  567  597  627  657  687
            1  0  0  0     0.820    268  298  328  358  388  418  448  478  508  538  568  598  628  658  688
            0  1  0  0     0.820    269  299  329  359  389  419  449  479  509  539  569  599  629  659  689
            0  0  1  0     0.820    270  300  330  360  390  420  450  480  510  540  570  600  630  660  690
            1  0  0  0     1.480    271  301  331  361  391  421  451  481  511  541  571  601  631  661  691
            0  1  0  0     1.480    272  302  332  362  392  422  452  482  512  542  572  602  632  662  692
            0  0  1  0     1.480    273  303  333  363  393  423  453  483  513  543  573  603  633  663  693
            1  0  0  0     2.940    274  304  334  364  394  424  454  484  514  544  574  604  634  664  694
            0  1  0  0     2.940    275  305  335  365  395  425  455  485  515  545  575  605  635  665  695
            0  0  1  0     2.940    276  306  336  366  396  426  456  486  516  546  576  606  636  666  696
            2  0  0  0     2.200    277  307  337  367  397  427  457  487  517  547  577  607  637  667  697
            1  1  0  0     2.200    278  308  338  368  398  428  458  488  518  548  578  608  638  668  698
            1  0  1  0     2.200    279  309  339  369  399  429  459  489  519  549  579  609  639  669  699
            0  2  0  0     2.200    280  310  340  370  400  430  460  490  520  550  580  610  640  670  700
            0  1  1  0     2.200    281  311  341  371  401  431  461  491  521  551  581  611  641  671  701
            0  0  2  0     2.200    282  312  342  372  402  432  462  492  522  552  582  612  642  672  702
            3  0  0  0     3.300    283  313  343  373  403  433  463  493  523  553  583  613  643  673  703
            2  1  0  0     3.300    284  314  344  374  404  434  464  494  524  554  584  614  644  674  704
            2  0  1  0     3.300    285  315  345  375  405  435  465  495  525  555  585  615  645  675  705
            1  2  0  0     3.300    286  316  346  376  406  436  466  496  526  556  586  616  646  676  706
            1  1  1  0     3.300    287  317  347  377  407  437  467  497  527  557  587  617  647  677  707
            1  0  2  0     3.300    288  318  348  378  408  438  468  498  528  558  588  618  648  678  708
            0  3  0  0     3.300    289  319  349  379  409  439  469  499  529  559  589  619  649  679  709
            0  2  1  0     3.300    290  320  350  380  410  440  470  500  530  560  590  620  650  680  710
            0  1  2  0     3.300    291  321  351  381  411  441  471  501  531  561  591  621  651  681  711
            0  0  3  0     3.300    292  322  352  382  412  442  472  502  532  562  592  622  652  682  712

 H                                   23   24   25   26   27   28   29   30   31   32   33   34   35   36   37
                                     38   39   40   41   42   43
                                  ---------------------------------------------------------------------------
            0  0  0  0     0.690    713  725  737  749  761  773  785  797  809  821  833  845  857  869  881
                                    893  905  917  929  941  953
            0  0  0  0     0.920    714  726  738  750  762  774  786  798  810  822  834  846  858  870  882
                                    894  906  918  930  942  954
            0  0  0  0     1.580    715  727  739  751  763  775  787  799  811  823  835  847  859  871  883
                                    895  907  919  931  943  955
            1  0  0  0     1.250    716  728  740  752  764  776  788  800  812  824  836  848  860  872  884
                                    896  908  920  932  944  956
            0  1  0  0     1.250    717  729  741  753  765  777  789  801  813  825  837  849  861  873  885
                                    897  909  921  933  945  957
            0  0  1  0     1.250    718  730  742  754  766  778  790  802  814  826  838  850  862  874  886
                                    898  910  922  934  946  958
            2  0  0  0     2.500    719  731  743  755  767  779  791  803  815  827  839  851  863  875  887
                                    899  911  923  935  947  959
            1  1  0  0     2.500    720  732  744  756  768  780  792  804  816  828  840  852  864  876  888
                                    900  912  924  936  948  960
            1  0  1  0     2.500    721  733  745  757  769  781  793  805  817  829  841  853  865  877  889
                                    901  913  925  937  949  961
            0  2  0  0     2.500    722  734  746  758  770  782  794  806  818  830  842  854  866  878  890
                                    902  914  926  938  950  962
            0  1  1  0     2.500    723  735  747  759  771  783  795  807  819  831  843  855  867  879  891
                                    903  915  927  939  951  963
            0  0  2  0     2.500    724  736  748  760  772  784  796  808  820  832  844  856  868  880  892
                                    904  916  928  940  952  964

 Total number of charge fitting functions (nprimf)      3051
 Total number of Cartesian basis functions (naos)        964
 Total number of Cartesian core functions  (ncos)          0


 Coordinates (Cartesian)
 =======================

     Atom                    bohr                                 angstrom                 Geometric Variables
                   X           Y           Z              X           Y           Z       (0:frozen, *:LT par.)
 --------------------------------------------------------------------------------------------------------------
     1 Ru      0.000000    0.000000    0.000000       0.000000    0.000000    0.000000      1       2       3
     2 O      -2.694239   -1.476829    2.279189      -1.425730   -0.781504    1.206095      4       5       6
     3 O       0.068147   -3.071693   -2.279189       0.036062   -1.625470   -1.206095      7       8       9
     4 O       0.068147    3.071693    2.279189       0.036062    1.625470    1.206095     10      11      12
     5 O       2.626090   -1.594865    2.279189       1.389667   -0.843966    1.206095     13      14      15
     6 O       2.626090    1.594865   -2.279189       1.389667    0.843966   -1.206095     16      17      18
     7 O      -2.694239    1.476829   -2.279189      -1.425730    0.781504   -1.206095     19      20      21
     8 C      -3.686325   -3.675699    1.950966      -1.950719   -1.945096    1.032407     22      23      24
     9 C      -1.340086   -5.030300   -1.950966      -0.709143   -2.661920   -1.032407     25      26      27
    10 C      -1.340086    5.030300    1.950966      -0.709143    2.661920    1.032407     28      29      30
    11 C       5.026411   -1.354601    1.950966       2.659862   -0.716824    1.032407     31      32      33
    12 C       5.026411    1.354601   -1.950966       2.659862    0.716824   -1.032407     34      35      36
    13 C      -3.686325    3.675699   -1.950966      -1.950719    1.945096   -1.032407     37      38      39
    14 C      -5.653760   -4.415290    3.886794      -2.991841   -2.336471    2.056803     40      41      42
    15 C      -3.103873   -5.376067    0.000000      -1.642499   -2.844892    0.000000     43      44      45
    16 C      -0.996874   -7.103945   -3.886794      -0.527523   -3.759246   -2.056803     46      47      48
    17 C      -0.573112    6.887225    3.982914      -0.303278    3.644563    2.107667     49      50      51
    18 C      -3.103873    5.376067    0.000000      -1.642499    2.844892    0.000000     52      53      54
    19 C       6.650634   -2.688653    3.886794       3.519364   -1.422774    2.056803     55      56      57
    20 C       6.207747    0.000000    0.000000       3.284998    0.000000    0.000000     58      59      60
    21 C       6.650634    2.688653   -3.886794       3.519364    1.422774   -2.056803     61      62      63
    22 C      -5.653760    4.415290   -3.886794      -2.991841    2.336471   -2.056803     64      65      66
    23 H      -5.892557   -2.887449    5.258074      -3.118207   -1.527972    2.782453     67      68      69
    24 H      -7.472448   -4.801331    2.965980      -3.954249   -2.540755    1.569529     70      71      72
    25 H      -5.079448   -6.142591    4.882518      -2.687928   -3.250519    2.583717     73      74      75
    26 H      -4.133757   -7.159876    0.000000      -2.187490   -3.788843    0.000000     76      77      78
    27 H       0.445675   -6.546828   -5.258074       0.235841   -3.464432   -2.782453     79      80      81
    28 H      -0.421851   -8.871996   -2.965980      -0.223234   -4.694858   -1.569529     82      83      84
    29 H      -2.779916   -7.470227   -4.882518      -1.471068   -3.953074   -2.583717     85      86      87
    30 H       5.446882   -3.659379    5.258074       2.882366   -1.936460    2.782453     88      89      90
    31 H       7.894299   -4.070665    2.965980       4.177483   -2.154103    1.569529     91      92      93
    32 H       7.859363   -1.327637    4.882518       4.158996   -0.702555    2.583717     94      95      96
    33 H       8.146310    0.696143    0.000000       4.310841    0.368383    0.000000     97      98      99
    34 H       5.446882    3.659379   -5.258074       2.882366    1.936460   -2.782453    100     101     102
    35 H       7.894299    4.070665   -2.965980       4.177483    2.154103   -1.569529    103     104     105
    36 H       7.859363    1.327637   -4.882518       4.158996    0.702555   -2.583717    106     107     108
    37 H       0.911817    6.060762    5.159212       0.482513    3.207217    2.730137    109     110     111
    38 H       0.123473    8.648032    3.135045       0.065339    4.576342    1.658994    112     113     114
    39 H      -2.199888    7.370391    5.176654      -1.164131    3.900243    2.739367    115     116     117
    40 H      -4.133757    7.159876    0.000000      -2.187490    3.788843    0.000000    118     119     120
    41 H      -5.892557    2.887449   -5.258074      -3.118207    1.527972   -2.782453    121     122     123
    42 H      -7.472448    4.801331   -2.965980      -3.954249    2.540755   -1.569529    124     125     126
    43 H      -5.079448    6.142591   -4.882518      -2.687928    3.250519   -2.583717    127     128     129
 --------------------------------------------------------------------------------------------------------------
1
 ***************************************************************************************************


                                              ***********************
                                              *  T E C H N I C A L  *
                                              ***********************
  


 =============================================================
 P A R A L L E L I Z A T I O N  and  V E C T O R I Z A T I O N
 =============================================================
  
 Nr of parallel processes:                               40
 Maximum vector length in NumInt loops:                 128

 IO buffersize (Mb):                                     64.000000


 ===============================
 G E O M E T R Y   U P D A T E S
 ===============================
  
 Optimization coordinates:                       Delocalized
 Optimization code branch:                       NEW
 Hessian update method:                          BFGS (Broyden-Fletcher-Goldfarb-Shanno)

 Iterative Geometry Improvements:
    Max. nr. of iterations:                       1000
    Convergence criteria:
         Change in energy (hartree):                 0.0010000000
         Gradients (au/Angstrom):                    0.0010000000
         Cart/bondlength changes (Angstrom):         0.0100000000
    Max. step to take:
         Trust Radius:                               0.2000000000

 GDIIS (Geometry Direct Inversion in Iteration Space):
    First geometry cycle:                            0
    Max. number expansion vectors:                   5


 =====================
 S C F   U P D A T E S
 =====================
  
 Max. nr. of cycles:                              1000
 Convergence criterion:                              0.0000010000
   secondary criterion:                              0.0010000000

 Mix parameter (when DIIS does not apply):           0.2000000000
 Mixed ADIIS+DIIS will be used
    Max number of expansion vectors:                10
    Pure ADIIS when Max([F,P]) is above              0.1000000000
    Pure DIIS when Max([F,P]) is below               0.0010000000


 =================
 P R E C I S I O N  ***  (General: NumInt, NeglectFunctionTails, ...)  ***
 =================
  

 NumInt:           Target precision:                 4.0000000000
 -------           Initial precision:                4.0000000000
                   Min. precision (optimization):    4.0000000000

 Neglect Functions:          Basis functions:        0.1000000000E-05
 ------------------          Fit functions:          0.1000000000E-05


 ===========================
 L I N E A R   S C A L I N G
 ===========================
  

 Cut-off radii density fit:                        0.1000000000E-07
 Overlap cut-off criterion AO matrix elements:     0.1000000000E-05
 Cut-offs for Coulomb potential and fitted density:0.1000000000E-07
 Cut-off criterion for Coulomb multipole terms:    0.1000000000E-07
 Progressive Convergence parameter:                 0.000000000    
1
 ***************************************************************************************************


                                            ***************************
                                            *  C O M P U T A T I O N  *
                                            ***************************
  

 Number of elements of the density matrix on this node (used, total):     10693    465130


 ===========================================
 Numerical Integration : Fuzzy Cells (Becke)
 ===========================================
  
 Becke grid quality: NORMAL         
  
 Lebedev angular grid order:             min:  11 max:  23
 Nr. of radial points:                   min:  46 max: 107

 Total nr. of points:     281442
 Nr. of blocks:             2199
 Block length:               128
 Nr. of dummy points:         30


 Test of Precision of the Numerical Integration Grid
 ===================================================

 Integral of the Total Core Density:                   0.00000000000000


 -------------------------------------------
  COSMO surface
  Area             =         1268.168
  Volume           =         2575.531
  Number of Points =         3029
 -------------------------------------------


 ========================
 Density Fitting (zlmFit)
 ========================
  
 ZlmFit Fit Quality: NORMAL         
  
 Max L-expansion:                        min:   6 max:   7
 Nr. of radial interpolation points:     min:  39 max: 108


 ======================
 RI Hartree-Fock Scheme
 ======================
  
 Fit Set Quality     : NORMAL
 Integration Quality : NORMAL
 Threshold Quality   : NORMAL
 Response Quality    : DEFAULT
 Is Range Separated  :  F
 
 RIHartreeFock Dependency: number of modified vectors:          37


 =====
 S C F  ***  ScaSCF  ***
 =====
  
 Initial density matrix is calculated as sum of fragments

 CYCLE    1
 SCF Error: norm([F,P])=     12.091276325930, max([F,P])=      0.483934642135
 ***** SPIN 1 *****
 orbitals (Q,E):
 ---------------
 A :93...112         ( 1.00    -0.4771)  ( 1.00    -0.4555)  ( 1.00    -0.4525)  ( 1.00    -0.4378)
                     ( 1.00    -0.3961)  ( 1.00    -0.3954)  ( 1.00    -0.3930)  ( 1.00    -0.2632)
                     ( 1.00    -0.2471)  ( 1.00    -0.2470)  ( 0.00    -0.2060)  ( 0.00    -0.2056)
                     ( 0.00    -0.1907)  ( 0.00    -0.1140)  ( 0.00    -0.1127)  ( 0.00    -0.1033)
                     ( 0.00    -0.0965)  ( 0.00    -0.0946)  ( 0.00    -0.0660)  ( 0.00    -0.0494)
 ***** SPIN 2 *****
 orbitals (Q,E):
 ---------------
 A :92...111         ( 1.00    -0.4781)  ( 1.00    -0.4771)  ( 1.00    -0.4555)  ( 1.00    -0.4525)
                     ( 1.00    -0.4378)  ( 1.00    -0.3961)  ( 1.00    -0.3954)  ( 1.00    -0.3930)
                     ( 1.00    -0.2632)  ( 1.00    -0.2471)  ( 0.00    -0.2470)  ( 0.00    -0.2060)
                     ( 0.00    -0.2056)  ( 0.00    -0.1907)  ( 0.00    -0.1140)  ( 0.00    -0.1127)
                     ( 0.00    -0.1033)  ( 0.00    -0.0965)  ( 0.00    -0.0946)  ( 0.00    -0.0660)
  
 Spin polar: 1 (Spin_A minus Spin_B electrons)

 CYCLE    2
   MIX coefficients:  0.8000  0.2000
 SCF Error: norm([F,P])=      2.639203179368, max([F,P])=      0.147814245081
 ***** SPIN 1 *****
 orbitals (Q,E):
 ---------------
 A :93...103         ( 1.00    -0.4433)  ( 1.00    -0.4212)  ( 1.00    -0.4178)  ( 1.00    -0.3968)
                     ( 1.00    -0.3724)  ( 1.00    -0.3704)  ( 1.00    -0.3502)  ( 1.00    -0.3480)
                     ( 1.00    -0.3300)  ( 1.00    -0.3275)  ( 0.00    -0.1912)
 ***** SPIN 2 *****
 orbitals (Q,E):
 ---------------
 A :92...102         ( 1.00    -0.4508)  ( 1.00    -0.4427)  ( 1.00    -0.4207)  ( 1.00    -0.4164)
                     ( 1.00    -0.3965)  ( 1.00    -0.3697)  ( 1.00    -0.3621)  ( 1.00    -0.3493)
                     ( 1.00    -0.3459)  ( 1.00    -0.3266)  ( 0.00    -0.3143)
  
 Spin polar: 1 (Spin_A minus Spin_B electrons)

 CYCLE    3
  SDIIS (wt  0.000):  0.1469  0.8531
 A-DIIS (wt  1.000):  0.0516  0.9484
  DIIS coefficients:  0.0516  0.9484
 SCF Error: norm([F,P])=      1.120864779767, max([F,P])=      0.072488363386
 ***** SPIN 1 *****
 orbitals (Q,E):
 ---------------
 A :93...103         ( 1.00    -0.2431)  ( 1.00    -0.2191)  ( 1.00    -0.2167)  ( 1.00    -0.2130)
                     ( 1.00    -0.1972)  ( 1.00    -0.1946)  ( 1.00    -0.1881)  ( 1.00    -0.0704)
                     ( 1.00    -0.0632)  ( 1.00    -0.0475)  ( 0.00     0.0063)
 ***** SPIN 2 *****
 orbitals (Q,E):
 ---------------
 A :92...102         ( 1.00    -0.2421)  ( 1.00    -0.2387)  ( 1.00    -0.2164)  ( 1.00    -0.2105)
                     ( 1.00    -0.1953)  ( 1.00    -0.1914)  ( 1.00    -0.1895)  ( 1.00    -0.1833)
                     ( 1.00    -0.0643)  ( 1.00    -0.0400)  ( 0.00    -0.0061)
  
 Spin polar: 1 (Spin_A minus Spin_B electrons)

 CYCLE    4
  SDIIS (wt  0.000): -0.2051  0.8387  0.3664
 A-DIIS (wt  1.000):  0.0000  0.8143  0.1857
  DIIS coefficients:  0.0000  0.8143  0.1857
 SCF Error: norm([F,P])=      2.874896107046, max([F,P])=      0.191474677239
 ***** SPIN 1 *****
 orbitals (Q,E):
 ---------------
 A :93...103         ( 1.00    -0.2999)  ( 1.00    -0.2720)  ( 1.00    -0.2711)  ( 1.00    -0.2488)
                     ( 1.00    -0.2458)  ( 1.00    -0.2356)  ( 1.00    -0.2241)  ( 1.00    -0.1987)
                     ( 1.00    -0.1942)  ( 1.00    -0.1777)  ( 0.00    -0.0256)
 ***** SPIN 2 *****
 orbitals (Q,E):
 ---------------
 A :92...102         ( 1.00    -0.2998)  ( 1.00    -0.2956)  ( 1.00    -0.2691)  ( 1.00    -0.2662)
                     ( 1.00    -0.2466)  ( 1.00    -0.2293)  ( 1.00    -0.2231)  ( 1.00    -0.2149)
                     ( 1.00    -0.1838)  ( 1.00    -0.1680)  ( 0.00    -0.0907)
  
 Spin polar: 1 (Spin_A minus Spin_B electrons)

 CYCLE    5
  SDIIS (wt  0.807):  0.1228  0.1498 -0.0960  0.8234
 A-DIIS (wt  0.193):  0.0000  0.1101  0.0000  0.8899
  DIIS coefficients:  0.0991  0.1421 -0.0775  0.8362
 SCF Error: norm([F,P])=      0.530992229091, max([F,P])=      0.020063208154
 ***** SPIN 1 *****
 orbitals (Q,E):
 ---------------
 A :93...103         ( 1.00    -0.3425)  ( 1.00    -0.3174)  ( 1.00    -0.3161)  ( 1.00    -0.2950)
                     ( 1.00    -0.2832)  ( 1.00    -0.2723)  ( 1.00    -0.2601)  ( 1.00    -0.2410)
                     ( 1.00    -0.2359)  ( 1.00    -0.2212)  ( 0.00    -0.0512)
 ***** SPIN 2 *****
 orbitals (Q,E):
 ---------------
 A :92...102         ( 1.00    -0.3422)  ( 1.00    -0.3383)  ( 1.00    -0.3146)  ( 1.00    -0.3117)
                     ( 1.00    -0.2932)  ( 1.00    -0.2667)  ( 1.00    -0.2601)  ( 1.00    -0.2536)
                     ( 1.00    -0.2232)  ( 1.00    -0.2108)  ( 0.00    -0.1140)
  
 Spin polar: 1 (Spin_A minus Spin_B electrons)

 CYCLE    6
  SDIIS (wt  0.915): -0.0132  0.0697 -0.0029  0.2267  0.7197
 A-DIIS (wt  0.085):  0.0000  0.0000  0.0000  0.0000  1.0000
  DIIS coefficients: -0.0121  0.0638 -0.0027  0.2074  0.7436
 SCF Error: norm([F,P])=      0.141068972905, max([F,P])=      0.009451190244
 ***** SPIN 1 *****
 orbitals (Q,E):
 ---------------
 A :93...103         ( 1.00    -0.3396)  ( 1.00    -0.3139)  ( 1.00    -0.3133)  ( 1.00    -0.2908)
                     ( 1.00    -0.2862)  ( 1.00    -0.2737)  ( 1.00    -0.2573)  ( 1.00    -0.2430)
                     ( 1.00    -0.2414)  ( 1.00    -0.2252)  ( 0.00    -0.0492)
 ***** SPIN 2 *****
 orbitals (Q,E):
 ---------------
 A :92...102         ( 1.00    -0.3401)  ( 1.00    -0.3360)  ( 1.00    -0.3115)  ( 1.00    -0.3073)
                     ( 1.00    -0.2896)  ( 1.00    -0.2679)  ( 1.00    -0.2594)  ( 1.00    -0.2506)
                     ( 1.00    -0.2282)  ( 1.00    -0.2141)  ( 0.00    -0.1119)
  
 Spin polar: 1 (Spin_A minus Spin_B electrons)

 CYCLE    7
  SDIIS (wt  0.973): -0.0159  0.0186  0.0026  0.0505  0.4154  0.5289
 A-DIIS (wt  0.027):  0.0000  0.0000  0.0000  0.0000  0.0000  1.0000
  DIIS coefficients: -0.0155  0.0181  0.0025  0.0491  0.4043  0.5414
 SCF Error: norm([F,P])=      0.047344995029, max([F,P])=      0.003639956450
 ***** SPIN 1 *****
 orbitals (Q,E):
 ---------------
 A :93...103         ( 1.00    -0.3403)  ( 1.00    -0.3149)  ( 1.00    -0.3138)  ( 1.00    -0.2915)
                     ( 1.00    -0.2866)  ( 1.00    -0.2731)  ( 1.00    -0.2564)  ( 1.00    -0.2442)
                     ( 1.00    -0.2420)  ( 1.00    -0.2256)  ( 0.00    -0.0473)
 ***** SPIN 2 *****
 orbitals (Q,E):
 ---------------
 A :92...102         ( 1.00    -0.3399)  ( 1.00    -0.3366)  ( 1.00    -0.3121)  ( 1.00    -0.3085)
                     ( 1.00    -0.2906)  ( 1.00    -0.2671)  ( 1.00    -0.2585)  ( 1.00    -0.2515)
                     ( 1.00    -0.2286)  ( 1.00    -0.2142)  ( 0.00    -0.1092)
  
 Spin polar: 1 (Spin_A minus Spin_B electrons)

 CYCLE    8
  SDIIS (wt  0.990): -0.0086  0.0023  0.0041 -0.0151  0.0692  0.3045  0.6436
 A-DIIS (wt  0.010):  0.0000  0.0000  0.0000  0.0000  0.0000  0.0000  1.0000
  DIIS coefficients: -0.0085  0.0023  0.0041 -0.0149  0.0684  0.3014  0.6473
 SCF Error: norm([F,P])=      0.021871354664, max([F,P])=      0.002025526724
 ***** SPIN 1 *****
 orbitals (Q,E):
 ---------------
 A :93...103         ( 1.00    -0.3396)  ( 1.00    -0.3142)  ( 1.00    -0.3135)  ( 1.00    -0.2908)
                     ( 1.00    -0.2868)  ( 1.00    -0.2728)  ( 1.00    -0.2559)  ( 1.00    -0.2444)
                     ( 1.00    -0.2417)  ( 1.00    -0.2255)  ( 0.00    -0.0468)
 ***** SPIN 2 *****
 orbitals (Q,E):
 ---------------
 A :92...102         ( 1.00    -0.3398)  ( 1.00    -0.3361)  ( 1.00    -0.3117)  ( 1.00    -0.3079)
                     ( 1.00    -0.2901)  ( 1.00    -0.2668)  ( 1.00    -0.2583)  ( 1.00    -0.2517)
                     ( 1.00    -0.2282)  ( 1.00    -0.2137)  ( 0.00    -0.1069)
  
 Spin polar: 1 (Spin_A minus Spin_B electrons)

 CYCLE    9
  SDIIS (wt  1.000): -0.0013 -0.0019  0.0016 -0.0188 -0.0680  0.0451  0.3563  0.6871
  DIIS coefficients: -0.0013 -0.0019  0.0016 -0.0188 -0.0680  0.0451  0.3563  0.6871
 SCF Error: norm([F,P])=      0.009363150245, max([F,P])=      0.000493071184
 ***** SPIN 1 *****
 orbitals (Q,E):
 ---------------
 A :93...103         ( 1.00    -0.3397)  ( 1.00    -0.3144)  ( 1.00    -0.3134)  ( 1.00    -0.2907)
                     ( 1.00    -0.2871)  ( 1.00    -0.2732)  ( 1.00    -0.2559)  ( 1.00    -0.2450)
                     ( 1.00    -0.2417)  ( 1.00    -0.2258)  ( 0.00    -0.0472)
 ***** SPIN 2 *****
 orbitals (Q,E):
 ---------------
 A :92...102         ( 1.00    -0.3398)  ( 1.00    -0.3363)  ( 1.00    -0.3118)  ( 1.00    -0.3081)
                     ( 1.00    -0.2904)  ( 1.00    -0.2672)  ( 1.00    -0.2585)  ( 1.00    -0.2521)
                     ( 1.00    -0.2284)  ( 1.00    -0.2139)  ( 0.00    -0.1060)
  
 Spin polar: 1 (Spin_A minus Spin_B electrons)

 CYCLE   10
  SDIIS (wt  1.000):  0.0014 -0.0016 -0.0008 -0.0049 -0.0485 -0.0338  0.0388  0.3248  0.7245
  DIIS coefficients:  0.0014 -0.0016 -0.0008 -0.0049 -0.0485 -0.0338  0.0388  0.3248  0.7245
 SCF Error: norm([F,P])=      0.004274862138, max([F,P])=      0.000300043207
 ***** SPIN 1 *****
 orbitals (Q,E):
 ---------------
 A :93...103         ( 1.00    -0.3398)  ( 1.00    -0.3145)  ( 1.00    -0.3136)  ( 1.00    -0.2908)
                     ( 1.00    -0.2874)  ( 1.00    -0.2733)  ( 1.00    -0.2559)  ( 1.00    -0.2454)
                     ( 1.00    -0.2417)  ( 1.00    -0.2261)  ( 0.00    -0.0473)
 ***** SPIN 2 *****
 orbitals (Q,E):
 ---------------
 A :92...102         ( 1.00    -0.3400)  ( 1.00    -0.3365)  ( 1.00    -0.3120)  ( 1.00    -0.3082)
                     ( 1.00    -0.2906)  ( 1.00    -0.2673)  ( 1.00    -0.2586)  ( 1.00    -0.2522)
                     ( 1.00    -0.2287)  ( 1.00    -0.2141)  ( 0.00    -0.1057)
  
 Spin polar: 1 (Spin_A minus Spin_B electrons)

 CYCLE   11
  SDIIS (wt  1.000):  0.0005  0.0007 -0.0002  0.0014 -0.0079 -0.0324 -0.0778 -0.0143  0.3738  0.7561
  DIIS coefficients:  0.0005  0.0007 -0.0002  0.0014 -0.0079 -0.0324 -0.0778 -0.0143  0.3738  0.7561
 SCF Error: norm([F,P])=      0.002203515274, max([F,P])=      0.000172316726
 ***** SPIN 1 *****
 orbitals (Q,E):
 ---------------
 A :93...103         ( 1.00    -0.3397)  ( 1.00    -0.3144)  ( 1.00    -0.3134)  ( 1.00    -0.2906)
                     ( 1.00    -0.2874)  ( 1.00    -0.2733)  ( 1.00    -0.2558)  ( 1.00    -0.2456)
                     ( 1.00    -0.2417)  ( 1.00    -0.2262)  ( 0.00    -0.0472)
 ***** SPIN 2 *****
 orbitals (Q,E):
 ---------------
 A :92...102         ( 1.00    -0.3399)  ( 1.00    -0.3365)  ( 1.00    -0.3119)  ( 1.00    -0.3083)
                     ( 1.00    -0.2906)  ( 1.00    -0.2673)  ( 1.00    -0.2586)  ( 1.00    -0.2523)
                     ( 1.00    -0.2287)  ( 1.00    -0.2141)  ( 0.00    -0.1056)
  
 Spin polar: 1 (Spin_A minus Spin_B electrons)

 CYCLE   12
  SDIIS (wt  1.000):  0.0005  0.0000  0.0020  0.0088 -0.0038 -0.0335 -0.0769 -0.0409  0.2948  0.8488
  DIIS coefficients:  0.0005  0.0000  0.0020  0.0088 -0.0038 -0.0335 -0.0769 -0.0409  0.2948  0.8488
 SCF Error: norm([F,P])=      0.001016651079, max([F,P])=      0.000096826768
 ***** SPIN 1 *****
 orbitals (Q,E):
 ---------------
 A :93...103         ( 1.00    -0.3397)  ( 1.00    -0.3144)  ( 1.00    -0.3135)  ( 1.00    -0.2906)
                     ( 1.00    -0.2874)  ( 1.00    -0.2733)  ( 1.00    -0.2558)  ( 1.00    -0.2456)
                     ( 1.00    -0.2416)  ( 1.00    -0.2262)  ( 0.00    -0.0472)
 ***** SPIN 2 *****
 orbitals (Q,E):
 ---------------
 A :92...102         ( 1.00    -0.3400)  ( 1.00    -0.3365)  ( 1.00    -0.3120)  ( 1.00    -0.3083)
                     ( 1.00    -0.2906)  ( 1.00    -0.2673)  ( 1.00    -0.2586)  ( 1.00    -0.2524)
                     ( 1.00    -0.2287)  ( 1.00    -0.2141)  ( 0.00    -0.1055)
  
 Spin polar: 1 (Spin_A minus Spin_B electrons)

 CYCLE   13
  SDIIS (wt  1.000): -0.0001  0.0012  0.0072  0.0065  0.0019 -0.0418 -0.1266 -0.0279  0.5355  0.6440
  DIIS coefficients: -0.0001  0.0012  0.0072  0.0065  0.0019 -0.0418 -0.1266 -0.0279  0.5355  0.6440
 SCF Error: norm([F,P])=      0.000760425029, max([F,P])=      0.000097281595
 ***** SPIN 1 *****
 orbitals (Q,E):
 ---------------
 A :93...103         ( 1.00    -0.3397)  ( 1.00    -0.3144)  ( 1.00    -0.3134)  ( 1.00    -0.2906)
                     ( 1.00    -0.2874)  ( 1.00    -0.2733)  ( 1.00    -0.2558)  ( 1.00    -0.2456)
                     ( 1.00    -0.2416)  ( 1.00    -0.2262)  ( 0.00    -0.0472)
 ***** SPIN 2 *****
 orbitals (Q,E):
 ---------------
 A :92...102         ( 1.00    -0.3400)  ( 1.00    -0.3365)  ( 1.00    -0.3120)  ( 1.00    -0.3083)
                     ( 1.00    -0.2906)  ( 1.00    -0.2673)  ( 1.00    -0.2586)  ( 1.00    -0.2524)
                     ( 1.00    -0.2287)  ( 1.00    -0.2141)  ( 0.00    -0.1055)
  
 Spin polar: 1 (Spin_A minus Spin_B electrons)

 CYCLE   14
  SDIIS (wt  1.000): -0.0000 -0.0006  0.0026  0.0097  0.0096 -0.0232 -0.1013 -0.1012  0.2432  0.9611
  DIIS coefficients: -0.0000 -0.0006  0.0026  0.0097  0.0096 -0.0232 -0.1013 -0.1012  0.2432  0.9611
 SCF Error: norm([F,P])=      0.000428961663, max([F,P])=      0.000098406111
 ***** SPIN 1 *****
 orbitals (Q,E):
 ---------------
 A :93...103         ( 1.00    -0.3397)  ( 1.00    -0.3144)  ( 1.00    -0.3134)  ( 1.00    -0.2906)
                     ( 1.00    -0.2874)  ( 1.00    -0.2733)  ( 1.00    -0.2557)  ( 1.00    -0.2456)
                     ( 1.00    -0.2416)  ( 1.00    -0.2262)  ( 0.00    -0.0472)
 ***** SPIN 2 *****
 orbitals (Q,E):
 ---------------
 A :92...102         ( 1.00    -0.3400)  ( 1.00    -0.3365)  ( 1.00    -0.3120)  ( 1.00    -0.3083)
                     ( 1.00    -0.2906)  ( 1.00    -0.2673)  ( 1.00    -0.2586)  ( 1.00    -0.2524)
                     ( 1.00    -0.2287)  ( 1.00    -0.2142)  ( 0.00    -0.1056)
  
 Spin polar: 1 (Spin_A minus Spin_B electrons)

 CYCLE   15
  SDIIS (wt  1.000): -0.0004  0.0007  0.0030  0.0054 -0.0016 -0.0418 -0.0868  0.0461  0.4138  0.6615
  DIIS coefficients: -0.0004  0.0007  0.0030  0.0054 -0.0016 -0.0418 -0.0868  0.0461  0.4138  0.6615
 SCF Error: norm([F,P])=      0.000360386792, max([F,P])=      0.000100386206
 ***** SPIN 1 *****
 orbitals (Q,E):
 ---------------
 A :93...103         ( 1.00    -0.3397)  ( 1.00    -0.3144)  ( 1.00    -0.3134)  ( 1.00    -0.2906)
                     ( 1.00    -0.2874)  ( 1.00    -0.2733)  ( 1.00    -0.2557)  ( 1.00    -0.2456)
                     ( 1.00    -0.2416)  ( 1.00    -0.2262)  ( 0.00    -0.0472)
 ***** SPIN 2 *****
 orbitals (Q,E):
 ---------------
 A :92...102         ( 1.00    -0.3400)  ( 1.00    -0.3365)  ( 1.00    -0.3120)  ( 1.00    -0.3083)
                     ( 1.00    -0.2906)  ( 1.00    -0.2673)  ( 1.00    -0.2586)  ( 1.00    -0.2524)
                     ( 1.00    -0.2287)  ( 1.00    -0.2142)  ( 0.00    -0.1056)
  
 Spin polar: 1 (Spin_A minus Spin_B electrons)

 CYCLE   16
  SDIIS (wt  1.000):  0.0003  0.0006  0.0016  0.0023 -0.0110 -0.0347  0.0003  0.1153  0.3516  0.5736
  DIIS coefficients:  0.0003  0.0006  0.0016  0.0023 -0.0110 -0.0347  0.0003  0.1153  0.3516  0.5736
 SCF Error: norm([F,P])=      0.000350857582, max([F,P])=      0.000101656792
 ***** SPIN 1 *****
 orbitals (Q,E):
 ---------------
 A :93...103         ( 1.00    -0.3397)  ( 1.00    -0.3144)  ( 1.00    -0.3134)  ( 1.00    -0.2906)
                     ( 1.00    -0.2874)  ( 1.00    -0.2733)  ( 1.00    -0.2557)  ( 1.00    -0.2455)
                     ( 1.00    -0.2416)  ( 1.00    -0.2262)  ( 0.00    -0.0472)
 ***** SPIN 2 *****
 orbitals (Q,E):
 ---------------
 A :92...102         ( 1.00    -0.3400)  ( 1.00    -0.3365)  ( 1.00    -0.3120)  ( 1.00    -0.3083)
                     ( 1.00    -0.2906)  ( 1.00    -0.2673)  ( 1.00    -0.2586)  ( 1.00    -0.2524)
                     ( 1.00    -0.2287)  ( 1.00    -0.2142)  ( 0.00    -0.1056)
  
 Spin polar: 1 (Spin_A minus Spin_B electrons)

 CYCLE   17
  SDIIS (wt  1.000): -0.0002  0.0014  0.0053 -0.0058 -0.0361 -0.0118  0.0927  0.3803  0.6920 -0.1178
  DIIS coefficients: -0.0002  0.0014  0.0053 -0.0058 -0.0361 -0.0118  0.0927  0.3803  0.6920 -0.1178
 SCF Error: norm([F,P])=      0.000350918132, max([F,P])=      0.000102732644
 ***** SPIN 1 *****
 orbitals (Q,E):
 ---------------
 A :93...103         ( 1.00    -0.3397)  ( 1.00    -0.3144)  ( 1.00    -0.3134)  ( 1.00    -0.2906)
                     ( 1.00    -0.2874)  ( 1.00    -0.2733)  ( 1.00    -0.2557)  ( 1.00    -0.2455)
                     ( 1.00    -0.2416)  ( 1.00    -0.2262)  ( 0.00    -0.0472)
 ***** SPIN 2 *****
 orbitals (Q,E):
 ---------------
 A :92...102         ( 1.00    -0.3400)  ( 1.00    -0.3365)  ( 1.00    -0.3120)  ( 1.00    -0.3083)
                     ( 1.00    -0.2906)  ( 1.00    -0.2673)  ( 1.00    -0.2586)  ( 1.00    -0.2524)
                     ( 1.00    -0.2287)  ( 1.00    -0.2142)  ( 0.00    -0.1056)
  
 Spin polar: 1 (Spin_A minus Spin_B electrons)

 CYCLE   18
  SDIIS (wt  1.000):  0.0017  0.0052 -0.0067 -0.0382 -0.0147  0.0887  0.4059  0.8446 -2.0000  1.7136
  DIIS coefficients:  0.0017  0.0052 -0.0067 -0.0382 -0.0147  0.0887  0.4059  0.8446 -2.0000  1.7136
 SCF Error: norm([F,P])=      0.000351112704, max([F,P])=      0.000102658150
 ***** SPIN 1 *****
 orbitals (Q,E):
 ---------------
 A :93...103         ( 1.00    -0.3397)  ( 1.00    -0.3144)  ( 1.00    -0.3134)  ( 1.00    -0.2906)
                     ( 1.00    -0.2874)  ( 1.00    -0.2733)  ( 1.00    -0.2557)  ( 1.00    -0.2455)
                     ( 1.00    -0.2416)  ( 1.00    -0.2262)  ( 0.00    -0.0472)
 ***** SPIN 2 *****
 orbitals (Q,E):
 ---------------
 A :92...102         ( 1.00    -0.3400)  ( 1.00    -0.3365)  ( 1.00    -0.3120)  ( 1.00    -0.3083)
                     ( 1.00    -0.2906)  ( 1.00    -0.2673)  ( 1.00    -0.2586)  ( 1.00    -0.2524)
                     ( 1.00    -0.2287)  ( 1.00    -0.2142)  ( 0.00    -0.1056)
  
 Spin polar: 1 (Spin_A minus Spin_B electrons)

 CYCLE   19
  SDIIS (wt  1.000):  0.0032 -0.0042 -0.0282 -0.0053  0.0918  0.3058  0.3914 -2.0000  0.0985  2.1471
  DIIS coefficients:  0.0032 -0.0042 -0.0282 -0.0053  0.0918  0.3058  0.3914 -2.0000  0.0985  2.1471
 SCF Error: norm([F,P])=      0.000349702901, max([F,P])=      0.000102365000
 ***** SPIN 1 *****
 orbitals (Q,E):
 ---------------
 A :93...103         ( 1.00    -0.3397)  ( 1.00    -0.3144)  ( 1.00    -0.3134)  ( 1.00    -0.2906)
                     ( 1.00    -0.2874)  ( 1.00    -0.2733)  ( 1.00    -0.2557)  ( 1.00    -0.2455)
                     ( 1.00    -0.2416)  ( 1.00    -0.2262)  ( 0.00    -0.0472)
 ***** SPIN 2 *****
 orbitals (Q,E):
 ---------------
 A :92...102         ( 1.00    -0.3400)  ( 1.00    -0.3365)  ( 1.00    -0.3120)  ( 1.00    -0.3083)
                     ( 1.00    -0.2906)  ( 1.00    -0.2673)  ( 1.00    -0.2586)  ( 1.00    -0.2524)
                     ( 1.00    -0.2287)  ( 1.00    -0.2142)  ( 0.00    -0.1056)
  
 Spin polar: 1 (Spin_A minus Spin_B electrons)

 CYCLE   20
  SDIIS (wt  1.000): -0.0069 -0.0224  0.0055  0.1028  0.2863  0.2638 -2.0000 -1.7037  3.0000  1.0746
  DIIS coefficients: -0.0069 -0.0224  0.0055  0.1028  0.2863  0.2638 -2.0000 -1.7037  3.0000  1.0746
 SCF Error: norm([F,P])=      0.000351634827, max([F,P])=      0.000102257276
 ***** SPIN 1 *****
 orbitals (Q,E):
 ---------------
 A :93...103         ( 1.00    -0.3397)  ( 1.00    -0.3144)  ( 1.00    -0.3134)  ( 1.00    -0.2906)
                     ( 1.00    -0.2874)  ( 1.00    -0.2733)  ( 1.00    -0.2557)  ( 1.00    -0.2455)
                     ( 1.00    -0.2416)  ( 1.00    -0.2262)  ( 0.00    -0.0472)
 ***** SPIN 2 *****
 orbitals (Q,E):
 ---------------
 A :92...102         ( 1.00    -0.3400)  ( 1.00    -0.3365)  ( 1.00    -0.3120)  ( 1.00    -0.3083)
                     ( 1.00    -0.2906)  ( 1.00    -0.2673)  ( 1.00    -0.2586)  ( 1.00    -0.2524)
                     ( 1.00    -0.2287)  ( 1.00    -0.2142)  ( 0.00    -0.1056)
  
 Spin polar: 1 (Spin_A minus Spin_B electrons)

 CYCLE   21
  SDIIS (wt  1.000): -0.0186 -0.0026  0.0754  0.2851  0.3493 -2.0000 -2.0000  1.4214  1.3299  1.5601
  DIIS coefficients: -0.0186 -0.0026  0.0754  0.2851  0.3493 -2.0000 -2.0000  1.4214  1.3299  1.5601
 SCF Error: norm([F,P])=      0.000349120857, max([F,P])=      0.000101628795
 ***** SPIN 1 *****
 orbitals (Q,E):
 ---------------
 A :93...103         ( 1.00    -0.3397)  ( 1.00    -0.3144)  ( 1.00    -0.3134)  ( 1.00    -0.2906)
                     ( 1.00    -0.2874)  ( 1.00    -0.2733)  ( 1.00    -0.2557)  ( 1.00    -0.2456)
                     ( 1.00    -0.2416)  ( 1.00    -0.2262)  ( 0.00    -0.0472)
 ***** SPIN 2 *****
 orbitals (Q,E):
 ---------------
 A :92...102         ( 1.00    -0.3400)  ( 1.00    -0.3365)  ( 1.00    -0.3120)  ( 1.00    -0.3083)
                     ( 1.00    -0.2906)  ( 1.00    -0.2673)  ( 1.00    -0.2586)  ( 1.00    -0.2524)
                     ( 1.00    -0.2287)  ( 1.00    -0.2142)  ( 0.00    -0.1056)
  
 Spin polar: 1 (Spin_A minus Spin_B electrons)

 CYCLE   22
  SDIIS (wt  1.000):  0.0043  0.1055  0.2836 -0.3895 -2.0000 -2.0000 -1.5900  1.2442  3.0000  2.3418
  DIIS coefficients:  0.0043  0.1055  0.2836 -0.3895 -2.0000 -2.0000 -1.5900  1.2442  3.0000  2.3418
 SCF Error: norm([F,P])=      0.000346352666, max([F,P])=      0.000100412022
 ***** SPIN 1 *****
 orbitals (Q,E):
 ---------------
 A :93...103         ( 1.00    -0.3397)  ( 1.00    -0.3144)  ( 1.00    -0.3135)  ( 1.00    -0.2906)
                     ( 1.00    -0.2874)  ( 1.00    -0.2733)  ( 1.00    -0.2557)  ( 1.00    -0.2456)
                     ( 1.00    -0.2416)  ( 1.00    -0.2262)  ( 0.00    -0.0472)
 ***** SPIN 2 *****
 orbitals (Q,E):
 ---------------
 A :92...102         ( 1.00    -0.3400)  ( 1.00    -0.3365)  ( 1.00    -0.3120)  ( 1.00    -0.3083)
                     ( 1.00    -0.2906)  ( 1.00    -0.2673)  ( 1.00    -0.2586)  ( 1.00    -0.2524)
                     ( 1.00    -0.2287)  ( 1.00    -0.2142)  ( 0.00    -0.1055)
  
 Spin polar: 1 (Spin_A minus Spin_B electrons)

 CYCLE   23
  SDIIS (wt  1.000):  0.0541  0.2671 -0.2849 -2.0000 -2.0000 -2.0000  0.5461  1.4060  3.0000  2.0117
  DIIS coefficients:  0.0541  0.2671 -0.2849 -2.0000 -2.0000 -2.0000  0.5461  1.4060  3.0000  2.0117
 SCF Error: norm([F,P])=      0.000335188365, max([F,P])=      0.000094882774
 ***** SPIN 1 *****
 orbitals (Q,E):
 ---------------
 A :93...103         ( 1.00    -0.3397)  ( 1.00    -0.3144)  ( 1.00    -0.3135)  ( 1.00    -0.2906)
                     ( 1.00    -0.2874)  ( 1.00    -0.2733)  ( 1.00    -0.2557)  ( 1.00    -0.2456)
                     ( 1.00    -0.2416)  ( 1.00    -0.2262)  ( 0.00    -0.0472)
 ***** SPIN 2 *****
 orbitals (Q,E):
 ---------------
 A :92...102         ( 1.00    -0.3400)  ( 1.00    -0.3365)  ( 1.00    -0.3120)  ( 1.00    -0.3083)
                     ( 1.00    -0.2906)  ( 1.00    -0.2673)  ( 1.00    -0.2586)  ( 1.00    -0.2524)
                     ( 1.00    -0.2287)  ( 1.00    -0.2142)  ( 0.00    -0.1055)
  
 Spin polar: 1 (Spin_A minus Spin_B electrons)

 CYCLE   24
  SDIIS (wt  1.000):  0.3841 -0.2903 -2.0000 -2.0000  1.7092 -0.4763 -2.0000  1.5512  3.0000  1.1221
  DIIS coefficients:  0.3841 -0.2903 -2.0000 -2.0000  1.7092 -0.4763 -2.0000  1.5512  3.0000  1.1221
 SCF Error: norm([F,P])=      0.000333339800, max([F,P])=      0.000079859234
 ***** SPIN 1 *****
 orbitals (Q,E):
 ---------------
 A :93...103         ( 1.00    -0.3397)  ( 1.00    -0.3143)  ( 1.00    -0.3136)  ( 1.00    -0.2906)
                     ( 1.00    -0.2873)  ( 1.00    -0.2734)  ( 1.00    -0.2557)  ( 1.00    -0.2456)
                     ( 1.00    -0.2417)  ( 1.00    -0.2261)  ( 0.00    -0.0472)
 ***** SPIN 2 *****
 orbitals (Q,E):
 ---------------
 A :92...102         ( 1.00    -0.3401)  ( 1.00    -0.3365)  ( 1.00    -0.3120)  ( 1.00    -0.3083)
                     ( 1.00    -0.2906)  ( 1.00    -0.2674)  ( 1.00    -0.2587)  ( 1.00    -0.2525)
                     ( 1.00    -0.2287)  ( 1.00    -0.2143)  ( 0.00    -0.1053)
  
 Spin polar: 1 (Spin_A minus Spin_B electrons)

 CYCLE   25
  SDIIS (wt  1.000): -0.4195 -2.0000 -2.0000  2.2222 -0.4990 -2.0000  1.5932  3.0000  1.1001  0.0030
  DIIS coefficients: -0.4195 -2.0000 -2.0000  2.2222 -0.4990 -2.0000  1.5932  3.0000  1.1001  0.0030
 SCF Error: norm([F,P])=      0.000342488410, max([F,P])=      0.000052444046
 ***** SPIN 1 *****
 orbitals (Q,E):
 ---------------
 A :93...103         ( 1.00    -0.3397)  ( 1.00    -0.3143)  ( 1.00    -0.3136)  ( 1.00    -0.2906)
                     ( 1.00    -0.2873)  ( 1.00    -0.2734)  ( 1.00    -0.2557)  ( 1.00    -0.2456)
                     ( 1.00    -0.2417)  ( 1.00    -0.2261)  ( 0.00    -0.0472)
 ***** SPIN 2 *****
 orbitals (Q,E):
 ---------------
 A :92...102         ( 1.00    -0.3401)  ( 1.00    -0.3365)  ( 1.00    -0.3120)  ( 1.00    -0.3083)
                     ( 1.00    -0.2906)  ( 1.00    -0.2674)  ( 1.00    -0.2587)  ( 1.00    -0.2525)
                     ( 1.00    -0.2287)  ( 1.00    -0.2143)  ( 0.00    -0.1054)
  
 Spin polar: 1 (Spin_A minus Spin_B electrons)

 CYCLE   26
  SDIIS (wt  1.000): -2.0000 -2.0000  1.8428 -0.4091 -2.0000  1.4256  3.0000  1.0773 -0.7063  0.7696
  DIIS coefficients: -2.0000 -2.0000  1.8428 -0.4091 -2.0000  1.4256  3.0000  1.0773 -0.7063  0.7696
 SCF Error: norm([F,P])=      0.000327483139, max([F,P])=      0.000053497313
 ***** SPIN 1 *****
 orbitals (Q,E):
 ---------------
 A :93...103         ( 1.00    -0.3397)  ( 1.00    -0.3143)  ( 1.00    -0.3136)  ( 1.00    -0.2906)
                     ( 1.00    -0.2873)  ( 1.00    -0.2734)  ( 1.00    -0.2557)  ( 1.00    -0.2456)
                     ( 1.00    -0.2417)  ( 1.00    -0.2261)  ( 0.00    -0.0472)
 ***** SPIN 2 *****
 orbitals (Q,E):
 ---------------
 A :92...102         ( 1.00    -0.3401)  ( 1.00    -0.3365)  ( 1.00    -0.3120)  ( 1.00    -0.3083)
                     ( 1.00    -0.2906)  ( 1.00    -0.2674)  ( 1.00    -0.2587)  ( 1.00    -0.2525)
                     ( 1.00    -0.2287)  ( 1.00    -0.2143)  ( 0.00    -0.1053)
  
 Spin polar: 1 (Spin_A minus Spin_B electrons)

 CYCLE   27
  SDIIS (wt  1.000): -2.0000  0.1246 -0.8457 -2.0000  1.6009  3.0000  1.0640 -1.3850  0.7404  0.7009
  DIIS coefficients: -2.0000  0.1246 -0.8457 -2.0000  1.6009  3.0000  1.0640 -1.3850  0.7404  0.7009
 SCF Error: norm([F,P])=      0.000348075141, max([F,P])=      0.000051866641
 ***** SPIN 1 *****
 orbitals (Q,E):
 ---------------
 A :93...103         ( 1.00    -0.3397)  ( 1.00    -0.3143)  ( 1.00    -0.3136)  ( 1.00    -0.2906)
                     ( 1.00    -0.2873)  ( 1.00    -0.2734)  ( 1.00    -0.2557)  ( 1.00    -0.2456)
                     ( 1.00    -0.2417)  ( 1.00    -0.2261)  ( 0.00    -0.0472)
 ***** SPIN 2 *****
 orbitals (Q,E):
 ---------------
 A :92...102         ( 1.00    -0.3401)  ( 1.00    -0.3365)  ( 1.00    -0.3120)  ( 1.00    -0.3083)
                     ( 1.00    -0.2906)  ( 1.00    -0.2674)  ( 1.00    -0.2587)  ( 1.00    -0.2525)
                     ( 1.00    -0.2287)  ( 1.00    -0.2143)  ( 0.00    -0.1054)
  
 Spin polar: 1 (Spin_A minus Spin_B electrons)

 CYCLE   28
  SDIIS (wt  1.000): -1.5057 -1.4364 -2.0000  1.8496  3.0000  0.9985 -1.9700  0.5855  0.6415  0.8371
  DIIS coefficients: -1.5057 -1.4364 -2.0000  1.8496  3.0000  0.9985 -1.9700  0.5855  0.6415  0.8371
 SCF Error: norm([F,P])=      0.000331085796, max([F,P])=      0.000052510535
 ***** SPIN 1 *****
 orbitals (Q,E):
 ---------------
 A :93...103         ( 1.00    -0.3397)  ( 1.00    -0.3143)  ( 1.00    -0.3136)  ( 1.00    -0.2906)
                     ( 1.00    -0.2873)  ( 1.00    -0.2734)  ( 1.00    -0.2557)  ( 1.00    -0.2456)
                     ( 1.00    -0.2417)  ( 1.00    -0.2261)  ( 0.00    -0.0472)
 ***** SPIN 2 *****
 orbitals (Q,E):
 ---------------
 A :92...102         ( 1.00    -0.3401)  ( 1.00    -0.3365)  ( 1.00    -0.3120)  ( 1.00    -0.3083)
                     ( 1.00    -0.2906)  ( 1.00    -0.2674)  ( 1.00    -0.2587)  ( 1.00    -0.2525)
                     ( 1.00    -0.2287)  ( 1.00    -0.2143)  ( 0.00    -0.1054)
  
 Spin polar: 1 (Spin_A minus Spin_B electrons)

 CYCLE   29
  SDIIS (wt  1.000): -1.8410 -2.0000  0.9654  2.7367  0.9679 -2.0000  0.4148  0.0101  0.4375  1.3087
  DIIS coefficients: -1.8410 -2.0000  0.9654  2.7367  0.9679 -2.0000  0.4148  0.0101  0.4375  1.3087
 SCF Error: norm([F,P])=      0.000329321755, max([F,P])=      0.000052194229
 ***** SPIN 1 *****
 orbitals (Q,E):
 ---------------
 A :93...103         ( 1.00    -0.3397)  ( 1.00    -0.3143)  ( 1.00    -0.3136)  ( 1.00    -0.2906)
                     ( 1.00    -0.2873)  ( 1.00    -0.2734)  ( 1.00    -0.2557)  ( 1.00    -0.2456)
                     ( 1.00    -0.2417)  ( 1.00    -0.2261)  ( 0.00    -0.0472)
 ***** SPIN 2 *****
 orbitals (Q,E):
 ---------------
 A :92...102         ( 1.00    -0.3401)  ( 1.00    -0.3365)  ( 1.00    -0.3120)  ( 1.00    -0.3083)
                     ( 1.00    -0.2906)  ( 1.00    -0.2674)  ( 1.00    -0.2587)  ( 1.00    -0.2525)
                     ( 1.00    -0.2287)  ( 1.00    -0.2143)  ( 0.00    -0.1054)
  
 Spin polar: 1 (Spin_A minus Spin_B electrons)

 CYCLE   30
  SDIIS (wt  1.000): -2.0000 -0.4876  2.2329  0.9426  0.1780  0.4269 -1.7705 -2.0000  2.6349  0.8429
  DIIS coefficients: -2.0000 -0.4876  2.2329  0.9426  0.1780  0.4269 -1.7705 -2.0000  2.6349  0.8429
 SCF Error: norm([F,P])=      0.000318269333, max([F,P])=      0.000052652945
 ***** SPIN 1 *****
 orbitals (Q,E):
 ---------------
 A :93...103         ( 1.00    -0.3397)  ( 1.00    -0.3143)  ( 1.00    -0.3136)  ( 1.00    -0.2906)
                     ( 1.00    -0.2873)  ( 1.00    -0.2734)  ( 1.00    -0.2557)  ( 1.00    -0.2456)
                     ( 1.00    -0.2417)  ( 1.00    -0.2261)  ( 0.00    -0.0472)
 ***** SPIN 2 *****
 orbitals (Q,E):
 ---------------
 A :92...102         ( 1.00    -0.3401)  ( 1.00    -0.3365)  ( 1.00    -0.3120)  ( 1.00    -0.3083)
                     ( 1.00    -0.2906)  ( 1.00    -0.2674)  ( 1.00    -0.2587)  ( 1.00    -0.2525)
                     ( 1.00    -0.2287)  ( 1.00    -0.2142)  ( 0.00    -0.1054)
  
 Spin polar: 1 (Spin_A minus Spin_B electrons)

 CYCLE   31
  SDIIS (wt  1.000): -2.0000  1.4550  0.7053  0.2270 -0.7405 -1.2912 -2.0000  1.0917  2.4359  1.1169
  DIIS coefficients: -2.0000  1.4550  0.7053  0.2270 -0.7405 -1.2912 -2.0000  1.0917  2.4359  1.1169
 SCF Error: norm([F,P])=      0.000299012240, max([F,P])=      0.000053331459
 ***** SPIN 1 *****
 orbitals (Q,E):
 ---------------
 A :93...103         ( 1.00    -0.3397)  ( 1.00    -0.3143)  ( 1.00    -0.3136)  ( 1.00    -0.2906)
                     ( 1.00    -0.2873)  ( 1.00    -0.2734)  ( 1.00    -0.2557)  ( 1.00    -0.2456)
                     ( 1.00    -0.2417)  ( 1.00    -0.2261)  ( 0.00    -0.0472)
 ***** SPIN 2 *****
 orbitals (Q,E):
 ---------------
 A :92...102         ( 1.00    -0.3401)  ( 1.00    -0.3365)  ( 1.00    -0.3120)  ( 1.00    -0.3083)
                     ( 1.00    -0.2906)  ( 1.00    -0.2674)  ( 1.00    -0.2587)  ( 1.00    -0.2525)
                     ( 1.00    -0.2287)  ( 1.00    -0.2142)  ( 0.00    -0.1054)
  
 Spin polar: 1 (Spin_A minus Spin_B electrons)

 CYCLE   32
  SDIIS (wt  1.000):  0.2318  0.0162  2.9335 -0.4432 -2.0000 -1.5957 -2.0000  1.5154  0.7942  1.5477
  DIIS coefficients:  0.2318  0.0162  2.9335 -0.4432 -2.0000 -1.5957 -2.0000  1.5154  0.7942  1.5477
 SCF Error: norm([F,P])=      0.000316189025, max([F,P])=      0.000041538876
 ***** SPIN 1 *****
 orbitals (Q,E):
 ---------------
 A :93...103         ( 1.00    -0.3397)  ( 1.00    -0.3143)  ( 1.00    -0.3136)  ( 1.00    -0.2906)
                     ( 1.00    -0.2873)  ( 1.00    -0.2734)  ( 1.00    -0.2557)  ( 1.00    -0.2456)
                     ( 1.00    -0.2417)  ( 1.00    -0.2261)  ( 0.00    -0.0472)
 ***** SPIN 2 *****
 orbitals (Q,E):
 ---------------
 A :92...102         ( 1.00    -0.3401)  ( 1.00    -0.3365)  ( 1.00    -0.3120)  ( 1.00    -0.3083)
                     ( 1.00    -0.2906)  ( 1.00    -0.2673)  ( 1.00    -0.2587)  ( 1.00    -0.2525)
                     ( 1.00    -0.2287)  ( 1.00    -0.2141)  ( 0.00    -0.1056)
  
 Spin polar: 1 (Spin_A minus Spin_B electrons)

 CYCLE   33
  SDIIS (wt  1.000): -0.2185  3.0000 -0.6155 -1.4174 -1.5225 -2.0000  1.0857  0.6420  1.4782  0.5679
  DIIS coefficients: -0.2185  3.0000 -0.6155 -1.4174 -1.5225 -2.0000  1.0857  0.6420  1.4782  0.5679
 SCF Error: norm([F,P])=      0.000270459601, max([F,P])=      0.000045994142
 ***** SPIN 1 *****
 orbitals (Q,E):
 ---------------
 A :93...103         ( 1.00    -0.3397)  ( 1.00    -0.3143)  ( 1.00    -0.3136)  ( 1.00    -0.2906)
                     ( 1.00    -0.2873)  ( 1.00    -0.2734)  ( 1.00    -0.2557)  ( 1.00    -0.2456)
                     ( 1.00    -0.2417)  ( 1.00    -0.2261)  ( 0.00    -0.0472)
 ***** SPIN 2 *****
 orbitals (Q,E):
 ---------------
 A :92...102         ( 1.00    -0.3402)  ( 1.00    -0.3365)  ( 1.00    -0.3120)  ( 1.00    -0.3083)
                     ( 1.00    -0.2906)  ( 1.00    -0.2674)  ( 1.00    -0.2587)  ( 1.00    -0.2525)
                     ( 1.00    -0.2287)  ( 1.00    -0.2142)  ( 0.00    -0.1055)
  
 Spin polar: 1 (Spin_A minus Spin_B electrons)

 CYCLE   34
  SDIIS (wt  1.000):  3.0000 -0.2366 -0.0634 -2.0000 -2.0000  0.1709  0.1190  0.8176  0.3332  0.8594
  DIIS coefficients:  3.0000 -0.2366 -0.0634 -2.0000 -2.0000  0.1709  0.1190  0.8176  0.3332  0.8594
 SCF Error: norm([F,P])=      0.000161624797, max([F,P])=      0.000026688843
 ***** SPIN 1 *****
 orbitals (Q,E):
 ---------------
 A :93...103         ( 1.00    -0.3397)  ( 1.00    -0.3143)  ( 1.00    -0.3136)  ( 1.00    -0.2906)
                     ( 1.00    -0.2872)  ( 1.00    -0.2734)  ( 1.00    -0.2557)  ( 1.00    -0.2456)
                     ( 1.00    -0.2417)  ( 1.00    -0.2261)  ( 0.00    -0.0471)
 ***** SPIN 2 *****
 orbitals (Q,E):
 ---------------
 A :92...102         ( 1.00    -0.3402)  ( 1.00    -0.3365)  ( 1.00    -0.3120)  ( 1.00    -0.3083)
                     ( 1.00    -0.2906)  ( 1.00    -0.2674)  ( 1.00    -0.2587)  ( 1.00    -0.2525)
                     ( 1.00    -0.2287)  ( 1.00    -0.2141)  ( 0.00    -0.1055)
  
 Spin polar: 1 (Spin_A minus Spin_B electrons)

 CYCLE   35
  SDIIS (wt  1.000): -0.1278  0.9971  0.0696 -0.9406 -0.5356 -0.2164  0.0738  0.0955  0.9601  0.6243
  DIIS coefficients: -0.1278  0.9971  0.0696 -0.9406 -0.5356 -0.2164  0.0738  0.0955  0.9601  0.6243
 SCF Error: norm([F,P])=      0.000165436092, max([F,P])=      0.000019045905
 ***** SPIN 1 *****
 orbitals (Q,E):
 ---------------
 A :93...103         ( 1.00    -0.3397)  ( 1.00    -0.3143)  ( 1.00    -0.3136)  ( 1.00    -0.2906)
                     ( 1.00    -0.2872)  ( 1.00    -0.2735)  ( 1.00    -0.2557)  ( 1.00    -0.2456)
                     ( 1.00    -0.2417)  ( 1.00    -0.2260)  ( 0.00    -0.0471)
 ***** SPIN 2 *****
 orbitals (Q,E):
 ---------------
 A :92...102         ( 1.00    -0.3402)  ( 1.00    -0.3365)  ( 1.00    -0.3120)  ( 1.00    -0.3083)
                     ( 1.00    -0.2906)  ( 1.00    -0.2674)  ( 1.00    -0.2587)  ( 1.00    -0.2525)
                     ( 1.00    -0.2287)  ( 1.00    -0.2142)  ( 0.00    -0.1054)
  
 Spin polar: 1 (Spin_A minus Spin_B electrons)

 CYCLE   36
  SDIIS (wt  1.000):  0.8411 -0.7703 -0.0833 -0.3680 -0.1778 -0.0961  0.1169  0.8090  0.5217  0.2068
  DIIS coefficients:  0.8411 -0.7703 -0.0833 -0.3680 -0.1778 -0.0961  0.1169  0.8090  0.5217  0.2068
 SCF Error: norm([F,P])=      0.000161294966, max([F,P])=      0.000026506640
 ***** SPIN 1 *****
 orbitals (Q,E):
 ---------------
 A :93...103         ( 1.00    -0.3397)  ( 1.00    -0.3143)  ( 1.00    -0.3136)  ( 1.00    -0.2906)
                     ( 1.00    -0.2872)  ( 1.00    -0.2735)  ( 1.00    -0.2557)  ( 1.00    -0.2456)
                     ( 1.00    -0.2417)  ( 1.00    -0.2260)  ( 0.00    -0.0471)
 ***** SPIN 2 *****
 orbitals (Q,E):
 ---------------
 A :92...102         ( 1.00    -0.3402)  ( 1.00    -0.3365)  ( 1.00    -0.3120)  ( 1.00    -0.3083)
                     ( 1.00    -0.2906)  ( 1.00    -0.2674)  ( 1.00    -0.2587)  ( 1.00    -0.2525)
                     ( 1.00    -0.2287)  ( 1.00    -0.2142)  ( 0.00    -0.1054)
  
 Spin polar: 1 (Spin_A minus Spin_B electrons)

 CYCLE   37
  SDIIS (wt  1.000): -1.3693  1.1615  0.1607  0.0234 -0.2420  0.1463  0.1246  0.0885 -1.2832  2.1894
  DIIS coefficients: -1.3693  1.1615  0.1607  0.0234 -0.2420  0.1463  0.1246  0.0885 -1.2832  2.1894
 SCF Error: norm([F,P])=      0.000134213300, max([F,P])=      0.000021525912
 ***** SPIN 1 *****
 orbitals (Q,E):
 ---------------
 A :93...103         ( 1.00    -0.3397)  ( 1.00    -0.3143)  ( 1.00    -0.3136)  ( 1.00    -0.2906)
                     ( 1.00    -0.2872)  ( 1.00    -0.2735)  ( 1.00    -0.2557)  ( 1.00    -0.2456)
                     ( 1.00    -0.2417)  ( 1.00    -0.2261)  ( 0.00    -0.0471)
 ***** SPIN 2 *****
 orbitals (Q,E):
 ---------------
 A :92...102         ( 1.00    -0.3402)  ( 1.00    -0.3365)  ( 1.00    -0.3120)  ( 1.00    -0.3083)
                     ( 1.00    -0.2906)  ( 1.00    -0.2674)  ( 1.00    -0.2587)  ( 1.00    -0.2525)
                     ( 1.00    -0.2287)  ( 1.00    -0.2141)  ( 0.00    -0.1055)
  
 Spin polar: 1 (Spin_A minus Spin_B electrons)

 CYCLE   38
  SDIIS (wt  1.000):  0.1992 -0.0770 -0.0448 -0.0897 -0.0024  0.0157 -0.0244 -0.7904  0.8895  0.9243
  DIIS coefficients:  0.1992 -0.0770 -0.0448 -0.0897 -0.0024  0.0157 -0.0244 -0.7904  0.8895  0.9243
 SCF Error: norm([F,P])=      0.000043101388, max([F,P])=      0.000009928230
 ***** SPIN 1 *****
 orbitals (Q,E):
 ---------------
 A :93...103         ( 1.00    -0.3397)  ( 1.00    -0.3143)  ( 1.00    -0.3136)  ( 1.00    -0.2906)
                     ( 1.00    -0.2872)  ( 1.00    -0.2735)  ( 1.00    -0.2557)  ( 1.00    -0.2456)
                     ( 1.00    -0.2417)  ( 1.00    -0.2261)  ( 0.00    -0.0471)
 ***** SPIN 2 *****
 orbitals (Q,E):
 ---------------
 A :92...102         ( 1.00    -0.3402)  ( 1.00    -0.3365)  ( 1.00    -0.3120)  ( 1.00    -0.3083)
                     ( 1.00    -0.2906)  ( 1.00    -0.2674)  ( 1.00    -0.2587)  ( 1.00    -0.2525)
                     ( 1.00    -0.2287)  ( 1.00    -0.2141)  ( 0.00    -0.1055)
  
 Spin polar: 1 (Spin_A minus Spin_B electrons)

 CYCLE   39
  SDIIS (wt  1.000):  0.0121 -0.0121  0.0291 -0.0236 -0.0060 -0.0068  0.0896 -0.1288  0.2425  0.8039
  DIIS coefficients:  0.0121 -0.0121  0.0291 -0.0236 -0.0060 -0.0068  0.0896 -0.1288  0.2425  0.8039
 SCF Error: norm([F,P])=      0.000039616461, max([F,P])=      0.000009569231
 ***** SPIN 1 *****
 orbitals (Q,E):
 ---------------
 A :93...103         ( 1.00    -0.3397)  ( 1.00    -0.3143)  ( 1.00    -0.3136)  ( 1.00    -0.2906)
                     ( 1.00    -0.2872)  ( 1.00    -0.2735)  ( 1.00    -0.2557)  ( 1.00    -0.2456)
                     ( 1.00    -0.2417)  ( 1.00    -0.2261)  ( 0.00    -0.0471)
 ***** SPIN 2 *****
 orbitals (Q,E):
 ---------------
 A :92...102         ( 1.00    -0.3402)  ( 1.00    -0.3365)  ( 1.00    -0.3120)  ( 1.00    -0.3083)
                     ( 1.00    -0.2906)  ( 1.00    -0.2674)  ( 1.00    -0.2587)  ( 1.00    -0.2525)
                     ( 1.00    -0.2287)  ( 1.00    -0.2141)  ( 0.00    -0.1055)
  
 Spin polar: 1 (Spin_A minus Spin_B electrons)

 CYCLE   40
  SDIIS (wt  1.000): -0.0511  0.0539 -0.0792  0.0478  0.0414  1.5094 -1.8614 -0.9388  0.8575  1.4206
  DIIS coefficients: -0.0511  0.0539 -0.0792  0.0478  0.0414  1.5094 -1.8614 -0.9388  0.8575  1.4206
 SCF Error: norm([F,P])=      0.000036442876, max([F,P])=      0.000008904731
 ***** SPIN 1 *****
 orbitals (Q,E):
 ---------------
 A :93...103         ( 1.00    -0.3397)  ( 1.00    -0.3143)  ( 1.00    -0.3136)  ( 1.00    -0.2906)
                     ( 1.00    -0.2872)  ( 1.00    -0.2735)  ( 1.00    -0.2557)  ( 1.00    -0.2456)
                     ( 1.00    -0.2417)  ( 1.00    -0.2260)  ( 0.00    -0.0471)
 ***** SPIN 2 *****
 orbitals (Q,E):
 ---------------
 A :92...102         ( 1.00    -0.3402)  ( 1.00    -0.3365)  ( 1.00    -0.3120)  ( 1.00    -0.3083)
                     ( 1.00    -0.2906)  ( 1.00    -0.2674)  ( 1.00    -0.2587)  ( 1.00    -0.2525)
                     ( 1.00    -0.2287)  ( 1.00    -0.2141)  ( 0.00    -0.1055)
  
 Spin polar: 1 (Spin_A minus Spin_B electrons)

 CYCLE   41
  SDIIS (wt  1.000):  0.0267 -0.0542 -0.0023  0.0291  0.7739 -1.1290 -0.5607  0.3380  0.8339  0.7446
  DIIS coefficients:  0.0267 -0.0542 -0.0023  0.0291  0.7739 -1.1290 -0.5607  0.3380  0.8339  0.7446
 SCF Error: norm([F,P])=      0.000039600572, max([F,P])=      0.000007374063
 ***** SPIN 1 *****
 orbitals (Q,E):
 ---------------
 A :93...103         ( 1.00    -0.3397)  ( 1.00    -0.3143)  ( 1.00    -0.3136)  ( 1.00    -0.2906)
                     ( 1.00    -0.2872)  ( 1.00    -0.2735)  ( 1.00    -0.2557)  ( 1.00    -0.2456)
                     ( 1.00    -0.2417)  ( 1.00    -0.2261)  ( 0.00    -0.0471)
 ***** SPIN 2 *****
 orbitals (Q,E):
 ---------------
 A :92...102         ( 1.00    -0.3402)  ( 1.00    -0.3365)  ( 1.00    -0.3120)  ( 1.00    -0.3083)
                     ( 1.00    -0.2906)  ( 1.00    -0.2674)  ( 1.00    -0.2587)  ( 1.00    -0.2525)
                     ( 1.00    -0.2287)  ( 1.00    -0.2141)  ( 0.00    -0.1055)
  
 Spin polar: 1 (Spin_A minus Spin_B electrons)

 CYCLE   42
  SDIIS (wt  1.000): -0.0246  0.0081  0.0463  0.1695 -0.4336 -0.1887 -0.0974  0.1030  0.6802  0.7371
  DIIS coefficients: -0.0246  0.0081  0.0463  0.1695 -0.4336 -0.1887 -0.0974  0.1030  0.6802  0.7371
 SCF Error: norm([F,P])=      0.000029889237, max([F,P])=      0.000006695954
 ***** SPIN 1 *****
 orbitals (Q,E):
 ---------------
 A :93...103         ( 1.00    -0.3397)  ( 1.00    -0.3143)  ( 1.00    -0.3136)  ( 1.00    -0.2906)
                     ( 1.00    -0.2872)  ( 1.00    -0.2735)  ( 1.00    -0.2557)  ( 1.00    -0.2456)
                     ( 1.00    -0.2417)  ( 1.00    -0.2261)  ( 0.00    -0.0471)
 ***** SPIN 2 *****
 orbitals (Q,E):
 ---------------
 A :92...102         ( 1.00    -0.3403)  ( 1.00    -0.3365)  ( 1.00    -0.3120)  ( 1.00    -0.3083)
                     ( 1.00    -0.2906)  ( 1.00    -0.2674)  ( 1.00    -0.2587)  ( 1.00    -0.2525)
                     ( 1.00    -0.2287)  ( 1.00    -0.2141)  ( 0.00    -0.1055)
  
 Spin polar: 1 (Spin_A minus Spin_B electrons)

 CYCLE   43
  SDIIS (wt  1.000):  0.0098  0.0538 -0.5504  0.4760  0.3774 -0.4409 -0.7276  0.1092  0.6475  1.0452
  DIIS coefficients:  0.0098  0.0538 -0.5504  0.4760  0.3774 -0.4409 -0.7276  0.1092  0.6475  1.0452
 SCF Error: norm([F,P])=      0.000025337360, max([F,P])=      0.000005666344
 ***** SPIN 1 *****
 orbitals (Q,E):
 ---------------
 A :93...103         ( 1.00    -0.3397)  ( 1.00    -0.3143)  ( 1.00    -0.3136)  ( 1.00    -0.2906)
                     ( 1.00    -0.2872)  ( 1.00    -0.2735)  ( 1.00    -0.2557)  ( 1.00    -0.2456)
                     ( 1.00    -0.2417)  ( 1.00    -0.2261)  ( 0.00    -0.0471)
 ***** SPIN 2 *****
 orbitals (Q,E):
 ---------------
 A :92...102         ( 1.00    -0.3403)  ( 1.00    -0.3365)  ( 1.00    -0.3120)  ( 1.00    -0.3083)
                     ( 1.00    -0.2906)  ( 1.00    -0.2674)  ( 1.00    -0.2587)  ( 1.00    -0.2525)
                     ( 1.00    -0.2287)  ( 1.00    -0.2141)  ( 0.00    -0.1055)
  
 Spin polar: 1 (Spin_A minus Spin_B electrons)

 CYCLE   44
  SDIIS (wt  1.000):  0.0170 -0.8401  1.1437  0.7223 -0.3750 -0.8414 -0.8670 -0.2722  0.9064  1.4062
  DIIS coefficients:  0.0170 -0.8401  1.1437  0.7223 -0.3750 -0.8414 -0.8670 -0.2722  0.9064  1.4062
 SCF Error: norm([F,P])=      0.000020293249, max([F,P])=      0.000003871650
 ***** SPIN 1 *****
 orbitals (Q,E):
 ---------------
 A :93...103         ( 1.00    -0.3397)  ( 1.00    -0.3143)  ( 1.00    -0.3136)  ( 1.00    -0.2906)
                     ( 1.00    -0.2872)  ( 1.00    -0.2735)  ( 1.00    -0.2557)  ( 1.00    -0.2456)
                     ( 1.00    -0.2417)  ( 1.00    -0.2260)  ( 0.00    -0.0471)
 ***** SPIN 2 *****
 orbitals (Q,E):
 ---------------
 A :92...102         ( 1.00    -0.3403)  ( 1.00    -0.3365)  ( 1.00    -0.3120)  ( 1.00    -0.3083)
                     ( 1.00    -0.2906)  ( 1.00    -0.2674)  ( 1.00    -0.2587)  ( 1.00    -0.2525)
                     ( 1.00    -0.2287)  ( 1.00    -0.2141)  ( 0.00    -0.1055)
  
 Spin polar: 1 (Spin_A minus Spin_B electrons)

 CYCLE   45
  SDIIS (wt  1.000):  0.0664  0.0308  0.0240  0.1053  0.0158 -0.3725 -0.3285  0.0135  0.5487  0.8965
  DIIS coefficients:  0.0664  0.0308  0.0240  0.1053  0.0158 -0.3725 -0.3285  0.0135  0.5487  0.8965
 SCF Error: norm([F,P])=      0.000009862279, max([F,P])=      0.000001428647
 ***** SPIN 1 *****
 orbitals (Q,E):
 ---------------
 A :93...103         ( 1.00    -0.3397)  ( 1.00    -0.3143)  ( 1.00    -0.3136)  ( 1.00    -0.2906)
                     ( 1.00    -0.2872)  ( 1.00    -0.2735)  ( 1.00    -0.2557)  ( 1.00    -0.2456)
                     ( 1.00    -0.2417)  ( 1.00    -0.2260)  ( 0.00    -0.0471)
 ***** SPIN 2 *****
 orbitals (Q,E):
 ---------------
 A :92...102         ( 1.00    -0.3403)  ( 1.00    -0.3365)  ( 1.00    -0.3120)  ( 1.00    -0.3083)
                     ( 1.00    -0.2906)  ( 1.00    -0.2674)  ( 1.00    -0.2587)  ( 1.00    -0.2525)
                     ( 1.00    -0.2287)  ( 1.00    -0.2141)  ( 0.00    -0.1055)
  
 Spin polar: 1 (Spin_A minus Spin_B electrons)

 CYCLE   46
  SDIIS (wt  1.000):  0.0613 -0.0287  0.0742  0.0347 -0.1846 -0.1655 -0.0433  0.2322  0.5065  0.5132
  DIIS coefficients:  0.0613 -0.0287  0.0742  0.0347 -0.1846 -0.1655 -0.0433  0.2322  0.5065  0.5132
 SCF Error: norm([F,P])=      0.000007690902, max([F,P])=      0.000000643890
 ***** SPIN 1 *****
 orbitals (Q,E):
 ---------------
 A :93...103         ( 1.00    -0.3397)  ( 1.00    -0.3143)  ( 1.00    -0.3136)  ( 1.00    -0.2906)
                     ( 1.00    -0.2872)  ( 1.00    -0.2735)  ( 1.00    -0.2557)  ( 1.00    -0.2456)
                     ( 1.00    -0.2417)  ( 1.00    -0.2260)  ( 0.00    -0.0471)
 ***** SPIN 2 *****
 orbitals (Q,E):
 ---------------
 A :92...102         ( 1.00    -0.3403)  ( 1.00    -0.3365)  ( 1.00    -0.3120)  ( 1.00    -0.3083)
                     ( 1.00    -0.2906)  ( 1.00    -0.2674)  ( 1.00    -0.2587)  ( 1.00    -0.2525)
                     ( 1.00    -0.2287)  ( 1.00    -0.2141)  ( 0.00    -0.1055)
  
 Spin polar: 1 (Spin_A minus Spin_B electrons)

 SCF CONVERGED
 cosmo_calcen: 0.5 (esolb+esolc) (Hartrees) =   -0.023743

 Solvation energy (screening term,uncorrected) =    -14.898699 kcal/mol

 Solvation energy (dispersion and cavitation terms) =      2.337964 kcal/mol
 Solvation Energy Contributions (Hartrees)
          esola   esolb+esolc
     0.02374259   -0.04748517
 esol last cycle   -0.02374259

 CYCLE   47
  
 Hartree-Fock exchange energy:   -267.006234824367     
 *** Setting up for NEW gradients in Focky
 *** Using FIT density in Focky
 ***** SPIN 1 *****
 orbitals (Q,E):
 ---------------
 A :93...112         ( 1.00    -0.3397)  ( 1.00    -0.3143)  ( 1.00    -0.3136)  ( 1.00    -0.2906)
                     ( 1.00    -0.2872)  ( 1.00    -0.2735)  ( 1.00    -0.2557)  ( 1.00    -0.2456)
                     ( 1.00    -0.2417)  ( 1.00    -0.2260)  ( 0.00    -0.0471)  ( 0.00    -0.0459)
                     ( 0.00    -0.0441)  ( 0.00    -0.0135)  ( 0.00    -0.0084)  ( 0.00     0.0126)
                     ( 0.00     0.0290)  ( 0.00     0.0304)  ( 0.00     0.0371)  ( 0.00     0.0478)
 ***** SPIN 2 *****
 orbitals (Q,E):
 ---------------
 A :92...111         ( 1.00    -0.3403)  ( 1.00    -0.3365)  ( 1.00    -0.3120)  ( 1.00    -0.3083)
                     ( 1.00    -0.2906)  ( 1.00    -0.2674)  ( 1.00    -0.2587)  ( 1.00    -0.2525)
                     ( 1.00    -0.2287)  ( 1.00    -0.2141)  ( 0.00    -0.1055)  ( 0.00    -0.0457)
                     ( 0.00    -0.0429)  ( 0.00    -0.0424)  ( 0.00     0.0014)  ( 0.00     0.0086)
                     ( 0.00     0.0127)  ( 0.00     0.0291)  ( 0.00     0.0304)  ( 0.00     0.0371)
  
 Spin polar: 1 (Spin_A minus Spin_B electrons)
 cosmo_calcen: 0.5 (esolb+esolc) (Hartrees) =   -0.023743

 Solvation energy (screening term,uncorrected) =    -14.898703 kcal/mol

 Solvation energy (dispersion and cavitation terms) =      2.337964 kcal/mol
 Solvation Energy Contributions (Hartrees)
          esola   esolb+esolc
     0.02374259   -0.04748518
 esol last cycle   -0.02374259


 Fit test: (difference of exact and fit density, squared integrated, result summed over spins)
         SCF:                                          0.00049593099287

 Gross Charges per Atom (Z minus electrons)
 ==========================================
             1.7098   -0.6787   -0.6843   -0.6704   -0.6723   -0.6771   -0.6749    0.5586    0.5565    0.5599
             0.5522    0.5676    0.5615    0.3611   -0.0280    0.3616    0.3620   -0.0292    0.3662   -0.0431
             0.3647    0.3602   -0.1728   -0.1396   -0.1374   -0.1290   -0.1719   -0.1393   -0.1368   -0.1705
            -0.1428   -0.1390   -0.1308   -0.1746   -0.1376   -0.1306   -0.1530   -0.1488   -0.1451   -0.1362
            -0.1716   -0.1389   -0.1373
 Net Total: -0.00000000


 =================================================================
 M U L T I P O L E   D E R I V E D   C H A R G E   A N A L Y S I S
 =================================================================

 See: M. Swart, P.Th. van Duijnen, J.G. Snijders, J.Comput.Chem., (2001), p. 79-88.

 ----------------------------------------------------- 
 MDC atomic charges (includes spinA + spinB electrons)
 ----------------------------------------------------- 

        Atom    Level:     MDC-m        MDC-d        MDC-q
 ---------------------------------------------------------
     1     Ru           2.375400     1.483019     1.582723
     2     O           -0.647299    -0.616035    -0.589141
     3     O           -0.646791    -0.616275    -0.606942
     4     O           -0.642624    -0.611809    -0.617993
     5     O           -0.644128    -0.603861    -0.605298
     6     O           -0.650137    -0.613080    -0.615093
     7     O           -0.646546    -0.615638    -0.593241
     8     C            0.221259     0.266844     0.290779
     9     C            0.221111     0.266728     0.296661
    10     C            0.217707     0.261920     0.315177
    11     C            0.221031     0.313335     0.325351
    12     C            0.216781     0.311441     0.315905
    13     C            0.223052     0.269629     0.294316
    14     C            0.212916     0.169797     0.127916
    15     C           -0.048924    -0.055771    -0.224735
    16     C            0.212958     0.169595     0.135561
    17     C            0.216882     0.177830     0.125706
    18     C           -0.044315    -0.050182    -0.221720
    19     C            0.211584     0.166807     0.059743
    20     C           -0.050848    -0.249446    -0.307124
    21     C            0.213477     0.171316     0.077487
    22     C            0.213499     0.170173     0.134791
    23     H           -0.045484    -0.006157     0.006404
    24     H           -0.042349    -0.011569    -0.005481
    25     H           -0.042325    -0.011315     0.007022
    26     H           -0.058328    -0.023803     0.037854
    27     H           -0.045238    -0.005967     0.003098
    28     H           -0.041868    -0.010895     0.007444
    29     H           -0.041931    -0.010858    -0.003855
    30     H           -0.046198    -0.005036     0.020529
    31     H           -0.044174    -0.024782     0.002007
    32     H           -0.042412    -0.005611     0.031268
    33     H           -0.058897     0.061436     0.090183
    34     H           -0.045146    -0.007111     0.019749
    35     H           -0.041041     0.003209     0.018368
    36     H           -0.043121    -0.025448     0.009730
    37     H           -0.038807     0.011298     0.025176
    38     H           -0.045667    -0.019019    -0.000130
    39     H           -0.047303    -0.023690    -0.012789
    40     H           -0.057161    -0.024394     0.039252
    41     H           -0.044718    -0.004930     0.004937
    42     H           -0.041953    -0.011465    -0.008104
    43     H           -0.041924    -0.010226     0.006509

 -------------------------------- 
 MDC spin density (spinA - spinB)
 -------------------------------- 

        Atom    Level:     MDC-m        MDC-d        MDC-q
 ---------------------------------------------------------
     1     Ru           0.829352     0.592626     0.618363
     2     O            0.022341     0.054311     0.058756
     3     O            0.028809     0.060348     0.061970
     4     O            0.028388     0.058859     0.057636
     5     O            0.026628     0.052495     0.051994
     6     O            0.029328     0.054978     0.053615
     7     O            0.020905     0.051897     0.055249
     8     C            0.003592     0.008830     0.005653
     9     C            0.002856     0.007952     0.005498
    10     C           -0.000271     0.006040     0.003524
    11     C           -0.010815    -0.003087    -0.008228
    12     C           -0.010705    -0.002591    -0.007195
    13     C            0.000575     0.007067     0.003521
    14     C           -0.000886    -0.000855    -0.000583
    15     C            0.003167     0.007726     0.003325
    16     C           -0.001120    -0.001359    -0.000036
    17     C           -0.001013    -0.001422    -0.001420
    18     C            0.007980     0.012090     0.009536
    19     C           -0.000744    -0.000570     0.001769
    20     C            0.024131     0.039576     0.036326
    21     C           -0.000799    -0.000697     0.001925
    22     C           -0.000786    -0.000627    -0.000433
    23     H            0.000059     0.000126     0.000432
    24     H           -0.000140    -0.000109    -0.000246
    25     H            0.000044     0.000186    -0.000541
    26     H            0.000529     0.001011    -0.000705
    27     H            0.000088     0.000011     0.000520
    28     H           -0.000071    -0.000918    -0.000558
    29     H            0.000008     0.000671    -0.000890
    30     H           -0.000023    -0.000179    -0.001089
    31     H           -0.000661     0.000123    -0.000529
    32     H           -0.000654    -0.001087    -0.001425
    33     H            0.000953    -0.003107    -0.001956
    34     H           -0.000022    -0.000206    -0.000944
    35     H           -0.000674    -0.001134    -0.002026
    36     H           -0.000616     0.000049    -0.000245
    37     H            0.000080     0.000030     0.001304
    38     H           -0.000155    -0.000904    -0.000272
    39     H            0.000059     0.000449    -0.000369
    40     H            0.000609     0.001348    -0.000554
    41     H            0.000025     0.000111     0.000096
    42     H           -0.000262     0.000047    -0.000252
    43     H           -0.000089    -0.000105    -0.000514


 ==========
 S**2 value  ***  see also R. Bulo et al., J.Am.Chem.Soc., 124 (2002) 13903-13910, note (29)  ***
 ==========
  
                                       exact      expectation value

 Total S2 (S squared)                  0.75000             0.75714
  pauli hf:                             -0.520101200249613        -14.1527          -326.37         -1365.53
  elstat hf:                            -4.536317259241855       -123.4395         -2846.58        -11910.10
 *** Using NEW gradient routines ***


 Geometry CYCLE 1
 ==============

 Energy gradients wrt nuclear displacements
 ==========================================

     Atom      Cartesian (a.u./angstrom)
                 X         Y         Z
 ----------------------------------------
     1 Ru   -0.019005 -0.008460 -0.003216
     2 O     0.015923  0.041343  0.014627
     3 O     0.026879  0.019584 -0.010421
     4 O     0.027788  0.028934  0.037957
     5 O    -0.036618 -0.001794  0.018775
     6 O    -0.024052  0.012183 -0.001420
     7 O     0.018782 -0.043789 -0.014195
     8 C    -0.014534 -0.033465 -0.008526
     9 C    -0.014139 -0.018047 -0.000763
    10 C    -0.055534  0.030379 -0.014076
    11 C     0.017054 -0.001168 -0.013228
    12 C     0.053405 -0.000558 -0.000870
    13 C    -0.016422  0.040516  0.009305
    14 C    -0.003812 -0.002664  0.002809
    15 C    -0.004853 -0.001196  0.004175
    16 C    -0.000172 -0.005245 -0.002673
    17 C     0.033025 -0.029070  0.009226
    18 C    -0.005567 -0.014993 -0.021446
    19 C     0.003834 -0.002978  0.002089
    20 C     0.009742 -0.047676  0.020350
    21 C     0.004514  0.000941 -0.002944
    22 C    -0.003989  0.001715 -0.003252
    23 H    -0.000962  0.007817  0.006830
    24 H    -0.009926 -0.001675 -0.003417
    25 H     0.002078 -0.008307  0.006164
    26 H    -0.006180 -0.011467  0.000412
    27 H     0.007117  0.003148 -0.006684
    28 H     0.003568 -0.009642  0.003340
    29 H    -0.008378 -0.002360 -0.006102
    30 H    -0.006301 -0.004930  0.006479
    31 H     0.006738 -0.008136 -0.003728
    32 H     0.005741  0.005795  0.006192
    33 H    -0.005622  0.045022 -0.024054
    34 H    -0.006670  0.004464 -0.007229
    35 H     0.006257  0.007069  0.003937
    36 H     0.006481 -0.006227 -0.006211
    37 H     0.011009 -0.002706  0.010764
    38 H     0.005308  0.006463 -0.003992
    39 H    -0.007243 -0.001599  0.004981
    40 H    -0.006182  0.010540 -0.000234
    41 H    -0.001265 -0.007742 -0.007049
    42 H    -0.009945  0.001682  0.003424
    43 H     0.002124  0.008297 -0.006105
 ----------------------------------------
 Max Cartesian displacement  0.804705960496825     
 Limit Cartesian step to   0.566917837497000     
 
----------------------------------------------------------------------
Geometry Convergence after Step   1       (Hartree/Angstrom,Angstrom)
----------------------------------------------------------------------
current energy                              -11.84830406 Hartree
energy change                     -11.84830406     0.00100000    F
constrained gradient max            0.05553354     0.00100000    F
constrained gradient rms            0.01623335     0.00066667    F
gradient max                        0.05553354
gradient rms                        0.01623335
cart. step max                      0.30035933     0.01000000    F
cart. step rms                      0.05304911     0.00666667    F
 


 Coordinates (Cartesian)
 =======================

     Atom                    bohr                                 angstrom                 Geometric Variables
                   X           Y           Z              X           Y           Z       (0:frozen, *:LT par.)
 --------------------------------------------------------------------------------------------------------------
     1 Ru      0.027824    0.004395    0.008350       0.014724    0.002326    0.004419      1       2       3
     2 O      -2.662447   -1.466697    2.275610      -1.408906   -0.776143    1.204201      4       5       6
     3 O       0.075228   -3.031821   -2.291464       0.039809   -1.604371   -1.212591      7       8       9
     4 O       0.110817    3.039166    2.296995       0.058642    1.608257    1.215517     10      11      12
     5 O       2.625539   -1.612136    2.277995       1.389375   -0.853106    1.205463     13      14      15
     6 O       2.606828    1.609767   -2.280496       1.379474    0.851852   -1.206787     16      17      18
     7 O      -2.677397    1.481063   -2.235339      -1.416817    0.783745   -1.182890     19      20      21
     8 C      -3.607976   -3.639571    1.958508      -1.909258   -1.925978    1.036398     22      23      24
     9 C      -1.286952   -4.974832   -1.938176      -0.681025   -2.632568   -1.025639     25      26      27
    10 C      -1.226115    5.029792    1.939175      -0.648832    2.661651    1.026167     28      29      30
    11 C       4.983316   -1.347702    1.964395       2.637057   -0.713173    1.039513     31      32      33
    12 C       4.967314    1.371860   -1.919662       2.628590    0.725957   -1.015841     34      35      36
    13 C      -3.601065    3.658488   -1.913121      -1.905601    1.935988   -1.012380     37      38      39
    14 C      -5.557247   -4.400001    3.879889      -2.940769   -2.328380    2.053149     40      41      42
    15 C      -3.014507   -5.329386    0.019027      -1.595208   -2.820189    0.010069     43      44      45
    16 C      -0.968766   -7.034966   -3.867510      -0.512649   -3.722743   -2.046598     46      47      48
    17 C      -0.828933    7.002499    3.956676      -0.438653    3.705563    2.093783     49      50      51
    18 C      -2.975180    5.361235    0.008019      -1.574398    2.837044    0.004244     52      53      54
    19 C       6.617754   -2.744491    3.821596       3.501964   -1.452322    2.022301     55      56      57
    20 C       6.145643   -0.005286    0.017348       3.252134   -0.002797    0.009180     58      59      60
    21 C       6.600165    2.632351   -3.874046       3.492657    1.392980   -2.050057     61      62      63
    22 C      -5.566775    4.426887   -3.813812      -2.945810    2.342608   -2.018182     64      65      66
    23 H      -5.822178   -2.885981    5.247038      -3.080964   -1.527195    2.776613     67      68      69
    24 H      -7.355794   -4.811003    2.952560      -3.892519   -2.545873    1.562427     70      71      72
    25 H      -4.960401   -6.114223    4.864506      -2.624931   -3.235508    2.574186     73      74      75
    26 H      -4.031553   -7.106575    0.020434      -2.133406   -3.760638    0.010813     76      77      78
    27 H       0.442022   -6.481837   -5.258886       0.233908   -3.430041   -2.782883     79      80      81
    28 H      -0.379245   -8.788786   -2.951215      -0.200688   -4.650825   -1.561716     82      83      84
    29 H      -2.762081   -7.405294   -4.821846      -1.461630   -3.918713   -2.551611     85      86      87
    30 H       5.440337   -3.734678    5.187352       2.878902   -1.976307    2.745029     88      89      90
    31 H       7.820835   -4.103210    2.837801       4.138608   -2.171325    1.501700     91      92      93
    32 H       7.857224   -1.425521    4.816364       4.157864   -0.754353    2.548710     94      95      96
    33 H       8.182217    0.128546   -0.180322       4.329843    0.068024   -0.095423     97      98      99
    34 H       5.421017    3.598608   -5.254672       2.868679    1.904302   -2.780653    100     101     102
    35 H       7.867362    3.997680   -2.982430       4.163229    2.115481   -1.578234    103     104     105
    36 H       7.773386    1.232728   -4.837028       4.113499    0.652331   -2.559645    106     107     108
    37 H       0.597680    6.339080    5.275062       0.316279    3.354497    2.791443    109     110     111
    38 H      -0.217797    8.788258    3.115524      -0.115253    4.650546    1.648664    112     113     114
    39 H      -2.586591    7.381137    4.976656      -1.368765    3.905929    2.633533    115     116     117
    40 H      -4.001414    7.133987    0.014502      -2.117457    3.775144    0.007674    118     119     120
    41 H      -5.857846    2.908811   -5.170936      -3.099838    1.539276   -2.736342    121     122     123
    42 H      -7.351311    4.854715   -2.867269      -3.890146    2.569005   -1.517293    124     125     126
    43 H      -4.968890    6.132500   -4.812694      -2.629424    3.245179   -2.546768    127     128     129
 --------------------------------------------------------------------------------------------------------------

 Number of elements of the density matrix on this node (used, total):     10693    465130


 ===========================================
 Numerical Integration : Fuzzy Cells (Becke)
 ===========================================
  
 Becke grid quality: NORMAL         
  
 Lebedev angular grid order:             min:  11 max:  23
 Nr. of radial points:                   min:  46 max: 107

 Total nr. of points:     281504
 Nr. of blocks:             2200
 Block length:               128
 Nr. of dummy points:         96


 Test of Precision of the Numerical Integration Grid
 ===================================================

 Integral of the Total Core Density:                   0.00000000000000


 -------------------------------------------
  COSMO surface
  Area             =         1262.111
  Volume           =         2548.897
  Number of Points =         3015
 -------------------------------------------


 ========================
 Density Fitting (zlmFit)
 ========================
  
 ZlmFit Fit Quality: NORMAL         
  
 Max L-expansion:                        min:   6 max:   7
 Nr. of radial interpolation points:     min:  39 max: 108


 ======================
 RI Hartree-Fock Scheme
 ======================
  
 Fit Set Quality     : NORMAL
 Integration Quality : NORMAL
 Threshold Quality   : NORMAL
 Response Quality    : DEFAULT
 Is Range Separated  :  F
 
 RIHartreeFock Dependency: number of modified vectors:          37


 =====
 S C F  ***  ScaSCF  ***
 =====
  
 Initial density matrix is taken from previous geometry

 CYCLE    1
 SCF Error: norm([F,P])=      0.417606465597, max([F,P])=      0.026069230532
 ***** SPIN 1 *****
 orbitals (Q,E):
 ---------------
 A :93...112         ( 1.00    -0.2973)  ( 1.00    -0.2731)  ( 1.00    -0.2676)  ( 1.00    -0.2480)
                     ( 1.00    -0.2447)  ( 1.00    -0.2318)  ( 1.00    -0.2180)  ( 1.00    -0.1969)
                     ( 1.00    -0.1919)  ( 1.00    -0.1781)  ( 0.00    -0.0091)  ( 0.00    -0.0043)
                     ( 0.00    -0.0015)  ( 0.00     0.0251)  ( 0.00     0.0353)  ( 0.00     0.0357)
                     ( 0.00     0.0371)  ( 0.00     0.0414)  ( 0.00     0.0467)  ( 0.00     0.0589)
 ***** SPIN 2 *****
 orbitals (Q,E):
 ---------------
 A :92...111         ( 1.00    -0.2978)  ( 1.00    -0.2941)  ( 1.00    -0.2687)  ( 1.00    -0.2661)
                     ( 1.00    -0.2479)  ( 1.00    -0.2281)  ( 1.00    -0.2212)  ( 1.00    -0.2148)
                     ( 1.00    -0.1753)  ( 1.00    -0.1645)  ( 0.00    -0.0539)  ( 0.00    -0.0064)
                     ( 0.00    -0.0016)  ( 0.00     0.0021)  ( 0.00     0.0252)  ( 0.00     0.0354)
                     ( 0.00     0.0360)  ( 0.00     0.0449)  ( 0.00     0.0471)  ( 0.00     0.0482)
  
 Spin polar: 1 (Spin_A minus Spin_B electrons)

 CYCLE    2
   MIX coefficients:  0.8000  0.2000
 SCF Error: norm([F,P])=      0.246068237655, max([F,P])=      0.008321054848
 ***** SPIN 1 *****
 orbitals (Q,E):
 ---------------
 A :93...103         ( 1.00    -0.3124)  ( 1.00    -0.2884)  ( 1.00    -0.2833)  ( 1.00    -0.2629)
                     ( 1.00    -0.2607)  ( 1.00    -0.2451)  ( 1.00    -0.2287)  ( 1.00    -0.2150)
                     ( 1.00    -0.2122)  ( 1.00    -0.1979)  ( 0.00    -0.0191)
 ***** SPIN 2 *****
 orbitals (Q,E):
 ---------------
 A :92...102         ( 1.00    -0.3132)  ( 1.00    -0.3093)  ( 1.00    -0.2833)  ( 1.00    -0.2817)
                     ( 1.00    -0.2628)  ( 1.00    -0.2397)  ( 1.00    -0.2321)  ( 1.00    -0.2255)
                     ( 1.00    -0.1979)  ( 1.00    -0.1857)  ( 0.00    -0.0751)
  
 Spin polar: 1 (Spin_A minus Spin_B electrons)

 CYCLE    3
  SDIIS (wt  0.000): -0.4884  1.4884
 A-DIIS (wt  1.000):  0.0000  1.0000
  DIIS coefficients:  0.0000  1.0000
 SCF Error: norm([F,P])=      0.120803452022, max([F,P])=      0.003641407381
 ***** SPIN 1 *****
 orbitals (Q,E):
 ---------------
 A :93...103         ( 1.00    -0.3542)  ( 1.00    -0.3297)  ( 1.00    -0.3262)  ( 1.00    -0.3049)
                     ( 1.00    -0.3044)  ( 1.00    -0.2852)  ( 1.00    -0.2679)  ( 1.00    -0.2631)
                     ( 1.00    -0.2517)  ( 1.00    -0.2437)  ( 0.00    -0.0521)
 ***** SPIN 2 *****
 orbitals (Q,E):
 ---------------
 A :92...102         ( 1.00    -0.3543)  ( 1.00    -0.3514)  ( 1.00    -0.3248)  ( 1.00    -0.3237)
                     ( 1.00    -0.3047)  ( 1.00    -0.2767)  ( 1.00    -0.2657)  ( 1.00    -0.2602)
                     ( 1.00    -0.2508)  ( 1.00    -0.2342)  ( 0.00    -0.1263)
  
 Spin polar: 1 (Spin_A minus Spin_B electrons)

 CYCLE    4
  SDIIS (wt  0.000):  0.5932 -0.2935  0.7004
 A-DIIS (wt  1.000): -0.0000  0.4927  0.5073
  DIIS coefficients: -0.0000  0.4927  0.5073
 SCF Error: norm([F,P])=      0.170758625131, max([F,P])=      0.009069058788
 ***** SPIN 1 *****
 orbitals (Q,E):
 ---------------
 A :93...103         ( 1.00    -0.3383)  ( 1.00    -0.3132)  ( 1.00    -0.3093)  ( 1.00    -0.2889)
                     ( 1.00    -0.2846)  ( 1.00    -0.2697)  ( 1.00    -0.2556)  ( 1.00    -0.2391)
                     ( 1.00    -0.2380)  ( 1.00    -0.2221)  ( 0.00    -0.0427)
 ***** SPIN 2 *****
 orbitals (Q,E):
 ---------------
 A :92...102         ( 1.00    -0.3387)  ( 1.00    -0.3355)  ( 1.00    -0.3089)  ( 1.00    -0.3078)
                     ( 1.00    -0.2889)  ( 1.00    -0.2642)  ( 1.00    -0.2582)  ( 1.00    -0.2525)
                     ( 1.00    -0.2222)  ( 1.00    -0.2093)  ( 0.00    -0.0986)
  
 Spin polar: 1 (Spin_A minus Spin_B electrons)

 CYCLE    5
  SDIIS (wt  0.918): -0.7248  1.0524 -0.0805  0.7528
 A-DIIS (wt  0.082):  0.0000  0.0000  0.2611  0.7389
  DIIS coefficients: -0.6654  0.9661 -0.0525  0.7517
 SCF Error: norm([F,P])=      0.107434410177, max([F,P])=      0.009117922696
 ***** SPIN 1 *****
 orbitals (Q,E):
 ---------------
 A :93...103         ( 1.00    -0.3403)  ( 1.00    -0.3152)  ( 1.00    -0.3115)  ( 1.00    -0.2905)
                     ( 1.00    -0.2882)  ( 1.00    -0.2713)  ( 1.00    -0.2548)  ( 1.00    -0.2461)
                     ( 1.00    -0.2401)  ( 1.00    -0.2272)  ( 0.00    -0.0422)
 ***** SPIN 2 *****
 orbitals (Q,E):
 ---------------
 A :92...102         ( 1.00    -0.3407)  ( 1.00    -0.3373)  ( 1.00    -0.3103)  ( 1.00    -0.3098)
                     ( 1.00    -0.2905)  ( 1.00    -0.2649)  ( 1.00    -0.2574)  ( 1.00    -0.2516)
                     ( 1.00    -0.2294)  ( 1.00    -0.2156)  ( 0.00    -0.1053)
  
 Spin polar: 1 (Spin_A minus Spin_B electrons)

 CYCLE    6
  SDIIS (wt  1.000): -0.2467  0.3200 -0.0661  0.2643  0.7286
  DIIS coefficients: -0.2467  0.3200 -0.0661  0.2643  0.7286
 SCF Error: norm([F,P])=      0.011322048410, max([F,P])=      0.000662006702
 ***** SPIN 1 *****
 orbitals (Q,E):
 ---------------
 A :93...103         ( 1.00    -0.3404)  ( 1.00    -0.3156)  ( 1.00    -0.3116)  ( 1.00    -0.2907)
                     ( 1.00    -0.2886)  ( 1.00    -0.2719)  ( 1.00    -0.2553)  ( 1.00    -0.2463)
                     ( 1.00    -0.2405)  ( 1.00    -0.2276)  ( 0.00    -0.0427)
 ***** SPIN 2 *****
 orbitals (Q,E):
 ---------------
 A :92...102         ( 1.00    -0.3408)  ( 1.00    -0.3375)  ( 1.00    -0.3106)  ( 1.00    -0.3100)
                     ( 1.00    -0.2907)  ( 1.00    -0.2654)  ( 1.00    -0.2580)  ( 1.00    -0.2522)
                     ( 1.00    -0.2296)  ( 1.00    -0.2159)  ( 0.00    -0.1056)
  
 Spin polar: 1 (Spin_A minus Spin_B electrons)

 CYCLE    7
  SDIIS (wt  1.000):  0.0014 -0.0080  0.0050  0.0291  0.3719  0.6006
  DIIS coefficients:  0.0014 -0.0080  0.0050  0.0291  0.3719  0.6006
 SCF Error: norm([F,P])=      0.005645129510, max([F,P])=      0.000376219070
 ***** SPIN 1 *****
 orbitals (Q,E):
 ---------------
 A :93...103         ( 1.00    -0.3403)  ( 1.00    -0.3154)  ( 1.00    -0.3116)  ( 1.00    -0.2907)
                     ( 1.00    -0.2884)  ( 1.00    -0.2717)  ( 1.00    -0.2552)  ( 1.00    -0.2462)
                     ( 1.00    -0.2404)  ( 1.00    -0.2274)  ( 0.00    -0.0425)
 ***** SPIN 2 *****
 orbitals (Q,E):
 ---------------
 A :92...102         ( 1.00    -0.3408)  ( 1.00    -0.3374)  ( 1.00    -0.3105)  ( 1.00    -0.3099)
                     ( 1.00    -0.2906)  ( 1.00    -0.2653)  ( 1.00    -0.2578)  ( 1.00    -0.2521)
                     ( 1.00    -0.2295)  ( 1.00    -0.2157)  ( 0.00    -0.1055)
  
 Spin polar: 1 (Spin_A minus Spin_B electrons)

 CYCLE    8
  SDIIS (wt  1.000):  0.0394 -0.0545  0.0170 -0.0143  0.1553  0.3669  0.4902
  DIIS coefficients:  0.0394 -0.0545  0.0170 -0.0143  0.1553  0.3669  0.4902
 SCF Error: norm([F,P])=      0.002630079970, max([F,P])=      0.000250172506
 ***** SPIN 1 *****
 orbitals (Q,E):
 ---------------
 A :93...103         ( 1.00    -0.3403)  ( 1.00    -0.3154)  ( 1.00    -0.3116)  ( 1.00    -0.2906)
                     ( 1.00    -0.2884)  ( 1.00    -0.2716)  ( 1.00    -0.2551)  ( 1.00    -0.2461)
                     ( 1.00    -0.2403)  ( 1.00    -0.2274)  ( 0.00    -0.0425)
 ***** SPIN 2 *****
 orbitals (Q,E):
 ---------------
 A :92...102         ( 1.00    -0.3408)  ( 1.00    -0.3374)  ( 1.00    -0.3105)  ( 1.00    -0.3099)
                     ( 1.00    -0.2906)  ( 1.00    -0.2652)  ( 1.00    -0.2578)  ( 1.00    -0.2520)
                     ( 1.00    -0.2294)  ( 1.00    -0.2156)  ( 0.00    -0.1054)
  
 Spin polar: 1 (Spin_A minus Spin_B electrons)

 CYCLE    9
  SDIIS (wt  1.000):  0.0172 -0.0237  0.0069 -0.0080  0.0370  0.1083  0.2555  0.6068
  DIIS coefficients:  0.0172 -0.0237  0.0069 -0.0080  0.0370  0.1083  0.2555  0.6068
 SCF Error: norm([F,P])=      0.000972363845, max([F,P])=      0.000181957978
 ***** SPIN 1 *****
 orbitals (Q,E):
 ---------------
 A :93...103         ( 1.00    -0.3403)  ( 1.00    -0.3154)  ( 1.00    -0.3116)  ( 1.00    -0.2907)
                     ( 1.00    -0.2884)  ( 1.00    -0.2716)  ( 1.00    -0.2552)  ( 1.00    -0.2461)
                     ( 1.00    -0.2404)  ( 1.00    -0.2274)  ( 0.00    -0.0425)
 ***** SPIN 2 *****
 orbitals (Q,E):
 ---------------
 A :92...102         ( 1.00    -0.3408)  ( 1.00    -0.3374)  ( 1.00    -0.3105)  ( 1.00    -0.3099)
                     ( 1.00    -0.2906)  ( 1.00    -0.2652)  ( 1.00    -0.2578)  ( 1.00    -0.2520)
                     ( 1.00    -0.2294)  ( 1.00    -0.2156)  ( 0.00    -0.1054)
  
 Spin polar: 1 (Spin_A minus Spin_B electrons)

 CYCLE   10
  SDIIS (wt  1.000): -0.0010  0.0012 -0.0006  0.0001 -0.0064 -0.0027  0.0367  0.2261  0.7467
  DIIS coefficients: -0.0010  0.0012 -0.0006  0.0001 -0.0064 -0.0027  0.0367  0.2261  0.7467
 SCF Error: norm([F,P])=      0.000690464255, max([F,P])=      0.000182446861
 ***** SPIN 1 *****
 orbitals (Q,E):
 ---------------
 A :93...103         ( 1.00    -0.3403)  ( 1.00    -0.3154)  ( 1.00    -0.3116)  ( 1.00    -0.2907)
                     ( 1.00    -0.2884)  ( 1.00    -0.2716)  ( 1.00    -0.2552)  ( 1.00    -0.2461)
                     ( 1.00    -0.2404)  ( 1.00    -0.2274)  ( 0.00    -0.0425)
 ***** SPIN 2 *****
 orbitals (Q,E):
 ---------------
 A :92...102         ( 1.00    -0.3408)  ( 1.00    -0.3374)  ( 1.00    -0.3105)  ( 1.00    -0.3099)
                     ( 1.00    -0.2906)  ( 1.00    -0.2652)  ( 1.00    -0.2578)  ( 1.00    -0.2520)
                     ( 1.00    -0.2294)  ( 1.00    -0.2157)  ( 0.00    -0.1054)
  
 Spin polar: 1 (Spin_A minus Spin_B electrons)

 CYCLE   11
  SDIIS (wt  1.000): -0.0026  0.0034 -0.0012  0.0009 -0.0068 -0.0109 -0.0068  0.0380  0.3360  0.6501
  DIIS coefficients: -0.0026  0.0034 -0.0012  0.0009 -0.0068 -0.0109 -0.0068  0.0380  0.3360  0.6501
 SCF Error: norm([F,P])=      0.000661874008, max([F,P])=      0.000182538698
 ***** SPIN 1 *****
 orbitals (Q,E):
 ---------------
 A :93...103         ( 1.00    -0.3403)  ( 1.00    -0.3154)  ( 1.00    -0.3116)  ( 1.00    -0.2907)
                     ( 1.00    -0.2884)  ( 1.00    -0.2716)  ( 1.00    -0.2552)  ( 1.00    -0.2461)
                     ( 1.00    -0.2404)  ( 1.00    -0.2274)  ( 0.00    -0.0425)
 ***** SPIN 2 *****
 orbitals (Q,E):
 ---------------
 A :92...102         ( 1.00    -0.3408)  ( 1.00    -0.3374)  ( 1.00    -0.3105)  ( 1.00    -0.3099)
                     ( 1.00    -0.2906)  ( 1.00    -0.2652)  ( 1.00    -0.2578)  ( 1.00    -0.2520)
                     ( 1.00    -0.2294)  ( 1.00    -0.2157)  ( 0.00    -0.1054)
  
 Spin polar: 1 (Spin_A minus Spin_B electrons)

 CYCLE   12
  SDIIS (wt  1.000):  0.0002  0.0003  0.0004  0.0022 -0.0059 -0.0479 -0.2460 -0.7550  0.3670  1.6847
  DIIS coefficients:  0.0002  0.0003  0.0004  0.0022 -0.0059 -0.0479 -0.2460 -0.7550  0.3670  1.6847
 SCF Error: norm([F,P])=      0.000652043333, max([F,P])=      0.000182567231
 ***** SPIN 1 *****
 orbitals (Q,E):
 ---------------
 A :93...103         ( 1.00    -0.3403)  ( 1.00    -0.3154)  ( 1.00    -0.3116)  ( 1.00    -0.2907)
                     ( 1.00    -0.2884)  ( 1.00    -0.2716)  ( 1.00    -0.2552)  ( 1.00    -0.2461)
                     ( 1.00    -0.2404)  ( 1.00    -0.2274)  ( 0.00    -0.0425)
 ***** SPIN 2 *****
 orbitals (Q,E):
 ---------------
 A :92...102         ( 1.00    -0.3408)  ( 1.00    -0.3374)  ( 1.00    -0.3105)  ( 1.00    -0.3099)
                     ( 1.00    -0.2906)  ( 1.00    -0.2652)  ( 1.00    -0.2578)  ( 1.00    -0.2520)
                     ( 1.00    -0.2294)  ( 1.00    -0.2157)  ( 0.00    -0.1054)
  
 Spin polar: 1 (Spin_A minus Spin_B electrons)

 CYCLE   13
  SDIIS (wt  1.000):  0.0004  0.0012  0.0062 -0.0045 -0.0424 -0.2061 -0.7910 -0.3156  1.3027  1.0491
  DIIS coefficients:  0.0004  0.0012  0.0062 -0.0045 -0.0424 -0.2061 -0.7910 -0.3156  1.3027  1.0491
 SCF Error: norm([F,P])=      0.000643871643, max([F,P])=      0.000182315998
 ***** SPIN 1 *****
 orbitals (Q,E):
 ---------------
 A :93...103         ( 1.00    -0.3403)  ( 1.00    -0.3154)  ( 1.00    -0.3116)  ( 1.00    -0.2907)
                     ( 1.00    -0.2884)  ( 1.00    -0.2716)  ( 1.00    -0.2552)  ( 1.00    -0.2461)
                     ( 1.00    -0.2404)  ( 1.00    -0.2274)  ( 0.00    -0.0425)
 ***** SPIN 2 *****
 orbitals (Q,E):
 ---------------
 A :92...102         ( 1.00    -0.3408)  ( 1.00    -0.3374)  ( 1.00    -0.3105)  ( 1.00    -0.3099)
                     ( 1.00    -0.2906)  ( 1.00    -0.2652)  ( 1.00    -0.2578)  ( 1.00    -0.2521)
                     ( 1.00    -0.2294)  ( 1.00    -0.2157)  ( 0.00    -0.1053)
  
 Spin polar: 1 (Spin_A minus Spin_B electrons)

 CYCLE   14
  SDIIS (wt  1.000): -0.0003  0.0001  0.0069  0.0299  0.1223  0.2064 -0.6179 -0.8156  0.6422  1.4260
  DIIS coefficients: -0.0003  0.0001  0.0069  0.0299  0.1223  0.2064 -0.6179 -0.8156  0.6422  1.4260
 SCF Error: norm([F,P])=      0.000631643640, max([F,P])=      0.000181503880
 ***** SPIN 1 *****
 orbitals (Q,E):
 ---------------
 A :93...103         ( 1.00    -0.3403)  ( 1.00    -0.3154)  ( 1.00    -0.3116)  ( 1.00    -0.2907)
                     ( 1.00    -0.2884)  ( 1.00    -0.2716)  ( 1.00    -0.2552)  ( 1.00    -0.2461)
                     ( 1.00    -0.2404)  ( 1.00    -0.2274)  ( 0.00    -0.0425)
 ***** SPIN 2 *****
 orbitals (Q,E):
 ---------------
 A :92...102         ( 1.00    -0.3408)  ( 1.00    -0.3374)  ( 1.00    -0.3105)  ( 1.00    -0.3099)
                     ( 1.00    -0.2906)  ( 1.00    -0.2652)  ( 1.00    -0.2578)  ( 1.00    -0.2521)
                     ( 1.00    -0.2294)  ( 1.00    -0.2157)  ( 0.00    -0.1053)
  
 Spin polar: 1 (Spin_A minus Spin_B electrons)

 CYCLE   15
  SDIIS (wt  1.000):  0.0032  0.0171  0.0534  0.1897  0.4406 -0.3174 -0.9791 -0.1194  0.7497  0.9622
  DIIS coefficients:  0.0032  0.0171  0.0534  0.1897  0.4406 -0.3174 -0.9791 -0.1194  0.7497  0.9622
 SCF Error: norm([F,P])=      0.000616774261, max([F,P])=      0.000179169909
 ***** SPIN 1 *****
 orbitals (Q,E):
 ---------------
 A :93...103         ( 1.00    -0.3403)  ( 1.00    -0.3154)  ( 1.00    -0.3116)  ( 1.00    -0.2907)
                     ( 1.00    -0.2884)  ( 1.00    -0.2716)  ( 1.00    -0.2552)  ( 1.00    -0.2461)
                     ( 1.00    -0.2404)  ( 1.00    -0.2274)  ( 0.00    -0.0424)
 ***** SPIN 2 *****
 orbitals (Q,E):
 ---------------
 A :92...102         ( 1.00    -0.3409)  ( 1.00    -0.3374)  ( 1.00    -0.3105)  ( 1.00    -0.3099)
                     ( 1.00    -0.2906)  ( 1.00    -0.2652)  ( 1.00    -0.2578)  ( 1.00    -0.2521)
                     ( 1.00    -0.2294)  ( 1.00    -0.2157)  ( 0.00    -0.1052)
  
 Spin polar: 1 (Spin_A minus Spin_B electrons)

 CYCLE   16
  SDIIS (wt  1.000):  0.0060  0.0244  0.1065  0.4593  0.2590 -0.4906 -0.7178 -0.4425  0.6995  1.0962
  DIIS coefficients:  0.0060  0.0244  0.1065  0.4593  0.2590 -0.4906 -0.7178 -0.4425  0.6995  1.0962
 SCF Error: norm([F,P])=      0.000605312086, max([F,P])=      0.000176704865
 ***** SPIN 1 *****
 orbitals (Q,E):
 ---------------
 A :93...103         ( 1.00    -0.3403)  ( 1.00    -0.3154)  ( 1.00    -0.3116)  ( 1.00    -0.2907)
                     ( 1.00    -0.2884)  ( 1.00    -0.2716)  ( 1.00    -0.2552)  ( 1.00    -0.2461)
                     ( 1.00    -0.2404)  ( 1.00    -0.2274)  ( 0.00    -0.0424)
 ***** SPIN 2 *****
 orbitals (Q,E):
 ---------------
 A :92...102         ( 1.00    -0.3409)  ( 1.00    -0.3374)  ( 1.00    -0.3105)  ( 1.00    -0.3099)
                     ( 1.00    -0.2906)  ( 1.00    -0.2652)  ( 1.00    -0.2578)  ( 1.00    -0.2521)
                     ( 1.00    -0.2294)  ( 1.00    -0.2157)  ( 0.00    -0.1052)
  
 Spin polar: 1 (Spin_A minus Spin_B electrons)

 CYCLE   17
  SDIIS (wt  1.000): -0.0101 -0.0416  0.1148  0.5777  0.4775 -0.7609 -1.3177 -0.3120  1.0204  1.2520
  DIIS coefficients: -0.0101 -0.0416  0.1148  0.5777  0.4775 -0.7609 -1.3177 -0.3120  1.0204  1.2520
 SCF Error: norm([F,P])=      0.000594220685, max([F,P])=      0.000173007268
 ***** SPIN 1 *****
 orbitals (Q,E):
 ---------------
 A :93...103         ( 1.00    -0.3403)  ( 1.00    -0.3154)  ( 1.00    -0.3116)  ( 1.00    -0.2907)
                     ( 1.00    -0.2885)  ( 1.00    -0.2716)  ( 1.00    -0.2552)  ( 1.00    -0.2461)
                     ( 1.00    -0.2405)  ( 1.00    -0.2273)  ( 0.00    -0.0424)
 ***** SPIN 2 *****
 orbitals (Q,E):
 ---------------
 A :92...102         ( 1.00    -0.3409)  ( 1.00    -0.3374)  ( 1.00    -0.3105)  ( 1.00    -0.3100)
                     ( 1.00    -0.2907)  ( 1.00    -0.2652)  ( 1.00    -0.2578)  ( 1.00    -0.2521)
                     ( 1.00    -0.2294)  ( 1.00    -0.2158)  ( 0.00    -0.1052)
  
 Spin polar: 1 (Spin_A minus Spin_B electrons)

 CYCLE   18
  SDIIS (wt  1.000): -0.1329 -0.6343 -0.3516  0.9655  1.0670  0.2781 -1.6632 -1.1480  0.7181  1.9014
  DIIS coefficients: -0.1329 -0.6343 -0.3516  0.9655  1.0670  0.2781 -1.6632 -1.1480  0.7181  1.9014
 SCF Error: norm([F,P])=      0.000574200212, max([F,P])=      0.000165658776
 ***** SPIN 1 *****
 orbitals (Q,E):
 ---------------
 A :93...103         ( 1.00    -0.3403)  ( 1.00    -0.3154)  ( 1.00    -0.3116)  ( 1.00    -0.2907)
                     ( 1.00    -0.2885)  ( 1.00    -0.2716)  ( 1.00    -0.2552)  ( 1.00    -0.2461)
                     ( 1.00    -0.2405)  ( 1.00    -0.2273)  ( 0.00    -0.0424)
 ***** SPIN 2 *****
 orbitals (Q,E):
 ---------------
 A :92...102         ( 1.00    -0.3409)  ( 1.00    -0.3374)  ( 1.00    -0.3105)  ( 1.00    -0.3100)
                     ( 1.00    -0.2907)  ( 1.00    -0.2652)  ( 1.00    -0.2578)  ( 1.00    -0.2521)
                     ( 1.00    -0.2294)  ( 1.00    -0.2158)  ( 0.00    -0.1051)
  
 Spin polar: 1 (Spin_A minus Spin_B electrons)

 CYCLE   19
  SDIIS (wt  1.000): -0.4658 -1.0254  0.3859  1.9730  1.2626 -1.4511 -1.9502 -0.6000  1.7909  1.0800
  DIIS coefficients: -0.4658 -1.0254  0.3859  1.9730  1.2626 -1.4511 -1.9502 -0.6000  1.7909  1.0800
 SCF Error: norm([F,P])=      0.000556387270, max([F,P])=      0.000153586558
 ***** SPIN 1 *****
 orbitals (Q,E):
 ---------------
 A :93...103         ( 1.00    -0.3403)  ( 1.00    -0.3154)  ( 1.00    -0.3116)  ( 1.00    -0.2906)
                     ( 1.00    -0.2885)  ( 1.00    -0.2715)  ( 1.00    -0.2552)  ( 1.00    -0.2462)
                     ( 1.00    -0.2405)  ( 1.00    -0.2273)  ( 0.00    -0.0423)
 ***** SPIN 2 *****
 orbitals (Q,E):
 ---------------
 A :92...102         ( 1.00    -0.3410)  ( 1.00    -0.3374)  ( 1.00    -0.3105)  ( 1.00    -0.3100)
                     ( 1.00    -0.2907)  ( 1.00    -0.2651)  ( 1.00    -0.2578)  ( 1.00    -0.2521)
                     ( 1.00    -0.2294)  ( 1.00    -0.2158)  ( 0.00    -0.1050)
  
 Spin polar: 1 (Spin_A minus Spin_B electrons)

 CYCLE   20
  SDIIS (wt  1.000): -0.8709 -0.3001  1.7421  1.5418 -0.4903 -2.0000 -2.0000  0.7374  1.6803  0.9596
  DIIS coefficients: -0.8709 -0.3001  1.7421  1.5418 -0.4903 -2.0000 -2.0000  0.7374  1.6803  0.9596
 SCF Error: norm([F,P])=      0.000557370783, max([F,P])=      0.000139720151
 ***** SPIN 1 *****
 orbitals (Q,E):
 ---------------
 A :93...103         ( 1.00    -0.3404)  ( 1.00    -0.3154)  ( 1.00    -0.3116)  ( 1.00    -0.2906)
                     ( 1.00    -0.2886)  ( 1.00    -0.2715)  ( 1.00    -0.2552)  ( 1.00    -0.2462)
                     ( 1.00    -0.2406)  ( 1.00    -0.2272)  ( 0.00    -0.0422)
 ***** SPIN 2 *****
 orbitals (Q,E):
 ---------------
 A :92...102         ( 1.00    -0.3410)  ( 1.00    -0.3374)  ( 1.00    -0.3104)  ( 1.00    -0.3100)
                     ( 1.00    -0.2907)  ( 1.00    -0.2652)  ( 1.00    -0.2578)  ( 1.00    -0.2522)
                     ( 1.00    -0.2295)  ( 1.00    -0.2161)  ( 0.00    -0.1046)
  
 Spin polar: 1 (Spin_A minus Spin_B electrons)

 CYCLE   21
  SDIIS (wt  1.000): -0.1652  0.9590  0.6629 -0.4259 -1.2067 -1.3239  0.1451  1.1907  0.8703  0.2936
  DIIS coefficients: -0.1652  0.9590  0.6629 -0.4259 -1.2067 -1.3239  0.1451  1.1907  0.8703  0.2936
 SCF Error: norm([F,P])=      0.000642164320, max([F,P])=      0.000101583488
 ***** SPIN 1 *****
 orbitals (Q,E):
 ---------------
 A :93...103         ( 1.00    -0.3404)  ( 1.00    -0.3154)  ( 1.00    -0.3117)  ( 1.00    -0.2906)
                     ( 1.00    -0.2886)  ( 1.00    -0.2715)  ( 1.00    -0.2551)  ( 1.00    -0.2462)
                     ( 1.00    -0.2406)  ( 1.00    -0.2273)  ( 0.00    -0.0422)
 ***** SPIN 2 *****
 orbitals (Q,E):
 ---------------
 A :92...102         ( 1.00    -0.3411)  ( 1.00    -0.3374)  ( 1.00    -0.3104)  ( 1.00    -0.3100)
                     ( 1.00    -0.2907)  ( 1.00    -0.2651)  ( 1.00    -0.2578)  ( 1.00    -0.2522)
                     ( 1.00    -0.2294)  ( 1.00    -0.2159)  ( 0.00    -0.1049)
  
 Spin polar: 1 (Spin_A minus Spin_B electrons)

 CYCLE   22
  SDIIS (wt  1.000): -0.3888  0.3319  0.5473 -0.3027 -0.1860 -0.9531  0.2119  0.4658  0.0445  1.2291
  DIIS coefficients: -0.3888  0.3319  0.5473 -0.3027 -0.1860 -0.9531  0.2119  0.4658  0.0445  1.2291
 SCF Error: norm([F,P])=      0.000401449033, max([F,P])=      0.000103212398
 ***** SPIN 1 *****
 orbitals (Q,E):
 ---------------
 A :93...103         ( 1.00    -0.3404)  ( 1.00    -0.3154)  ( 1.00    -0.3117)  ( 1.00    -0.2906)
                     ( 1.00    -0.2888)  ( 1.00    -0.2714)  ( 1.00    -0.2551)  ( 1.00    -0.2462)
                     ( 1.00    -0.2407)  ( 1.00    -0.2271)  ( 0.00    -0.0421)
 ***** SPIN 2 *****
 orbitals (Q,E):
 ---------------
 A :92...102         ( 1.00    -0.3411)  ( 1.00    -0.3374)  ( 1.00    -0.3104)  ( 1.00    -0.3100)
                     ( 1.00    -0.2907)  ( 1.00    -0.2653)  ( 1.00    -0.2577)  ( 1.00    -0.2522)
                     ( 1.00    -0.2295)  ( 1.00    -0.2165)  ( 0.00    -0.1041)
  
 Spin polar: 1 (Spin_A minus Spin_B electrons)

 CYCLE   23
  SDIIS (wt  1.000): -0.2551 -0.0702  0.1427  0.4912 -0.5636 -0.0754  0.1191 -0.7647  1.5727  0.4033
  DIIS coefficients: -0.2551 -0.0702  0.1427  0.4912 -0.5636 -0.0754  0.1191 -0.7647  1.5727  0.4033
 SCF Error: norm([F,P])=      0.001154778191, max([F,P])=      0.000152877466
 ***** SPIN 1 *****
 orbitals (Q,E):
 ---------------
 A :93...103         ( 1.00    -0.3404)  ( 1.00    -0.3154)  ( 1.00    -0.3117)  ( 1.00    -0.2906)
                     ( 1.00    -0.2887)  ( 1.00    -0.2714)  ( 1.00    -0.2552)  ( 1.00    -0.2462)
                     ( 1.00    -0.2407)  ( 1.00    -0.2272)  ( 0.00    -0.0421)
 ***** SPIN 2 *****
 orbitals (Q,E):
 ---------------
 A :92...102         ( 1.00    -0.3411)  ( 1.00    -0.3374)  ( 1.00    -0.3104)  ( 1.00    -0.3100)
                     ( 1.00    -0.2907)  ( 1.00    -0.2652)  ( 1.00    -0.2578)  ( 1.00    -0.2522)
                     ( 1.00    -0.2295)  ( 1.00    -0.2162)  ( 0.00    -0.1044)
  
 Spin polar: 1 (Spin_A minus Spin_B electrons)

 CYCLE   24
  SDIIS (wt  1.000): -0.4541 -0.0722  0.4006  0.2157 -0.1231 -0.1050 -1.4375  1.2740 -0.1826  1.4843
  DIIS coefficients: -0.4541 -0.0722  0.4006  0.2157 -0.1231 -0.1050 -1.4375  1.2740 -0.1826  1.4843
 SCF Error: norm([F,P])=      0.000674296660, max([F,P])=      0.000090833454
 ***** SPIN 1 *****
 orbitals (Q,E):
 ---------------
 A :93...103         ( 1.00    -0.3404)  ( 1.00    -0.3153)  ( 1.00    -0.3117)  ( 1.00    -0.2906)
                     ( 1.00    -0.2888)  ( 1.00    -0.2714)  ( 1.00    -0.2551)  ( 1.00    -0.2462)
                     ( 1.00    -0.2407)  ( 1.00    -0.2271)  ( 0.00    -0.0421)
 ***** SPIN 2 *****
 orbitals (Q,E):
 ---------------
 A :92...102         ( 1.00    -0.3411)  ( 1.00    -0.3374)  ( 1.00    -0.3104)  ( 1.00    -0.3100)
                     ( 1.00    -0.2907)  ( 1.00    -0.2652)  ( 1.00    -0.2577)  ( 1.00    -0.2522)
                     ( 1.00    -0.2295)  ( 1.00    -0.2163)  ( 0.00    -0.1042)
  
 Spin polar: 1 (Spin_A minus Spin_B electrons)

 CYCLE   25
  SDIIS (wt  1.000): -0.4712  0.0102  0.4590  0.1560 -0.0457 -1.2342  0.8578 -0.5359  1.2542  0.5498
  DIIS coefficients: -0.4712  0.0102  0.4590  0.1560 -0.0457 -1.2342  0.8578 -0.5359  1.2542  0.5498
 SCF Error: norm([F,P])=      0.000796742841, max([F,P])=      0.000104984429
 ***** SPIN 1 *****
 orbitals (Q,E):
 ---------------
 A :93...103         ( 1.00    -0.3404)  ( 1.00    -0.3153)  ( 1.00    -0.3117)  ( 1.00    -0.2906)
                     ( 1.00    -0.2888)  ( 1.00    -0.2714)  ( 1.00    -0.2551)  ( 1.00    -0.2462)
                     ( 1.00    -0.2407)  ( 1.00    -0.2272)  ( 0.00    -0.0421)
 ***** SPIN 2 *****
 orbitals (Q,E):
 ---------------
 A :92...102         ( 1.00    -0.3411)  ( 1.00    -0.3374)  ( 1.00    -0.3104)  ( 1.00    -0.3100)
                     ( 1.00    -0.2907)  ( 1.00    -0.2652)  ( 1.00    -0.2577)  ( 1.00    -0.2522)
                     ( 1.00    -0.2295)  ( 1.00    -0.2161)  ( 0.00    -0.1044)
  
 Spin polar: 1 (Spin_A minus Spin_B electrons)

 CYCLE   26
  SDIIS (wt  1.000): -0.2238  0.0303  0.2525  0.0791 -0.5875  0.4093 -0.5713  0.5347  0.2445  0.8322
  DIIS coefficients: -0.2238  0.0303  0.2525  0.0791 -0.5875  0.4093 -0.5713  0.5347  0.2445  0.8322
 SCF Error: norm([F,P])=      0.000525047748, max([F,P])=      0.000067941788
 ***** SPIN 1 *****
 orbitals (Q,E):
 ---------------
 A :93...103         ( 1.00    -0.3404)  ( 1.00    -0.3153)  ( 1.00    -0.3117)  ( 1.00    -0.2906)
                     ( 1.00    -0.2887)  ( 1.00    -0.2714)  ( 1.00    -0.2551)  ( 1.00    -0.2462)
                     ( 1.00    -0.2407)  ( 1.00    -0.2272)  ( 0.00    -0.0421)
 ***** SPIN 2 *****
 orbitals (Q,E):
 ---------------
 A :92...102         ( 1.00    -0.3412)  ( 1.00    -0.3374)  ( 1.00    -0.3104)  ( 1.00    -0.3100)
                     ( 1.00    -0.2907)  ( 1.00    -0.2652)  ( 1.00    -0.2577)  ( 1.00    -0.2523)
                     ( 1.00    -0.2295)  ( 1.00    -0.2159)  ( 0.00    -0.1047)
  
 Spin polar: 1 (Spin_A minus Spin_B electrons)

 CYCLE   27
  SDIIS (wt  1.000): -0.2932  0.1602  0.1350 -0.0130  0.1443 -0.4217  0.0072  0.0173  0.7353  0.5287
  DIIS coefficients: -0.2932  0.1602  0.1350 -0.0130  0.1443 -0.4217  0.0072  0.0173  0.7353  0.5287
 SCF Error: norm([F,P])=      0.000269575208, max([F,P])=      0.000026607673
 ***** SPIN 1 *****
 orbitals (Q,E):
 ---------------
 A :93...103         ( 1.00    -0.3404)  ( 1.00    -0.3153)  ( 1.00    -0.3117)  ( 1.00    -0.2906)
                     ( 1.00    -0.2888)  ( 1.00    -0.2714)  ( 1.00    -0.2551)  ( 1.00    -0.2462)
                     ( 1.00    -0.2407)  ( 1.00    -0.2272)  ( 0.00    -0.0421)
 ***** SPIN 2 *****
 orbitals (Q,E):
 ---------------
 A :92...102         ( 1.00    -0.3412)  ( 1.00    -0.3374)  ( 1.00    -0.3104)  ( 1.00    -0.3100)
                     ( 1.00    -0.2907)  ( 1.00    -0.2652)  ( 1.00    -0.2577)  ( 1.00    -0.2523)
                     ( 1.00    -0.2295)  ( 1.00    -0.2161)  ( 0.00    -0.1045)
  
 Spin polar: 1 (Spin_A minus Spin_B electrons)

 CYCLE   28
  SDIIS (wt  1.000):  0.0865  0.0662  0.2752 -0.2342 -0.2961 -0.3292 -0.1527  0.4055  0.4507  0.7280
  DIIS coefficients:  0.0865  0.0662  0.2752 -0.2342 -0.2961 -0.3292 -0.1527  0.4055  0.4507  0.7280
 SCF Error: norm([F,P])=      0.000354784343, max([F,P])=      0.000044829955
 ***** SPIN 1 *****
 orbitals (Q,E):
 ---------------
 A :93...103         ( 1.00    -0.3404)  ( 1.00    -0.3153)  ( 1.00    -0.3117)  ( 1.00    -0.2906)
                     ( 1.00    -0.2887)  ( 1.00    -0.2715)  ( 1.00    -0.2551)  ( 1.00    -0.2462)
                     ( 1.00    -0.2407)  ( 1.00    -0.2273)  ( 0.00    -0.0421)
 ***** SPIN 2 *****
 orbitals (Q,E):
 ---------------
 A :92...102         ( 1.00    -0.3412)  ( 1.00    -0.3374)  ( 1.00    -0.3104)  ( 1.00    -0.3100)
                     ( 1.00    -0.2907)  ( 1.00    -0.2651)  ( 1.00    -0.2577)  ( 1.00    -0.2523)
                     ( 1.00    -0.2295)  ( 1.00    -0.2157)  ( 0.00    -0.1050)
  
 Spin polar: 1 (Spin_A minus Spin_B electrons)

 CYCLE   29
  SDIIS (wt  1.000):  0.0209  0.3382 -0.2436  0.0683 -0.3625 -0.1951  0.0169  0.1562  0.7362  0.4645
  DIIS coefficients:  0.0209  0.3382 -0.2436  0.0683 -0.3625 -0.1951  0.0169  0.1562  0.7362  0.4645
 SCF Error: norm([F,P])=      0.000343300355, max([F,P])=      0.000034588918
 ***** SPIN 1 *****
 orbitals (Q,E):
 ---------------
 A :93...103         ( 1.00    -0.3404)  ( 1.00    -0.3153)  ( 1.00    -0.3117)  ( 1.00    -0.2906)
                     ( 1.00    -0.2887)  ( 1.00    -0.2714)  ( 1.00    -0.2551)  ( 1.00    -0.2462)
                     ( 1.00    -0.2407)  ( 1.00    -0.2272)  ( 0.00    -0.0421)
 ***** SPIN 2 *****
 orbitals (Q,E):
 ---------------
 A :92...102         ( 1.00    -0.3412)  ( 1.00    -0.3374)  ( 1.00    -0.3104)  ( 1.00    -0.3100)
                     ( 1.00    -0.2907)  ( 1.00    -0.2651)  ( 1.00    -0.2577)  ( 1.00    -0.2523)
                     ( 1.00    -0.2295)  ( 1.00    -0.2158)  ( 0.00    -0.1048)
  
 Spin polar: 1 (Spin_A minus Spin_B electrons)

 CYCLE   30
  SDIIS (wt  1.000):  0.3321 -0.2348  0.2221 -0.3619 -0.1239 -0.2058 -0.0962  0.4175  0.1835  0.8676
  DIIS coefficients:  0.3321 -0.2348  0.2221 -0.3619 -0.1239 -0.2058 -0.0962  0.4175  0.1835  0.8676
 SCF Error: norm([F,P])=      0.000100546719, max([F,P])=      0.000018580364
 ***** SPIN 1 *****
 orbitals (Q,E):
 ---------------
 A :93...103         ( 1.00    -0.3404)  ( 1.00    -0.3153)  ( 1.00    -0.3117)  ( 1.00    -0.2906)
                     ( 1.00    -0.2887)  ( 1.00    -0.2714)  ( 1.00    -0.2551)  ( 1.00    -0.2462)
                     ( 1.00    -0.2407)  ( 1.00    -0.2272)  ( 0.00    -0.0421)
 ***** SPIN 2 *****
 orbitals (Q,E):
 ---------------
 A :92...102         ( 1.00    -0.3412)  ( 1.00    -0.3374)  ( 1.00    -0.3104)  ( 1.00    -0.3100)
                     ( 1.00    -0.2907)  ( 1.00    -0.2651)  ( 1.00    -0.2577)  ( 1.00    -0.2523)
                     ( 1.00    -0.2295)  ( 1.00    -0.2158)  ( 0.00    -0.1048)
  
 Spin polar: 1 (Spin_A minus Spin_B electrons)

 CYCLE   31
  SDIIS (wt  1.000):  0.0103  0.1912 -0.0730  0.0488 -0.2461 -0.2896 -0.1716 -0.3068  0.6631  1.1737
  DIIS coefficients:  0.0103  0.1912 -0.0730  0.0488 -0.2461 -0.2896 -0.1716 -0.3068  0.6631  1.1737
 SCF Error: norm([F,P])=      0.000070848411, max([F,P])=      0.000014129143
 ***** SPIN 1 *****
 orbitals (Q,E):
 ---------------
 A :93...103         ( 1.00    -0.3404)  ( 1.00    -0.3153)  ( 1.00    -0.3117)  ( 1.00    -0.2906)
                     ( 1.00    -0.2887)  ( 1.00    -0.2714)  ( 1.00    -0.2551)  ( 1.00    -0.2462)
                     ( 1.00    -0.2407)  ( 1.00    -0.2272)  ( 0.00    -0.0421)
 ***** SPIN 2 *****
 orbitals (Q,E):
 ---------------
 A :92...102         ( 1.00    -0.3412)  ( 1.00    -0.3374)  ( 1.00    -0.3104)  ( 1.00    -0.3100)
                     ( 1.00    -0.2907)  ( 1.00    -0.2651)  ( 1.00    -0.2577)  ( 1.00    -0.2523)
                     ( 1.00    -0.2295)  ( 1.00    -0.2158)  ( 0.00    -0.1048)
  
 Spin polar: 1 (Spin_A minus Spin_B electrons)

 CYCLE   32
  SDIIS (wt  1.000):  0.0268 -0.0073  0.0551 -0.0924 -0.1272 -0.0988 -0.2007  0.0924  0.5474  0.8045
  DIIS coefficients:  0.0268 -0.0073  0.0551 -0.0924 -0.1272 -0.0988 -0.2007  0.0924  0.5474  0.8045
 SCF Error: norm([F,P])=      0.000045091013, max([F,P])=      0.000008336403
 ***** SPIN 1 *****
 orbitals (Q,E):
 ---------------
 A :93...103         ( 1.00    -0.3404)  ( 1.00    -0.3153)  ( 1.00    -0.3117)  ( 1.00    -0.2906)
                     ( 1.00    -0.2887)  ( 1.00    -0.2714)  ( 1.00    -0.2551)  ( 1.00    -0.2462)
                     ( 1.00    -0.2407)  ( 1.00    -0.2272)  ( 0.00    -0.0421)
 ***** SPIN 2 *****
 orbitals (Q,E):
 ---------------
 A :92...102         ( 1.00    -0.3412)  ( 1.00    -0.3374)  ( 1.00    -0.3104)  ( 1.00    -0.3100)
                     ( 1.00    -0.2907)  ( 1.00    -0.2651)  ( 1.00    -0.2577)  ( 1.00    -0.2523)
                     ( 1.00    -0.2295)  ( 1.00    -0.2159)  ( 0.00    -0.1047)
  
 Spin polar: 1 (Spin_A minus Spin_B electrons)

 CYCLE   33
  SDIIS (wt  1.000):  0.0191  0.0092 -0.0097 -0.0156 -0.0383  0.0191 -0.2290 -0.0881  0.6125  0.7209
  DIIS coefficients:  0.0191  0.0092 -0.0097 -0.0156 -0.0383  0.0191 -0.2290 -0.0881  0.6125  0.7209
 SCF Error: norm([F,P])=      0.000037318861, max([F,P])=      0.000005191553
 ***** SPIN 1 *****
 orbitals (Q,E):
 ---------------
 A :93...103         ( 1.00    -0.3404)  ( 1.00    -0.3153)  ( 1.00    -0.3117)  ( 1.00    -0.2906)
                     ( 1.00    -0.2887)  ( 1.00    -0.2714)  ( 1.00    -0.2551)  ( 1.00    -0.2462)
                     ( 1.00    -0.2407)  ( 1.00    -0.2272)  ( 0.00    -0.0421)
 ***** SPIN 2 *****
 orbitals (Q,E):
 ---------------
 A :92...102         ( 1.00    -0.3412)  ( 1.00    -0.3374)  ( 1.00    -0.3104)  ( 1.00    -0.3100)
                     ( 1.00    -0.2907)  ( 1.00    -0.2651)  ( 1.00    -0.2577)  ( 1.00    -0.2523)
                     ( 1.00    -0.2295)  ( 1.00    -0.2159)  ( 0.00    -0.1048)
  
 Spin polar: 1 (Spin_A minus Spin_B electrons)

 CYCLE   34
  SDIIS (wt  1.000): -0.0305  0.0587  0.0729  0.0370  0.1629 -0.2048 -0.4520  0.0060  0.4127  0.9372
  DIIS coefficients: -0.0305  0.0587  0.0729  0.0370  0.1629 -0.2048 -0.4520  0.0060  0.4127  0.9372
 SCF Error: norm([F,P])=      0.000020530543, max([F,P])=      0.000002505536
 ***** SPIN 1 *****
 orbitals (Q,E):
 ---------------
 A :93...103         ( 1.00    -0.3404)  ( 1.00    -0.3153)  ( 1.00    -0.3117)  ( 1.00    -0.2906)
                     ( 1.00    -0.2887)  ( 1.00    -0.2714)  ( 1.00    -0.2551)  ( 1.00    -0.2462)
                     ( 1.00    -0.2407)  ( 1.00    -0.2272)  ( 0.00    -0.0421)
 ***** SPIN 2 *****
 orbitals (Q,E):
 ---------------
 A :92...102         ( 1.00    -0.3412)  ( 1.00    -0.3374)  ( 1.00    -0.3104)  ( 1.00    -0.3100)
                     ( 1.00    -0.2907)  ( 1.00    -0.2651)  ( 1.00    -0.2577)  ( 1.00    -0.2523)
                     ( 1.00    -0.2295)  ( 1.00    -0.2159)  ( 0.00    -0.1047)
  
 Spin polar: 1 (Spin_A minus Spin_B electrons)

 CYCLE   35
  SDIIS (wt  1.000): -0.0091 -0.0027  0.0189 -0.0054  0.0114 -0.0238 -0.0851 -0.0018  0.1826  0.9150
  DIIS coefficients: -0.0091 -0.0027  0.0189 -0.0054  0.0114 -0.0238 -0.0851 -0.0018  0.1826  0.9150
 SCF Error: norm([F,P])=      0.000010409546, max([F,P])=      0.000001564266
 ***** SPIN 1 *****
 orbitals (Q,E):
 ---------------
 A :93...103         ( 1.00    -0.3404)  ( 1.00    -0.3153)  ( 1.00    -0.3117)  ( 1.00    -0.2906)
                     ( 1.00    -0.2887)  ( 1.00    -0.2714)  ( 1.00    -0.2551)  ( 1.00    -0.2462)
                     ( 1.00    -0.2407)  ( 1.00    -0.2272)  ( 0.00    -0.0421)
 ***** SPIN 2 *****
 orbitals (Q,E):
 ---------------
 A :92...102         ( 1.00    -0.3412)  ( 1.00    -0.3374)  ( 1.00    -0.3104)  ( 1.00    -0.3100)
                     ( 1.00    -0.2907)  ( 1.00    -0.2651)  ( 1.00    -0.2577)  ( 1.00    -0.2523)
                     ( 1.00    -0.2295)  ( 1.00    -0.2159)  ( 0.00    -0.1047)
  
 Spin polar: 1 (Spin_A minus Spin_B electrons)

 CYCLE   36
  SDIIS (wt  1.000): -0.0097  0.0091 -0.0030  0.0283  0.0014 -0.1040 -0.0273  0.0782  0.4788  0.5480
  DIIS coefficients: -0.0097  0.0091 -0.0030  0.0283  0.0014 -0.1040 -0.0273  0.0782  0.4788  0.5480
 SCF Error: norm([F,P])=      0.000008095933, max([F,P])=      0.000001109047
 ***** SPIN 1 *****
 orbitals (Q,E):
 ---------------
 A :93...103         ( 1.00    -0.3404)  ( 1.00    -0.3153)  ( 1.00    -0.3117)  ( 1.00    -0.2906)
                     ( 1.00    -0.2887)  ( 1.00    -0.2714)  ( 1.00    -0.2551)  ( 1.00    -0.2462)
                     ( 1.00    -0.2407)  ( 1.00    -0.2272)  ( 0.00    -0.0421)
 ***** SPIN 2 *****
 orbitals (Q,E):
 ---------------
 A :92...102         ( 1.00    -0.3412)  ( 1.00    -0.3374)  ( 1.00    -0.3104)  ( 1.00    -0.3100)
                     ( 1.00    -0.2907)  ( 1.00    -0.2651)  ( 1.00    -0.2577)  ( 1.00    -0.2523)
                     ( 1.00    -0.2295)  ( 1.00    -0.2159)  ( 0.00    -0.1047)
  
 Spin polar: 1 (Spin_A minus Spin_B electrons)

 CYCLE   37
  SDIIS (wt  1.000): -0.0006 -0.0011  0.0084 -0.0051 -0.0458  0.0149  0.0434  0.0417  0.3328  0.6113
  DIIS coefficients: -0.0006 -0.0011  0.0084 -0.0051 -0.0458  0.0149  0.0434  0.0417  0.3328  0.6113
 SCF Error: norm([F,P])=      0.000006031422, max([F,P])=      0.000001187664
 ***** SPIN 1 *****
 orbitals (Q,E):
 ---------------
 A :93...103         ( 1.00    -0.3404)  ( 1.00    -0.3153)  ( 1.00    -0.3117)  ( 1.00    -0.2906)
                     ( 1.00    -0.2887)  ( 1.00    -0.2714)  ( 1.00    -0.2551)  ( 1.00    -0.2462)
                     ( 1.00    -0.2407)  ( 1.00    -0.2272)  ( 0.00    -0.0421)
 ***** SPIN 2 *****
 orbitals (Q,E):
 ---------------
 A :92...102         ( 1.00    -0.3412)  ( 1.00    -0.3374)  ( 1.00    -0.3104)  ( 1.00    -0.3100)
                     ( 1.00    -0.2907)  ( 1.00    -0.2651)  ( 1.00    -0.2577)  ( 1.00    -0.2523)
                     ( 1.00    -0.2295)  ( 1.00    -0.2159)  ( 0.00    -0.1047)
  
 Spin polar: 1 (Spin_A minus Spin_B electrons)

 CYCLE   38
  SDIIS (wt  1.000):  0.0031 -0.0032 -0.0002  0.0031  0.0402 -0.0116 -0.3127  0.0429  0.5422  0.6964
  DIIS coefficients:  0.0031 -0.0032 -0.0002  0.0031  0.0402 -0.0116 -0.3127  0.0429  0.5422  0.6964
 SCF Error: norm([F,P])=      0.000005391513, max([F,P])=      0.000001091199
 ***** SPIN 1 *****
 orbitals (Q,E):
 ---------------
 A :93...103         ( 1.00    -0.3404)  ( 1.00    -0.3153)  ( 1.00    -0.3117)  ( 1.00    -0.2906)
                     ( 1.00    -0.2887)  ( 1.00    -0.2714)  ( 1.00    -0.2551)  ( 1.00    -0.2462)
                     ( 1.00    -0.2407)  ( 1.00    -0.2272)  ( 0.00    -0.0421)
 ***** SPIN 2 *****
 orbitals (Q,E):
 ---------------
 A :92...102         ( 1.00    -0.3412)  ( 1.00    -0.3374)  ( 1.00    -0.3104)  ( 1.00    -0.3100)
                     ( 1.00    -0.2907)  ( 1.00    -0.2651)  ( 1.00    -0.2577)  ( 1.00    -0.2523)
                     ( 1.00    -0.2295)  ( 1.00    -0.2159)  ( 0.00    -0.1047)
  
 Spin polar: 1 (Spin_A minus Spin_B electrons)

 CYCLE   39
  SDIIS (wt  1.000): -0.0006 -0.0078  0.0184  0.0467  0.0193 -0.3460 -0.2482  0.1116  0.4947  0.9118
  DIIS coefficients: -0.0006 -0.0078  0.0184  0.0467  0.0193 -0.3460 -0.2482  0.1116  0.4947  0.9118
 SCF Error: norm([F,P])=      0.000004546311, max([F,P])=      0.000000988305
 ***** SPIN 1 *****
 orbitals (Q,E):
 ---------------
 A :93...103         ( 1.00    -0.3404)  ( 1.00    -0.3153)  ( 1.00    -0.3117)  ( 1.00    -0.2906)
                     ( 1.00    -0.2887)  ( 1.00    -0.2714)  ( 1.00    -0.2551)  ( 1.00    -0.2462)
                     ( 1.00    -0.2407)  ( 1.00    -0.2272)  ( 0.00    -0.0421)
 ***** SPIN 2 *****
 orbitals (Q,E):
 ---------------
 A :92...102         ( 1.00    -0.3412)  ( 1.00    -0.3374)  ( 1.00    -0.3104)  ( 1.00    -0.3100)
                     ( 1.00    -0.2907)  ( 1.00    -0.2651)  ( 1.00    -0.2577)  ( 1.00    -0.2523)
                     ( 1.00    -0.2295)  ( 1.00    -0.2159)  ( 0.00    -0.1047)
  
 Spin polar: 1 (Spin_A minus Spin_B electrons)

 SCF CONVERGED
 cosmo_calcen: 0.5 (esolb+esolc) (Hartrees) =   -0.022606

 Solvation energy (screening term,uncorrected) =    -14.185724 kcal/mol

 Solvation energy (dispersion and cavitation terms) =      2.326798 kcal/mol
 Solvation Energy Contributions (Hartrees)
          esola   esolb+esolc
     0.02260639   -0.04521278
 esol last cycle   -0.02260639

 CYCLE   40
  
 Hartree-Fock exchange energy:   -267.206975458000     
 *** Setting up for NEW gradients in Focky
 *** Using FIT density in Focky
 ***** SPIN 1 *****
 orbitals (Q,E):
 ---------------
 A :93...112         ( 1.00    -0.3404)  ( 1.00    -0.3153)  ( 1.00    -0.3117)  ( 1.00    -0.2906)
                     ( 1.00    -0.2887)  ( 1.00    -0.2714)  ( 1.00    -0.2551)  ( 1.00    -0.2462)
                     ( 1.00    -0.2407)  ( 1.00    -0.2272)  ( 0.00    -0.0421)  ( 0.00    -0.0411)
                     ( 0.00    -0.0391)  ( 0.00    -0.0105)  ( 0.00    -0.0053)  ( 0.00     0.0128)
                     ( 0.00     0.0299)  ( 0.00     0.0303)  ( 0.00     0.0375)  ( 0.00     0.0522)
 ***** SPIN 2 *****
 orbitals (Q,E):
 ---------------
 A :92...111         ( 1.00    -0.3412)  ( 1.00    -0.3374)  ( 1.00    -0.3104)  ( 1.00    -0.3100)
                     ( 1.00    -0.2907)  ( 1.00    -0.2651)  ( 1.00    -0.2577)  ( 1.00    -0.2523)
                     ( 1.00    -0.2295)  ( 1.00    -0.2159)  ( 0.00    -0.1047)  ( 0.00    -0.0413)
                     ( 0.00    -0.0380)  ( 0.00    -0.0368)  ( 0.00     0.0041)  ( 0.00     0.0116)
                     ( 0.00     0.0129)  ( 0.00     0.0300)  ( 0.00     0.0303)  ( 0.00     0.0375)
  
 Spin polar: 1 (Spin_A minus Spin_B electrons)
 cosmo_calcen: 0.5 (esolb+esolc) (Hartrees) =   -0.022606

 Solvation energy (screening term,uncorrected) =    -14.185717 kcal/mol

 Solvation energy (dispersion and cavitation terms) =      2.326798 kcal/mol
 Solvation Energy Contributions (Hartrees)
          esola   esolb+esolc
     0.02260638   -0.04521275
 esol last cycle   -0.02260638


 Fit test: (difference of exact and fit density, squared integrated, result summed over spins)
         SCF:                                          0.00050483561814

 Gross Charges per Atom (Z minus electrons)
 ==========================================
             1.7228   -0.6739   -0.6789   -0.6791   -0.6647   -0.6678   -0.6628    0.5696    0.5651    0.5552
             0.5574    0.5647    0.5689    0.3664   -0.0365    0.3675    0.3688   -0.0215    0.3689   -0.0262
             0.3688    0.3659   -0.1793   -0.1442   -0.1419   -0.1333   -0.1786   -0.1444   -0.1419   -0.1787
            -0.1487   -0.1442   -0.1340   -0.1821   -0.1418   -0.1410   -0.1715   -0.1461   -0.1445   -0.1363
            -0.1795   -0.1449   -0.1419
 Net Total: -0.00000000


 =================================================================
 M U L T I P O L E   D E R I V E D   C H A R G E   A N A L Y S I S
 =================================================================

 See: M. Swart, P.Th. van Duijnen, J.G. Snijders, J.Comput.Chem., (2001), p. 79-88.

 ----------------------------------------------------- 
 MDC atomic charges (includes spinA + spinB electrons)
 ----------------------------------------------------- 

        Atom    Level:     MDC-m        MDC-d        MDC-q
 ---------------------------------------------------------
     1     Ru           2.391167     1.490646     1.593764
     2     O           -0.635054    -0.612182    -0.582577
     3     O           -0.639934    -0.615522    -0.602165
     4     O           -0.649908    -0.620144    -0.614633
     5     O           -0.638235    -0.615224    -0.595066
     6     O           -0.639792    -0.615633    -0.594664
     7     O           -0.632014    -0.609603    -0.582518
     8     C            0.219167     0.273613     0.293778
     9     C            0.218121     0.270861     0.298279
    10     C            0.214903     0.263222     0.291276
    11     C            0.213973     0.265908     0.281731
    12     C            0.212046     0.268268     0.271932
    13     C            0.217930     0.275107     0.290618
    14     C            0.213497     0.173323     0.135942
    15     C           -0.053483    -0.059818    -0.231169
    16     C            0.213527     0.173299     0.152169
    17     C            0.214731     0.173986     0.148329
    18     C           -0.045892    -0.053922    -0.215462
    19     C            0.212477     0.172307     0.128464
    20     C           -0.049292    -0.056421    -0.282025
    21     C            0.213669     0.175774     0.129859
    22     C            0.213204     0.173643     0.142778
    23     H           -0.046225    -0.007786     0.003919
    24     H           -0.043368    -0.012421    -0.008255
    25     H           -0.043276    -0.014451     0.002361
    26     H           -0.061855    -0.028462     0.034426
    27     H           -0.046157    -0.007946    -0.002728
    28     H           -0.043374    -0.014878    -0.000603
    29     H           -0.043124    -0.011543    -0.007876
    30     H           -0.046916    -0.007807     0.001810
    31     H           -0.044124    -0.013624    -0.004763
    32     H           -0.045201    -0.017672     0.005564
    33     H           -0.060713    -0.027435     0.088219
    34     H           -0.046209    -0.008101     0.003486
    35     H           -0.044137    -0.014073    -0.003885
    36     H           -0.043204    -0.010993     0.009516
    37     H           -0.045103    -0.003997     0.001569
    38     H           -0.044650    -0.017727    -0.001412
    39     H           -0.042996    -0.011057    -0.006348
    40     H           -0.060507    -0.026029     0.035330
    41     H           -0.046275    -0.007651     0.001553
    42     H           -0.043772    -0.011939    -0.010122
    43     H           -0.043623    -0.015898    -0.000403

 -------------------------------- 
 MDC spin density (spinA - spinB)
 -------------------------------- 

        Atom    Level:     MDC-m        MDC-d        MDC-q
 ---------------------------------------------------------
     1     Ru           0.821467     0.587470     0.612920
     2     O            0.023056     0.055449     0.059558
     3     O            0.026333     0.058428     0.061466
     4     O            0.033061     0.061000     0.059374
     5     O            0.024735     0.052075     0.051728
     6     O            0.029873     0.056179     0.053507
     7     O            0.024023     0.052934     0.054991
     8     C            0.006562     0.010779     0.008319
     9     C            0.005724     0.009957     0.007730
    10     C           -0.005462     0.002322    -0.000798
    11     C           -0.007652     0.002214    -0.002957
    12     C           -0.008319     0.001605    -0.002441
    13     C           -0.003860     0.004685     0.000241
    14     C           -0.000964    -0.001065    -0.000632
    15     C            0.000122     0.004911    -0.000481
    16     C           -0.001087    -0.001285    -0.000229
    17     C           -0.001022    -0.001149     0.001428
    18     C            0.016157     0.019054     0.019351
    19     C           -0.000772    -0.000561     0.000732
    20     C            0.020599     0.024488     0.027540
    21     C           -0.000964    -0.001016     0.000708
    22     C           -0.000747    -0.000590     0.000027
    23     H            0.000081     0.000077     0.000578
    24     H            0.000031    -0.000241    -0.000174
    25     H            0.000239     0.000600    -0.000481
    26     H            0.000349     0.000671    -0.001120
    27     H            0.000093     0.000055     0.000584
    28     H            0.000018    -0.000643    -0.000159
    29     H            0.000214     0.000784    -0.000880
    30     H           -0.000019    -0.000104    -0.001028
    31     H           -0.000608     0.000083    -0.000717
    32     H           -0.000496    -0.000907    -0.000911
    33     H            0.000934     0.002327    -0.000410
    34     H           -0.000003    -0.000251    -0.000528
    35     H           -0.000526    -0.001122    -0.001529
    36     H           -0.000562    -0.000030    -0.000591
    37     H            0.000034    -0.000125    -0.000212
    38     H           -0.000374    -0.001174    -0.001530
    39     H           -0.000373     0.000239    -0.001030
    40     H            0.000886     0.002406    -0.000155
    41     H            0.000008     0.000010    -0.000450
    42     H           -0.000489    -0.000037    -0.000676
    43     H           -0.000300    -0.000502    -0.000666


 ==========
 S**2 value  ***  see also R. Bulo et al., J.Am.Chem.Soc., 124 (2002) 13903-13910, note (29)  ***
 ==========
  
                                       exact      expectation value

 Total S2 (S squared)                  0.75000             0.75640
  pauli hf:                             -4.317340828452529       -117.4808         -2709.17        -11335.18
  elstat hf:                            -4.638368520356707       -126.2164         -2910.62        -12178.03
 *** Using NEW gradient routines ***


 Geometry CYCLE 2
 ==============

 Energy gradients wrt nuclear displacements
 ==========================================

     Atom      Cartesian (a.u./angstrom)
                 X         Y         Z
 ----------------------------------------
     1 Ru   -0.007097 -0.016245 -0.000048
     2 O    -0.006215 -0.000724  0.005174
     3 O     0.002515 -0.005989 -0.007115
     4 O     0.007406  0.003557  0.012515
     5 O     0.004939 -0.004965  0.005423
     6 O     0.011833  0.005979 -0.008195
     7 O    -0.003900  0.002851 -0.007057
     8 C     0.002526 -0.002229 -0.004059
     9 C    -0.001477  0.000151  0.004030
    10 C    -0.009484  0.024047 -0.017588
    11 C    -0.008278  0.014650 -0.000591
    12 C     0.003855  0.011677 -0.000748
    13 C     0.001139  0.004493  0.009420
    14 C    -0.000671  0.000252  0.001101
    15 C     0.001897  0.005264  0.000707
    16 C     0.000009 -0.001103 -0.001533
    17 C     0.006873 -0.004895  0.013096
    18 C    -0.001346 -0.015551 -0.006858
    19 C    -0.000355 -0.004640 -0.001480
    20 C     0.001276 -0.030732  0.028880
    21 C    -0.000693 -0.001912 -0.003450
    22 C     0.000334 -0.000689 -0.001373
    23 H    -0.000193  0.003178  0.002462
    24 H    -0.003856 -0.000493 -0.001571
    25 H     0.001130 -0.003222  0.002352
    26 H    -0.002756 -0.003979 -0.000375
    27 H     0.002656  0.001504 -0.002555
    28 H     0.001540 -0.003495  0.001521
    29 H    -0.003456 -0.000733 -0.002319
    30 H    -0.002750 -0.001813  0.002520
    31 H     0.002447 -0.003068 -0.001411
    32 H     0.001911  0.002867  0.002088
    33 H     0.003278  0.015228 -0.021220
    34 H    -0.002763  0.001681 -0.002614
    35 H     0.002160  0.002981  0.001958
    36 H     0.002294 -0.002544 -0.002282
    37 H     0.001219 -0.001643  0.001019
    38 H     0.001208  0.003935 -0.001656
    39 H    -0.003680  0.002513  0.003893
    40 H    -0.002883  0.003603  0.001012
    41 H    -0.000130 -0.003239 -0.002482
    42 H    -0.003546  0.000410  0.001890
    43 H     0.001087  0.003083 -0.002480
 ----------------------------------------

 dE(predicted):    -0.22581E-01, dE(actual):    -0.18873E-01, Trust radius:    1.311488, all in a.u.
 
----------------------------------------------------------------------
Geometry Convergence after Step   2       (Hartree/Angstrom,Angstrom)
----------------------------------------------------------------------
current energy                              -11.86717727 Hartree
energy change                      -0.01887321     0.00100000    F
constrained gradient max            0.03073213     0.00100000    F
constrained gradient rms            0.00688025     0.00066667    F
gradient max                        0.03073213
gradient rms                        0.00688025
cart. step max                      0.21696861     0.01000000    F
cart. step rms                      0.06661693     0.00666667    F
 


 Coordinates (Cartesian)
 =======================

     Atom                    bohr                                 angstrom                 Geometric Variables
                   X           Y           Z              X           Y           Z       (0:frozen, *:LT par.)
 --------------------------------------------------------------------------------------------------------------
     1 Ru     -0.041515   -0.082834   -0.013384      -0.021969   -0.043834   -0.007082      1       2       3
     2 O      -2.686108   -1.570112    2.272178      -1.421427   -0.830868    1.202385      4       5       6
     3 O      -0.037705   -3.069690   -2.345705      -0.019952   -1.624410   -1.241294      7       8       9
     4 O       0.108395    2.860015    2.336107       0.057360    1.513455    1.236215     10      11      12
     5 O       2.551158   -1.768889    2.179439       1.350015   -0.936056    1.153309     13      14      15
     6 O       2.476367    1.526975   -2.319929       1.310437    0.808040   -1.227654     16      17      18
     7 O      -2.760566    1.419799   -2.195029      -1.460828    0.751325   -1.161559     19      20      21
     8 C      -3.619154   -3.737682    1.958096      -1.915174   -1.977896    1.036180     22      23      24
     9 C      -1.362687   -5.022676   -1.978838      -0.721103   -2.657886   -1.047156     25      26      27
    10 C      -1.155740    4.869248    1.978620      -0.611591    2.576695    1.047041     28      29      30
    11 C       4.893785   -1.463845    1.869674       2.589679   -0.774634    0.989389     31      32      33
    12 C       4.833582    1.323294   -1.949586       2.557821    0.700257   -1.031677     34      35      36
    13 C      -3.555323    3.637999   -1.898373      -1.881396    1.925146   -1.004576     37      38      39
    14 C      -5.521580   -4.544527    3.890825      -2.921894   -2.404860    2.058936     40      41      42
    15 C      -3.036434   -5.413709    0.008954      -1.606811   -2.864811    0.004738     43      44      45
    16 C      -1.031820   -7.087920   -3.882126      -0.546016   -3.750766   -2.054333     46      47      48
    17 C      -0.624440    7.013707    3.745303      -0.330439    3.711494    1.981929     49      50      51
    18 C      -2.819453    5.315117    0.009084      -1.491990    2.812639    0.004807     52      53      54
    19 C       6.559995   -2.615249    3.846846       3.471400   -1.383930    2.035663     55      56      57
    20 C       6.022222    0.007548    0.005639       3.186822    0.003994    0.002984     58      59      60
    21 C       6.466609    2.820449   -3.712245       3.421982    1.492517   -1.964436     61      62      63
    22 C      -5.488568    4.522630   -3.767121      -2.904425    2.393273   -1.993474     64      65      66
    23 H      -5.796386   -3.059231    5.275433      -3.067315   -1.618875    2.791639     67      68      69
    24 H      -7.315075   -4.977117    2.982146      -3.870971   -2.633777    1.578084     70      71      72
    25 H      -4.884446   -6.254688    4.839402      -2.584737   -3.309838    2.560901     73      74      75
    26 H      -4.005364   -7.206396    0.036839      -2.119547   -3.813461    0.019495     76      77      78
    27 H       0.349241   -6.536231   -5.292139       0.184811   -3.458825   -2.800480     79      80      81
    28 H      -0.410993   -8.813834   -2.952035      -0.217488   -4.664080   -1.562150     82      83      84
    29 H      -2.824701   -7.495910   -4.803286      -1.494767   -3.966665   -2.541790     85      86      87
    30 H       5.428956   -3.623631    5.226157       2.872880   -1.917543    2.765563     88      89      90
    31 H       7.895372   -3.912057    2.973800       4.178051   -2.070171    1.573667     91      92      93
    32 H       7.654818   -1.155147    4.796715       4.050755   -0.611277    2.538312     94      95      96
    33 H       8.059519    0.077901   -0.036117       4.264914    0.041223   -0.019112     97      98      99
    34 H       5.305360    3.822496   -5.070090       2.807476    2.022778   -2.682976    100     101     102
    35 H       7.606588    4.172396   -2.661659       4.025233    2.207937   -1.408489    103     104     105
    36 H       7.759145    1.570407   -4.710030       4.105963    0.831023   -2.492441    106     107     108
    37 H       0.788288    6.438900    5.110872       0.417144    3.407319    2.704557    109     110     111
    38 H       0.047904    8.657401    2.705513       0.025350    4.581299    1.431696    112     113     114
    39 H      -2.343719    7.576353    4.724486      -1.240243    4.009233    2.500090    115     116     117
    40 H      -3.676863    7.164625   -0.042962      -1.945712    3.791356   -0.022735    118     119     120
    41 H      -5.897353    3.035560   -5.115980      -3.120745    1.606349   -2.707260    121     122     123
    42 H      -7.219802    5.065802   -2.798549      -3.820555    2.680707   -1.480928    124     125     126
    43 H      -4.797463    6.182314   -4.766484      -2.538708    3.271540   -2.522315    127     128     129
 --------------------------------------------------------------------------------------------------------------

 Number of elements of the density matrix on this node (used, total):     10693    465130


 ===========================================
 Numerical Integration : Fuzzy Cells (Becke)
 ===========================================
  
 Becke grid quality: NORMAL         
  
 Lebedev angular grid order:             min:  11 max:  23
 Nr. of radial points:                   min:  46 max: 107

 Total nr. of points:     281568
 Nr. of blocks:             2200
 Block length:               128
 Nr. of dummy points:         32


 Test of Precision of the Numerical Integration Grid
 ===================================================

 Integral of the Total Core Density:                   0.00000000000000


 -------------------------------------------
  COSMO surface
  Area             =         1250.169
  Volume           =         2544.960
  Number of Points =         3020
 -------------------------------------------


 ========================
 Density Fitting (zlmFit)
 ========================
  
 ZlmFit Fit Quality: NORMAL         
  
 Max L-expansion:                        min:   6 max:   7
 Nr. of radial interpolation points:     min:  39 max: 108


 ======================
 RI Hartree-Fock Scheme
 ======================
  
 Fit Set Quality     : NORMAL
 Integration Quality : NORMAL
 Threshold Quality   : NORMAL
 Response Quality    : DEFAULT
 Is Range Separated  :  F
 
 RIHartreeFock Dependency: number of modified vectors:          39


 =====
 S C F  ***  ScaSCF  ***
 =====
  
 Initial density matrix is taken from previous geometry

 CYCLE    1
 SCF Error: norm([F,P])=      0.463790225173, max([F,P])=      0.037752402790
 ***** SPIN 1 *****
 orbitals (Q,E):
 ---------------
 A :93...112         ( 1.00    -0.3167)  ( 1.00    -0.2937)  ( 1.00    -0.2866)  ( 1.00    -0.2675)
                     ( 1.00    -0.2629)  ( 1.00    -0.2486)  ( 1.00    -0.2363)  ( 1.00    -0.2151)
                     ( 1.00    -0.2098)  ( 1.00    -0.1968)  ( 0.00    -0.0256)  ( 0.00    -0.0231)
                     ( 0.00    -0.0174)  ( 0.00     0.0127)  ( 0.00     0.0228)  ( 0.00     0.0246)
                     ( 0.00     0.0254)  ( 0.00     0.0277)  ( 0.00     0.0358)  ( 0.00     0.0465)
 ***** SPIN 2 *****
 orbitals (Q,E):
 ---------------
 A :92...111         ( 1.00    -0.3178)  ( 1.00    -0.3130)  ( 1.00    -0.2886)  ( 1.00    -0.2852)
                     ( 1.00    -0.2673)  ( 1.00    -0.2438)  ( 1.00    -0.2408)  ( 1.00    -0.2338)
                     ( 1.00    -0.1932)  ( 1.00    -0.1841)  ( 0.00    -0.0710)  ( 0.00    -0.0249)
                     ( 0.00    -0.0198)  ( 0.00    -0.0123)  ( 0.00     0.0128)  ( 0.00     0.0234)
                     ( 0.00     0.0247)  ( 0.00     0.0339)  ( 0.00     0.0359)  ( 0.00     0.0364)
  
 Spin polar: 1 (Spin_A minus Spin_B electrons)

 CYCLE    2
   MIX coefficients:  0.8000  0.2000
 SCF Error: norm([F,P])=      0.226467321876, max([F,P])=      0.008861587876
 ***** SPIN 1 *****
 orbitals (Q,E):
 ---------------
 A :93...103         ( 1.00    -0.3269)  ( 1.00    -0.3040)  ( 1.00    -0.2969)  ( 1.00    -0.2773)
                     ( 1.00    -0.2737)  ( 1.00    -0.2574)  ( 1.00    -0.2427)  ( 1.00    -0.2280)
                     ( 1.00    -0.2258)  ( 1.00    -0.2117)  ( 0.00    -0.0307)
 ***** SPIN 2 *****
 orbitals (Q,E):
 ---------------
 A :92...102         ( 1.00    -0.3277)  ( 1.00    -0.3232)  ( 1.00    -0.2984)  ( 1.00    -0.2953)
                     ( 1.00    -0.2771)  ( 1.00    -0.2512)  ( 1.00    -0.2465)  ( 1.00    -0.2400)
                     ( 1.00    -0.2110)  ( 1.00    -0.2004)  ( 0.00    -0.0876)
  
 Spin polar: 1 (Spin_A minus Spin_B electrons)

 CYCLE    3
  SDIIS (wt  0.000): -0.4321  1.4321
 A-DIIS (wt  1.000):  0.0000  1.0000
  DIIS coefficients:  0.0000  1.0000
 SCF Error: norm([F,P])=      0.105277477923, max([F,P])=      0.003680510442
 ***** SPIN 1 *****
 orbitals (Q,E):
 ---------------
 A :93...103         ( 1.00    -0.3515)  ( 1.00    -0.3274)  ( 1.00    -0.3220)  ( 1.00    -0.3015)
                     ( 1.00    -0.2999)  ( 1.00    -0.2814)  ( 1.00    -0.2636)  ( 1.00    -0.2601)
                     ( 1.00    -0.2474)  ( 1.00    -0.2408)  ( 0.00    -0.0476)
 ***** SPIN 2 *****
 orbitals (Q,E):
 ---------------
 A :92...102         ( 1.00    -0.3511)  ( 1.00    -0.3485)  ( 1.00    -0.3216)  ( 1.00    -0.3203)
                     ( 1.00    -0.3013)  ( 1.00    -0.2735)  ( 1.00    -0.2614)  ( 1.00    -0.2575)
                     ( 1.00    -0.2464)  ( 1.00    -0.2316)  ( 0.00    -0.1212)
  
 Spin polar: 1 (Spin_A minus Spin_B electrons)

 CYCLE    4
  SDIIS (wt  0.000):  0.5706 -0.2630  0.6924
 A-DIIS (wt  1.000):  0.0000  0.5186  0.4814
  DIIS coefficients:  0.0000  0.5186  0.4814
 SCF Error: norm([F,P])=      0.158021441623, max([F,P])=      0.007635665825
 ***** SPIN 1 *****
 orbitals (Q,E):
 ---------------
 A :93...103         ( 1.00    -0.3391)  ( 1.00    -0.3147)  ( 1.00    -0.3092)  ( 1.00    -0.2896)
                     ( 1.00    -0.2835)  ( 1.00    -0.2684)  ( 1.00    -0.2553)  ( 1.00    -0.2386)
                     ( 1.00    -0.2368)  ( 1.00    -0.2226)  ( 0.00    -0.0402)
 ***** SPIN 2 *****
 orbitals (Q,E):
 ---------------
 A :92...102         ( 1.00    -0.3393)  ( 1.00    -0.3360)  ( 1.00    -0.3100)  ( 1.00    -0.3077)
                     ( 1.00    -0.2895)  ( 1.00    -0.2631)  ( 1.00    -0.2570)  ( 1.00    -0.2523)
                     ( 1.00    -0.2217)  ( 1.00    -0.2103)  ( 0.00    -0.0975)
  
 Spin polar: 1 (Spin_A minus Spin_B electrons)

 CYCLE    5
  SDIIS (wt  0.923): -0.7528  1.0723 -0.1324  0.8129
 A-DIIS (wt  0.077):  0.0000  0.0000  0.2470  0.7530
  DIIS coefficients: -0.6947  0.9895 -0.1032  0.8083
 SCF Error: norm([F,P])=      0.094822530213, max([F,P])=      0.008642788166
 ***** SPIN 1 *****
 orbitals (Q,E):
 ---------------
 A :93...103         ( 1.00    -0.3405)  ( 1.00    -0.3164)  ( 1.00    -0.3105)  ( 1.00    -0.2906)
                     ( 1.00    -0.2867)  ( 1.00    -0.2699)  ( 1.00    -0.2545)  ( 1.00    -0.2448)
                     ( 1.00    -0.2387)  ( 1.00    -0.2269)  ( 0.00    -0.0397)
 ***** SPIN 2 *****
 orbitals (Q,E):
 ---------------
 A :92...102         ( 1.00    -0.3406)  ( 1.00    -0.3373)  ( 1.00    -0.3111)  ( 1.00    -0.3090)
                     ( 1.00    -0.2905)  ( 1.00    -0.2636)  ( 1.00    -0.2564)  ( 1.00    -0.2516)
                     ( 1.00    -0.2281)  ( 1.00    -0.2157)  ( 0.00    -0.1034)
  
 Spin polar: 1 (Spin_A minus Spin_B electrons)

 CYCLE    6
  SDIIS (wt  1.000): -0.1959  0.2478 -0.0594  0.2242  0.7833
  DIIS coefficients: -0.1959  0.2478 -0.0594  0.2242  0.7833
 SCF Error: norm([F,P])=      0.008114306704, max([F,P])=      0.000407982367
 ***** SPIN 1 *****
 orbitals (Q,E):
 ---------------
 A :93...103         ( 1.00    -0.3407)  ( 1.00    -0.3167)  ( 1.00    -0.3107)  ( 1.00    -0.2908)
                     ( 1.00    -0.2870)  ( 1.00    -0.2704)  ( 1.00    -0.2550)  ( 1.00    -0.2451)
                     ( 1.00    -0.2391)  ( 1.00    -0.2273)  ( 0.00    -0.0400)
 ***** SPIN 2 *****
 orbitals (Q,E):
 ---------------
 A :92...102         ( 1.00    -0.3408)  ( 1.00    -0.3375)  ( 1.00    -0.3113)  ( 1.00    -0.3091)
                     ( 1.00    -0.2907)  ( 1.00    -0.2642)  ( 1.00    -0.2568)  ( 1.00    -0.2521)
                     ( 1.00    -0.2284)  ( 1.00    -0.2161)  ( 0.00    -0.1038)
  
 Spin polar: 1 (Spin_A minus Spin_B electrons)

 CYCLE    7
  SDIIS (wt  1.000):  0.0333 -0.0505  0.0185  0.0034  0.3720  0.6232
  DIIS coefficients:  0.0333 -0.0505  0.0185  0.0034  0.3720  0.6232
 SCF Error: norm([F,P])=      0.004616154860, max([F,P])=      0.000280956862
 ***** SPIN 1 *****
 orbitals (Q,E):
 ---------------
 A :93...103         ( 1.00    -0.3406)  ( 1.00    -0.3166)  ( 1.00    -0.3107)  ( 1.00    -0.2908)
                     ( 1.00    -0.2868)  ( 1.00    -0.2702)  ( 1.00    -0.2548)  ( 1.00    -0.2449)
                     ( 1.00    -0.2390)  ( 1.00    -0.2271)  ( 0.00    -0.0399)
 ***** SPIN 2 *****
 orbitals (Q,E):
 ---------------
 A :92...102         ( 1.00    -0.3408)  ( 1.00    -0.3374)  ( 1.00    -0.3112)  ( 1.00    -0.3091)
                     ( 1.00    -0.2906)  ( 1.00    -0.2639)  ( 1.00    -0.2566)  ( 1.00    -0.2519)
                     ( 1.00    -0.2282)  ( 1.00    -0.2159)  ( 0.00    -0.1037)
  
 Spin polar: 1 (Spin_A minus Spin_B electrons)

 CYCLE    8
  SDIIS (wt  1.000):  0.0428 -0.0592  0.0201 -0.0183  0.1448  0.3431  0.5266
  DIIS coefficients:  0.0428 -0.0592  0.0201 -0.0183  0.1448  0.3431  0.5266
 SCF Error: norm([F,P])=      0.001822052128, max([F,P])=      0.000124938235
 ***** SPIN 1 *****
 orbitals (Q,E):
 ---------------
 A :93...103         ( 1.00    -0.3406)  ( 1.00    -0.3166)  ( 1.00    -0.3106)  ( 1.00    -0.2908)
                     ( 1.00    -0.2868)  ( 1.00    -0.2702)  ( 1.00    -0.2548)  ( 1.00    -0.2449)
                     ( 1.00    -0.2389)  ( 1.00    -0.2271)  ( 0.00    -0.0399)
 ***** SPIN 2 *****
 orbitals (Q,E):
 ---------------
 A :92...102         ( 1.00    -0.3407)  ( 1.00    -0.3374)  ( 1.00    -0.3112)  ( 1.00    -0.3090)
                     ( 1.00    -0.2906)  ( 1.00    -0.2639)  ( 1.00    -0.2566)  ( 1.00    -0.2519)
                     ( 1.00    -0.2282)  ( 1.00    -0.2158)  ( 0.00    -0.1036)
  
 Spin polar: 1 (Spin_A minus Spin_B electrons)

 CYCLE    9
  SDIIS (wt  1.000):  0.0128 -0.0176  0.0054 -0.0070  0.0145  0.0680  0.2973  0.6266
  DIIS coefficients:  0.0128 -0.0176  0.0054 -0.0070  0.0145  0.0680  0.2973  0.6266
 SCF Error: norm([F,P])=      0.000797207895, max([F,P])=      0.000110293994
 ***** SPIN 1 *****
 orbitals (Q,E):
 ---------------
 A :93...103         ( 1.00    -0.3406)  ( 1.00    -0.3166)  ( 1.00    -0.3107)  ( 1.00    -0.2908)
                     ( 1.00    -0.2868)  ( 1.00    -0.2702)  ( 1.00    -0.2549)  ( 1.00    -0.2449)
                     ( 1.00    -0.2390)  ( 1.00    -0.2271)  ( 0.00    -0.0400)
 ***** SPIN 2 *****
 orbitals (Q,E):
 ---------------
 A :92...102         ( 1.00    -0.3407)  ( 1.00    -0.3374)  ( 1.00    -0.3112)  ( 1.00    -0.3091)
                     ( 1.00    -0.2906)  ( 1.00    -0.2639)  ( 1.00    -0.2566)  ( 1.00    -0.2519)
                     ( 1.00    -0.2282)  ( 1.00    -0.2158)  ( 0.00    -0.1037)
  
 Spin polar: 1 (Spin_A minus Spin_B electrons)

 CYCLE   10
  SDIIS (wt  1.000): -0.0063  0.0084 -0.0034  0.0019 -0.0239 -0.0415  0.0130  0.2329  0.8189
  DIIS coefficients: -0.0063  0.0084 -0.0034  0.0019 -0.0239 -0.0415  0.0130  0.2329  0.8189
 SCF Error: norm([F,P])=      0.000436673529, max([F,P])=      0.000097251926
 ***** SPIN 1 *****
 orbitals (Q,E):
 ---------------
 A :93...103         ( 1.00    -0.3406)  ( 1.00    -0.3166)  ( 1.00    -0.3106)  ( 1.00    -0.2908)
                     ( 1.00    -0.2868)  ( 1.00    -0.2702)  ( 1.00    -0.2549)  ( 1.00    -0.2449)
                     ( 1.00    -0.2390)  ( 1.00    -0.2271)  ( 0.00    -0.0400)
 ***** SPIN 2 *****
 orbitals (Q,E):
 ---------------
 A :92...102         ( 1.00    -0.3407)  ( 1.00    -0.3374)  ( 1.00    -0.3112)  ( 1.00    -0.3091)
                     ( 1.00    -0.2906)  ( 1.00    -0.2639)  ( 1.00    -0.2566)  ( 1.00    -0.2519)
                     ( 1.00    -0.2282)  ( 1.00    -0.2158)  ( 0.00    -0.1037)
  
 Spin polar: 1 (Spin_A minus Spin_B electrons)

 CYCLE   11
  SDIIS (wt  1.000): -0.0025  0.0036 -0.0011  0.0010 -0.0064 -0.0244 -0.0773 -0.2114 -0.0066  1.3250
  DIIS coefficients: -0.0025  0.0036 -0.0011  0.0010 -0.0064 -0.0244 -0.0773 -0.2114 -0.0066  1.3250
 SCF Error: norm([F,P])=      0.000346611623, max([F,P])=      0.000086463859
 ***** SPIN 1 *****
 orbitals (Q,E):
 ---------------
 A :93...103         ( 1.00    -0.3406)  ( 1.00    -0.3166)  ( 1.00    -0.3106)  ( 1.00    -0.2908)
                     ( 1.00    -0.2868)  ( 1.00    -0.2702)  ( 1.00    -0.2549)  ( 1.00    -0.2449)
                     ( 1.00    -0.2390)  ( 1.00    -0.2271)  ( 0.00    -0.0399)
 ***** SPIN 2 *****
 orbitals (Q,E):
 ---------------
 A :92...102         ( 1.00    -0.3407)  ( 1.00    -0.3374)  ( 1.00    -0.3112)  ( 1.00    -0.3091)
                     ( 1.00    -0.2906)  ( 1.00    -0.2639)  ( 1.00    -0.2566)  ( 1.00    -0.2519)
                     ( 1.00    -0.2282)  ( 1.00    -0.2158)  ( 0.00    -0.1037)
  
 Spin polar: 1 (Spin_A minus Spin_B electrons)

 CYCLE   12
  SDIIS (wt  1.000):  0.0004  0.0007  0.0015  0.0078 -0.0063 -0.0888 -0.3506 -0.5489  1.0326  0.9517
  DIIS coefficients:  0.0004  0.0007  0.0015  0.0078 -0.0063 -0.0888 -0.3506 -0.5489  1.0326  0.9517
 SCF Error: norm([F,P])=      0.000324318187, max([F,P])=      0.000078207000
 ***** SPIN 1 *****
 orbitals (Q,E):
 ---------------
 A :93...103         ( 1.00    -0.3406)  ( 1.00    -0.3166)  ( 1.00    -0.3106)  ( 1.00    -0.2908)
                     ( 1.00    -0.2868)  ( 1.00    -0.2702)  ( 1.00    -0.2549)  ( 1.00    -0.2449)
                     ( 1.00    -0.2390)  ( 1.00    -0.2271)  ( 0.00    -0.0399)
 ***** SPIN 2 *****
 orbitals (Q,E):
 ---------------
 A :92...102         ( 1.00    -0.3407)  ( 1.00    -0.3374)  ( 1.00    -0.3112)  ( 1.00    -0.3091)
                     ( 1.00    -0.2906)  ( 1.00    -0.2639)  ( 1.00    -0.2566)  ( 1.00    -0.2519)
                     ( 1.00    -0.2282)  ( 1.00    -0.2158)  ( 0.00    -0.1037)
  
 Spin polar: 1 (Spin_A minus Spin_B electrons)

 CYCLE   13
  SDIIS (wt  1.000):  0.0004  0.0012  0.0079  0.0144  0.0316  0.0338 -0.1760 -0.8581  0.3778  1.5670
  DIIS coefficients:  0.0004  0.0012  0.0079  0.0144  0.0316  0.0338 -0.1760 -0.8581  0.3778  1.5670
 SCF Error: norm([F,P])=      0.000251710026, max([F,P])=      0.000065309460
 ***** SPIN 1 *****
 orbitals (Q,E):
 ---------------
 A :93...103         ( 1.00    -0.3406)  ( 1.00    -0.3166)  ( 1.00    -0.3106)  ( 1.00    -0.2908)
                     ( 1.00    -0.2868)  ( 1.00    -0.2702)  ( 1.00    -0.2549)  ( 1.00    -0.2449)
                     ( 1.00    -0.2390)  ( 1.00    -0.2271)  ( 0.00    -0.0400)
 ***** SPIN 2 *****
 orbitals (Q,E):
 ---------------
 A :92...102         ( 1.00    -0.3407)  ( 1.00    -0.3374)  ( 1.00    -0.3112)  ( 1.00    -0.3091)
                     ( 1.00    -0.2906)  ( 1.00    -0.2639)  ( 1.00    -0.2566)  ( 1.00    -0.2519)
                     ( 1.00    -0.2282)  ( 1.00    -0.2158)  ( 0.00    -0.1037)
  
 Spin polar: 1 (Spin_A minus Spin_B electrons)

 CYCLE   14
  SDIIS (wt  1.000): -0.0005  0.0002  0.0250  0.1191  0.3343  0.3079 -1.7117 -0.5571  1.4453  1.0375
  DIIS coefficients: -0.0005  0.0002  0.0250  0.1191  0.3343  0.3079 -1.7117 -0.5571  1.4453  1.0375
 SCF Error: norm([F,P])=      0.000216063438, max([F,P])=      0.000042205945
 ***** SPIN 1 *****
 orbitals (Q,E):
 ---------------
 A :93...103         ( 1.00    -0.3406)  ( 1.00    -0.3166)  ( 1.00    -0.3106)  ( 1.00    -0.2908)
                     ( 1.00    -0.2868)  ( 1.00    -0.2702)  ( 1.00    -0.2549)  ( 1.00    -0.2449)
                     ( 1.00    -0.2390)  ( 1.00    -0.2271)  ( 0.00    -0.0399)
 ***** SPIN 2 *****
 orbitals (Q,E):
 ---------------
 A :92...102         ( 1.00    -0.3407)  ( 1.00    -0.3374)  ( 1.00    -0.3112)  ( 1.00    -0.3091)
                     ( 1.00    -0.2906)  ( 1.00    -0.2640)  ( 1.00    -0.2566)  ( 1.00    -0.2519)
                     ( 1.00    -0.2282)  ( 1.00    -0.2158)  ( 0.00    -0.1037)
  
 Spin polar: 1 (Spin_A minus Spin_B electrons)

 CYCLE   15
  SDIIS (wt  1.000):  0.0012  0.0132  0.0575  0.1665  0.1718 -0.6879 -0.3510  0.3317  0.5379  0.7592
  DIIS coefficients:  0.0012  0.0132  0.0575  0.1665  0.1718 -0.6879 -0.3510  0.3317  0.5379  0.7592
 SCF Error: norm([F,P])=      0.000104509305, max([F,P])=      0.000014567619
 ***** SPIN 1 *****
 orbitals (Q,E):
 ---------------
 A :93...103         ( 1.00    -0.3406)  ( 1.00    -0.3166)  ( 1.00    -0.3106)  ( 1.00    -0.2908)
                     ( 1.00    -0.2868)  ( 1.00    -0.2702)  ( 1.00    -0.2549)  ( 1.00    -0.2449)
                     ( 1.00    -0.2390)  ( 1.00    -0.2271)  ( 0.00    -0.0399)
 ***** SPIN 2 *****
 orbitals (Q,E):
 ---------------
 A :92...102         ( 1.00    -0.3407)  ( 1.00    -0.3374)  ( 1.00    -0.3112)  ( 1.00    -0.3091)
                     ( 1.00    -0.2906)  ( 1.00    -0.2640)  ( 1.00    -0.2566)  ( 1.00    -0.2519)
                     ( 1.00    -0.2282)  ( 1.00    -0.2158)  ( 0.00    -0.1037)
  
 Spin polar: 1 (Spin_A minus Spin_B electrons)

 CYCLE   16
  SDIIS (wt  1.000):  0.0030  0.0160  0.0620  0.1021 -0.2020 -0.1800 -0.0175  0.1897  0.4903  0.5364
  DIIS coefficients:  0.0030  0.0160  0.0620  0.1021 -0.2020 -0.1800 -0.0175  0.1897  0.4903  0.5364
 SCF Error: norm([F,P])=      0.000074805579, max([F,P])=      0.000004908641
 ***** SPIN 1 *****
 orbitals (Q,E):
 ---------------
 A :93...103         ( 1.00    -0.3406)  ( 1.00    -0.3166)  ( 1.00    -0.3106)  ( 1.00    -0.2908)
                     ( 1.00    -0.2868)  ( 1.00    -0.2702)  ( 1.00    -0.2549)  ( 1.00    -0.2449)
                     ( 1.00    -0.2390)  ( 1.00    -0.2271)  ( 0.00    -0.0399)
 ***** SPIN 2 *****
 orbitals (Q,E):
 ---------------
 A :92...102         ( 1.00    -0.3407)  ( 1.00    -0.3374)  ( 1.00    -0.3112)  ( 1.00    -0.3091)
                     ( 1.00    -0.2906)  ( 1.00    -0.2640)  ( 1.00    -0.2566)  ( 1.00    -0.2519)
                     ( 1.00    -0.2282)  ( 1.00    -0.2158)  ( 0.00    -0.1037)
  
 Spin polar: 1 (Spin_A minus Spin_B electrons)

 CYCLE   17
  SDIIS (wt  1.000): -0.0012  0.0044  0.0226  0.0263 -0.0275 -0.0926 -0.0148  0.1260  0.2992  0.6577
  DIIS coefficients: -0.0012  0.0044  0.0226  0.0263 -0.0275 -0.0926 -0.0148  0.1260  0.2992  0.6577
 SCF Error: norm([F,P])=      0.000035382949, max([F,P])=      0.000003739696
 ***** SPIN 1 *****
 orbitals (Q,E):
 ---------------
 A :93...103         ( 1.00    -0.3406)  ( 1.00    -0.3166)  ( 1.00    -0.3106)  ( 1.00    -0.2908)
                     ( 1.00    -0.2868)  ( 1.00    -0.2702)  ( 1.00    -0.2549)  ( 1.00    -0.2449)
                     ( 1.00    -0.2390)  ( 1.00    -0.2271)  ( 0.00    -0.0399)
 ***** SPIN 2 *****
 orbitals (Q,E):
 ---------------
 A :92...102         ( 1.00    -0.3407)  ( 1.00    -0.3374)  ( 1.00    -0.3112)  ( 1.00    -0.3091)
                     ( 1.00    -0.2906)  ( 1.00    -0.2640)  ( 1.00    -0.2566)  ( 1.00    -0.2519)
                     ( 1.00    -0.2282)  ( 1.00    -0.2158)  ( 0.00    -0.1037)
  
 Spin polar: 1 (Spin_A minus Spin_B electrons)

 CYCLE   18
  SDIIS (wt  1.000): -0.0056 -0.0156  0.0289  0.0271 -0.0029 -0.0437 -0.0993 -0.0240  0.3027  0.8324
  DIIS coefficients: -0.0056 -0.0156  0.0289  0.0271 -0.0029 -0.0437 -0.0993 -0.0240  0.3027  0.8324
 SCF Error: norm([F,P])=      0.000020486137, max([F,P])=      0.000003462015
 ***** SPIN 1 *****
 orbitals (Q,E):
 ---------------
 A :93...103         ( 1.00    -0.3406)  ( 1.00    -0.3166)  ( 1.00    -0.3106)  ( 1.00    -0.2908)
                     ( 1.00    -0.2868)  ( 1.00    -0.2702)  ( 1.00    -0.2549)  ( 1.00    -0.2449)
                     ( 1.00    -0.2390)  ( 1.00    -0.2271)  ( 0.00    -0.0399)
 ***** SPIN 2 *****
 orbitals (Q,E):
 ---------------
 A :92...102         ( 1.00    -0.3407)  ( 1.00    -0.3374)  ( 1.00    -0.3112)  ( 1.00    -0.3091)
                     ( 1.00    -0.2906)  ( 1.00    -0.2640)  ( 1.00    -0.2566)  ( 1.00    -0.2519)
                     ( 1.00    -0.2282)  ( 1.00    -0.2158)  ( 0.00    -0.1037)
  
 Spin polar: 1 (Spin_A minus Spin_B electrons)

 CYCLE   19
  SDIIS (wt  1.000): -0.0067 -0.0050  0.0121  0.0221 -0.0132 -0.0604 -0.0582 -0.0106  0.3858  0.7340
  DIIS coefficients: -0.0067 -0.0050  0.0121  0.0221 -0.0132 -0.0604 -0.0582 -0.0106  0.3858  0.7340
 SCF Error: norm([F,P])=      0.000014608599, max([F,P])=      0.000003297038
 ***** SPIN 1 *****
 orbitals (Q,E):
 ---------------
 A :93...103         ( 1.00    -0.3406)  ( 1.00    -0.3166)  ( 1.00    -0.3106)  ( 1.00    -0.2908)
                     ( 1.00    -0.2868)  ( 1.00    -0.2702)  ( 1.00    -0.2549)  ( 1.00    -0.2449)
                     ( 1.00    -0.2390)  ( 1.00    -0.2271)  ( 0.00    -0.0399)
 ***** SPIN 2 *****
 orbitals (Q,E):
 ---------------
 A :92...102         ( 1.00    -0.3407)  ( 1.00    -0.3374)  ( 1.00    -0.3112)  ( 1.00    -0.3091)
                     ( 1.00    -0.2906)  ( 1.00    -0.2640)  ( 1.00    -0.2566)  ( 1.00    -0.2519)
                     ( 1.00    -0.2282)  ( 1.00    -0.2158)  ( 0.00    -0.1037)
  
 Spin polar: 1 (Spin_A minus Spin_B electrons)

 CYCLE   20
  SDIIS (wt  1.000): -0.0107  0.0027  0.0247  0.0013 -0.0363 -0.0658 -0.1237  0.0933  0.5707  0.5437
  DIIS coefficients: -0.0107  0.0027  0.0247  0.0013 -0.0363 -0.0658 -0.1237  0.0933  0.5707  0.5437
 SCF Error: norm([F,P])=      0.000014128709, max([F,P])=      0.000003198126
 ***** SPIN 1 *****
 orbitals (Q,E):
 ---------------
 A :93...103         ( 1.00    -0.3406)  ( 1.00    -0.3166)  ( 1.00    -0.3106)  ( 1.00    -0.2908)
                     ( 1.00    -0.2868)  ( 1.00    -0.2702)  ( 1.00    -0.2549)  ( 1.00    -0.2449)
                     ( 1.00    -0.2390)  ( 1.00    -0.2271)  ( 0.00    -0.0399)
 ***** SPIN 2 *****
 orbitals (Q,E):
 ---------------
 A :92...102         ( 1.00    -0.3407)  ( 1.00    -0.3374)  ( 1.00    -0.3112)  ( 1.00    -0.3091)
                     ( 1.00    -0.2906)  ( 1.00    -0.2640)  ( 1.00    -0.2566)  ( 1.00    -0.2519)
                     ( 1.00    -0.2282)  ( 1.00    -0.2158)  ( 0.00    -0.1037)
  
 Spin polar: 1 (Spin_A minus Spin_B electrons)

 CYCLE   21
  SDIIS (wt  1.000): -0.0023  0.0041  0.0037 -0.0012 -0.0226 -0.0569 -0.0748  0.0806  0.3051  0.7644
  DIIS coefficients: -0.0023  0.0041  0.0037 -0.0012 -0.0226 -0.0569 -0.0748  0.0806  0.3051  0.7644
 SCF Error: norm([F,P])=      0.000011098440, max([F,P])=      0.000003101321
 ***** SPIN 1 *****
 orbitals (Q,E):
 ---------------
 A :93...103         ( 1.00    -0.3406)  ( 1.00    -0.3166)  ( 1.00    -0.3106)  ( 1.00    -0.2908)
                     ( 1.00    -0.2868)  ( 1.00    -0.2702)  ( 1.00    -0.2549)  ( 1.00    -0.2449)
                     ( 1.00    -0.2390)  ( 1.00    -0.2271)  ( 0.00    -0.0399)
 ***** SPIN 2 *****
 orbitals (Q,E):
 ---------------
 A :92...102         ( 1.00    -0.3407)  ( 1.00    -0.3374)  ( 1.00    -0.3112)  ( 1.00    -0.3091)
                     ( 1.00    -0.2906)  ( 1.00    -0.2640)  ( 1.00    -0.2566)  ( 1.00    -0.2519)
                     ( 1.00    -0.2282)  ( 1.00    -0.2158)  ( 0.00    -0.1037)
  
 Spin polar: 1 (Spin_A minus Spin_B electrons)

 CYCLE   22
  SDIIS (wt  1.000): -0.0068  0.0015  0.0256  0.0271  0.0083 -0.1540 -0.2477 -0.0565  0.4761  0.9266
  DIIS coefficients: -0.0068  0.0015  0.0256  0.0271  0.0083 -0.1540 -0.2477 -0.0565  0.4761  0.9266
 SCF Error: norm([F,P])=      0.000010508338, max([F,P])=      0.000002993862
 ***** SPIN 1 *****
 orbitals (Q,E):
 ---------------
 A :93...103         ( 1.00    -0.3406)  ( 1.00    -0.3166)  ( 1.00    -0.3106)  ( 1.00    -0.2908)
                     ( 1.00    -0.2868)  ( 1.00    -0.2702)  ( 1.00    -0.2549)  ( 1.00    -0.2449)
                     ( 1.00    -0.2390)  ( 1.00    -0.2271)  ( 0.00    -0.0399)
 ***** SPIN 2 *****
 orbitals (Q,E):
 ---------------
 A :92...102         ( 1.00    -0.3407)  ( 1.00    -0.3374)  ( 1.00    -0.3112)  ( 1.00    -0.3091)
                     ( 1.00    -0.2906)  ( 1.00    -0.2640)  ( 1.00    -0.2566)  ( 1.00    -0.2519)
                     ( 1.00    -0.2282)  ( 1.00    -0.2158)  ( 0.00    -0.1037)
  
 Spin polar: 1 (Spin_A minus Spin_B electrons)

 CYCLE   23
  SDIIS (wt  1.000): -0.0041  0.0030  0.0291  0.0589  0.0101 -0.2774 -0.3175 -0.3649  0.5046  1.3582
  DIIS coefficients: -0.0041  0.0030  0.0291  0.0589  0.0101 -0.2774 -0.3175 -0.3649  0.5046  1.3582
 SCF Error: norm([F,P])=      0.000009843190, max([F,P])=      0.000002848546
 ***** SPIN 1 *****
 orbitals (Q,E):
 ---------------
 A :93...103         ( 1.00    -0.3406)  ( 1.00    -0.3166)  ( 1.00    -0.3106)  ( 1.00    -0.2908)
                     ( 1.00    -0.2868)  ( 1.00    -0.2702)  ( 1.00    -0.2549)  ( 1.00    -0.2449)
                     ( 1.00    -0.2390)  ( 1.00    -0.2271)  ( 0.00    -0.0399)
 ***** SPIN 2 *****
 orbitals (Q,E):
 ---------------
 A :92...102         ( 1.00    -0.3407)  ( 1.00    -0.3374)  ( 1.00    -0.3112)  ( 1.00    -0.3091)
                     ( 1.00    -0.2906)  ( 1.00    -0.2640)  ( 1.00    -0.2566)  ( 1.00    -0.2519)
                     ( 1.00    -0.2282)  ( 1.00    -0.2158)  ( 0.00    -0.1037)
  
 Spin polar: 1 (Spin_A minus Spin_B electrons)

 CYCLE   24
  SDIIS (wt  1.000): -0.0170  0.0113  0.1050  0.2257 -0.1704 -0.5325 -1.2245 -0.5060  1.7908  1.3177
  DIIS coefficients: -0.0170  0.0113  0.1050  0.2257 -0.1704 -0.5325 -1.2245 -0.5060  1.7908  1.3177
 SCF Error: norm([F,P])=      0.000009519719, max([F,P])=      0.000002576186
 ***** SPIN 1 *****
 orbitals (Q,E):
 ---------------
 A :93...103         ( 1.00    -0.3406)  ( 1.00    -0.3166)  ( 1.00    -0.3106)  ( 1.00    -0.2908)
                     ( 1.00    -0.2868)  ( 1.00    -0.2702)  ( 1.00    -0.2549)  ( 1.00    -0.2449)
                     ( 1.00    -0.2390)  ( 1.00    -0.2271)  ( 0.00    -0.0399)
 ***** SPIN 2 *****
 orbitals (Q,E):
 ---------------
 A :92...102         ( 1.00    -0.3407)  ( 1.00    -0.3374)  ( 1.00    -0.3112)  ( 1.00    -0.3091)
                     ( 1.00    -0.2906)  ( 1.00    -0.2640)  ( 1.00    -0.2566)  ( 1.00    -0.2519)
                     ( 1.00    -0.2282)  ( 1.00    -0.2158)  ( 0.00    -0.1037)
  
 Spin polar: 1 (Spin_A minus Spin_B electrons)

 CYCLE   25
  SDIIS (wt  1.000): -0.0039  0.0469  0.1432  0.0788 -0.2866 -0.8987 -0.7779  0.5351  1.2110  0.9520
  DIIS coefficients: -0.0039  0.0469  0.1432  0.0788 -0.2866 -0.8987 -0.7779  0.5351  1.2110  0.9520
 SCF Error: norm([F,P])=      0.000008188471, max([F,P])=      0.000001962826
 ***** SPIN 1 *****
 orbitals (Q,E):
 ---------------
 A :93...103         ( 1.00    -0.3406)  ( 1.00    -0.3166)  ( 1.00    -0.3106)  ( 1.00    -0.2908)
                     ( 1.00    -0.2868)  ( 1.00    -0.2702)  ( 1.00    -0.2549)  ( 1.00    -0.2449)
                     ( 1.00    -0.2390)  ( 1.00    -0.2271)  ( 0.00    -0.0399)
 ***** SPIN 2 *****
 orbitals (Q,E):
 ---------------
 A :92...102         ( 1.00    -0.3407)  ( 1.00    -0.3374)  ( 1.00    -0.3112)  ( 1.00    -0.3091)
                     ( 1.00    -0.2906)  ( 1.00    -0.2640)  ( 1.00    -0.2566)  ( 1.00    -0.2519)
                     ( 1.00    -0.2282)  ( 1.00    -0.2158)  ( 0.00    -0.1037)
  
 Spin polar: 1 (Spin_A minus Spin_B electrons)

 CYCLE   26
  SDIIS (wt  1.000): -0.0174  0.0601  0.2816  0.0367 -0.4344 -0.8047 -0.3229  0.5281  0.9015  0.7714
  DIIS coefficients: -0.0174  0.0601  0.2816  0.0367 -0.4344 -0.8047 -0.3229  0.5281  0.9015  0.7714
 SCF Error: norm([F,P])=      0.000007108906, max([F,P])=      0.000001325911
 ***** SPIN 1 *****
 orbitals (Q,E):
 ---------------
 A :93...103         ( 1.00    -0.3406)  ( 1.00    -0.3166)  ( 1.00    -0.3106)  ( 1.00    -0.2908)
                     ( 1.00    -0.2868)  ( 1.00    -0.2702)  ( 1.00    -0.2549)  ( 1.00    -0.2449)
                     ( 1.00    -0.2390)  ( 1.00    -0.2271)  ( 0.00    -0.0399)
 ***** SPIN 2 *****
 orbitals (Q,E):
 ---------------
 A :92...102         ( 1.00    -0.3407)  ( 1.00    -0.3374)  ( 1.00    -0.3112)  ( 1.00    -0.3091)
                     ( 1.00    -0.2906)  ( 1.00    -0.2640)  ( 1.00    -0.2566)  ( 1.00    -0.2519)
                     ( 1.00    -0.2282)  ( 1.00    -0.2158)  ( 0.00    -0.1037)
  
 Spin polar: 1 (Spin_A minus Spin_B electrons)

 CYCLE   27
  SDIIS (wt  1.000): -0.0096  0.1001  0.1020  0.1236 -0.3042 -0.5587  0.0273  0.3728  0.4754  0.6712
  DIIS coefficients: -0.0096  0.1001  0.1020  0.1236 -0.3042 -0.5587  0.0273  0.3728  0.4754  0.6712
 SCF Error: norm([F,P])=      0.000004436861, max([F,P])=      0.000000626256
 ***** SPIN 1 *****
 orbitals (Q,E):
 ---------------
 A :93...103         ( 1.00    -0.3406)  ( 1.00    -0.3166)  ( 1.00    -0.3106)  ( 1.00    -0.2908)
                     ( 1.00    -0.2868)  ( 1.00    -0.2702)  ( 1.00    -0.2549)  ( 1.00    -0.2449)
                     ( 1.00    -0.2390)  ( 1.00    -0.2271)  ( 0.00    -0.0399)
 ***** SPIN 2 *****
 orbitals (Q,E):
 ---------------
 A :92...102         ( 1.00    -0.3407)  ( 1.00    -0.3374)  ( 1.00    -0.3112)  ( 1.00    -0.3091)
                     ( 1.00    -0.2906)  ( 1.00    -0.2640)  ( 1.00    -0.2566)  ( 1.00    -0.2519)
                     ( 1.00    -0.2282)  ( 1.00    -0.2158)  ( 0.00    -0.1037)
  
 Spin polar: 1 (Spin_A minus Spin_B electrons)

 SCF CONVERGED
 cosmo_calcen: 0.5 (esolb+esolc) (Hartrees) =   -0.022577

 Solvation energy (screening term,uncorrected) =    -14.167056 kcal/mol

 Solvation energy (dispersion and cavitation terms) =      2.304781 kcal/mol
 Solvation Energy Contributions (Hartrees)
          esola   esolb+esolc
     0.02257664   -0.04515328
 esol last cycle   -0.02257664

 CYCLE   28
  
 Hartree-Fock exchange energy:   -267.323707329080     
 *** Setting up for NEW gradients in Focky
 *** Using FIT density in Focky
 ***** SPIN 1 *****
 orbitals (Q,E):
 ---------------
 A :93...112         ( 1.00    -0.3406)  ( 1.00    -0.3166)  ( 1.00    -0.3106)  ( 1.00    -0.2908)
                     ( 1.00    -0.2868)  ( 1.00    -0.2702)  ( 1.00    -0.2549)  ( 1.00    -0.2449)
                     ( 1.00    -0.2390)  ( 1.00    -0.2271)  ( 0.00    -0.0399)  ( 0.00    -0.0392)
                     ( 0.00    -0.0378)  ( 0.00    -0.0048)  ( 0.00     0.0000)  ( 0.00     0.0129)
                     ( 0.00     0.0291)  ( 0.00     0.0309)  ( 0.00     0.0385)  ( 0.00     0.0520)
 ***** SPIN 2 *****
 orbitals (Q,E):
 ---------------
 A :92...111         ( 1.00    -0.3407)  ( 1.00    -0.3374)  ( 1.00    -0.3112)  ( 1.00    -0.3091)
                     ( 1.00    -0.2906)  ( 1.00    -0.2640)  ( 1.00    -0.2566)  ( 1.00    -0.2519)
                     ( 1.00    -0.2282)  ( 1.00    -0.2158)  ( 0.00    -0.1037)  ( 0.00    -0.0398)
                     ( 0.00    -0.0363)  ( 0.00    -0.0345)  ( 0.00     0.0094)  ( 0.00     0.0130)
                     ( 0.00     0.0164)  ( 0.00     0.0292)  ( 0.00     0.0310)  ( 0.00     0.0385)
  
 Spin polar: 1 (Spin_A minus Spin_B electrons)
 cosmo_calcen: 0.5 (esolb+esolc) (Hartrees) =   -0.022577

 Solvation energy (screening term,uncorrected) =    -14.167016 kcal/mol

 Solvation energy (dispersion and cavitation terms) =      2.304781 kcal/mol
 Solvation Energy Contributions (Hartrees)
          esola   esolb+esolc
     0.02257657   -0.04515315
 esol last cycle   -0.02257657


 Fit test: (difference of exact and fit density, squared integrated, result summed over spins)
         SCF:                                          0.00051070476595

 Gross Charges per Atom (Z minus electrons)
 ==========================================
             1.7335   -0.6743   -0.6789   -0.6778   -0.6609   -0.6674   -0.6599    0.5710    0.5662    0.5575
             0.5601    0.5585    0.5693    0.3736   -0.0358    0.3749    0.3775   -0.0219    0.3775   -0.0193
             0.3755    0.3721   -0.1851   -0.1465   -0.1449   -0.1354   -0.1841   -0.1481   -0.1443   -0.1856
            -0.1463   -0.1483   -0.1358   -0.1858   -0.1491   -0.1419   -0.1864   -0.1491   -0.1422   -0.1346
            -0.1857   -0.1460   -0.1458
 Net Total: -0.00000000


 =================================================================
 M U L T I P O L E   D E R I V E D   C H A R G E   A N A L Y S I S
 =================================================================

 See: M. Swart, P.Th. van Duijnen, J.G. Snijders, J.Comput.Chem., (2001), p. 79-88.

 ----------------------------------------------------- 
 MDC atomic charges (includes spinA + spinB electrons)
 ----------------------------------------------------- 

        Atom    Level:     MDC-m        MDC-d        MDC-q
 ---------------------------------------------------------
     1     Ru           2.412391     1.507945     1.614069
     2     O           -0.634245    -0.612712    -0.577590
     3     O           -0.640113    -0.615930    -0.601050
     4     O           -0.647713    -0.620060    -0.613865
     5     O           -0.636767    -0.613691    -0.596874
     6     O           -0.641654    -0.614831    -0.599802
     7     O           -0.630612    -0.609938    -0.576456
     8     C            0.218283     0.274020     0.294716
     9     C            0.216736     0.271583     0.297940
    10     C            0.212172     0.264524     0.296708
    11     C            0.212136     0.268745     0.288012
    12     C            0.211361     0.265328     0.278759
    13     C            0.215432     0.271774     0.293295
    14     C            0.214109     0.175137     0.127725
    15     C           -0.054270    -0.059207    -0.240559
    16     C            0.214141     0.175376     0.144812
    17     C            0.214120     0.175487     0.136919
    18     C           -0.048058    -0.055010    -0.237954
    19     C            0.213679     0.175072     0.108573
    20     C           -0.047614    -0.062145    -0.281812
    21     C            0.213821     0.176127     0.119749
    22     C            0.213524     0.175089     0.113332
    23     H           -0.046985    -0.010032     0.004428
    24     H           -0.044058    -0.014321    -0.008546
    25     H           -0.043561    -0.013593     0.006535
    26     H           -0.063160    -0.030033     0.037761
    27     H           -0.046874    -0.009994    -0.001891
    28     H           -0.043796    -0.014446     0.001691
    29     H           -0.044072    -0.013819    -0.006422
    30     H           -0.047508    -0.010554     0.005654
    31     H           -0.046110    -0.016733     0.000491
    32     H           -0.043535    -0.013792     0.011402
    33     H           -0.061734    -0.022772     0.089697
    34     H           -0.047438    -0.009930     0.005431
    35     H           -0.043486    -0.013165    -0.003392
    36     H           -0.045402    -0.015461     0.009115
    37     H           -0.048341    -0.012535    -0.001082
    38     H           -0.042477    -0.010343     0.005527
    39     H           -0.044794    -0.015951    -0.005819
    40     H           -0.062060    -0.026923     0.049642
    41     H           -0.047228    -0.010050     0.007360
    42     H           -0.044456    -0.014804    -0.006394
    43     H           -0.043785    -0.013432     0.010165

 -------------------------------- 
 MDC spin density (spinA - spinB)
 -------------------------------- 

        Atom    Level:     MDC-m        MDC-d        MDC-q
 ---------------------------------------------------------
     1     Ru           0.811521     0.582612     0.606967
     2     O            0.024295     0.056354     0.061181
     3     O            0.027004     0.058296     0.062264
     4     O            0.035333     0.061613     0.060869
     5     O            0.025121     0.051726     0.049823
     6     O            0.031947     0.057253     0.054600
     7     O            0.024952     0.053141     0.054611
     8     C            0.006485     0.010470     0.008030
     9     C            0.005587     0.009964     0.007384
    10     C           -0.005702     0.003376     0.000027
    11     C           -0.007623     0.002277    -0.002152
    12     C           -0.008511     0.001775    -0.002191
    13     C           -0.004277     0.004182     0.000170
    14     C           -0.000918    -0.001046    -0.000565
    15     C            0.000267     0.005048    -0.000528
    16     C           -0.001041    -0.001265    -0.000425
    17     C           -0.000983    -0.001252    -0.000199
    18     C            0.018329     0.021519     0.022376
    19     C           -0.000713    -0.000591     0.000231
    20     C            0.021434     0.024529     0.028334
    21     C           -0.000908    -0.001042     0.000167
    22     C           -0.000727    -0.000557     0.000517
    23     H            0.000087     0.000064     0.000583
    24     H            0.000025    -0.000258    -0.000236
    25     H            0.000253     0.000603    -0.000514
    26     H            0.000323     0.000559    -0.001217
    27     H            0.000097     0.000082     0.000749
    28     H           -0.000005    -0.000676    -0.000077
    29     H            0.000221     0.000770    -0.000951
    30     H           -0.000015    -0.000130    -0.000780
    31     H           -0.000615    -0.000641    -0.001308
    32     H           -0.000491    -0.000298    -0.000268
    33     H            0.001015     0.002710     0.000010
    34     H           -0.000002    -0.000275    -0.000453
    35     H           -0.000584    -0.000670    -0.001102
    36     H           -0.000522    -0.000603    -0.001075
    37     H            0.000034    -0.000196     0.000008
    38     H           -0.000479    -0.001071    -0.001175
    39     H           -0.000392    -0.000128    -0.001030
    40     H            0.000979     0.002331    -0.000224
    41     H            0.000003    -0.000045    -0.000859
    42     H           -0.000481     0.000006    -0.000788
    43     H           -0.000321    -0.000518    -0.000782


 ==========
 S**2 value  ***  see also R. Bulo et al., J.Am.Chem.Soc., 124 (2002) 13903-13910, note (29)  ***
 ==========
  
                                       exact      expectation value

 Total S2 (S squared)                  0.75000             0.75616
  pauli hf:                             -6.909079705700478       -188.0056         -4335.51        -18139.79
  elstat hf:                            -4.702093923784247       -127.9505         -2950.61        -12345.35
 *** Using NEW gradient routines ***


 Geometry CYCLE 3
 ==============

 Energy gradients wrt nuclear displacements
 ==========================================

     Atom      Cartesian (a.u./angstrom)
                 X         Y         Z
 ----------------------------------------
     1 Ru   -0.002278 -0.000035  0.001075
     2 O    -0.005781 -0.010439  0.000994
     3 O    -0.003264 -0.013373  0.000283
     4 O     0.000707  0.011516 -0.005439
     5 O     0.012743  0.005554  0.003660
     6 O     0.012534  0.008334 -0.002297
     7 O    -0.005330  0.013115 -0.001782
     8 C     0.002891  0.007114 -0.002146
     9 C    -0.001386  0.008812 -0.001488
    10 C    -0.015746 -0.015597  0.018153
    11 C    -0.005152 -0.018489 -0.019928
    12 C    -0.010336 -0.015142 -0.015998
    13 C     0.005764 -0.010359  0.000278
    14 C     0.000235 -0.000623  0.000446
    15 C     0.002081  0.001479  0.000353
    16 C     0.001105 -0.000882  0.000806
    17 C     0.002847  0.006372 -0.007403
    18 C     0.007956  0.001333  0.003169
    19 C    -0.000212  0.007568  0.005035
    20 C     0.001028  0.002043  0.024372
    21 C     0.000166  0.005516  0.004545
    22 C    -0.000437  0.000863 -0.000151
    23 H     0.000587 -0.000705 -0.001294
    24 H     0.001206  0.000409  0.000350
    25 H    -0.000348  0.001150 -0.000694
    26 H     0.001341  0.001340  0.000228
    27 H    -0.000818  0.000035  0.001257
    28 H    -0.000260  0.001170 -0.000530
    29 H     0.001062  0.000653  0.001028
    30 H     0.000392  0.001431 -0.000906
    31 H    -0.002241  0.001953 -0.000721
    32 H     0.000636 -0.001192  0.000707
    33 H    -0.001517  0.001116 -0.004977
    34 H     0.000498 -0.000882  0.001755
    35 H     0.000261  0.000160 -0.001402
    36 H    -0.001910  0.000104  0.001804
    37 H    -0.001975 -0.001812 -0.004024
    38 H    -0.000651  0.001914  0.001537
    39 H     0.000362 -0.000251 -0.001897
    40 H     0.002099 -0.000406 -0.000723
    41 H     0.000715  0.000673  0.001589
    42 H     0.000835 -0.000314 -0.000486
    43 H    -0.000411 -0.001230  0.000866
 ----------------------------------------

 dE(predicted):    -0.45611E-02, dE(actual):    -0.19250E-02, Trust radius:    1.311488, all in a.u.
 
----------------------------------------------------------------------
Geometry Convergence after Step   3       (Hartree/Angstrom,Angstrom)
----------------------------------------------------------------------
current energy                              -11.86910227 Hartree
energy change                      -0.00192500     0.00100000    F
constrained gradient max            0.02437196     0.00100000    F
constrained gradient rms            0.00600323     0.00066667    F
gradient max                        0.02437196
gradient rms                        0.00600323
cart. step max                      0.09321759     0.01000000    F
cart. step rms                      0.02667522     0.00666667    F
 


 Coordinates (Cartesian)
 =======================

     Atom                    bohr                                 angstrom                 Geometric Variables
                   X           Y           Z              X           Y           Z       (0:frozen, *:LT par.)
 --------------------------------------------------------------------------------------------------------------
     1 Ru     -0.047440   -0.059275    0.003385      -0.025104   -0.031367    0.001791      1       2       3
     2 O      -2.684455   -1.549521    2.288424      -1.420553   -0.819971    1.210982      4       5       6
     3 O      -0.019778   -3.045698   -2.318908      -0.010466   -1.611714   -1.227113      7       8       9
     4 O       0.103931    2.882406    2.335299       0.054998    1.525304    1.235787     10      11      12
     5 O       2.535712   -1.723444    2.213514       1.341841   -0.912007    1.171341     13      14      15
     6 O       2.462858    1.556218   -2.292049       1.303288    0.823515   -1.212900     16      17      18
     7 O      -2.766691    1.417512   -2.188613      -1.464070    0.750115   -1.158164     19      20      21
     8 C      -3.602837   -3.733521    1.985750      -1.906539   -1.975694    1.050814     22      23      24
     9 C      -1.324408   -5.019125   -1.943390      -0.700846   -2.656006   -1.028398     25      26      27
    10 C      -1.098566    4.915866    1.917643      -0.581336    2.601364    1.014773     28      29      30
    11 C       4.882223   -1.365053    1.938937       2.583561   -0.722355    1.026041     31      32      33
    12 C       4.826582    1.412417   -1.890707       2.554117    0.747419   -1.000519     34      35      36
    13 C      -3.544889    3.655884   -1.928267      -1.875874    1.934610   -1.020395     37      38      39
    14 C      -5.516894   -4.542161    3.906272      -2.919415   -2.403608    2.067110     40      41      42
    15 C      -3.004008   -5.415882    0.042628      -1.589653   -2.865961    0.022558     43      44      45
    16 C      -1.010594   -7.070829   -3.864145      -0.534783   -3.741722   -2.044818     46      47      48
    17 C      -0.683037    7.001923    3.778760      -0.361448    3.705258    1.999634     49      50      51
    18 C      -2.776267    5.356715   -0.050097      -1.469137    2.834652   -0.026510     52      53      54
    19 C       6.566543   -2.691285    3.787183       3.474865   -1.424167    2.004091     55      56      57
    20 C       6.010683    0.103194    0.063062       3.180716    0.054608    0.033371     58      59      60
    21 C       6.466540    2.777839   -3.751599       3.421945    1.469969   -1.985261     61      62      63
    22 C      -5.487377    4.529362   -3.793011      -2.903795    2.396835   -2.007175     64      65      66
    23 H      -5.815438   -3.054205    5.282973      -3.077397   -1.616216    2.795629     67      68      69
    24 H      -7.299011   -4.992036    2.984295      -3.862470   -2.641672    1.579221     70      71      72
    25 H      -4.877129   -6.244055    4.867463      -2.580866   -3.304212    2.575751     73      74      75
    26 H      -3.969871   -7.210212    0.068208      -2.100766   -3.815480    0.036094     76      77      78
    27 H       0.359904   -6.513680   -5.282138       0.190453   -3.446891   -2.795187     79      80      81
    28 H      -0.385815   -8.803728   -2.950324      -0.204164   -4.658732   -1.561244     82      83      84
    29 H      -2.810575   -7.471841   -4.774200      -1.487292   -3.953928   -2.526398     85      86      87
    30 H       5.447381   -3.772360    5.120229       2.882630   -1.996247    2.709509     88      89      90
    31 H       7.856648   -3.950655    2.797645       4.157559   -2.090597    1.480450     91      92      93
    32 H       7.711515   -1.321711    4.807873       4.080758   -0.699419    2.544217     94      95      96
    33 H       8.047719    0.161645    0.072395       4.258670    0.085539    0.038310     97      98      99
    34 H       5.312104    3.724129   -5.154790       2.811044    1.970724   -2.727798    100     101     102
    35 H       7.636429    4.164483   -2.784139       4.041024    2.203750   -1.473303    103     104     105
    36 H       7.732047    1.455656   -4.690122       4.091623    0.770300   -2.481905    106     107     108
    37 H       0.674914    6.416186    5.197804       0.357149    3.395299    2.750560    109     110     111
    38 H       0.009468    8.682416    2.817551       0.005010    4.594537    1.490984    112     113     114
    39 H      -2.454992    7.506003    4.691846      -1.299126    3.972006    2.482818    115     116     117
    40 H      -3.650484    7.198078   -0.095161      -1.931753    3.809059   -0.050357    118     119     120
    41 H      -5.925414    3.029033   -5.117896      -3.135594    1.602895   -2.708274    121     122     123
    42 H      -7.203288    5.104966   -2.816813      -3.811816    2.701432   -1.490593    124     125     126
    43 H      -4.789895    6.167903   -4.822312      -2.534704    3.263914   -2.551858    127     128     129
 --------------------------------------------------------------------------------------------------------------

 Number of elements of the density matrix on this node (used, total):     10693    465130


 ===========================================
 Numerical Integration : Fuzzy Cells (Becke)
 ===========================================
  
 Becke grid quality: NORMAL         
  
 Lebedev angular grid order:             min:  11 max:  23
 Nr. of radial points:                   min:  46 max: 107

 Total nr. of points:     281580
 Nr. of blocks:             2200
 Block length:               128
 Nr. of dummy points:         20


 Test of Precision of the Numerical Integration Grid
 ===================================================

 Integral of the Total Core Density:                   0.00000000000000


 -------------------------------------------
  COSMO surface
  Area             =         1256.326
  Volume           =         2545.378
  Number of Points =         3022
 -------------------------------------------


 ========================
 Density Fitting (zlmFit)
 ========================
  
 ZlmFit Fit Quality: NORMAL         
  
 Max L-expansion:                        min:   6 max:   7
 Nr. of radial interpolation points:     min:  39 max: 108


 ======================
 RI Hartree-Fock Scheme
 ======================
  
 Fit Set Quality     : NORMAL
 Integration Quality : NORMAL
 Threshold Quality   : NORMAL
 Response Quality    : DEFAULT
 Is Range Separated  :  F
 
 RIHartreeFock Dependency: number of modified vectors:          39


 =====
 S C F  ***  ScaSCF  ***
 =====
  
 Initial density matrix is taken from previous geometry

 CYCLE    1
 SCF Error: norm([F,P])=      0.260230500208, max([F,P])=      0.019038038026
 ***** SPIN 1 *****
 orbitals (Q,E):
 ---------------
 A :93...112         ( 1.00    -0.3196)  ( 1.00    -0.2955)  ( 1.00    -0.2894)  ( 1.00    -0.2702)
                     ( 1.00    -0.2659)  ( 1.00    -0.2496)  ( 1.00    -0.2384)  ( 1.00    -0.2165)
                     ( 1.00    -0.2135)  ( 1.00    -0.1998)  ( 0.00    -0.0264)  ( 0.00    -0.0241)
                     ( 0.00    -0.0211)  ( 0.00     0.0123)  ( 0.00     0.0225)  ( 0.00     0.0236)
                     ( 0.00     0.0245)  ( 0.00     0.0261)  ( 0.00     0.0356)  ( 0.00     0.0464)
 ***** SPIN 2 *****
 orbitals (Q,E):
 ---------------
 A :92...111         ( 1.00    -0.3200)  ( 1.00    -0.3164)  ( 1.00    -0.2909)  ( 1.00    -0.2878)
                     ( 1.00    -0.2700)  ( 1.00    -0.2445)  ( 1.00    -0.2421)  ( 1.00    -0.2355)
                     ( 1.00    -0.1973)  ( 1.00    -0.1871)  ( 0.00    -0.0745)  ( 0.00    -0.0260)
                     ( 0.00    -0.0202)  ( 0.00    -0.0165)  ( 0.00     0.0124)  ( 0.00     0.0234)
                     ( 0.00     0.0240)  ( 0.00     0.0331)  ( 0.00     0.0349)  ( 0.00     0.0358)
  
 Spin polar: 1 (Spin_A minus Spin_B electrons)

 CYCLE    2
  SDIIS (wt  0.000):  0.3813  0.6187
 A-DIIS (wt  1.000):  0.0000  1.0000
  DIIS coefficients:  0.0000  1.0000
 SCF Error: norm([F,P])=      0.191163059678, max([F,P])=      0.007479823438
 ***** SPIN 1 *****
 orbitals (Q,E):
 ---------------
 A :93...103         ( 1.00    -0.3611)  ( 1.00    -0.3392)  ( 1.00    -0.3324)  ( 1.00    -0.3189)
                     ( 1.00    -0.3104)  ( 1.00    -0.2995)  ( 1.00    -0.2905)  ( 1.00    -0.2639)
                     ( 1.00    -0.2541)  ( 1.00    -0.2531)  ( 0.00    -0.0538)
 ***** SPIN 2 *****
 orbitals (Q,E):
 ---------------
 A :92...102         ( 1.00    -0.3611)  ( 1.00    -0.3582)  ( 1.00    -0.3305)  ( 1.00    -0.3302)
                     ( 1.00    -0.3104)  ( 1.00    -0.2877)  ( 1.00    -0.2738)  ( 1.00    -0.2663)
                     ( 1.00    -0.2613)  ( 1.00    -0.2483)  ( 0.00    -0.1482)
  
 Spin polar: 1 (Spin_A minus Spin_B electrons)

 CYCLE    3
  SDIIS (wt  0.000):  0.1362  0.6186  0.2452
 A-DIIS (wt  1.000):  0.0000  0.7164  0.2836
  DIIS coefficients:  0.0000  0.7164  0.2836
 SCF Error: norm([F,P])=      0.420941240691, max([F,P])=      0.034493779994
 ***** SPIN 1 *****
 orbitals (Q,E):
 ---------------
 A :93...103         ( 1.00    -0.3465)  ( 1.00    -0.3216)  ( 1.00    -0.3169)  ( 1.00    -0.2972)
                     ( 1.00    -0.2916)  ( 1.00    -0.2733)  ( 1.00    -0.2594)  ( 1.00    -0.2487)
                     ( 1.00    -0.2424)  ( 1.00    -0.2314)  ( 0.00    -0.0447)
 ***** SPIN 2 *****
 orbitals (Q,E):
 ---------------
 A :92...102         ( 1.00    -0.3466)  ( 1.00    -0.3437)  ( 1.00    -0.3175)  ( 1.00    -0.3154)
                     ( 1.00    -0.2972)  ( 1.00    -0.2674)  ( 1.00    -0.2607)  ( 1.00    -0.2561)
                     ( 1.00    -0.2317)  ( 1.00    -0.2198)  ( 0.00    -0.1074)
  
 Spin polar: 1 (Spin_A minus Spin_B electrons)

 CYCLE    4
  SDIIS (wt  0.960):  0.3530  0.1311  0.5159
 A-DIIS (wt  0.040):  0.0000  0.0000  1.0000
  DIIS coefficients:  0.3388  0.1258  0.5354
 SCF Error: norm([F,P])=      0.075462040300, max([F,P])=      0.004992383400
 ***** SPIN 1 *****
 orbitals (Q,E):
 ---------------
 A :93...103         ( 1.00    -0.3409)  ( 1.00    -0.3167)  ( 1.00    -0.3112)  ( 1.00    -0.2912)
                     ( 1.00    -0.2893)  ( 1.00    -0.2709)  ( 1.00    -0.2555)  ( 1.00    -0.2471)
                     ( 1.00    -0.2389)  ( 1.00    -0.2287)  ( 0.00    -0.0406)
 ***** SPIN 2 *****
 orbitals (Q,E):
 ---------------
 A :92...102         ( 1.00    -0.3416)  ( 1.00    -0.3380)  ( 1.00    -0.3117)  ( 1.00    -0.3096)
                     ( 1.00    -0.2911)  ( 1.00    -0.2646)  ( 1.00    -0.2575)  ( 1.00    -0.2523)
                     ( 1.00    -0.2303)  ( 1.00    -0.2177)  ( 0.00    -0.1058)
  
 Spin polar: 1 (Spin_A minus Spin_B electrons)

 CYCLE    5
  SDIIS (wt  0.974):  0.0965  0.0166  0.3536  0.5333
 A-DIIS (wt  0.026):  0.0000  0.0000  0.2186  0.7814
  DIIS coefficients:  0.0939  0.0162  0.3500  0.5398
 SCF Error: norm([F,P])=      0.044562073648, max([F,P])=      0.003619489673
 ***** SPIN 1 *****
 orbitals (Q,E):
 ---------------
 A :93...103         ( 1.00    -0.3406)  ( 1.00    -0.3159)  ( 1.00    -0.3107)  ( 1.00    -0.2910)
                     ( 1.00    -0.2870)  ( 1.00    -0.2688)  ( 1.00    -0.2549)  ( 1.00    -0.2434)
                     ( 1.00    -0.2375)  ( 1.00    -0.2263)  ( 0.00    -0.0400)
 ***** SPIN 2 *****
 orbitals (Q,E):
 ---------------
 A :92...102         ( 1.00    -0.3409)  ( 1.00    -0.3377)  ( 1.00    -0.3114)  ( 1.00    -0.3092)
                     ( 1.00    -0.2909)  ( 1.00    -0.2629)  ( 1.00    -0.2566)  ( 1.00    -0.2517)
                     ( 1.00    -0.2266)  ( 1.00    -0.2148)  ( 0.00    -0.1022)
  
 Spin polar: 1 (Spin_A minus Spin_B electrons)

 CYCLE    6
  SDIIS (wt  1.000):  0.0008 -0.0028  0.0441  0.2280  0.7299
  DIIS coefficients:  0.0008 -0.0028  0.0441  0.2280  0.7299
 SCF Error: norm([F,P])=      0.011162698167, max([F,P])=      0.000972103507
 ***** SPIN 1 *****
 orbitals (Q,E):
 ---------------
 A :93...103         ( 1.00    -0.3408)  ( 1.00    -0.3163)  ( 1.00    -0.3110)  ( 1.00    -0.2912)
                     ( 1.00    -0.2878)  ( 1.00    -0.2696)  ( 1.00    -0.2554)  ( 1.00    -0.2443)
                     ( 1.00    -0.2381)  ( 1.00    -0.2271)  ( 0.00    -0.0404)
 ***** SPIN 2 *****
 orbitals (Q,E):
 ---------------
 A :92...102         ( 1.00    -0.3412)  ( 1.00    -0.3379)  ( 1.00    -0.3117)  ( 1.00    -0.3094)
                     ( 1.00    -0.2911)  ( 1.00    -0.2636)  ( 1.00    -0.2571)  ( 1.00    -0.2521)
                     ( 1.00    -0.2276)  ( 1.00    -0.2157)  ( 0.00    -0.1031)
  
 Spin polar: 1 (Spin_A minus Spin_B electrons)

 CYCLE    7
  SDIIS (wt  1.000): -0.0070 -0.0016 -0.0072  0.0304  0.2734  0.7121
  DIIS coefficients: -0.0070 -0.0016 -0.0072  0.0304  0.2734  0.7121
 SCF Error: norm([F,P])=      0.002879238912, max([F,P])=      0.000123955801
 ***** SPIN 1 *****
 orbitals (Q,E):
 ---------------
 A :93...103         ( 1.00    -0.3407)  ( 1.00    -0.3161)  ( 1.00    -0.3109)  ( 1.00    -0.2911)
                     ( 1.00    -0.2876)  ( 1.00    -0.2694)  ( 1.00    -0.2552)  ( 1.00    -0.2442)
                     ( 1.00    -0.2380)  ( 1.00    -0.2269)  ( 0.00    -0.0402)
 ***** SPIN 2 *****
 orbitals (Q,E):
 ---------------
 A :92...102         ( 1.00    -0.3411)  ( 1.00    -0.3378)  ( 1.00    -0.3116)  ( 1.00    -0.3094)
                     ( 1.00    -0.2910)  ( 1.00    -0.2634)  ( 1.00    -0.2569)  ( 1.00    -0.2520)
                     ( 1.00    -0.2274)  ( 1.00    -0.2155)  ( 0.00    -0.1029)
  
 Spin polar: 1 (Spin_A minus Spin_B electrons)

 CYCLE    8
  SDIIS (wt  1.000): -0.0032 -0.0009 -0.0035 -0.0015  0.0814  0.3313  0.5965
  DIIS coefficients: -0.0032 -0.0009 -0.0035 -0.0015  0.0814  0.3313  0.5965
 SCF Error: norm([F,P])=      0.001168096458, max([F,P])=      0.000112539653
 ***** SPIN 1 *****
 orbitals (Q,E):
 ---------------
 A :93...103         ( 1.00    -0.3407)  ( 1.00    -0.3161)  ( 1.00    -0.3109)  ( 1.00    -0.2911)
                     ( 1.00    -0.2876)  ( 1.00    -0.2694)  ( 1.00    -0.2552)  ( 1.00    -0.2442)
                     ( 1.00    -0.2380)  ( 1.00    -0.2269)  ( 0.00    -0.0402)
 ***** SPIN 2 *****
 orbitals (Q,E):
 ---------------
 A :92...102         ( 1.00    -0.3411)  ( 1.00    -0.3378)  ( 1.00    -0.3116)  ( 1.00    -0.3093)
                     ( 1.00    -0.2910)  ( 1.00    -0.2634)  ( 1.00    -0.2569)  ( 1.00    -0.2520)
                     ( 1.00    -0.2274)  ( 1.00    -0.2155)  ( 0.00    -0.1028)
  
 Spin polar: 1 (Spin_A minus Spin_B electrons)

 CYCLE    9
  SDIIS (wt  1.000): -0.0009 -0.0004 -0.0006 -0.0042  0.0098  0.0951  0.3547  0.5463
  DIIS coefficients: -0.0009 -0.0004 -0.0006 -0.0042  0.0098  0.0951  0.3547  0.5463
 SCF Error: norm([F,P])=      0.000644232632, max([F,P])=      0.000105527607
 ***** SPIN 1 *****
 orbitals (Q,E):
 ---------------
 A :93...103         ( 1.00    -0.3407)  ( 1.00    -0.3161)  ( 1.00    -0.3109)  ( 1.00    -0.2911)
                     ( 1.00    -0.2876)  ( 1.00    -0.2694)  ( 1.00    -0.2552)  ( 1.00    -0.2442)
                     ( 1.00    -0.2380)  ( 1.00    -0.2269)  ( 0.00    -0.0402)
 ***** SPIN 2 *****
 orbitals (Q,E):
 ---------------
 A :92...102         ( 1.00    -0.3411)  ( 1.00    -0.3379)  ( 1.00    -0.3116)  ( 1.00    -0.3094)
                     ( 1.00    -0.2910)  ( 1.00    -0.2634)  ( 1.00    -0.2570)  ( 1.00    -0.2520)
                     ( 1.00    -0.2274)  ( 1.00    -0.2155)  ( 0.00    -0.1028)
  
 Spin polar: 1 (Spin_A minus Spin_B electrons)

 CYCLE   10
  SDIIS (wt  1.000):  0.0004  0.0001  0.0004 -0.0001 -0.0166 -0.0441 -0.0109  0.2441  0.8265
  DIIS coefficients:  0.0004  0.0001  0.0004 -0.0001 -0.0166 -0.0441 -0.0109  0.2441  0.8265
 SCF Error: norm([F,P])=      0.000438331346, max([F,P])=      0.000099127277
 ***** SPIN 1 *****
 orbitals (Q,E):
 ---------------
 A :93...103         ( 1.00    -0.3407)  ( 1.00    -0.3161)  ( 1.00    -0.3109)  ( 1.00    -0.2911)
                     ( 1.00    -0.2876)  ( 1.00    -0.2694)  ( 1.00    -0.2552)  ( 1.00    -0.2442)
                     ( 1.00    -0.2380)  ( 1.00    -0.2269)  ( 0.00    -0.0402)
 ***** SPIN 2 *****
 orbitals (Q,E):
 ---------------
 A :92...102         ( 1.00    -0.3411)  ( 1.00    -0.3379)  ( 1.00    -0.3116)  ( 1.00    -0.3094)
                     ( 1.00    -0.2910)  ( 1.00    -0.2634)  ( 1.00    -0.2570)  ( 1.00    -0.2520)
                     ( 1.00    -0.2274)  ( 1.00    -0.2155)  ( 0.00    -0.1028)
  
 Spin polar: 1 (Spin_A minus Spin_B electrons)

 CYCLE   11
  SDIIS (wt  1.000):  0.0007  0.0003  0.0004  0.0033 -0.0121 -0.0830 -0.2751 -0.3813  0.0121  1.7347
  DIIS coefficients:  0.0007  0.0003  0.0004  0.0033 -0.0121 -0.0830 -0.2751 -0.3813  0.0121  1.7347
 SCF Error: norm([F,P])=      0.000370590714, max([F,P])=      0.000090077791
 ***** SPIN 1 *****
 orbitals (Q,E):
 ---------------
 A :93...103         ( 1.00    -0.3407)  ( 1.00    -0.3161)  ( 1.00    -0.3109)  ( 1.00    -0.2911)
                     ( 1.00    -0.2876)  ( 1.00    -0.2694)  ( 1.00    -0.2552)  ( 1.00    -0.2442)
                     ( 1.00    -0.2380)  ( 1.00    -0.2269)  ( 0.00    -0.0402)
 ***** SPIN 2 *****
 orbitals (Q,E):
 ---------------
 A :92...102         ( 1.00    -0.3411)  ( 1.00    -0.3378)  ( 1.00    -0.3116)  ( 1.00    -0.3094)
                     ( 1.00    -0.2910)  ( 1.00    -0.2634)  ( 1.00    -0.2570)  ( 1.00    -0.2520)
                     ( 1.00    -0.2275)  ( 1.00    -0.2155)  ( 0.00    -0.1028)
  
 Spin polar: 1 (Spin_A minus Spin_B electrons)

 CYCLE   12
  SDIIS (wt  1.000):  0.0000  0.0002  0.0024  0.0147 -0.0166 -0.2612 -0.7312 -1.2696  1.8008  1.4607
  DIIS coefficients:  0.0000  0.0002  0.0024  0.0147 -0.0166 -0.2612 -0.7312 -1.2696  1.8008  1.4607
 SCF Error: norm([F,P])=      0.000336142607, max([F,P])=      0.000071585190
 ***** SPIN 1 *****
 orbitals (Q,E):
 ---------------
 A :93...103         ( 1.00    -0.3407)  ( 1.00    -0.3161)  ( 1.00    -0.3109)  ( 1.00    -0.2911)
                     ( 1.00    -0.2876)  ( 1.00    -0.2694)  ( 1.00    -0.2552)  ( 1.00    -0.2442)
                     ( 1.00    -0.2380)  ( 1.00    -0.2269)  ( 0.00    -0.0402)
 ***** SPIN 2 *****
 orbitals (Q,E):
 ---------------
 A :92...102         ( 1.00    -0.3412)  ( 1.00    -0.3378)  ( 1.00    -0.3116)  ( 1.00    -0.3094)
                     ( 1.00    -0.2910)  ( 1.00    -0.2634)  ( 1.00    -0.2569)  ( 1.00    -0.2520)
                     ( 1.00    -0.2275)  ( 1.00    -0.2155)  ( 0.00    -0.1027)
  
 Spin polar: 1 (Spin_A minus Spin_B electrons)

 CYCLE   13
  SDIIS (wt  1.000):  0.0006  0.0003  0.0138  0.0163 -0.0588 -0.2800 -0.7572  0.3338  0.8902  0.8409
  DIIS coefficients:  0.0006  0.0003  0.0138  0.0163 -0.0588 -0.2800 -0.7572  0.3338  0.8902  0.8409
 SCF Error: norm([F,P])=      0.000222196456, max([F,P])=      0.000034505331
 ***** SPIN 1 *****
 orbitals (Q,E):
 ---------------
 A :93...103         ( 1.00    -0.3407)  ( 1.00    -0.3161)  ( 1.00    -0.3110)  ( 1.00    -0.2911)
                     ( 1.00    -0.2876)  ( 1.00    -0.2694)  ( 1.00    -0.2552)  ( 1.00    -0.2442)
                     ( 1.00    -0.2381)  ( 1.00    -0.2269)  ( 0.00    -0.0402)
 ***** SPIN 2 *****
 orbitals (Q,E):
 ---------------
 A :92...102         ( 1.00    -0.3412)  ( 1.00    -0.3379)  ( 1.00    -0.3116)  ( 1.00    -0.3094)
                     ( 1.00    -0.2910)  ( 1.00    -0.2634)  ( 1.00    -0.2569)  ( 1.00    -0.2520)
                     ( 1.00    -0.2275)  ( 1.00    -0.2156)  ( 0.00    -0.1027)
  
 Spin polar: 1 (Spin_A minus Spin_B electrons)

 CYCLE   14
  SDIIS (wt  1.000): -0.0015  0.0003  0.0180  0.1048  0.2409  0.2717 -0.7551 -0.3204  0.4589  0.9824
  DIIS coefficients: -0.0015  0.0003  0.0180  0.1048  0.2409  0.2717 -0.7551 -0.3204  0.4589  0.9824
 SCF Error: norm([F,P])=      0.000144215837, max([F,P])=      0.000021687623
 ***** SPIN 1 *****
 orbitals (Q,E):
 ---------------
 A :93...103         ( 1.00    -0.3407)  ( 1.00    -0.3161)  ( 1.00    -0.3110)  ( 1.00    -0.2911)
                     ( 1.00    -0.2876)  ( 1.00    -0.2694)  ( 1.00    -0.2552)  ( 1.00    -0.2442)
                     ( 1.00    -0.2381)  ( 1.00    -0.2269)  ( 0.00    -0.0402)
 ***** SPIN 2 *****
 orbitals (Q,E):
 ---------------
 A :92...102         ( 1.00    -0.3412)  ( 1.00    -0.3379)  ( 1.00    -0.3116)  ( 1.00    -0.3094)
                     ( 1.00    -0.2910)  ( 1.00    -0.2634)  ( 1.00    -0.2569)  ( 1.00    -0.2520)
                     ( 1.00    -0.2275)  ( 1.00    -0.2156)  ( 0.00    -0.1028)
  
 Spin polar: 1 (Spin_A minus Spin_B electrons)

 CYCLE   15
  SDIIS (wt  1.000):  0.0002  0.0078  0.0542  0.1736  0.3195 -0.4832 -0.3773  0.1113  0.6208  0.5731
  DIIS coefficients:  0.0002  0.0078  0.0542  0.1736  0.3195 -0.4832 -0.3773  0.1113  0.6208  0.5731
 SCF Error: norm([F,P])=      0.000111226146, max([F,P])=      0.000020530246
 ***** SPIN 1 *****
 orbitals (Q,E):
 ---------------
 A :93...103         ( 1.00    -0.3407)  ( 1.00    -0.3161)  ( 1.00    -0.3110)  ( 1.00    -0.2911)
                     ( 1.00    -0.2876)  ( 1.00    -0.2694)  ( 1.00    -0.2552)  ( 1.00    -0.2442)
                     ( 1.00    -0.2381)  ( 1.00    -0.2269)  ( 0.00    -0.0402)
 ***** SPIN 2 *****
 orbitals (Q,E):
 ---------------
 A :92...102         ( 1.00    -0.3412)  ( 1.00    -0.3378)  ( 1.00    -0.3116)  ( 1.00    -0.3094)
                     ( 1.00    -0.2910)  ( 1.00    -0.2634)  ( 1.00    -0.2569)  ( 1.00    -0.2520)
                     ( 1.00    -0.2275)  ( 1.00    -0.2155)  ( 0.00    -0.1028)
  
 Spin polar: 1 (Spin_A minus Spin_B electrons)

 CYCLE   16
  SDIIS (wt  1.000):  0.0034  0.0229  0.0635  0.1144 -0.1372 -0.1428 -0.0459  0.0841  0.2979  0.7396
  DIIS coefficients:  0.0034  0.0229  0.0635  0.1144 -0.1372 -0.1428 -0.0459  0.0841  0.2979  0.7396
 SCF Error: norm([F,P])=      0.000078269002, max([F,P])=      0.000020012356
 ***** SPIN 1 *****
 orbitals (Q,E):
 ---------------
 A :93...103         ( 1.00    -0.3407)  ( 1.00    -0.3161)  ( 1.00    -0.3110)  ( 1.00    -0.2911)
                     ( 1.00    -0.2876)  ( 1.00    -0.2694)  ( 1.00    -0.2552)  ( 1.00    -0.2442)
                     ( 1.00    -0.2381)  ( 1.00    -0.2269)  ( 0.00    -0.0402)
 ***** SPIN 2 *****
 orbitals (Q,E):
 ---------------
 A :92...102         ( 1.00    -0.3412)  ( 1.00    -0.3378)  ( 1.00    -0.3116)  ( 1.00    -0.3094)
                     ( 1.00    -0.2910)  ( 1.00    -0.2634)  ( 1.00    -0.2569)  ( 1.00    -0.2520)
                     ( 1.00    -0.2275)  ( 1.00    -0.2155)  ( 0.00    -0.1028)
  
 Spin polar: 1 (Spin_A minus Spin_B electrons)

 CYCLE   17
  SDIIS (wt  1.000): -0.0119 -0.0366 -0.0462  0.1190  0.0533 -0.0750 -0.2140 -0.0574  0.4056  0.8630
  DIIS coefficients: -0.0119 -0.0366 -0.0462  0.1190  0.0533 -0.0750 -0.2140 -0.0574  0.4056  0.8630
 SCF Error: norm([F,P])=      0.000070883152, max([F,P])=      0.000019454282
 ***** SPIN 1 *****
 orbitals (Q,E):
 ---------------
 A :93...103         ( 1.00    -0.3407)  ( 1.00    -0.3161)  ( 1.00    -0.3110)  ( 1.00    -0.2911)
                     ( 1.00    -0.2876)  ( 1.00    -0.2694)  ( 1.00    -0.2552)  ( 1.00    -0.2442)
                     ( 1.00    -0.2381)  ( 1.00    -0.2269)  ( 0.00    -0.0402)
 ***** SPIN 2 *****
 orbitals (Q,E):
 ---------------
 A :92...102         ( 1.00    -0.3412)  ( 1.00    -0.3378)  ( 1.00    -0.3116)  ( 1.00    -0.3094)
                     ( 1.00    -0.2910)  ( 1.00    -0.2634)  ( 1.00    -0.2569)  ( 1.00    -0.2520)
                     ( 1.00    -0.2275)  ( 1.00    -0.2155)  ( 0.00    -0.1028)
  
 Spin polar: 1 (Spin_A minus Spin_B electrons)

 CYCLE   18
  SDIIS (wt  1.000): -0.0252 -0.0856  0.0496  0.0956  0.0612 -0.0149 -0.3049 -0.8609  0.2581  1.8269
  DIIS coefficients: -0.0252 -0.0856  0.0496  0.0956  0.0612 -0.0149 -0.3049 -0.8609  0.2581  1.8269
 SCF Error: norm([F,P])=      0.000065306487, max([F,P])=      0.000018592941
 ***** SPIN 1 *****
 orbitals (Q,E):
 ---------------
 A :93...103         ( 1.00    -0.3407)  ( 1.00    -0.3161)  ( 1.00    -0.3110)  ( 1.00    -0.2911)
                     ( 1.00    -0.2876)  ( 1.00    -0.2694)  ( 1.00    -0.2552)  ( 1.00    -0.2442)
                     ( 1.00    -0.2381)  ( 1.00    -0.2269)  ( 0.00    -0.0402)
 ***** SPIN 2 *****
 orbitals (Q,E):
 ---------------
 A :92...102         ( 1.00    -0.3412)  ( 1.00    -0.3378)  ( 1.00    -0.3116)  ( 1.00    -0.3094)
                     ( 1.00    -0.2910)  ( 1.00    -0.2634)  ( 1.00    -0.2569)  ( 1.00    -0.2520)
                     ( 1.00    -0.2275)  ( 1.00    -0.2155)  ( 0.00    -0.1028)
  
 Spin polar: 1 (Spin_A minus Spin_B electrons)

 CYCLE   19
  SDIIS (wt  1.000): -0.0506 -0.0445  0.0608  0.1376  0.1775 -0.1887 -1.1092 -0.7602  1.2619  1.5153
  DIIS coefficients: -0.0506 -0.0445  0.0608  0.1376  0.1775 -0.1887 -1.1092 -0.7602  1.2619  1.5153
 SCF Error: norm([F,P])=      0.000058071375, max([F,P])=      0.000016341660
 ***** SPIN 1 *****
 orbitals (Q,E):
 ---------------
 A :93...103         ( 1.00    -0.3407)  ( 1.00    -0.3161)  ( 1.00    -0.3110)  ( 1.00    -0.2911)
                     ( 1.00    -0.2876)  ( 1.00    -0.2694)  ( 1.00    -0.2552)  ( 1.00    -0.2442)
                     ( 1.00    -0.2381)  ( 1.00    -0.2269)  ( 0.00    -0.0402)
 ***** SPIN 2 *****
 orbitals (Q,E):
 ---------------
 A :92...102         ( 1.00    -0.3412)  ( 1.00    -0.3378)  ( 1.00    -0.3116)  ( 1.00    -0.3094)
                     ( 1.00    -0.2910)  ( 1.00    -0.2634)  ( 1.00    -0.2569)  ( 1.00    -0.2520)
                     ( 1.00    -0.2275)  ( 1.00    -0.2155)  ( 0.00    -0.1028)
  
 Spin polar: 1 (Spin_A minus Spin_B electrons)

 CYCLE   20
  SDIIS (wt  1.000): -0.0087 -0.0025  0.0195  0.0723  0.0242 -0.2697 -0.7825 -0.2546  1.1943  1.0077
  DIIS coefficients: -0.0087 -0.0025  0.0195  0.0723  0.0242 -0.2697 -0.7825 -0.2546  1.1943  1.0077
 SCF Error: norm([F,P])=      0.000049826334, max([F,P])=      0.000012366041
 ***** SPIN 1 *****
 orbitals (Q,E):
 ---------------
 A :93...103         ( 1.00    -0.3407)  ( 1.00    -0.3161)  ( 1.00    -0.3110)  ( 1.00    -0.2911)
                     ( 1.00    -0.2876)  ( 1.00    -0.2694)  ( 1.00    -0.2552)  ( 1.00    -0.2442)
                     ( 1.00    -0.2381)  ( 1.00    -0.2269)  ( 0.00    -0.0402)
 ***** SPIN 2 *****
 orbitals (Q,E):
 ---------------
 A :92...102         ( 1.00    -0.3412)  ( 1.00    -0.3378)  ( 1.00    -0.3116)  ( 1.00    -0.3094)
                     ( 1.00    -0.2910)  ( 1.00    -0.2635)  ( 1.00    -0.2569)  ( 1.00    -0.2520)
                     ( 1.00    -0.2275)  ( 1.00    -0.2155)  ( 0.00    -0.1027)
  
 Spin polar: 1 (Spin_A minus Spin_B electrons)

 CYCLE   21
  SDIIS (wt  1.000): -0.0003 -0.0234  0.0037  0.1355  0.2537 -0.3287 -0.9900  0.2946  0.8671  0.7879
  DIIS coefficients: -0.0003 -0.0234  0.0037  0.1355  0.2537 -0.3287 -0.9900  0.2946  0.8671  0.7879
 SCF Error: norm([F,P])=      0.000043085338, max([F,P])=      0.000008303916
 ***** SPIN 1 *****
 orbitals (Q,E):
 ---------------
 A :93...103         ( 1.00    -0.3407)  ( 1.00    -0.3161)  ( 1.00    -0.3110)  ( 1.00    -0.2911)
                     ( 1.00    -0.2876)  ( 1.00    -0.2694)  ( 1.00    -0.2552)  ( 1.00    -0.2442)
                     ( 1.00    -0.2381)  ( 1.00    -0.2269)  ( 0.00    -0.0402)
 ***** SPIN 2 *****
 orbitals (Q,E):
 ---------------
 A :92...102         ( 1.00    -0.3412)  ( 1.00    -0.3378)  ( 1.00    -0.3116)  ( 1.00    -0.3094)
                     ( 1.00    -0.2910)  ( 1.00    -0.2635)  ( 1.00    -0.2569)  ( 1.00    -0.2520)
                     ( 1.00    -0.2275)  ( 1.00    -0.2156)  ( 0.00    -0.1027)
  
 Spin polar: 1 (Spin_A minus Spin_B electrons)

 CYCLE   22
  SDIIS (wt  1.000): -0.0286 -0.0489  0.1483  0.4955  0.5110 -0.9375 -0.7375  0.0068  0.6030  0.9878
  DIIS coefficients: -0.0286 -0.0489  0.1483  0.4955  0.5110 -0.9375 -0.7375  0.0068  0.6030  0.9878
 SCF Error: norm([F,P])=      0.000030036194, max([F,P])=      0.000004460146
 ***** SPIN 1 *****
 orbitals (Q,E):
 ---------------
 A :93...103         ( 1.00    -0.3407)  ( 1.00    -0.3161)  ( 1.00    -0.3110)  ( 1.00    -0.2911)
[truncated: 1,800,588 more chars]
