# Supplementary material for: Computational DFT data related to the redox behaviour of tris(β-diketonato)ruthenium(III) compounds
Source: Data Brief. 2020 Apr 25;30:105617. doi: 10.1016/j.dib.2020.105617 (PMC7206207; doi:10.1016/j.dib.2020.105617)
Supplement: Supplementary file 2 [file mmc2.zip › Output_files/09_Ru_acac_PW91_s12.out]

 *******************************************************************************
 *                                                                             *
 *  -------------------------------------                                      *
 *   Amsterdam Density Functional  (ADF)         2018                          *
 *  -------------------------------------                                      *
 *                                               r69431 2018-10-05             *
 *                                                                             *
 *                                                                             *
 *                            =====================                            *
 *                            |                   |                            *
 *                            |     D I R A C     |                            *
 *                            |                   |                            *
 *                            =====================                            *
 *                                                                             *
 *                                                                             *
 *   Online information and documentation:  https://www.scm.com/support/       *
 *   E-mail:  support@scm.com   info@scm.com                                   *
 *                                                                             *
 *   Scientific publications using ADF results must be properly referenced     *
 *   See the User Manuals (or the web site) for recommended citations          *
 *   The terms and conditions of the End User License Agreement apply to       *
 *   the use of ADF, https://www.scm.com/license-terms/                        *
 *                                                                             *
 **********************  x86_64_linux_intel / intelmpi  ************************
 
 Licensed to: Dr. Steinar Henden / Computer Centre University of Troms? / Troms? / NO
 SCM User ID: u7207
  
 DIRAC 2018  RunTime: Mar23-2019 07:37:46  Nodes: 1  Procs: 1

 Temporary files are created in /global/work/conradj/1510795/kid_0.1124205996

1
 HYDROGEN ATOM RELATIVISTIC, Point Nuc, A and c from libtc   
 N J RN H ZN XION ANUC CLIGHT
 5000    1100.00000000197.36710137  1.00000000  0.00000000    1.007825  0.1370360E+03
  PH   PHI     EPS        DEL        DELRVR
  0.30  0.30     2500.00  0.00001000  0.00001000
 IDIRC  NC1  NDEBU NPRIN  IPUN IRCOR IWCOR
   1   300     0     0     0     0     0
   XALPHA      XLATTER      RNUC
  0.70000000  0.00000000  0.00000000 Point Charge
   XN   XL   XJ      XE          XZ      XDELL
  1.0  0.0  0.5      -1.000       1.000     0.00000
 ICORP=  0  NPCL=  0  DEMP=0.00  PEPS=0.000000
 R(1)=  0.1000000E-08 D=  0.1005080E+01 RNUC=  0.0000000E+00
 converged at cycle   32  DENSITY AVERAGING    0.2400
  MAXIMUM ERROR IN R.V(R) IS   0.79874357E-05
 Q,EY,EV,EZ,ESUM,ETOT,RHO  0.100000E+01 -0.266614E+00 -0.619969E+00 -0.910779E+00 -0.203940E+00 -0.415998E+00  0.337036E-17


 DIRAC CALCULATION
1                    HYDROGEN ATOM RELATIVISTIC, Point Nuc, A and c from libtc


 EXCHANGE COEFFICIENT=  0.7000000           TAIL CORRECTION=  0.           NUCLEAR RADIUS=  0.000E+00
0                       ORBITAL    N    L    J     ELECTRONS     EIGENVALUE                DELTA OF EIGENV.

                          1S1/2  1.0  0.0  0.5     1.000       -0.2039397E+00                 0.2720093E-06


                                        NUCLEAR CHARGE=    1.000000
                            INTEGRAL OF CHARGE DENSITY=    1.000000
                           SUM OF THE ORBITAL ENERGIES=     -0.2039
                                          TOTAL ENERGY=     -0.4160
                                        KINETIC ENERGY=      0.4160
                             NUCLEAR ATTRACTION ENERGY=     -0.9108
                             ELECTRON REPULSION ENERGY=      0.2787
                                       EXCHANGE ENERGY=     -0.2000

 *******************************************************************************

                             D I R A C   E X I T
 NORMAL TERMINATION


 =================
 Timing Statistics
 =================
  
 Total Used :                     CPU=        0.07      System=        0.03     Elapsed=        0.18

 Calls  Section                     ( Mean, Percentage )
 ---------------------------------------------------------------------------------------------------
     2  ><      ................      0.00    0.00             0.00    0.00             0.00    0.00
     1  EXIT PROCEDURE .........      0.07  100.00             0.03  100.00             0.18  100.00


 Currently Open Files (EXIT00)
 ====================

 Unit    Access Format  Status   Type       Ident (file)
 -------------------------------------------------------
   3      SEQ    FORM   TRANSP  NORMAL      LOGFILE
                                          ( logfile )


 Buffered I/O statistics
 =======================
 Memory available:                     67108864
 Number of records fitting in memory:     16131
 Input : 100.0% of                            0  *4k bytes
 Output: 100.0% of                            0  *4k bytes
 Records from serial files evicted:           0
                    others evicted:           0
 Hash table lookups:          0 with          0 conflicts (100.00%)
 
Create H   file=TZ2P-H
XC
  gga PW91
End
relativistic ZORA
Corepotentials t12.rel
End

 *******************************************************************************
 *                                                                             *
 *  -------------------------------------                                      *
 *   Amsterdam Density Functional  (ADF)         2018                          *
 *  -------------------------------------                                      *
 *                                               r69431 2018-10-05             *
 *                                                                             *
 *                                                                             *
 *                              =================                              *
 *                              |               |                              *
 *                              |     A D F     |                              *
 *                              |               |                              *
 *                              =================                              *
 *                                                                             *
 *                                                                             *
 *   Online information and documentation:  https://www.scm.com/support/       *
 *   E-mail:  support@scm.com   info@scm.com                                   *
 *                                                                             *
 *   Scientific publications using ADF results must be properly referenced     *
 *   See the User Manuals (or the web site) for recommended citations          *
 *   The terms and conditions of the End User License Agreement apply to       *
 *   the use of ADF, https://www.scm.com/license-terms/                        *
 *                                                                             *
 **********************  x86_64_linux_intel / intelmpi  ************************
 
 Licensed to: Dr. Steinar Henden / Computer Centre University of Troms? / Troms? / NO
 SCM User ID: u7207
  
 ADF 2018  RunTime: Mar23-2019 07:37:58  Nodes: 1  Procs: 1

 Temporary files are created in /global/work/conradj/1510795/kid_0.2005280440

 Hydrogen (TZ2P)


 ===========================
 A T T A C H E D   F I L E S
 ===========================
  
 CREATE - Data File:    TZ2P-H
                        Hydrogen (TZ2P)
 Core Potentials:
         file : t12.rel


 ===============================
 M O D E L   P A R A M E T E R S
 ===============================
  
 DENSITY FUNCTIONAL POTENTIAL (scf)
    LDA:                               VWN                                      
    Gradient Corrections:              PW91x PW91c                             == Not Default ==

 SPIN  (restricted / unrestr.)
    Molecule:                          Restricted                               

 OTHER ASPECTS
    Relativistic Corrections:          scalar (ZORA,MAPA)                      == Not Default ==

    Nuclear Charge Density Model:      Point Charge Nuclei                      
    Core Treatment:                    Frozen Orbital(s)                        

    Hyperfine or Zeeman Interaction:   ---                                      


 =====================================
 S Y M M E T R Y ,   E L E C T R O N S
 =====================================
  
 Symmetry: ATOM

 Irreducible Representations, including subspecies
 -------------------------------------------------
 S
 P:x  P:y  P:z
 D:z2  D:x2-y2  D:xy  D:xz  D:yz
 F:z3  F:z  F:xyz  F:z2x  F:z2y  F:x  F:y


 Configuration of Valence Electrons
 ==================================

          Occupation Numbers
          -------------------------------------------------
 S        1
 P        0
 D        0
 F        0
          -------------------------------------------------

 Total:   1

 Net Charge: 0 (Nuclei minus Electrons)

 Preset values for MO occupations will be applied through SCF cycle no. 1000000
 Thereafter, the program will assign electrons to MOs that are spatially
 similar to the occupied MOs in a "reference" cycle ("KeepOrbitals").
 The reference cycle is always the PREVIOUS cycle: it will evolve with
 the SCF procedure.


 ================================
 (Slater-type)  F U N C T I O N S  ***  (Basis and Fit)  ***
 ================================
  

 Atom Type    1  (H)
 ==============

 Valence Basis Sets:   5
 -----------------------
   1 S    0.690000
   1 S    0.920000
   1 S    1.580000
   2 P    1.250000
   3 D    2.500000


 BAS: List of all Elementary Cartesian Basis Functions
 =====================================================

 The numbering in the list below (to the right of the function characteristics) is referred
 to in print-outs of MO eigenvectors and Mulliken populations in the BAS representation
 (as contrasted to the SFO representation).

 Notes:
 1. The functions are characterized by a polynomial prefactor (powers of x,y,z and r) and
    an exponential decay factor alpha.
 2. Since the basis sets are specific for an atom TYPE, the individual functions occur on
    all atoms of that type.
 3. The word 'Core' in the left margin signals that it is a Core Function (CF) : not a
    degree of freedom in the valence set, but only used to ensure orthogonalization of
    the other valence basis functions on the frozen Core Orbitals.


 (power of) X  Y  Z  R     Alpha  on Atom
            ==========     =====     ==========

 H                                    1
                                  ---------------------------------------------------------------------------
            0  0  0  0     0.690      1
            0  0  0  0     0.920      2
            0  0  0  0     1.580      3
            1  0  0  0     1.250      4
            0  1  0  0     1.250      5
            0  0  1  0     1.250      6
            2  0  0  0     2.500      7
            1  1  0  0     2.500      8
            1  0  1  0     2.500      9
            0  2  0  0     2.500     10
            0  1  1  0     2.500     11
            0  0  2  0     2.500     12

 Total number of charge fitting functions (nprimf)        50
 Total number of Cartesian basis functions (naos)         12
 Total number of Cartesian core functions  (ncos)          0


 BAS: List of all Elementary Cartesian Basis Functions
 =====================================================

 The numbering in the list below (to the right of the function characteristics) is referred
 to in print-outs of MO eigenvectors and Mulliken populations in the BAS representation
 (as contrasted to the SFO representation).

 Notes:
 1. The functions are characterized by a polynomial prefactor (powers of x,y,z and r) and
    an exponential decay factor alpha.
 2. Since the basis sets are specific for an atom TYPE, the individual functions occur on
    all atoms of that type.
 3. The word 'Core' in the left margin signals that it is a Core Function (CF) : not a
    degree of freedom in the valence set, but only used to ensure orthogonalization of
    the other valence basis functions on the frozen Core Orbitals.


 (power of) X  Y  Z  R     Alpha  on Atom
            ==========     =====     ==========

 H                                    1
                                  ---------------------------------------------------------------------------
            0  0  0  0     0.690      1
            0  0  0  0     0.920      2
            0  0  0  0     1.580      3
            1  0  0  0     1.250      4
            0  1  0  0     1.250      5
            0  0  1  0     1.250      6
            2  0  0  0     2.500      7
            1  1  0  0     2.500      8
            1  0  1  0     2.500      9
            0  2  0  0     2.500     10
            0  1  1  0     2.500     11
            0  0  2  0     2.500     12
1
 ***************************************************************************************************


                                              ***********************
                                              *  T E C H N I C A L  *
                                              ***********************
  


 =============================================================
 P A R A L L E L I Z A T I O N  and  V E C T O R I Z A T I O N
 =============================================================
  
 Nr of parallel processes:                                1
 Maximum vector length in NumInt loops:                 128

 IO buffersize (Mb):                                     64.000000


 =====================
 S C F   U P D A T E S
 =====================
  
 Max. nr. of cycles:                               300
 Convergence criterion:                              0.0000000100
   secondary criterion:                              0.0000000100

 Mix parameter (when DIIS does not apply):           0.2000000000
 Special mix parameter for the first cycle:          1.0000000000
 Mixed ADIIS+DIIS will be used
    Max number of expansion vectors:                10
    Pure ADIIS when Max([F,P]) is above              0.1000000000
    Pure DIIS when Max([F,P]) is below               0.0010000000
 Automatic ElectronSmearing (in case of problematic SCF convergence) disabled


 =================
 P R E C I S I O N  ***  (General: NumInt, NeglectFunctionTails, ...)  ***
 =================
  

 NumInt:           Target precision:                12.0000000000
 -------           Initial precision:               10.0000000000
                   Min. precision (optimization):   10.0000000000

 Neglect Functions:          Basis functions:        0.1000000000E-13
 ------------------          Fit functions:          0.1000000000E-13


 ===========================
 L I N E A R   S C A L I N G
 ===========================
  

 Cut-off radii density fit:                        0.1000000000E-97
 Overlap cut-off criterion AO matrix elements:     0.1000000000E-97
 Cut-offs for Coulomb potential and fitted density:0.1000000000E-97
 Cut-off criterion for Coulomb multipole terms:    0.1000000000E-97
 Progressive Convergence parameter:                 0.000000000    
1
 ***************************************************************************************************


                                            ***************************
                                            *  C O M P U T A T I O N  *
                                            ***************************
  

 Number of elements of the density matrix on this node (used, total):        78        78


 ===========================================
 Numerical Integration : Fuzzy Cells (Becke)
 ===========================================
  
 Becke grid quality: VERYGOOD       
  
 Lebedev angular grid order:             min:  13 max:  41
 Nr. of radial points:                   min:  64 max:  64

 Total nr. of points:         64
 Nr. of blocks:                1
 Block length:                64
 Nr. of dummy points:          0


 Test of Precision of the Numerical Integration Grid
 ===================================================

 Integral of the Total Core Density:                   0.00000000000000


 ========================
 Density Fitting (zlmFit)
 ========================
  
 ZlmFit Fit Quality: VERYGOOD       
  
 Max L-expansion:                        min:   0 max:   0
 Nr. of radial interpolation points:     min: 130 max: 130


 =====
 S C F  ***  ScaSCF  ***
 =====
  

 CYCLE    1
 SCF Error: norm([F,P])=      0.000000000000, max([F,P])=      0.000000000000
 orbitals (Q,E):
 ---------------
 S :1...3            ( 1.00    -0.5000)  ( 0.00    -0.0900)  ( 0.00     1.2936)
 P :1...1            ( 0.00     0.1562)
 D :1...1            ( 0.00     2.2914)

 CYCLE    2
 SCF Error: norm([F,P])=      0.030949742550, max([F,P])=      0.029008324172
 orbitals (Q,E):
 ---------------
 S :1...2            ( 1.00    -0.2242)  ( 0.00     0.0979)
 P :1...1            ( 0.00     0.4173)
 D :1...1            ( 0.00     2.5797)

 CYCLE    3
  SDIIS (wt  0.000):  0.2054  0.7946
 A-DIIS (wt  1.000):  0.0000  1.0000
  DIIS coefficients:  0.0000  1.0000
 SCF Error: norm([F,P])=      0.008754113405, max([F,P])=      0.008578192495
 orbitals (Q,E):
 ---------------
 S :1...2            ( 1.00    -0.2444)  ( 0.00     0.0842)
 P :1...1            ( 0.00     0.4010)
 D :1...1            ( 0.00     2.5593)

 CYCLE    4
  SDIIS (wt  0.991):  0.1762  0.8238
 A-DIIS (wt  0.009):  0.0000  1.0000
  DIIS coefficients:  0.1746  0.8254
 SCF Error: norm([F,P])=      0.001883929193, max([F,P])=      0.001879429664
 orbitals (Q,E):
 ---------------
 S :1...2            ( 1.00    -0.2405)  ( 0.00     0.0861)
 P :1...1            ( 0.00     0.4042)
 D :1...1            ( 0.00     2.5633)

 CYCLE    5
  SDIIS (wt  1.000):  0.0242  0.9758
  DIIS coefficients:  0.0242  0.9758
 SCF Error: norm([F,P])=      0.000048377472, max([F,P])=      0.000045766212
 orbitals (Q,E):
 ---------------
 S :1...2            ( 1.00    -0.2406)  ( 0.00     0.0860)
 P :1...1            ( 0.00     0.4041)
 D :1...1            ( 0.00     2.5632)

 CYCLE    6
  SDIIS (wt  1.000): -0.0467  1.0467
  DIIS coefficients: -0.0467  1.0467
 SCF Error: norm([F,P])=      0.000002156897, max([F,P])=      0.000002034287
 orbitals (Q,E):
 ---------------
 S :1...2            ( 1.00    -0.2406)  ( 0.00     0.0860)
 P :1...1            ( 0.00     0.4041)
 D :1...1            ( 0.00     2.5632)

 CYCLE    7
  SDIIS (wt  1.000): -0.0021  1.0021
  DIIS coefficients: -0.0021  1.0021
 SCF Error: norm([F,P])=      0.000000004476, max([F,P])=      0.000000004321
 orbitals (Q,E):
 ---------------
 S :1...2            ( 1.00    -0.2406)  ( 0.00     0.0860)
 P :1...1            ( 0.00     0.4041)
 D :1...1            ( 0.00     2.5632)

 SCF CONVERGED

 CYCLE    8
1
 ***************************************************************************************************


                                                *******************
                                                *  R E S U L T S  *
                                                *******************
  
 *** Setting up for NEW gradients in Focky
 *** Using FIT density in Focky

 Scaled ZORA Orbital Energies, per Irrep and Spin:
 =================================================
                        Occup              E (au)              E (eV)       Diff (eV) with prev. cycle
                        -----      --------------------        ------       --------------------------
 S
               1        1.000     -0.24062070566217E+00        -6.548               3.66E-09
               2        0.000      0.86034215795420E-01         2.341
               3        0.000      0.15174805237431E+01        41.293
 P
               1        0.000      0.40410625337526E+00        10.996
 D
               1        0.000      0.25632278745897E+01        69.749


 Partially Occupied:
               1 S                -0.24062070566217E+00
  
 LUMO :        2 S                 0.86034215795420E-01
  


 Orbital Energies, all Irreps
 ========================================

 Irrep        no.  (spin)   Occup              E (au)                E (eV)
 ---------------------------------------------------------------------------
 S             1             1.00       -0.24062070566217E+00        -6.5476
 S             2             0.00        0.86034215795420E-01         2.3411
 P             1             0.00        0.40410625337526E+00        10.9963
 S             3             0.00        0.15174805237431E+01        41.2927
 D             1             0.00        0.25632278745897E+01        69.7490


 All Electron Calculation, thus no Orbital Energies of the Core Orbitals are calculated


 =======================================
 M U L L I K E N   P O P U L A T I O N S
 =======================================
  
 The survey below gives for each atom:
 a) the total charge (Z minus electrons)
 b) the net spin polarization (nr of electrons spin-A minus spin-B)
 c) for each spin the atomic electron valence density (integrated) per L-value.

 Atom              Charge    Spin density          S         P         D         F
 ----              ------    ------------       ------    ------    ------    ------
 1 H              -0.0000                       1.0000    0.0000    0.0000    0.0000

 Populations of individual BAS functions
 ----------------------------------------
 1 H            0.2115  0.6749  0.1136  0.0000  0.0000  0.0000  0.0000  0.0000  0.0000  0.0000
                0.0000  0.0000

 Gross Charges per Atom (Z minus electrons)
 ==========================================
            -0.0000
 Net Total: -0.00000000


 =======================================================================
 Electrostatic potential at the Nuclei due to electrons and other nuclei
 =======================================================================
  
         Atom                  Potential
         ----                  ---------
     1)   H                   0.94630304
 
 
 ========================
 No memory problems found
 ========================
 
 Maximum number of active allocate calls:         379
 
 *******************************************************************************

                             A D F   E X I T
 NORMAL TERMINATION


 =================
 Timing Statistics
 =================
  
 Total Used :                     CPU=        0.39      System=        0.09     Elapsed=       13.09

 Calls  Section                     ( Mean, Percentage )
 ---------------------------------------------------------------------------------------------------
     3  ><      ................      0.00    0.77             0.00    3.26             0.06    1.34
     1  INIT    ................      0.04   10.05             0.01   16.30            10.68   81.60
     1  GEOMET  ................      0.02    4.38             0.03   36.96             0.70    5.37
     1  INPUTA  ................      0.00    1.03             0.00    1.09             0.03    0.22
     1  MAINSY  ................      0.01    3.09             0.00    5.43             0.11    0.82
     1  SYMFIT  ................      0.00    0.00             0.00    3.26             0.01    0.11
     1  CORORT  ................      0.00    0.00             0.00    1.09             0.00    0.02
     1  SYMORB  ................      0.00    0.26             0.00    0.00             0.10    0.75
     1  CLSMAT  ................      0.00    1.29             0.00    2.17             0.02    0.11
     1  ORTHON  ................      0.01    1.80             0.00    1.09             0.27    2.06
     1  GENPT   ................      0.02    4.38             0.00    1.09             0.05    0.40
     1  PTBAS   ................      0.00    0.77             0.00    4.35             0.02    0.15
     8  FOCKY   ................      0.03   54.64             0.00    6.52             0.08    4.63
     8  FOCKTR  ................      0.00    1.55             0.00    0.00             0.00    0.04
     8  SDIIS   ................      0.00    5.93             0.00    8.70             0.03    1.65
     1  COREPS  ................      0.02    4.38             0.00    2.17             0.05    0.36
     1  POPAN   ................      0.00    1.29             0.00    2.17             0.01    0.10
     1  DEBYE   ................      0.00    0.52             0.00    1.09             0.01    0.04
     1  EXIT PROCEDURE .........      0.01    3.87             0.00    3.26             0.03    0.23


 Currently Open Files (EXIT00)
 ====================

 Unit    Access Format  Status   Type       Ident (file)
 -------------------------------------------------------
   3      SEQ    FORM   TRANSP  NORMAL      LOGFILE
                                          ( logfile )


 Buffered I/O statistics
 =======================
 Memory available:                     67108864
 Number of records fitting in memory:     16131
 Input :   0.1% of                        15916  *4k bytes
 Output:  25.6% of                          723  *4k bytes
 Records from serial files evicted:           0
                    others evicted:           0
 Hash table lookups:      34258 with          0 conflicts (  0.00%)

 ***************************************************************************************************
 (LOGFILE)
 <Mar23-2019> <07:37:46>  DIRAC 2018  RunTime: Mar23-2019 07:37:46  Nodes: 1  Procs: 1
 <Mar23-2019> <07:37:46>  NORMAL TERMINATION
 <Mar23-2019> <07:37:46>  END
 <Mar23-2019> <07:37:58>  ADF 2018  RunTime: Mar23-2019 07:37:58  Nodes: 1  Procs: 1
 <Mar23-2019> <07:37:58>  Hydrogen (TZ2P)
 <Mar23-2019> <07:37:58>  RunType   : CREATE
 <Mar23-2019> <07:37:59>  Net Charge: 0 (Nuclei minus Electrons)
 <Mar23-2019> <07:37:59>  Symmetry  : ATOM
  Coordinates
    Atom         X           Y           Z   (Angstrom)
    1.H         0.000000    0.000000    0.000000
 <Mar23-2019> <07:37:59>  >>>> CORORT
 <Mar23-2019> <07:37:59>  >>>> CLSMAT
 <Mar23-2019> <07:38:00>  >>>> ORTHON
 <Mar23-2019> <07:38:00>  >>>> GENPT
 <Mar23-2019> <07:38:00>  Block Length=  64
 <Mar23-2019> <07:38:00>  >>>> PTBAS
 <Mar23-2019> <07:38:00>  >>>> CYCLE
 <Mar23-2019> <07:38:00>              |Error|         MaxErr       Wt(A-DIIS)
 <Mar23-2019> <07:38:00>      1      0.00000000      0.00000000
 <Mar23-2019> <07:38:00>      2      0.03094974      0.02900832
 <Mar23-2019> <07:38:00>      3      0.00875411      0.00857819    100.0
 <Mar23-2019> <07:38:00>      4      0.00188393      0.00187943      0.9
 <Mar23-2019> <07:38:01>      5      0.00004838      0.00004577      0.0
 <Mar23-2019> <07:38:01>      6      0.00000216      0.00000203      0.0
 <Mar23-2019> <07:38:01>      7      0.00000000      0.00000000      0.0
 <Mar23-2019> <07:38:01>  SCF converged
 <Mar23-2019> <07:38:01>      8      0.00000000      0.00000000      0.0
 <Mar23-2019> <07:38:01>  >>>> POPAN
 <Mar23-2019> <07:38:01>  >>>> DEBYE
 <Mar23-2019> <07:38:01>  NORMAL TERMINATION
 <Mar23-2019> <07:38:01>  END

 *******************************************************************************
 *                                                                             *
 *  -------------------------------------                                      *
 *   Amsterdam Density Functional  (ADF)         2018                          *
 *  -------------------------------------                                      *
 *                                               r69431 2018-10-05             *
 *                                                                             *
 *                                                                             *
 *                            =====================                            *
 *                            |                   |                            *
 *                            |     D I R A C     |                            *
 *                            |                   |                            *
 *                            =====================                            *
 *                                                                             *
 *                                                                             *
 *   Online information and documentation:  https://www.scm.com/support/       *
 *   E-mail:  support@scm.com   info@scm.com                                   *
 *                                                                             *
 *   Scientific publications using ADF results must be properly referenced     *
 *   See the User Manuals (or the web site) for recommended citations          *
 *   The terms and conditions of the End User License Agreement apply to       *
 *   the use of ADF, https://www.scm.com/license-terms/                        *
 *                                                                             *
 **********************  x86_64_linux_intel / intelmpi  ************************
 
 Licensed to: Dr. Steinar Henden / Computer Centre University of Troms? / Troms? / NO
 SCM User ID: u7207
  
 DIRAC 2018  RunTime: Mar23-2019 07:38:01  Nodes: 1  Procs: 1

 Temporary files are created in /global/work/conradj/1510795/kid_0.1369581004

1
 CARBON ATOM all electron RELATIVISTIC, Point Nuc, A and c fr
 N J RN H ZN XION ANUC CLIGHT
 5000    4100.00000000197.36710137  6.00000000  0.00000000   12.000000  0.1370360E+03
  PH   PHI     EPS        DEL        DELRVR
  0.30  0.30     2500.00  0.00001000  0.00001000
 IDIRC  NC1  NDEBU NPRIN  IPUN IRCOR IWCOR
   1   300     0     0     0     0     0
   XALPHA      XLATTER      RNUC
  0.70000000  0.00000000  0.00000000 Point Charge
   XN   XL   XJ      XE          XZ      XDELL
  1.0  0.0  0.5      -5.000       2.000     0.00000
  2.0  0.0  0.5      -1.000       2.000     0.00000
  2.0  1.0  0.5      -1.000       2.000     0.00000
  2.0  1.0  1.5      -1.000       0.000     0.00000
 ICORP=  0  NPCL=  0  DEMP=0.00  PEPS=0.000000
 R(1)=  0.1000000E-08 D=  0.1005080E+01 RNUC=  0.0000000E+00
 converged at cycle   26  DENSITY AVERAGING    0.3000
  MAXIMUM ERROR IN R.V(R) IS   0.55010513E-05
 Q,EY,EV,EZ,ESUM,ETOT,RHO  0.600000E+01 -0.610129E+01 -0.585189E+02 -0.876464E+02 -0.211985E+02 -0.372876E+02  0.164808E-14


 DIRAC CALCULATION
1                    CARBON ATOM all electron RELATIVISTIC, Point Nuc, A and c from libtc


 EXCHANGE COEFFICIENT=  0.7000000           TAIL CORRECTION=  0.           NUCLEAR RADIUS=  0.000E+00
0                       ORBITAL    N    L    J     ELECTRONS     EIGENVALUE                DELTA OF EIGENV.

                          1S1/2  1.0  0.0  0.5     2.000       -0.9959611E+01                 0.1355092E-04
                          2S1/2  2.0  0.0  0.5     2.000       -0.4708542E+00                 0.1106918E-05
                          2P1/2  2.0  1.0  0.5     2.000       -0.1687896E+00                 0.8770186E-06
                          2P3/2  2.0  1.0  1.5     0.000       -0.1684646E+00                 0.8770830E-06


                                        NUCLEAR CHARGE=    6.000000
                            INTEGRAL OF CHARGE DENSITY=    6.000000
                           SUM OF THE ORBITAL ENERGIES=    -21.1985
                                          TOTAL ENERGY=    -37.2876
                                        KINETIC ENERGY=     37.3204
                             NUCLEAR ATTRACTION ENERGY=    -87.6464
                             ELECTRON REPULSION ENERGY=     17.6144
                                       EXCHANGE ENERGY=     -4.5760

 *******************************************************************************

                             D I R A C   E X I T
 NORMAL TERMINATION


 =================
 Timing Statistics
 =================
  
 Total Used :                     CPU=        0.11      System=        0.02     Elapsed=        0.35

 Calls  Section                     ( Mean, Percentage )
 ---------------------------------------------------------------------------------------------------
     2  ><      ................      0.00    0.00             0.00    0.00             0.00    0.00
     1  EXIT PROCEDURE .........      0.11  100.00             0.02  100.00             0.35  100.00


 Currently Open Files (EXIT00)
 ====================

 Unit    Access Format  Status   Type       Ident (file)
 -------------------------------------------------------
   3      SEQ    FORM   TRANSP  NORMAL      LOGFILE
                                          ( logfile )


 Buffered I/O statistics
 =======================
 Memory available:                     67108864
 Number of records fitting in memory:     16131
 Input : 100.0% of                            0  *4k bytes
 Output: 100.0% of                            0  *4k bytes
 Records from serial files evicted:           0
                    others evicted:           0
 Hash table lookups:          0 with          0 conflicts (100.00%)
 
Create C   file=TZ2P-C
XC
  gga PW91
End
relativistic ZORA
Corepotentials t12.rel
End

 *******************************************************************************
 *                                                                             *
 *  -------------------------------------                                      *
 *   Amsterdam Density Functional  (ADF)         2018                          *
 *  -------------------------------------                                      *
 *                                               r69431 2018-10-05             *
 *                                                                             *
 *                                                                             *
 *                              =================                              *
 *                              |               |                              *
 *                              |     A D F     |                              *
 *                              |               |                              *
 *                              =================                              *
 *                                                                             *
 *                                                                             *
 *   Online information and documentation:  https://www.scm.com/support/       *
 *   E-mail:  support@scm.com   info@scm.com                                   *
 *                                                                             *
 *   Scientific publications using ADF results must be properly referenced     *
 *   See the User Manuals (or the web site) for recommended citations          *
 *   The terms and conditions of the End User License Agreement apply to       *
 *   the use of ADF, https://www.scm.com/license-terms/                        *
 *                                                                             *
 **********************  x86_64_linux_intel / intelmpi  ************************
 
 Licensed to: Dr. Steinar Henden / Computer Centre University of Troms? / Troms? / NO
 SCM User ID: u7207
  
 ADF 2018  RunTime: Mar23-2019 07:38:02  Nodes: 1  Procs: 1

 Temporary files are created in /global/work/conradj/1510795/kid_0.1852068914

 Carbon (TZ2P)


 ===========================
 A T T A C H E D   F I L E S
 ===========================
  
 CREATE - Data File:    TZ2P-C
                        Carbon (TZ2P)
 Core Potentials:
         file : t12.rel


 ===============================
 M O D E L   P A R A M E T E R S
 ===============================
  
 DENSITY FUNCTIONAL POTENTIAL (scf)
    LDA:                               VWN                                      
    Gradient Corrections:              PW91x PW91c                             == Not Default ==

 SPIN  (restricted / unrestr.)
    Molecule:                          Restricted                               

 OTHER ASPECTS
    Relativistic Corrections:          scalar (ZORA,MAPA)                      == Not Default ==

    Nuclear Charge Density Model:      Point Charge Nuclei                      
    Core Treatment:                    Frozen Orbital(s)                        

    Hyperfine or Zeeman Interaction:   ---                                      


 =====================================
 S Y M M E T R Y ,   E L E C T R O N S
 =====================================
  
 Symmetry: ATOM

 Irreducible Representations, including subspecies
 -------------------------------------------------
 S
 P:x  P:y  P:z
 D:z2  D:x2-y2  D:xy  D:xz  D:yz
 F:z3  F:z  F:xyz  F:z2x  F:z2y  F:x  F:y


 Configuration of Valence Electrons
 ==================================

          Occupation Numbers
          -------------------------------------------------
 S        2*2
 P        2
 D        0
 F        0
          -------------------------------------------------

 Total:   6

 Net Charge: 0 (Nuclei minus Electrons)

 Preset values for MO occupations will be applied through SCF cycle no. 1000000
 Thereafter, the program will assign electrons to MOs that are spatially
 similar to the occupied MOs in a "reference" cycle ("KeepOrbitals").
 The reference cycle is always the PREVIOUS cycle: it will evolve with
 the SCF procedure.


 ================================
 (Slater-type)  F U N C T I O N S  ***  (Basis and Fit)  ***
 ================================
  

 Atom Type    1  (C)
 ==============

 Valence Basis Sets:  10
 -----------------------
   1 S    7.680000
   1 S    5.000000
   2 S    1.280000
   2 S    2.100000
   2 S    4.600000
   2 P    0.820000
   2 P    1.480000
   2 P    2.940000
   3 D    2.200000
   4 F    3.300000


 BAS: List of all Elementary Cartesian Basis Functions
 =====================================================

 The numbering in the list below (to the right of the function characteristics) is referred
 to in print-outs of MO eigenvectors and Mulliken populations in the BAS representation
 (as contrasted to the SFO representation).

 Notes:
 1. The functions are characterized by a polynomial prefactor (powers of x,y,z and r) and
    an exponential decay factor alpha.
 2. Since the basis sets are specific for an atom TYPE, the individual functions occur on
    all atoms of that type.
 3. The word 'Core' in the left margin signals that it is a Core Function (CF) : not a
    degree of freedom in the valence set, but only used to ensure orthogonalization of
    the other valence basis functions on the frozen Core Orbitals.


 (power of) X  Y  Z  R     Alpha  on Atom
            ==========     =====     ==========

 C                                    1
                                  ---------------------------------------------------------------------------
            0  0  0  0     7.680      1
            0  0  0  0     5.000      2
            0  0  0  1     1.280      3
            0  0  0  1     2.100      4
            0  0  0  1     4.600      5
            1  0  0  0     0.820      6
            0  1  0  0     0.820      7
            0  0  1  0     0.820      8
            1  0  0  0     1.480      9
            0  1  0  0     1.480     10
            0  0  1  0     1.480     11
            1  0  0  0     2.940     12
            0  1  0  0     2.940     13
            0  0  1  0     2.940     14
            2  0  0  0     2.200     15
            1  1  0  0     2.200     16
            1  0  1  0     2.200     17
            0  2  0  0     2.200     18
            0  1  1  0     2.200     19
            0  0  2  0     2.200     20
            3  0  0  0     3.300     21
            2  1  0  0     3.300     22
            2  0  1  0     3.300     23
            1  2  0  0     3.300     24
            1  1  1  0     3.300     25
            1  0  2  0     3.300     26
            0  3  0  0     3.300     27
            0  2  1  0     3.300     28
            0  1  2  0     3.300     29
            0  0  3  0     3.300     30

 Total number of charge fitting functions (nprimf)        84
 Total number of Cartesian basis functions (naos)         30
 Total number of Cartesian core functions  (ncos)          0


 BAS: List of all Elementary Cartesian Basis Functions
 =====================================================

 The numbering in the list below (to the right of the function characteristics) is referred
 to in print-outs of MO eigenvectors and Mulliken populations in the BAS representation
 (as contrasted to the SFO representation).

 Notes:
 1. The functions are characterized by a polynomial prefactor (powers of x,y,z and r) and
    an exponential decay factor alpha.
 2. Since the basis sets are specific for an atom TYPE, the individual functions occur on
    all atoms of that type.
 3. The word 'Core' in the left margin signals that it is a Core Function (CF) : not a
    degree of freedom in the valence set, but only used to ensure orthogonalization of
    the other valence basis functions on the frozen Core Orbitals.


 (power of) X  Y  Z  R     Alpha  on Atom
            ==========     =====     ==========

 C                                    1
                                  ---------------------------------------------------------------------------
            0  0  0  0     7.680      1
            0  0  0  0     5.000      2
            0  0  0  1     1.280      3
            0  0  0  1     2.100      4
            0  0  0  1     4.600      5
            1  0  0  0     0.820      6
            0  1  0  0     0.820      7
            0  0  1  0     0.820      8
            1  0  0  0     1.480      9
            0  1  0  0     1.480     10
            0  0  1  0     1.480     11
            1  0  0  0     2.940     12
            0  1  0  0     2.940     13
            0  0  1  0     2.940     14
            2  0  0  0     2.200     15
            1  1  0  0     2.200     16
            1  0  1  0     2.200     17
            0  2  0  0     2.200     18
            0  1  1  0     2.200     19
            0  0  2  0     2.200     20
            3  0  0  0     3.300     21
            2  1  0  0     3.300     22
            2  0  1  0     3.300     23
            1  2  0  0     3.300     24
            1  1  1  0     3.300     25
            1  0  2  0     3.300     26
            0  3  0  0     3.300     27
            0  2  1  0     3.300     28
            0  1  2  0     3.300     29
            0  0  3  0     3.300     30
1
 ***************************************************************************************************


                                              ***********************
                                              *  T E C H N I C A L  *
                                              ***********************
  


 =============================================================
 P A R A L L E L I Z A T I O N  and  V E C T O R I Z A T I O N
 =============================================================
  
 Nr of parallel processes:                                1
 Maximum vector length in NumInt loops:                 128

 IO buffersize (Mb):                                     64.000000


 =====================
 S C F   U P D A T E S
 =====================
  
 Max. nr. of cycles:                               300
 Convergence criterion:                              0.0000000100
   secondary criterion:                              0.0000000100

 Mix parameter (when DIIS does not apply):           0.2000000000
 Special mix parameter for the first cycle:          1.0000000000
 Mixed ADIIS+DIIS will be used
    Max number of expansion vectors:                10
    Pure ADIIS when Max([F,P]) is above              0.1000000000
    Pure DIIS when Max([F,P]) is below               0.0010000000
 Automatic ElectronSmearing (in case of problematic SCF convergence) disabled


 =================
 P R E C I S I O N  ***  (General: NumInt, NeglectFunctionTails, ...)  ***
 =================
  

 NumInt:           Target precision:                12.0000000000
 -------           Initial precision:               10.0000000000
                   Min. precision (optimization):   10.0000000000

 Neglect Functions:          Basis functions:        0.1000000000E-13
 ------------------          Fit functions:          0.1000000000E-13


 ===========================
 L I N E A R   S C A L I N G
 ===========================
  

 Cut-off radii density fit:                        0.1000000000E-97
 Overlap cut-off criterion AO matrix elements:     0.1000000000E-97
 Cut-offs for Coulomb potential and fitted density:0.1000000000E-97
 Cut-off criterion for Coulomb multipole terms:    0.1000000000E-97
 Progressive Convergence parameter:                 0.000000000    
1
 ***************************************************************************************************


                                            ***************************
                                            *  C O M P U T A T I O N  *
                                            ***************************
  

 Number of elements of the density matrix on this node (used, total):       465       465


 ===========================================
 Numerical Integration : Fuzzy Cells (Becke)
 ===========================================
  
 Becke grid quality: VERYGOOD       
  
 Lebedev angular grid order:             min:  13 max:  41
 Nr. of radial points:                   min:  72 max:  72

 Total nr. of points:         72
 Nr. of blocks:                1
 Block length:                72
 Nr. of dummy points:          0


 Test of Precision of the Numerical Integration Grid
 ===================================================

 Integral of the Total Core Density:                   0.00000000000000


 ========================
 Density Fitting (zlmFit)
 ========================
  
 ZlmFit Fit Quality: VERYGOOD       
  
 Max L-expansion:                        min:   0 max:   0
 Nr. of radial interpolation points:     min: 160 max: 160


 =====
 S C F  ***  ScaSCF  ***
 =====
  

 CYCLE    1
 SCF Error: norm([F,P])=      0.000000000000, max([F,P])=      0.000000000000
 orbitals (Q,E):
 ---------------
 S :1...5            ( 2.00   -18.0043)  ( 2.00    -4.4778)  ( 0.00    -1.9487)  ( 0.00     0.6764)
                     ( 0.00    42.5219)
 P :1...3            ( 2.00    -4.5000)  ( 0.00    -1.9811)  ( 0.00    -1.0851)
 D :1...1            ( 0.00    -1.9800)
 F :1...1            ( 0.00     0.4946)

 CYCLE    2
  SDIIS (wt  0.000):  1.0000 -0.0000
 A-DIIS (wt  1.000):  0.0000  1.0000
  DIIS coefficients:  0.0000  1.0000
 SCF Error: norm([F,P])=      4.495063053342, max([F,P])=      3.332855995594
 orbitals (Q,E):
 ---------------
 S :1...3            ( 2.00    -7.7830)  ( 2.00    -0.0268)  ( 0.00     0.8666)
 P :1...2            ( 2.00     0.1428)  ( 0.00     0.5939)
 D :1...1            ( 0.00     1.7597)
 F :1...1            ( 0.00     4.6320)

 CYCLE    3
  SDIIS (wt  0.000):  0.2148  0.7852
 A-DIIS (wt  1.000):  0.0799  0.9201
  DIIS coefficients:  0.0799  0.9201
 SCF Error: norm([F,P])=      1.595513270612, max([F,P])=      1.299390070841
 orbitals (Q,E):
 ---------------
 S :1...3            ( 2.00   -11.0888)  ( 2.00    -0.9723)  ( 0.00     0.1063)
 P :1...2            ( 2.00    -0.6675)  ( 0.00     0.0139)
 D :1...1            ( 0.00     0.8145)
 F :1...1            ( 0.00     3.5337)

 CYCLE    4
  SDIIS (wt  0.000): -0.0691  0.2332  0.8359
 A-DIIS (wt  1.000):  0.0000  0.1178  0.8822
  DIIS coefficients:  0.0000  0.1178  0.8822
 SCF Error: norm([F,P])=      0.774766203511, max([F,P])=      0.630002726538
 orbitals (Q,E):
 ---------------
 S :1...3            ( 2.00    -9.6655)  ( 2.00    -0.3852)  ( 0.00     0.4573)
 P :1...2            ( 2.00    -0.0898)  ( 0.00     0.2391)
 D :1...1            ( 0.00     1.3521)
 F :1...1            ( 0.00     4.1454)

 CYCLE    5
  SDIIS (wt  0.000): -0.0205 -0.0566  0.3325  0.7446
 A-DIIS (wt  1.000):  0.0000  0.0000  0.1407  0.8593
  DIIS coefficients:  0.0000  0.0000  0.1407  0.8593
 SCF Error: norm([F,P])=      0.357609991535, max([F,P])=      0.289537468054
 orbitals (Q,E):
 ---------------
 S :1...3            ( 2.00   -10.2613)  ( 2.00    -0.5950)  ( 0.00     0.3184)
 P :1...2            ( 2.00    -0.2802)  ( 0.00     0.1353)
 D :1...1            ( 0.00     1.1521)
 F :1...1            ( 0.00     3.9132)

 CYCLE    6
  SDIIS (wt  0.000):  0.0026 -0.0129 -0.0914  0.2836  0.8181
 A-DIIS (wt  1.000):  0.0000  0.0000  0.0000  0.1369  0.8631
  DIIS coefficients:  0.0000  0.0000  0.0000  0.1369  0.8631
 SCF Error: norm([F,P])=      0.175214765260, max([F,P])=      0.138887705467
 orbitals (Q,E):
 ---------------
 S :1...3            ( 2.00    -9.9647)  ( 2.00    -0.4729)  ( 0.00     0.3977)
 P :1...2            ( 2.00    -0.1648)  ( 0.00     0.1832)
 D :1...1            ( 0.00     1.2672)
 F :1...1            ( 0.00     4.0450)

 CYCLE    7
  SDIIS (wt  0.322):  0.0005  0.0010 -0.0197 -0.0830  0.3040  0.7972
 A-DIIS (wt  0.678):  0.0000  0.0000  0.0000  0.0000  0.1324  0.8676
  DIIS coefficients:  0.0002  0.0003 -0.0063 -0.0267  0.1876  0.8450
 SCF Error: norm([F,P])=      0.085827913696, max([F,P])=      0.068159255708
 orbitals (Q,E):
 ---------------
 S :1...3            ( 2.00   -10.0919)  ( 2.00    -0.5214)  ( 0.00     0.3662)
 P :1...2            ( 2.00    -0.2095)  ( 0.00     0.1624)
 D :1...1            ( 0.00     1.2212)
 F :1...1            ( 0.00     3.9920)

 CYCLE    8
  SDIIS (wt  0.769): -0.0000  0.0000  0.0008 -0.0040 -0.0711  0.1900  0.8842
 A-DIIS (wt  0.231):  0.0000  0.0000  0.0000  0.0000  0.0000  0.0000  1.0000
  DIIS coefficients: -0.0000  0.0000  0.0006 -0.0031 -0.0546  0.1461  0.9110
 SCF Error: norm([F,P])=      0.030193673972, max([F,P])=      0.023908883296
 orbitals (Q,E):
 ---------------
 S :1...3            ( 2.00   -10.0516)  ( 2.00    -0.5052)  ( 0.00     0.3769)
 P :1...2            ( 2.00    -0.1943)  ( 0.00     0.1691)
 D :1...1            ( 0.00     1.2365)
 F :1...1            ( 0.00     4.0096)

 CYCLE    9
  SDIIS (wt  0.962): -0.0000  0.0000  0.0002  0.0010  0.0067 -0.0617  1.0539
 A-DIIS (wt  0.038):  0.0000  0.0000  0.0000  0.0000  0.0000  0.0000  1.0000
  DIIS coefficients: -0.0000  0.0000  0.0002  0.0009  0.0064 -0.0594  1.0519
 SCF Error: norm([F,P])=      0.005938967744, max([F,P])=      0.004712581161
 orbitals (Q,E):
 ---------------
 S :1...3            ( 2.00   -10.0584)  ( 2.00    -0.5079)  ( 0.00     0.3751)
 P :1...2            ( 2.00    -0.1968)  ( 0.00     0.1680)
 D :1...1            ( 0.00     1.2340)
 F :1...1            ( 0.00     4.0067)

 CYCLE   10
  SDIIS (wt  1.000):  0.0000  0.0000 -0.0000 -0.0003  0.0003  0.0052 -0.0043 -0.0434  1.0424
  DIIS coefficients:  0.0000  0.0000 -0.0000 -0.0003  0.0003  0.0052 -0.0043 -0.0434  1.0424
 SCF Error: norm([F,P])=      0.000189472441, max([F,P])=      0.000149900553
 orbitals (Q,E):
 ---------------
 S :1...3            ( 2.00   -10.0582)  ( 2.00    -0.5078)  ( 0.00     0.3752)
 P :1...2            ( 2.00    -0.1967)  ( 0.00     0.1680)
 D :1...1            ( 0.00     1.2341)
 F :1...1            ( 0.00     4.0068)

 CYCLE   11
  SDIIS (wt  1.000): -0.0000 -0.0000  0.0000  0.0000 -0.0004  0.0000  0.0051 -0.0287  1.0239
  DIIS coefficients: -0.0000 -0.0000  0.0000  0.0000 -0.0004  0.0000  0.0051 -0.0287  1.0239
 SCF Error: norm([F,P])=      0.000000208396, max([F,P])=      0.000000109726
 orbitals (Q,E):
 ---------------
 S :1...3            ( 2.00   -10.0582)  ( 2.00    -0.5078)  ( 0.00     0.3752)
 P :1...2            ( 2.00    -0.1967)  ( 0.00     0.1680)
 D :1...1            ( 0.00     1.2341)
 F :1...1            ( 0.00     4.0068)

 CYCLE   12
  SDIIS (wt  1.000): -0.0000 -0.0000  0.0002  0.0492  0.9507
  DIIS coefficients: -0.0000 -0.0000  0.0002  0.0492  0.9507
 SCF Error: norm([F,P])=      0.000000019599, max([F,P])=      0.000000010777
 orbitals (Q,E):
 ---------------
 S :1...3            ( 2.00   -10.0582)  ( 2.00    -0.5078)  ( 0.00     0.3752)
 P :1...2            ( 2.00    -0.1967)  ( 0.00     0.1680)
 D :1...1            ( 0.00     1.2341)
 F :1...1            ( 0.00     4.0068)

 CYCLE   13
  SDIIS (wt  1.000): -0.0000 -0.0012 -0.0415  1.0427
  DIIS coefficients: -0.0000 -0.0012 -0.0415  1.0427
 SCF Error: norm([F,P])=      0.000000000849, max([F,P])=      0.000000000598
 orbitals (Q,E):
 ---------------
 S :1...3            ( 2.00   -10.0582)  ( 2.00    -0.5078)  ( 0.00     0.3752)
 P :1...2            ( 2.00    -0.1967)  ( 0.00     0.1680)
 D :1...1            ( 0.00     1.2341)
 F :1...1            ( 0.00     4.0068)

 SCF CONVERGED

 CYCLE   14
1
 ***************************************************************************************************


                                                *******************
                                                *  R E S U L T S  *
                                                *******************
  
 *** Setting up for NEW gradients in Focky
 *** Using FIT density in Focky

 Scaled ZORA Orbital Energies, per Irrep and Spin:
 =================================================
                        Occup              E (au)              E (eV)       Diff (eV) with prev. cycle
                        -----      --------------------        ------       --------------------------
 S
               1        2.000     -0.10058157576323E+02      -273.696              -2.81E-10
               2        2.000     -0.50776908955760E+00       -13.817              -2.07E-10
               3        0.000      0.37517229369219E+00        10.209
               4        0.000      0.54190142464253E+01       147.459
               5        0.000      0.49876975008370E+02      1357.222
 P
               1        2.000     -0.19668885664944E+00        -5.352              -1.92E-10
               2        0.000      0.16800386949773E+00         4.572
               3        0.000      0.20197972501851E+01        54.961
 D
               1        0.000      0.12340672134300E+01        33.581
 F
               1        0.000      0.40067853333525E+01       109.030


 Partially Occupied:
               1 P                -0.19668885664944E+00
  
 HOMO :        2 S                -0.50776908955760E+00
 LUMO :        2 P                 0.16800386949773E+00
  


 Orbital Energies, all Irreps
 ========================================

 Irrep        no.  (spin)   Occup              E (au)                E (eV)
 ---------------------------------------------------------------------------
 S             1             2.00       -0.10058157576323E+02      -273.6964
 S             2             2.00       -0.50776908955760E+00       -13.8171
 P             1             2.00       -0.19668885664944E+00        -5.3522
 P             2             0.00        0.16800386949773E+00         4.5716
 S             3             0.00        0.37517229369219E+00        10.2090
 D             1             0.00        0.12340672134300E+01        33.5807
 P             3             0.00        0.20197972501851E+01        54.9615
 F             1             0.00        0.40067853333525E+01       109.0302
 S             4             0.00        0.54190142464253E+01       147.4589
 S             5             0.00        0.49876975008370E+02      1357.2215


 All Electron Calculation, thus no Orbital Energies of the Core Orbitals are calculated


 =======================================
 M U L L I K E N   P O P U L A T I O N S
 =======================================
  
 The survey below gives for each atom:
 a) the total charge (Z minus electrons)
 b) the net spin polarization (nr of electrons spin-A minus spin-B)
 c) for each spin the atomic electron valence density (integrated) per L-value.

 Atom              Charge    Spin density          S         P         D         F
 ----              ------    ------------       ------    ------    ------    ------
 1 C               0.0000                       4.0000    2.0000    0.0000    0.0000

 Populations of individual BAS functions
 ----------------------------------------
 1 C            0.4944  1.5023  0.9258  1.1309 -0.0534  0.1733  0.1733  0.1733  0.3887  0.3887
                0.3887  0.1047  0.1047  0.1047  0.0000  0.0000  0.0000  0.0000  0.0000  0.0000
                0.0000  0.0000  0.0000  0.0000  0.0000  0.0000  0.0000  0.0000  0.0000  0.0000

 Gross Charges per Atom (Z minus electrons)
 ==========================================
             0.0000
 Net Total:  0.00000000


 =======================================================================
 Electrostatic potential at the Nuclei due to electrons and other nuclei
 =======================================================================
  
         Atom                  Potential
         ----                  ---------
     1)   C                  14.68245831
 
 
 ========================
 No memory problems found
 ========================
 
 Maximum number of active allocate calls:         477
 
 *******************************************************************************

                             A D F   E X I T
 NORMAL TERMINATION


 =================
 Timing Statistics
 =================
  
 Total Used :                     CPU=        0.61      System=        0.06     Elapsed=        1.54

 Calls  Section                     ( Mean, Percentage )
 ---------------------------------------------------------------------------------------------------
     3  ><      ................      0.00    0.49             0.00    3.08             0.00    0.50
     1  INIT    ................      0.04    6.22             0.01   20.00             0.82   53.63
     1  GEOMET  ................      0.02    3.11             0.02   35.38             0.06    3.66
     1  INPUTA  ................      0.00    0.65             0.00    1.54             0.01    0.38
     1  MAINSY  ................      0.01    1.80             0.00    4.61             0.02    1.48
     1  SYMFIT  ................      0.00    0.33             0.00    1.54             0.00    0.15
     1  CORORT  ................      0.00    0.16             0.00    1.54             0.00    0.18
     1  SYMORB  ................      0.00    0.00             0.00    1.54             0.00    0.21
     1  CLSMAT  ................      0.01    1.15             0.00    1.54             0.01    0.61
     1  ORTHON  ................      0.01    1.15             0.00    1.54             0.01    0.61
     1  GENPT   ................      0.02    3.11             0.00    1.54             0.02    1.51
     1  PTBAS   ................      0.01    0.98             0.00    1.54             0.01    0.54
    14  FOCKY   ................      0.03   64.48             0.00    7.69             0.03   26.85
    14  FOCKTR  ................      0.00    1.96             0.00    0.00             0.00    0.76
    14  SDIIS   ................      0.00    6.71             0.00   10.77             0.01    4.83
     1  COREPS  ................      0.02    3.44             0.00    3.08             0.02    1.48
     1  POPAN   ................      0.01    1.15             0.00    0.00             0.01    0.58
     1  DEBYE   ................      0.00    0.33             0.00    0.00             0.00    0.27
     1  EXIT PROCEDURE .........      0.02    2.78             0.00    3.08             0.03    1.77


 Currently Open Files (EXIT00)
 ====================

 Unit    Access Format  Status   Type       Ident (file)
 -------------------------------------------------------
   3      SEQ    FORM   TRANSP  NORMAL      LOGFILE
                                          ( logfile )


 Buffered I/O statistics
 =======================
 Memory available:                     67108864
 Number of records fitting in memory:     16131
 Input :   0.0% of                        25178  *4k bytes
 Output:  22.0% of                          968  *4k bytes
 Records from serial files evicted:           0
                    others evicted:           0
 Hash table lookups:      54430 with          0 conflicts (  0.00%)

 ***************************************************************************************************
 (LOGFILE)
 <Mar23-2019> <07:37:46>  DIRAC 2018  RunTime: Mar23-2019 07:37:46  Nodes: 1  Procs: 1
 <Mar23-2019> <07:37:46>  NORMAL TERMINATION
 <Mar23-2019> <07:37:46>  END
 <Mar23-2019> <07:37:58>  ADF 2018  RunTime: Mar23-2019 07:37:58  Nodes: 1  Procs: 1
 <Mar23-2019> <07:37:58>  Hydrogen (TZ2P)
 <Mar23-2019> <07:37:58>  RunType   : CREATE
 <Mar23-2019> <07:37:59>  Net Charge: 0 (Nuclei minus Electrons)
 <Mar23-2019> <07:37:59>  Symmetry  : ATOM
  Coordinates
    Atom         X           Y           Z   (Angstrom)
    1.H         0.000000    0.000000    0.000000
 <Mar23-2019> <07:37:59>  >>>> CORORT
 <Mar23-2019> <07:37:59>  >>>> CLSMAT
 <Mar23-2019> <07:38:00>  >>>> ORTHON
 <Mar23-2019> <07:38:00>  >>>> GENPT
 <Mar23-2019> <07:38:00>  Block Length=  64
 <Mar23-2019> <07:38:00>  >>>> PTBAS
 <Mar23-2019> <07:38:00>  >>>> CYCLE
 <Mar23-2019> <07:38:00>              |Error|         MaxErr       Wt(A-DIIS)
 <Mar23-2019> <07:38:00>      1      0.00000000      0.00000000
 <Mar23-2019> <07:38:00>      2      0.03094974      0.02900832
 <Mar23-2019> <07:38:00>      3      0.00875411      0.00857819    100.0
 <Mar23-2019> <07:38:00>      4      0.00188393      0.00187943      0.9
 <Mar23-2019> <07:38:01>      5      0.00004838      0.00004577      0.0
 <Mar23-2019> <07:38:01>      6      0.00000216      0.00000203      0.0
 <Mar23-2019> <07:38:01>      7      0.00000000      0.00000000      0.0
 <Mar23-2019> <07:38:01>  SCF converged
 <Mar23-2019> <07:38:01>      8      0.00000000      0.00000000      0.0
 <Mar23-2019> <07:38:01>  >>>> POPAN
 <Mar23-2019> <07:38:01>  >>>> DEBYE
 <Mar23-2019> <07:38:01>  NORMAL TERMINATION
 <Mar23-2019> <07:38:01>  END
 <Mar23-2019> <07:38:01>  DIRAC 2018  RunTime: Mar23-2019 07:38:01  Nodes: 1  Procs: 1
 <Mar23-2019> <07:38:01>  NORMAL TERMINATION
 <Mar23-2019> <07:38:01>  END
 <Mar23-2019> <07:38:02>  ADF 2018  RunTime: Mar23-2019 07:38:02  Nodes: 1  Procs: 1
 <Mar23-2019> <07:38:02>  Carbon (TZ2P)
 <Mar23-2019> <07:38:02>  RunType   : CREATE
 <Mar23-2019> <07:38:02>  Net Charge: 0 (Nuclei minus Electrons)
 <Mar23-2019> <07:38:02>  Symmetry  : ATOM
  Coordinates
    Atom         X           Y           Z   (Angstrom)
    1.C         0.000000    0.000000    0.000000
 <Mar23-2019> <07:38:02>  >>>> CORORT
 <Mar23-2019> <07:38:02>  >>>> CLSMAT
 <Mar23-2019> <07:38:02>  >>>> ORTHON
 <Mar23-2019> <07:38:02>  >>>> GENPT
 <Mar23-2019> <07:38:02>  Block Length=  72
 <Mar23-2019> <07:38:02>  >>>> PTBAS
 <Mar23-2019> <07:38:02>  >>>> CYCLE
 <Mar23-2019> <07:38:02>              |Error|         MaxErr       Wt(A-DIIS)
 <Mar23-2019> <07:38:02>      1      0.00000000      0.00000000
 <Mar23-2019> <07:38:02>      2      4.49506305      3.33285600    100.0
 <Mar23-2019> <07:38:02>      3      1.59551327      1.29939007    100.0
 <Mar23-2019> <07:38:02>      4      0.77476620      0.63000273    100.0
 <Mar23-2019> <07:38:02>      5      0.35760999      0.28953747    100.0
 <Mar23-2019> <07:38:02>      6      0.17521477      0.13888771    100.0
 <Mar23-2019> <07:38:03>      7      0.08582791      0.06815926     67.8
 <Mar23-2019> <07:38:03>      8      0.03019367      0.02390888     23.1
 <Mar23-2019> <07:38:03>      9      0.00593897      0.00471258      3.8
 <Mar23-2019> <07:38:03>     10      0.00018947      0.00014990      0.0
 <Mar23-2019> <07:38:03>     11      0.00000021      0.00000011      0.0
 <Mar23-2019> <07:38:03>     12      0.00000002      0.00000001      0.0
 <Mar23-2019> <07:38:03>     13      0.00000000      0.00000000      0.0
 <Mar23-2019> <07:38:03>  SCF converged
 <Mar23-2019> <07:38:03>     14      0.00000000      0.00000000      0.0
 <Mar23-2019> <07:38:03>  >>>> POPAN
 <Mar23-2019> <07:38:03>  >>>> DEBYE
 <Mar23-2019> <07:38:03>  NORMAL TERMINATION
 <Mar23-2019> <07:38:03>  END

 *******************************************************************************
 *                                                                             *
 *  -------------------------------------                                      *
 *   Amsterdam Density Functional  (ADF)         2018                          *
 *  -------------------------------------                                      *
 *                                               r69431 2018-10-05             *
 *                                                                             *
 *                                                                             *
 *                            =====================                            *
 *                            |                   |                            *
 *                            |     D I R A C     |                            *
 *                            |                   |                            *
 *                            =====================                            *
 *                                                                             *
 *                                                                             *
 *   Online information and documentation:  https://www.scm.com/support/       *
 *   E-mail:  support@scm.com   info@scm.com                                   *
 *                                                                             *
 *   Scientific publications using ADF results must be properly referenced     *
 *   See the User Manuals (or the web site) for recommended citations          *
 *   The terms and conditions of the End User License Agreement apply to       *
 *   the use of ADF, https://www.scm.com/license-terms/                        *
 *                                                                             *
 **********************  x86_64_linux_intel / intelmpi  ************************
 
 Licensed to: Dr. Steinar Henden / Computer Centre University of Troms? / Troms? / NO
 SCM User ID: u7207
  
 DIRAC 2018  RunTime: Mar23-2019 07:38:03  Nodes: 1  Procs: 1

 Temporary files are created in /global/work/conradj/1510795/kid_0.454741757

1
 OXYGEN ATOM all electron RELATIVISTIC, Point Nuc, A and c fr
 N J RN H ZN XION ANUC CLIGHT
 5000    4100.00000000197.36710137  8.00000000  0.00000000   15.994914  0.1370360E+03
  PH   PHI     EPS        DEL        DELRVR
  0.30  0.30     2500.00  0.00001000  0.00001000
 IDIRC  NC1  NDEBU NPRIN  IPUN IRCOR IWCOR
   1   300     0     0     0     0     0
   XALPHA      XLATTER      RNUC
  0.70000000  0.00000000  0.00000000 Point Charge
   XN   XL   XJ      XE          XZ      XDELL
  1.0  0.0  0.5      -5.000       2.000     0.00000
  2.0  0.0  0.5      -1.000       2.000     0.00000
  2.0  1.0  0.5      -1.000       2.000     0.00000
  2.0  1.0  1.5      -1.000       2.000     0.00000
 ICORP=  0  NPCL=  0  DEMP=0.00  PEPS=0.000000
 R(1)=  0.1000000E-08 D=  0.1005080E+01 RNUC=  0.0000000E+00
 converged at cycle   28  DENSITY AVERAGING    0.2400
  MAXIMUM ERROR IN R.V(R) IS   0.81125670E-05
 Q,EY,EV,EZ,ESUM,ETOT,RHO  0.800000E+01 -0.101247E+02 -0.114961E+03 -0.177573E+03 -0.405053E+02 -0.743427E+02  0.414766E-14


 DIRAC CALCULATION
1                    OXYGEN ATOM all electron RELATIVISTIC, Point Nuc, A and c from libtc


 EXCHANGE COEFFICIENT=  0.7000000           TAIL CORRECTION=  0.           NUCLEAR RADIUS=  0.000E+00
0                       ORBITAL    N    L    J     ELECTRONS     EIGENVALUE                DELTA OF EIGENV.

                          1S1/2  1.0  0.0  0.5     2.000       -0.1880014E+02                 0.7264358E-06
                          2S1/2  2.0  0.0  0.5     2.000       -0.8412236E+00                 0.5932752E-05
                          2P1/2  2.0  1.0  0.5     2.000       -0.3063203E+00                 0.5998471E-05
                          2P3/2  2.0  1.0  1.5     2.000       -0.3049609E+00                 0.5986971E-05


                                        NUCLEAR CHARGE=    8.000000
                            INTEGRAL OF CHARGE DENSITY=    8.000000
                           SUM OF THE ORBITAL ENERGIES=    -40.5053
                                          TOTAL ENERGY=    -74.3427
                                        KINETIC ENERGY=     74.4552
                             NUCLEAR ATTRACTION ENERGY=   -177.5730
                             ELECTRON REPULSION ENERGY=     36.3686
                                       EXCHANGE ENERGY=     -7.5935

 *******************************************************************************

                             D I R A C   E X I T
 NORMAL TERMINATION


 =================
 Timing Statistics
 =================
  
 Total Used :                     CPU=        0.12      System=        0.02     Elapsed=        0.22

 Calls  Section                     ( Mean, Percentage )
 ---------------------------------------------------------------------------------------------------
     2  ><      ................      0.00    0.00             0.00    0.00             0.00    0.00
     1  EXIT PROCEDURE .........      0.12  100.00             0.02  100.00             0.22  100.00


 Currently Open Files (EXIT00)
 ====================

 Unit    Access Format  Status   Type       Ident (file)
 -------------------------------------------------------
   3      SEQ    FORM   TRANSP  NORMAL      LOGFILE
                                          ( logfile )


 Buffered I/O statistics
 =======================
 Memory available:                     67108864
 Number of records fitting in memory:     16131
 Input : 100.0% of                            0  *4k bytes
 Output: 100.0% of                            0  *4k bytes
 Records from serial files evicted:           0
                    others evicted:           0
 Hash table lookups:          0 with          0 conflicts (100.00%)
 
Create O   file=TZ2P-O
XC
  gga PW91
End
relativistic ZORA
Corepotentials t12.rel
End

 *******************************************************************************
 *                                                                             *
 *  -------------------------------------                                      *
 *   Amsterdam Density Functional  (ADF)         2018                          *
 *  -------------------------------------                                      *
 *                                               r69431 2018-10-05             *
 *                                                                             *
 *                                                                             *
 *                              =================                              *
 *                              |               |                              *
 *                              |     A D F     |                              *
 *                              |               |                              *
 *                              =================                              *
 *                                                                             *
 *                                                                             *
 *   Online information and documentation:  https://www.scm.com/support/       *
 *   E-mail:  support@scm.com   info@scm.com                                   *
 *                                                                             *
 *   Scientific publications using ADF results must be properly referenced     *
 *   See the User Manuals (or the web site) for recommended citations          *
 *   The terms and conditions of the End User License Agreement apply to       *
 *   the use of ADF, https://www.scm.com/license-terms/                        *
 *                                                                             *
 **********************  x86_64_linux_intel / intelmpi  ************************
 
 Licensed to: Dr. Steinar Henden / Computer Centre University of Troms? / Troms? / NO
 SCM User ID: u7207
  
 ADF 2018  RunTime: Mar23-2019 07:38:04  Nodes: 1  Procs: 1

 Temporary files are created in /global/work/conradj/1510795/kid_0.1140115210

 Oxygen (TZ2P)


 ===========================
 A T T A C H E D   F I L E S
 ===========================
  
 CREATE - Data File:    TZ2P-O
                        Oxygen (TZ2P)
 Core Potentials:
         file : t12.rel


 ===============================
 M O D E L   P A R A M E T E R S
 ===============================
  
 DENSITY FUNCTIONAL POTENTIAL (scf)
    LDA:                               VWN                                      
    Gradient Corrections:              PW91x PW91c                             == Not Default ==

 SPIN  (restricted / unrestr.)
    Molecule:                          Restricted                               

 OTHER ASPECTS
    Relativistic Corrections:          scalar (ZORA,MAPA)                      == Not Default ==

    Nuclear Charge Density Model:      Point Charge Nuclei                      
    Core Treatment:                    Frozen Orbital(s)                        

    Hyperfine or Zeeman Interaction:   ---                                      


 =====================================
 S Y M M E T R Y ,   E L E C T R O N S
 =====================================
  
 Symmetry: ATOM

 Irreducible Representations, including subspecies
 -------------------------------------------------
 S
 P:x  P:y  P:z
 D:z2  D:x2-y2  D:xy  D:xz  D:yz
 F:z3  F:z  F:xyz  F:z2x  F:z2y  F:x  F:y


 Configuration of Valence Electrons
 ==================================

          Occupation Numbers
          -------------------------------------------------
 S        2*2
 P        4
 D        0
 F        0
          -------------------------------------------------

 Total:   8

 Net Charge: 0 (Nuclei minus Electrons)

 Preset values for MO occupations will be applied through SCF cycle no. 1000000
 Thereafter, the program will assign electrons to MOs that are spatially
 similar to the occupied MOs in a "reference" cycle ("KeepOrbitals").
 The reference cycle is always the PREVIOUS cycle: it will evolve with
 the SCF procedure.


 ================================
 (Slater-type)  F U N C T I O N S  ***  (Basis and Fit)  ***
 ================================
  

 Atom Type    1  (O)
 ==============

 Valence Basis Sets:  10
 -----------------------
   1 S    9.800000
   1 S    6.800000
   2 S    7.580000
   2 S    2.880000
   2 S    1.720000
   2 P    4.080000
   2 P    2.080000
   2 P    1.120000
   3 D    2.000000
   4 F    3.000000


 BAS: List of all Elementary Cartesian Basis Functions
 =====================================================

 The numbering in the list below (to the right of the function characteristics) is referred
 to in print-outs of MO eigenvectors and Mulliken populations in the BAS representation
 (as contrasted to the SFO representation).

 Notes:
 1. The functions are characterized by a polynomial prefactor (powers of x,y,z and r) and
    an exponential decay factor alpha.
 2. Since the basis sets are specific for an atom TYPE, the individual functions occur on
    all atoms of that type.
 3. The word 'Core' in the left margin signals that it is a Core Function (CF) : not a
    degree of freedom in the valence set, but only used to ensure orthogonalization of
    the other valence basis functions on the frozen Core Orbitals.


 (power of) X  Y  Z  R     Alpha  on Atom
            ==========     =====     ==========

 O                                    1
                                  ---------------------------------------------------------------------------
            0  0  0  0     9.800      1
            0  0  0  0     6.800      2
            0  0  0  1     7.580      3
            0  0  0  1     2.880      4
            0  0  0  1     1.720      5
            1  0  0  0     4.080      6
            0  1  0  0     4.080      7
            0  0  1  0     4.080      8
            1  0  0  0     2.080      9
            0  1  0  0     2.080     10
            0  0  1  0     2.080     11
            1  0  0  0     1.120     12
            0  1  0  0     1.120     13
            0  0  1  0     1.120     14
            2  0  0  0     2.000     15
            1  1  0  0     2.000     16
            1  0  1  0     2.000     17
            0  2  0  0     2.000     18
            0  1  1  0     2.000     19
            0  0  2  0     2.000     20
            3  0  0  0     3.000     21
            2  1  0  0     3.000     22
            2  0  1  0     3.000     23
            1  2  0  0     3.000     24
            1  1  1  0     3.000     25
            1  0  2  0     3.000     26
            0  3  0  0     3.000     27
            0  2  1  0     3.000     28
            0  1  2  0     3.000     29
            0  0  3  0     3.000     30

 Total number of charge fitting functions (nprimf)        84
 Total number of Cartesian basis functions (naos)         30
 Total number of Cartesian core functions  (ncos)          0


 BAS: List of all Elementary Cartesian Basis Functions
 =====================================================

 The numbering in the list below (to the right of the function characteristics) is referred
 to in print-outs of MO eigenvectors and Mulliken populations in the BAS representation
 (as contrasted to the SFO representation).

 Notes:
 1. The functions are characterized by a polynomial prefactor (powers of x,y,z and r) and
    an exponential decay factor alpha.
 2. Since the basis sets are specific for an atom TYPE, the individual functions occur on
    all atoms of that type.
 3. The word 'Core' in the left margin signals that it is a Core Function (CF) : not a
    degree of freedom in the valence set, but only used to ensure orthogonalization of
    the other valence basis functions on the frozen Core Orbitals.


 (power of) X  Y  Z  R     Alpha  on Atom
            ==========     =====     ==========

 O                                    1
                                  ---------------------------------------------------------------------------
            0  0  0  0     9.800      1
            0  0  0  0     6.800      2
            0  0  0  1     7.580      3
            0  0  0  1     2.880      4
            0  0  0  1     1.720      5
            1  0  0  0     4.080      6
            0  1  0  0     4.080      7
            0  0  1  0     4.080      8
            1  0  0  0     2.080      9
            0  1  0  0     2.080     10
            0  0  1  0     2.080     11
            1  0  0  0     1.120     12
            0  1  0  0     1.120     13
            0  0  1  0     1.120     14
            2  0  0  0     2.000     15
            1  1  0  0     2.000     16
            1  0  1  0     2.000     17
            0  2  0  0     2.000     18
            0  1  1  0     2.000     19
            0  0  2  0     2.000     20
            3  0  0  0     3.000     21
            2  1  0  0     3.000     22
            2  0  1  0     3.000     23
            1  2  0  0     3.000     24
            1  1  1  0     3.000     25
            1  0  2  0     3.000     26
            0  3  0  0     3.000     27
            0  2  1  0     3.000     28
            0  1  2  0     3.000     29
            0  0  3  0     3.000     30
1
 ***************************************************************************************************


                                              ***********************
                                              *  T E C H N I C A L  *
                                              ***********************
  


 =============================================================
 P A R A L L E L I Z A T I O N  and  V E C T O R I Z A T I O N
 =============================================================
  
 Nr of parallel processes:                                1
 Maximum vector length in NumInt loops:                 128

 IO buffersize (Mb):                                     64.000000


 =====================
 S C F   U P D A T E S
 =====================
  
 Max. nr. of cycles:                               300
 Convergence criterion:                              0.0000000100
   secondary criterion:                              0.0000000100

 Mix parameter (when DIIS does not apply):           0.2000000000
 Special mix parameter for the first cycle:          1.0000000000
 Mixed ADIIS+DIIS will be used
    Max number of expansion vectors:                10
    Pure ADIIS when Max([F,P]) is above              0.1000000000
    Pure DIIS when Max([F,P]) is below               0.0010000000
 Automatic ElectronSmearing (in case of problematic SCF convergence) disabled


 =================
 P R E C I S I O N  ***  (General: NumInt, NeglectFunctionTails, ...)  ***
 =================
  

 NumInt:           Target precision:                12.0000000000
 -------           Initial precision:               10.0000000000
                   Min. precision (optimization):   10.0000000000

 Neglect Functions:          Basis functions:        0.1000000000E-13
 ------------------          Fit functions:          0.1000000000E-13


 ===========================
 L I N E A R   S C A L I N G
 ===========================
  

 Cut-off radii density fit:                        0.1000000000E-97
 Overlap cut-off criterion AO matrix elements:     0.1000000000E-97
 Cut-offs for Coulomb potential and fitted density:0.1000000000E-97
 Cut-off criterion for Coulomb multipole terms:    0.1000000000E-97
 Progressive Convergence parameter:                 0.000000000    
1
 ***************************************************************************************************


                                            ***************************
                                            *  C O M P U T A T I O N  *
                                            ***************************
  

 Number of elements of the density matrix on this node (used, total):       465       465


 ===========================================
 Numerical Integration : Fuzzy Cells (Becke)
 ===========================================
  
 Becke grid quality: VERYGOOD       
  
 Lebedev angular grid order:             min:  13 max:  41
 Nr. of radial points:                   min:  68 max:  68

 Total nr. of points:         68
 Nr. of blocks:                1
 Block length:                68
 Nr. of dummy points:          0


 Test of Precision of the Numerical Integration Grid
 ===================================================

 Integral of the Total Core Density:                   0.00000000000000


 ========================
 Density Fitting (zlmFit)
 ========================
  
 ZlmFit Fit Quality: VERYGOOD       
  
 Max L-expansion:                        min:   0 max:   0
 Nr. of radial interpolation points:     min: 180 max: 180


 =====
 S C F  ***  ScaSCF  ***
 =====
  

 CYCLE    1
 SCF Error: norm([F,P])=      0.000000000000, max([F,P])=      0.000000000000
 orbitals (Q,E):
 ---------------
 S :1...5            ( 2.00   -32.0157)  ( 2.00    -7.9419)  ( 0.00    -3.4652)  ( 0.00     4.2896)
                     ( 0.00   109.0744)
 P :1...3            ( 4.00    -8.0011)  ( 0.00    -3.4871)  ( 0.00    -1.8916)
 D :1...1            ( 0.00    -3.3333)
 F :1...1            ( 0.00    -1.5001)

 CYCLE    2
  SDIIS (wt  0.000):  1.0000  0.0000
 A-DIIS (wt  1.000):  0.0000  1.0000
  DIIS coefficients:  0.0000  1.0000
 SCF Error: norm([F,P])=      8.781419687822, max([F,P])=      5.527360031545
 orbitals (Q,E):
 ---------------
 S :1...3            ( 2.00   -14.5579)  ( 2.00     0.0172)  ( 0.00     1.8291)
 P :1...2            ( 4.00     0.2534)  ( 0.00     1.2351)
 D :1...1            ( 0.00     1.5754)
 F :1...1            ( 0.00     3.9739)

 CYCLE    3
  SDIIS (wt  0.000):  0.2265  0.7735
 A-DIIS (wt  1.000):  0.3086  0.6914
  DIIS coefficients:  0.3086  0.6914
 SCF Error: norm([F,P])=      3.558705813275, max([F,P])=      2.505825176976
 orbitals (Q,E):
 ---------------
 S :1...3            ( 2.00   -19.8349)  ( 2.00    -1.5307)  ( 0.00     0.4005)
 P :1...2            ( 4.00    -0.9836)  ( 0.00     0.1312)
 D :1...1            ( 0.00     0.6561)
 F :1...1            ( 0.00     2.8639)

 CYCLE    4
  SDIIS (wt  0.000): -0.0477  0.1740  0.8737
 A-DIIS (wt  1.000):  0.0000  0.0000  1.0000
  DIIS coefficients:  0.0000  0.0000  1.0000
 SCF Error: norm([F,P])=      1.182500870104, max([F,P])=      0.602363014856
 orbitals (Q,E):
 ---------------
 S :1...3            ( 2.00   -18.0337)  ( 2.00    -0.5498)  ( 0.00     1.0393)
 P :1...2            ( 4.00    -0.0444)  ( 0.00     0.5379)
 D :1...1            ( 0.00     1.2453)
 F :1...1            ( 0.00     3.5703)

 CYCLE    5
  SDIIS (wt  0.000): -0.0200 -0.0823  0.5697  0.5326
 A-DIIS (wt  1.000):  0.0000  0.0000  0.6251  0.3749
  DIIS coefficients:  0.0000  0.0000  0.6251  0.3749
 SCF Error: norm([F,P])=      1.484956865544, max([F,P])=      0.828501457953
 orbitals (Q,E):
 ---------------
 S :1...3            ( 2.00   -18.8326)  ( 2.00    -0.8649)  ( 0.00     0.8036)
 P :1...2            ( 4.00    -0.3169)  ( 0.00     0.3599)
 D :1...1            ( 0.00     1.0674)
 F :1...1            ( 0.00     3.3552)

 CYCLE    6
  SDIIS (wt  0.108):  0.0038 -0.0010  0.0507 -0.0427  0.9892
 A-DIIS (wt  0.892):  0.0000  0.0000  0.0000  0.0000  1.0000
  DIIS coefficients:  0.0004 -0.0001  0.0055 -0.0046  0.9988
 SCF Error: norm([F,P])=      0.150346285047, max([F,P])=      0.089348478324
 orbitals (Q,E):
 ---------------
 S :1...3            ( 2.00   -19.0209)  ( 2.00    -0.9188)  ( 0.00     0.7694)
 P :1...2            ( 4.00    -0.3700)  ( 0.00     0.3360)
 D :1...1            ( 0.00     1.0472)
 F :1...1            ( 0.00     3.3282)

 CYCLE    7
  SDIIS (wt  0.202): -0.0002  0.0001 -0.0146  0.0159  0.3392  0.6596
 A-DIIS (wt  0.798):  0.0000  0.0000  0.0000  0.0000  0.5070  0.4930
  DIIS coefficients: -0.0000  0.0000 -0.0030  0.0032  0.4731  0.5266
 SCF Error: norm([F,P])=      0.139730042833, max([F,P])=      0.080018742345
 orbitals (Q,E):
 ---------------
 S :1...3            ( 2.00   -18.9298)  ( 2.00    -0.8831)  ( 0.00     0.7930)
 P :1...2            ( 4.00    -0.3352)  ( 0.00     0.3500)
 D :1...1            ( 0.00     1.0658)
 F :1...1            ( 0.00     3.3507)

 CYCLE    8
  SDIIS (wt  0.999): -0.0000  0.0002  0.0032 -0.0029 -0.0115 -0.0722  1.0831
 A-DIIS (wt  0.001):  0.0000  0.0000  0.0000  0.0000  0.0000  0.0000  1.0000
  DIIS coefficients: -0.0000  0.0002  0.0032 -0.0029 -0.0115 -0.0722  1.0831
 SCF Error: norm([F,P])=      0.001545592332, max([F,P])=      0.001053695852
 orbitals (Q,E):
 ---------------
 S :1...3            ( 2.00   -18.9284)  ( 2.00    -0.8832)  ( 0.00     0.7929)
 P :1...2            ( 4.00    -0.3353)  ( 0.00     0.3500)
 D :1...1            ( 0.00     1.0656)
 F :1...1            ( 0.00     3.3505)

 CYCLE    9
  SDIIS (wt  1.000): -0.0000  0.0000  0.0002 -0.0001 -0.0008 -0.0054  0.0925  0.9135
  DIIS coefficients: -0.0000  0.0000  0.0002 -0.0001 -0.0008 -0.0054  0.0925  0.9135
 SCF Error: norm([F,P])=      0.000149316926, max([F,P])=      0.000073649608
 orbitals (Q,E):
 ---------------
 S :1...3            ( 2.00   -18.9283)  ( 2.00    -0.8831)  ( 0.00     0.7929)
 P :1...2            ( 4.00    -0.3353)  ( 0.00     0.3500)
 D :1...1            ( 0.00     1.0656)
 F :1...1            ( 0.00     3.3505)

 CYCLE   10
  SDIIS (wt  1.000): -0.0000 -0.0000 -0.0000  0.0001 -0.0028 -0.0662  1.0689
  DIIS coefficients: -0.0000 -0.0000 -0.0000  0.0001 -0.0028 -0.0662  1.0689
 SCF Error: norm([F,P])=      0.000001721663, max([F,P])=      0.000001074558
 orbitals (Q,E):
 ---------------
 S :1...3            ( 2.00   -18.9283)  ( 2.00    -0.8831)  ( 0.00     0.7929)
 P :1...2            ( 4.00    -0.3353)  ( 0.00     0.3500)
 D :1...1            ( 0.00     1.0656)
 F :1...1            ( 0.00     3.3505)

 CYCLE   11
  SDIIS (wt  1.000): -0.0000  0.0000  0.0005 -0.0051  1.0046
  DIIS coefficients: -0.0000  0.0000  0.0005 -0.0051  1.0046
 SCF Error: norm([F,P])=      0.000000026921, max([F,P])=      0.000000013684
 orbitals (Q,E):
 ---------------
 S :1...3            ( 2.00   -18.9283)  ( 2.00    -0.8831)  ( 0.00     0.7929)
 P :1...2            ( 4.00    -0.3353)  ( 0.00     0.3500)
 D :1...1            ( 0.00     1.0656)
 F :1...1            ( 0.00     3.3505)

 CYCLE   12
  SDIIS (wt  1.000): -0.0000 -0.0000  0.0001  0.0112  0.9887
  DIIS coefficients: -0.0000 -0.0000  0.0001  0.0112  0.9887
 SCF Error: norm([F,P])=      0.000000001720, max([F,P])=      0.000000000863
 orbitals (Q,E):
 ---------------
 S :1...3            ( 2.00   -18.9283)  ( 2.00    -0.8831)  ( 0.00     0.7929)
 P :1...2            ( 4.00    -0.3353)  ( 0.00     0.3500)
 D :1...1            ( 0.00     1.0656)
 F :1...1            ( 0.00     3.3505)

 SCF CONVERGED

 CYCLE   13
1
 ***************************************************************************************************


                                                *******************
                                                *  R E S U L T S  *
                                                *******************
  
 *** Setting up for NEW gradients in Focky
 *** Using FIT density in Focky

 Scaled ZORA Orbital Energies, per Irrep and Spin:
 =================================================
                        Occup              E (au)              E (eV)       Diff (eV) with prev. cycle
                        -----      --------------------        ------       --------------------------
 S
               1        2.000     -0.18928337612342E+02      -515.066              -3.13E-11
               2        2.000     -0.88313126239097E+00       -24.031              -1.53E-11
               3        0.000      0.79292263065620E+00        21.577
               4        0.000      0.13438419344498E+02       365.678
               5        0.000      0.12160196595751E+03      3308.958
 P
               1        4.000     -0.33529644213174E+00        -9.124              -1.45E-11
               2        0.000      0.35000156202929E+00         9.524
               3        0.000      0.38260068598712E+01       104.111
 D
               1        0.000      0.10656090851336E+01        28.997
 F
               1        0.000      0.33504947840185E+01        91.172


 Partially Occupied:
               1 P                -0.33529644213174E+00
  
 HOMO :        2 S                -0.88313126239097E+00
 LUMO :        2 P                 0.35000156202929E+00
  


 Orbital Energies, all Irreps
 ========================================

 Irrep        no.  (spin)   Occup              E (au)                E (eV)
 ---------------------------------------------------------------------------
 S             1             2.00       -0.18928337612342E+02      -515.0663
 S             2             2.00       -0.88313126239097E+00       -24.0312
 P             1             4.00       -0.33529644213174E+00        -9.1239
 P             2             0.00        0.35000156202929E+00         9.5240
 S             3             0.00        0.79292263065620E+00        21.5765
 D             1             0.00        0.10656090851336E+01        28.9967
 F             1             0.00        0.33504947840185E+01        91.1716
 P             3             0.00        0.38260068598712E+01       104.1109
 S             4             0.00        0.13438419344498E+02       365.6780
 S             5             0.00        0.12160196595751E+03      3308.9579


 All Electron Calculation, thus no Orbital Energies of the Core Orbitals are calculated


 =======================================
 M U L L I K E N   P O P U L A T I O N S
 =======================================
  
 The survey below gives for each atom:
 a) the total charge (Z minus electrons)
 b) the net spin polarization (nr of electrons spin-A minus spin-B)
 c) for each spin the atomic electron valence density (integrated) per L-value.

 Atom              Charge    Spin density          S         P         D         F
 ----              ------    ------------       ------    ------    ------    ------
 1 O              -0.0000                       4.0000    4.0000    0.0000    0.0000

 Populations of individual BAS functions
 ----------------------------------------
 1 O            0.6892  1.2605  0.0162  1.1495  0.8846  0.2494  0.2494  0.2494  0.7490  0.7490
                0.7490  0.3349  0.3349  0.3349  0.0000  0.0000  0.0000  0.0000  0.0000  0.0000
                0.0000  0.0000  0.0000  0.0000  0.0000  0.0000  0.0000  0.0000  0.0000  0.0000

 Gross Charges per Atom (Z minus electrons)
 ==========================================
            -0.0000
 Net Total: -0.00000000


 =======================================================================
 Electrostatic potential at the Nuclei due to electrons and other nuclei
 =======================================================================
  
         Atom                  Potential
         ----                  ---------
     1)   O                  22.27027352
 
 
 ========================
 No memory problems found
 ========================
 
 Maximum number of active allocate calls:         477
 
 *******************************************************************************

                             A D F   E X I T
 NORMAL TERMINATION


 =================
 Timing Statistics
 =================
  
 Total Used :                     CPU=        0.62      System=        0.06     Elapsed=        1.40

 Calls  Section                     ( Mean, Percentage )
 ---------------------------------------------------------------------------------------------------
     3  ><      ................      0.00    0.48             0.00    3.23             0.00    0.56
     1  INIT    ................      0.04    6.60             0.01   16.13             0.62   44.51
     1  GEOMET  ................      0.02    3.06             0.02   35.48             0.06    4.19
     1  INPUTA  ................      0.00    0.48             0.00    3.22             0.01    0.41
     1  MAINSY  ................      0.01    1.93             0.00    4.84             0.02    1.70
     1  SYMFIT  ................      0.00    0.32             0.00    0.00             0.00    0.13
     1  CORORT  ................      0.00    0.00             0.00    1.61             0.00    0.19
     1  SYMORB  ................      0.00    0.32             0.00    0.00             0.01    0.39
     1  CLSMAT  ................      0.01    0.97             0.00    1.61             0.01    0.70
     1  ORTHON  ................      0.01    1.45             0.00    0.00             0.01    0.67
     1  GENPT   ................      0.02    3.06             0.00    1.61             0.02    1.67
     1  PTBAS   ................      0.00    0.81             0.00    1.61             0.01    0.59
    13  FOCKY   ................      0.03   65.06             0.00   11.29             0.03   30.11
    13  FOCKTR  ................      0.00    1.29             0.00    1.61             0.00    0.78
    13  SDIIS   ................      0.00    6.60             0.00    8.06             0.00    4.58
     1  COREPS  ................      0.02    3.70             0.00    1.61             0.03    1.79
     1  POPAN   ................      0.01    1.29             0.00    0.00             0.01    0.63
     1  DEBYE   ................      0.00    0.32             0.00    1.61             0.00    0.31
     1  EXIT PROCEDURE .........      0.01    2.25             0.00    6.45             0.09    6.09


 Currently Open Files (EXIT00)
 ====================

 Unit    Access Format  Status   Type       Ident (file)
 -------------------------------------------------------
   3      SEQ    FORM   TRANSP  NORMAL      LOGFILE
                                          ( logfile )


 Buffered I/O statistics
 =======================
 Memory available:                     67108864
 Number of records fitting in memory:     16131
 Input :   0.0% of                        24387  *4k bytes
 Output:  21.9% of                          973  *4k bytes
 Records from serial files evicted:           0
                    others evicted:           0
 Hash table lookups:      52737 with          0 conflicts (  0.00%)

 ***************************************************************************************************
 (LOGFILE)
 <Mar23-2019> <07:37:46>  DIRAC 2018  RunTime: Mar23-2019 07:37:46  Nodes: 1  Procs: 1
 <Mar23-2019> <07:37:46>  NORMAL TERMINATION
 <Mar23-2019> <07:37:46>  END
 <Mar23-2019> <07:37:58>  ADF 2018  RunTime: Mar23-2019 07:37:58  Nodes: 1  Procs: 1
 <Mar23-2019> <07:37:58>  Hydrogen (TZ2P)
 <Mar23-2019> <07:37:58>  RunType   : CREATE
 <Mar23-2019> <07:37:59>  Net Charge: 0 (Nuclei minus Electrons)
 <Mar23-2019> <07:37:59>  Symmetry  : ATOM
  Coordinates
    Atom         X           Y           Z   (Angstrom)
    1.H         0.000000    0.000000    0.000000
 <Mar23-2019> <07:37:59>  >>>> CORORT
 <Mar23-2019> <07:37:59>  >>>> CLSMAT
 <Mar23-2019> <07:38:00>  >>>> ORTHON
 <Mar23-2019> <07:38:00>  >>>> GENPT
 <Mar23-2019> <07:38:00>  Block Length=  64
 <Mar23-2019> <07:38:00>  >>>> PTBAS
 <Mar23-2019> <07:38:00>  >>>> CYCLE
 <Mar23-2019> <07:38:00>              |Error|         MaxErr       Wt(A-DIIS)
 <Mar23-2019> <07:38:00>      1      0.00000000      0.00000000
 <Mar23-2019> <07:38:00>      2      0.03094974      0.02900832
 <Mar23-2019> <07:38:00>      3      0.00875411      0.00857819    100.0
 <Mar23-2019> <07:38:00>      4      0.00188393      0.00187943      0.9
 <Mar23-2019> <07:38:01>      5      0.00004838      0.00004577      0.0
 <Mar23-2019> <07:38:01>      6      0.00000216      0.00000203      0.0
 <Mar23-2019> <07:38:01>      7      0.00000000      0.00000000      0.0
 <Mar23-2019> <07:38:01>  SCF converged
 <Mar23-2019> <07:38:01>      8      0.00000000      0.00000000      0.0
 <Mar23-2019> <07:38:01>  >>>> POPAN
 <Mar23-2019> <07:38:01>  >>>> DEBYE
 <Mar23-2019> <07:38:01>  NORMAL TERMINATION
 <Mar23-2019> <07:38:01>  END
 <Mar23-2019> <07:38:01>  DIRAC 2018  RunTime: Mar23-2019 07:38:01  Nodes: 1  Procs: 1
 <Mar23-2019> <07:38:01>  NORMAL TERMINATION
 <Mar23-2019> <07:38:01>  END
 <Mar23-2019> <07:38:02>  ADF 2018  RunTime: Mar23-2019 07:38:02  Nodes: 1  Procs: 1
 <Mar23-2019> <07:38:02>  Carbon (TZ2P)
 <Mar23-2019> <07:38:02>  RunType   : CREATE
 <Mar23-2019> <07:38:02>  Net Charge: 0 (Nuclei minus Electrons)
 <Mar23-2019> <07:38:02>  Symmetry  : ATOM
  Coordinates
    Atom         X           Y           Z   (Angstrom)
    1.C         0.000000    0.000000    0.000000
 <Mar23-2019> <07:38:02>  >>>> CORORT
 <Mar23-2019> <07:38:02>  >>>> CLSMAT
 <Mar23-2019> <07:38:02>  >>>> ORTHON
 <Mar23-2019> <07:38:02>  >>>> GENPT
 <Mar23-2019> <07:38:02>  Block Length=  72
 <Mar23-2019> <07:38:02>  >>>> PTBAS
 <Mar23-2019> <07:38:02>  >>>> CYCLE
 <Mar23-2019> <07:38:02>              |Error|         MaxErr       Wt(A-DIIS)
 <Mar23-2019> <07:38:02>      1      0.00000000      0.00000000
 <Mar23-2019> <07:38:02>      2      4.49506305      3.33285600    100.0
 <Mar23-2019> <07:38:02>      3      1.59551327      1.29939007    100.0
 <Mar23-2019> <07:38:02>      4      0.77476620      0.63000273    100.0
 <Mar23-2019> <07:38:02>      5      0.35760999      0.28953747    100.0
 <Mar23-2019> <07:38:02>      6      0.17521477      0.13888771    100.0
 <Mar23-2019> <07:38:03>      7      0.08582791      0.06815926     67.8
 <Mar23-2019> <07:38:03>      8      0.03019367      0.02390888     23.1
 <Mar23-2019> <07:38:03>      9      0.00593897      0.00471258      3.8
 <Mar23-2019> <07:38:03>     10      0.00018947      0.00014990      0.0
 <Mar23-2019> <07:38:03>     11      0.00000021      0.00000011      0.0
 <Mar23-2019> <07:38:03>     12      0.00000002      0.00000001      0.0
 <Mar23-2019> <07:38:03>     13      0.00000000      0.00000000      0.0
 <Mar23-2019> <07:38:03>  SCF converged
 <Mar23-2019> <07:38:03>     14      0.00000000      0.00000000      0.0
 <Mar23-2019> <07:38:03>  >>>> POPAN
 <Mar23-2019> <07:38:03>  >>>> DEBYE
 <Mar23-2019> <07:38:03>  NORMAL TERMINATION
 <Mar23-2019> <07:38:03>  END
 <Mar23-2019> <07:38:03>  DIRAC 2018  RunTime: Mar23-2019 07:38:03  Nodes: 1  Procs: 1
 <Mar23-2019> <07:38:03>  NORMAL TERMINATION
 <Mar23-2019> <07:38:03>  END
 <Mar23-2019> <07:38:04>  ADF 2018  RunTime: Mar23-2019 07:38:04  Nodes: 1  Procs: 1
 <Mar23-2019> <07:38:04>  Oxygen (TZ2P)
 <Mar23-2019> <07:38:04>  RunType   : CREATE
 <Mar23-2019> <07:38:04>  Net Charge: 0 (Nuclei minus Electrons)
 <Mar23-2019> <07:38:04>  Symmetry  : ATOM
  Coordinates
    Atom         X           Y           Z   (Angstrom)
    1.O         0.000000    0.000000    0.000000
 <Mar23-2019> <07:38:04>  >>>> CORORT
 <Mar23-2019> <07:38:04>  >>>> CLSMAT
 <Mar23-2019> <07:38:04>  >>>> ORTHON
 <Mar23-2019> <07:38:04>  >>>> GENPT
 <Mar23-2019> <07:38:04>  Block Length=  68
 <Mar23-2019> <07:38:04>  >>>> PTBAS
 <Mar23-2019> <07:38:04>  >>>> CYCLE
 <Mar23-2019> <07:38:04>              |Error|         MaxErr       Wt(A-DIIS)
 <Mar23-2019> <07:38:04>      1      0.00000000      0.00000000
 <Mar23-2019> <07:38:04>      2      8.78141969      5.52736003    100.0
 <Mar23-2019> <07:38:04>      3      3.55870581      2.50582518    100.0
 <Mar23-2019> <07:38:04>      4      1.18250087      0.60236301    100.0
 <Mar23-2019> <07:38:04>      5      1.48495687      0.82850146    100.0
 <Mar23-2019> <07:38:04>      6      0.15034629      0.08934848     89.2
 <Mar23-2019> <07:38:04>      7      0.13973004      0.08001874     79.8
 <Mar23-2019> <07:38:04>      8      0.00154559      0.00105370      0.1
 <Mar23-2019> <07:38:04>      9      0.00014932      0.00007365      0.0
 <Mar23-2019> <07:38:04>     10      0.00000172      0.00000107      0.0
 <Mar23-2019> <07:38:04>     11      0.00000003      0.00000001      0.0
 <Mar23-2019> <07:38:04>     12      0.00000000      0.00000000      0.0
 <Mar23-2019> <07:38:04>  SCF converged
 <Mar23-2019> <07:38:04>     13      0.00000000      0.00000000      0.0
 <Mar23-2019> <07:38:04>  >>>> POPAN
 <Mar23-2019> <07:38:04>  >>>> DEBYE
 <Mar23-2019> <07:38:05>  NORMAL TERMINATION
 <Mar23-2019> <07:38:05>  END

 *******************************************************************************
 *                                                                             *
 *  -------------------------------------                                      *
 *   Amsterdam Density Functional  (ADF)         2018                          *
 *  -------------------------------------                                      *
 *                                               r69431 2018-10-05             *
 *                                                                             *
 *                                                                             *
 *                            =====================                            *
 *                            |                   |                            *
 *                            |     D I R A C     |                            *
 *                            |                   |                            *
 *                            =====================                            *
 *                                                                             *
 *                                                                             *
 *   Online information and documentation:  https://www.scm.com/support/       *
 *   E-mail:  support@scm.com   info@scm.com                                   *
 *                                                                             *
 *   Scientific publications using ADF results must be properly referenced     *
 *   See the User Manuals (or the web site) for recommended citations          *
 *   The terms and conditions of the End User License Agreement apply to       *
 *   the use of ADF, https://www.scm.com/license-terms/                        *
 *                                                                             *
 **********************  x86_64_linux_intel / intelmpi  ************************
 
 Licensed to: Dr. Steinar Henden / Computer Centre University of Troms? / Troms? / NO
 SCM User ID: u7207
  
 DIRAC 2018  RunTime: Mar23-2019 07:38:05  Nodes: 1  Procs: 1

 Temporary files are created in /global/work/conradj/1510795/kid_0.786560331

1
   0  RUTHENIUM ATOM all electron RELATIVISTIC, Point Nuc, A 
 N J RN H ZN XION ANUC CLIGHT
 5000   15100.00000000197.36710137 44.00000000  0.00000000  101.904348  0.1370360E+03
  PH   PHI     EPS        DEL        DELRVR
  0.30  0.30     2500.00  0.00001000  0.00001000
 IDIRC  NC1  NDEBU NPRIN  IPUN IRCOR IWCOR
   1   300     0     0     0     0     0
   XALPHA      XLATTER      RNUC
  0.70000000  0.00000000  0.00000000 Point Charge
   XN   XL   XJ      XE          XZ      XDELL
  1.0  0.0  0.5   -1500.000       2.000     0.00000
  2.0  0.0  0.5    -325.000       2.000     0.00000
  2.0  1.0  0.5    -325.000       2.000     0.00000
  2.0  1.0  1.5    -325.000       4.000     0.00000
  3.0  0.0  0.5     -70.000       2.000     0.00000
  3.0  1.0  0.5     -70.000       2.000     0.00000
  3.0  1.0  1.5     -70.000       4.000     0.00000
  3.0  2.0  1.5     -60.000       4.000     0.00000
  3.0  2.0  2.5     -60.000       6.000     0.00000
  4.0  0.0  0.5     -10.000       2.000     0.00000
  4.0  1.0  0.5     -10.000       2.000     0.00000
  4.0  1.0  1.5     -10.000       4.000     0.00000
  4.0  2.0  1.5      -1.000       4.000     0.00000
  4.0  2.0  2.5      -1.000       3.000     0.00000
  5.0  0.0  0.5      -0.500       1.000     0.00000
 ICORP=  0  NPCL=  0  DEMP=0.00  PEPS=0.000000
 R(1)=  0.1000000E-08 D=  0.1005080E+01 RNUC=  0.0000000E+00
 converged at cycle   48  DENSITY AVERAGING    0.1536
  MAXIMUM ERROR IN R.V(R) IS   0.86639966E-05
 Q,EY,EV,EZ,ESUM,ETOT,RHO  0.440000E+02 -0.175144E+03 -0.743778E+04 -0.109632E+05 -0.272273E+04 -0.452922E+04  0.464241E-11


 DIRAC CALCULATION
1                      0  RUTHENIUM ATOM all electron RELATIVISTIC, Point Nuc, A and c from libtc


 EXCHANGE COEFFICIENT=  0.7000000           TAIL CORRECTION=  0.           NUCLEAR RADIUS=  0.000E+00
0                       ORBITAL    N    L    J     ELECTRONS     EIGENVALUE                DELTA OF EIGENV.

                          1S1/2  1.0  0.0  0.5     2.000       -0.8053136E+03                 0.6467428E-04
                          2S1/2  2.0  0.0  0.5     2.000       -0.1158381E+03                 0.4858983E-04
                          2P1/2  2.0  1.0  0.5     2.000       -0.1071337E+03                 0.5167810E-04
                          2P3/2  2.0  1.0  1.5     4.000       -0.1023206E+03                 0.5100834E-04
                          3S1/2  3.0  0.0  0.5     2.000       -0.2037168E+02                 0.2022855E-04
                          3P1/2  3.0  1.0  0.5     2.000       -0.1698568E+02                 0.2112999E-04
                          3P3/2  3.0  1.0  1.5     4.000       -0.1616777E+02                 0.2028099E-04
                          3D3/2  3.0  2.0  1.5     4.000       -0.1014611E+02                 0.2285945E-04
                          3D5/2  3.0  2.0  2.5     6.000       -0.9986348E+01                 0.2256675E-04
                          4S1/2  4.0  0.0  0.5     2.000       -0.2780276E+01                 0.1259664E-05
                          4P1/2  4.0  1.0  0.5     2.000       -0.1767429E+01                 0.8178871E-06
                          4P3/2  4.0  1.0  1.5     4.000       -0.1640836E+01                 0.6320224E-06
                          4D3/2  4.0  2.0  1.5     4.000       -0.1745958E+00                 0.4852755E-06
                          4D5/2  4.0  2.0  2.5     3.000       -0.1626674E+00                 0.5149445E-06
                          5S1/2  5.0  0.0  0.5     1.000       -0.1382034E+00                 0.6356129E-06


                                        NUCLEAR CHARGE=   44.000000
                            INTEGRAL OF CHARGE DENSITY=   44.000000
                           SUM OF THE ORBITAL ENERGIES=  -2722.7250
                                          TOTAL ENERGY=  -4529.2217
                                        KINETIC ENERGY=   4715.0520
                             NUCLEAR ATTRACTION ENERGY= -10963.1986
                             ELECTRON REPULSION ENERGY=   1850.2826
                                       EXCHANGE ENERGY=   -131.3577

 *******************************************************************************

                             D I R A C   E X I T
 NORMAL TERMINATION


 =================
 Timing Statistics
 =================
  
 Total Used :                     CPU=        0.47      System=        0.03     Elapsed=        0.60

 Calls  Section                     ( Mean, Percentage )
 ---------------------------------------------------------------------------------------------------
     2  ><      ................      0.00    0.00             0.00    0.00             0.00    0.00
     1  EXIT PROCEDURE .........      0.47  100.00             0.03  100.00             0.60  100.00


 Currently Open Files (EXIT00)
 ====================

 Unit    Access Format  Status   Type       Ident (file)
 -------------------------------------------------------
   3      SEQ    FORM   TRANSP  NORMAL      LOGFILE
                                          ( logfile )


 Buffered I/O statistics
 =======================
 Memory available:                     67108864
 Number of records fitting in memory:     16131
 Input : 100.0% of                            0  *4k bytes
 Output: 100.0% of                            0  *4k bytes
 Records from serial files evicted:           0
                    others evicted:           0
 Hash table lookups:          0 with          0 conflicts (100.00%)
 
Create Ru   file=TZ2P-Ru
XC
  gga PW91
End
relativistic ZORA
Corepotentials t12.rel
End

 *******************************************************************************
 *                                                                             *
 *  -------------------------------------                                      *
 *   Amsterdam Density Functional  (ADF)         2018                          *
 *  -------------------------------------                                      *
 *                                               r69431 2018-10-05             *
 *                                                                             *
 *                                                                             *
 *                              =================                              *
 *                              |               |                              *
 *                              |     A D F     |                              *
 *                              |               |                              *
 *                              =================                              *
 *                                                                             *
 *                                                                             *
 *   Online information and documentation:  https://www.scm.com/support/       *
 *   E-mail:  support@scm.com   info@scm.com                                   *
 *                                                                             *
 *   Scientific publications using ADF results must be properly referenced     *
 *   See the User Manuals (or the web site) for recommended citations          *
 *   The terms and conditions of the End User License Agreement apply to       *
 *   the use of ADF, https://www.scm.com/license-terms/                        *
 *                                                                             *
 **********************  x86_64_linux_intel / intelmpi  ************************
 
 Licensed to: Dr. Steinar Henden / Computer Centre University of Troms? / Troms? / NO
 SCM User ID: u7207
  
 ADF 2018  RunTime: Mar23-2019 07:38:06  Nodes: 1  Procs: 1

 Temporary files are created in /global/work/conradj/1510795/kid_0.480798103

 Ruthenium (TZ2P, all electron)


 ===========================
 A T T A C H E D   F I L E S
 ===========================
  
 CREATE - Data File:    TZ2P-Ru
                        Ruthenium (TZ2P, all electron)
 Core Potentials:
         file : t12.rel


 ===============================
 M O D E L   P A R A M E T E R S
 ===============================
  
 DENSITY FUNCTIONAL POTENTIAL (scf)
    LDA:                               VWN                                      
    Gradient Corrections:              PW91x PW91c                             == Not Default ==

 SPIN  (restricted / unrestr.)
    Molecule:                          Restricted                               

 OTHER ASPECTS
    Relativistic Corrections:          scalar (ZORA,MAPA)                      == Not Default ==

    Nuclear Charge Density Model:      Point Charge Nuclei                      
    Core Treatment:                    Frozen Orbital(s)                        

    Hyperfine or Zeeman Interaction:   ---                                      


 =====================================
 S Y M M E T R Y ,   E L E C T R O N S
 =====================================
  
 Symmetry: ATOM

 Irreducible Representations, including subspecies
 -------------------------------------------------
 S
 P:x  P:y  P:z
 D:z2  D:x2-y2  D:xy  D:xz  D:yz
 F:z3  F:z  F:xyz  F:z2x  F:z2y  F:x  F:y


 Configuration of Valence Electrons
 ==================================

          Occupation Numbers
          -------------------------------------------------
 S        4*2 1
 P        3*6
 D        10 7
 F        0
          -------------------------------------------------

 Total:   44

 Net Charge: 0 (Nuclei minus Electrons)

 Preset values for MO occupations will be applied through SCF cycle no. 1000000
 Thereafter, the program will assign electrons to MOs that are spatially
 similar to the occupied MOs in a "reference" cycle ("KeepOrbitals").
 The reference cycle is always the PREVIOUS cycle: it will evolve with
 the SCF procedure.


 ================================
 (Slater-type)  F U N C T I O N S  ***  (Basis and Fit)  ***
 ================================
  

 Atom Type    1  (Ru)
 ==============

 Valence Basis Sets:  27
 -----------------------
   1 S  288.000000
   1 S   71.900000
   1 S   43.700000
   2 S   51.900000
   2 S   18.550000
   3 S    9.550000
   3 S    6.100000
   4 S    5.600000
   4 S    3.600000
   5 S    2.300000
   5 S    1.400000
   5 S    0.890000
   2 P   27.400000
   2 P   17.750000
   3 P   10.700000
   3 P    7.600000
   4 P    5.500000
   4 P    3.650000
   4 P    2.500000
   3 D   16.400000
   3 D    9.750000
   3 D    6.350000
   4 D    4.000000
   4 D    2.150000
   4 D    1.140000
   5 P    1.400000
   4 F    2.000000


 BAS: List of all Elementary Cartesian Basis Functions
 =====================================================

 The numbering in the list below (to the right of the function characteristics) is referred
 to in print-outs of MO eigenvectors and Mulliken populations in the BAS representation
 (as contrasted to the SFO representation).

 Notes:
 1. The functions are characterized by a polynomial prefactor (powers of x,y,z and r) and
    an exponential decay factor alpha.
 2. Since the basis sets are specific for an atom TYPE, the individual functions occur on
    all atoms of that type.
 3. The word 'Core' in the left margin signals that it is a Core Function (CF) : not a
    degree of freedom in the valence set, but only used to ensure orthogonalization of
    the other valence basis functions on the frozen Core Orbitals.


 (power of) X  Y  Z  R     Alpha  on Atom
            ==========     =====     ==========

 Ru                                   1
                                  ---------------------------------------------------------------------------
            0  0  0  0   288.000      1
            0  0  0  0    71.900      2
            0  0  0  0    43.700      3
            0  0  0  1    51.900      4
            0  0  0  1    18.550      5
            0  0  0  2     9.550      6
            0  0  0  2     6.100      7
            0  0  0  3     5.600      8
            0  0  0  3     3.600      9
            0  0  0  4     2.300     10
            0  0  0  4     1.400     11
            0  0  0  4     0.890     12
            1  0  0  0    27.400     13
            0  1  0  0    27.400     14
            0  0  1  0    27.400     15
            1  0  0  0    17.750     16
            0  1  0  0    17.750     17
            0  0  1  0    17.750     18
            1  0  0  1    10.700     19
            0  1  0  1    10.700     20
            0  0  1  1    10.700     21
            1  0  0  1     7.600     22
            0  1  0  1     7.600     23
            0  0  1  1     7.600     24
            1  0  0  2     5.500     25
            0  1  0  2     5.500     26
            0  0  1  2     5.500     27
            1  0  0  2     3.650     28
            0  1  0  2     3.650     29
            0  0  1  2     3.650     30
            1  0  0  2     2.500     31
            0  1  0  2     2.500     32
            0  0  1  2     2.500     33
            2  0  0  0    16.400     34
            1  1  0  0    16.400     35
            1  0  1  0    16.400     36
            0  2  0  0    16.400     37
            0  1  1  0    16.400     38
            0  0  2  0    16.400     39
            2  0  0  0     9.750     40
            1  1  0  0     9.750     41
            1  0  1  0     9.750     42
            0  2  0  0     9.750     43
            0  1  1  0     9.750     44
            0  0  2  0     9.750     45
            2  0  0  0     6.350     46
            1  1  0  0     6.350     47
            1  0  1  0     6.350     48
            0  2  0  0     6.350     49
            0  1  1  0     6.350     50
            0  0  2  0     6.350     51
            2  0  0  1     4.000     52
            1  1  0  1     4.000     53
            1  0  1  1     4.000     54
            0  2  0  1     4.000     55
            0  1  1  1     4.000     56
            0  0  2  1     4.000     57
            2  0  0  1     2.150     58
            1  1  0  1     2.150     59
            1  0  1  1     2.150     60
            0  2  0  1     2.150     61
            0  1  1  1     2.150     62
            0  0  2  1     2.150     63
            2  0  0  1     1.140     64
            1  1  0  1     1.140     65
            1  0  1  1     1.140     66
            0  2  0  1     1.140     67
            0  1  1  1     1.140     68
            0  0  2  1     1.140     69
            1  0  0  3     1.400     70
            0  1  0  3     1.400     71
            0  0  1  3     1.400     72
            3  0  0  0     2.000     73
            2  1  0  0     2.000     74
            2  0  1  0     2.000     75
            1  2  0  0     2.000     76
            1  1  1  0     2.000     77
            1  0  2  0     2.000     78
            0  3  0  0     2.000     79
            0  2  1  0     2.000     80
            0  1  2  0     2.000     81
            0  0  3  0     2.000     82

 Total number of charge fitting functions (nprimf)       237
 Total number of Cartesian basis functions (naos)         82
 Total number of Cartesian core functions  (ncos)          0


 BAS: List of all Elementary Cartesian Basis Functions
 =====================================================

 The numbering in the list below (to the right of the function characteristics) is referred
 to in print-outs of MO eigenvectors and Mulliken populations in the BAS representation
 (as contrasted to the SFO representation).

 Notes:
 1. The functions are characterized by a polynomial prefactor (powers of x,y,z and r) and
    an exponential decay factor alpha.
 2. Since the basis sets are specific for an atom TYPE, the individual functions occur on
    all atoms of that type.
 3. The word 'Core' in the left margin signals that it is a Core Function (CF) : not a
    degree of freedom in the valence set, but only used to ensure orthogonalization of
    the other valence basis functions on the frozen Core Orbitals.


 (power of) X  Y  Z  R     Alpha  on Atom
            ==========     =====     ==========

 Ru                                   1
                                  ---------------------------------------------------------------------------
            0  0  0  0   288.000      1
            0  0  0  0    71.900      2
            0  0  0  0    43.700      3
            0  0  0  1    51.900      4
            0  0  0  1    18.550      5
            0  0  0  2     9.550      6
            0  0  0  2     6.100      7
            0  0  0  3     5.600      8
            0  0  0  3     3.600      9
            0  0  0  4     2.300     10
            0  0  0  4     1.400     11
            0  0  0  4     0.890     12
            1  0  0  0    27.400     13
            0  1  0  0    27.400     14
            0  0  1  0    27.400     15
            1  0  0  0    17.750     16
            0  1  0  0    17.750     17
            0  0  1  0    17.750     18
            1  0  0  1    10.700     19
            0  1  0  1    10.700     20
            0  0  1  1    10.700     21
            1  0  0  1     7.600     22
            0  1  0  1     7.600     23
            0  0  1  1     7.600     24
            1  0  0  2     5.500     25
            0  1  0  2     5.500     26
            0  0  1  2     5.500     27
            1  0  0  2     3.650     28
            0  1  0  2     3.650     29
            0  0  1  2     3.650     30
            1  0  0  2     2.500     31
            0  1  0  2     2.500     32
            0  0  1  2     2.500     33
            2  0  0  0    16.400     34
            1  1  0  0    16.400     35
            1  0  1  0    16.400     36
            0  2  0  0    16.400     37
            0  1  1  0    16.400     38
            0  0  2  0    16.400     39
            2  0  0  0     9.750     40
            1  1  0  0     9.750     41
            1  0  1  0     9.750     42
            0  2  0  0     9.750     43
            0  1  1  0     9.750     44
            0  0  2  0     9.750     45
            2  0  0  0     6.350     46
            1  1  0  0     6.350     47
            1  0  1  0     6.350     48
            0  2  0  0     6.350     49
            0  1  1  0     6.350     50
            0  0  2  0     6.350     51
            2  0  0  1     4.000     52
            1  1  0  1     4.000     53
            1  0  1  1     4.000     54
            0  2  0  1     4.000     55
            0  1  1  1     4.000     56
            0  0  2  1     4.000     57
            2  0  0  1     2.150     58
            1  1  0  1     2.150     59
            1  0  1  1     2.150     60
            0  2  0  1     2.150     61
            0  1  1  1     2.150     62
            0  0  2  1     2.150     63
            2  0  0  1     1.140     64
            1  1  0  1     1.140     65
            1  0  1  1     1.140     66
            0  2  0  1     1.140     67
            0  1  1  1     1.140     68
            0  0  2  1     1.140     69
            1  0  0  3     1.400     70
            0  1  0  3     1.400     71
            0  0  1  3     1.400     72
            3  0  0  0     2.000     73
            2  1  0  0     2.000     74
            2  0  1  0     2.000     75
            1  2  0  0     2.000     76
            1  1  1  0     2.000     77
            1  0  2  0     2.000     78
            0  3  0  0     2.000     79
            0  2  1  0     2.000     80
            0  1  2  0     2.000     81
            0  0  3  0     2.000     82
1
 ***************************************************************************************************


                                              ***********************
                                              *  T E C H N I C A L  *
                                              ***********************
  


 =============================================================
 P A R A L L E L I Z A T I O N  and  V E C T O R I Z A T I O N
 =============================================================
  
 Nr of parallel processes:                                1
 Maximum vector length in NumInt loops:                 128

 IO buffersize (Mb):                                     64.000000


 =====================
 S C F   U P D A T E S
 =====================
  
 Max. nr. of cycles:                               300
 Convergence criterion:                              0.0000000100
   secondary criterion:                              0.0000000100

 Mix parameter (when DIIS does not apply):           0.2000000000
 Special mix parameter for the first cycle:          1.0000000000
 Mixed ADIIS+DIIS will be used
    Max number of expansion vectors:                10
    Pure ADIIS when Max([F,P]) is above              0.1000000000
    Pure DIIS when Max([F,P]) is below               0.0010000000
 Automatic ElectronSmearing (in case of problematic SCF convergence) disabled


 =================
 P R E C I S I O N  ***  (General: NumInt, NeglectFunctionTails, ...)  ***
 =================
  

 NumInt:           Target precision:                12.0000000000
 -------           Initial precision:               10.0000000000
                   Min. precision (optimization):   10.0000000000

 Neglect Functions:          Basis functions:        0.1000000000E-13
 ------------------          Fit functions:          0.1000000000E-13


 ===========================
 L I N E A R   S C A L I N G
 ===========================
  

 Cut-off radii density fit:                        0.1000000000E-97
 Overlap cut-off criterion AO matrix elements:     0.1000000000E-97
 Cut-offs for Coulomb potential and fitted density:0.1000000000E-97
 Cut-off criterion for Coulomb multipole terms:    0.1000000000E-97
 Progressive Convergence parameter:                 0.000000000    
1
 ***************************************************************************************************


                                            ***************************
                                            *  C O M P U T A T I O N  *
                                            ***************************
  

 Number of elements of the density matrix on this node (used, total):      3403      3403


 ===========================================
 Numerical Integration : Fuzzy Cells (Becke)
 ===========================================
  
 Becke grid quality: VERYGOOD       
  
 Lebedev angular grid order:             min:  13 max:  41
 Nr. of radial points:                   min: 149 max: 149

 Total nr. of points:        149
 Nr. of blocks:                2
 Block length:                75
 Nr. of dummy points:          1


 Test of Precision of the Numerical Integration Grid
 ===================================================

 Integral of the Total Core Density:                   0.00000000000000


 ========================
 Density Fitting (zlmFit)
 ========================
  
 ZlmFit Fit Quality: VERYGOOD       
  
 Max L-expansion:                        min:   0 max:   0
 Nr. of radial interpolation points:     min: 360 max: 360


 =====
 S C F  ***  ScaSCF  ***
 =====
  

 CYCLE    1
 SCF Error: norm([F,P])=      0.000000000000, max([F,P])=      0.000000000000
 orbitals (Q,E):
 ---------------
 S :1...12           ( 2.00  -989.1677)  ( 2.00  -248.7282)  ( 2.00  -108.8557)  ( 2.00   -60.2335)
                     ( 1.00   -37.6931)  ( 0.00   -24.7973)  ( 0.00   -15.9349)  ( 0.00    -9.8518)
                     ( 0.00    -5.8515)  ( 0.00   415.9727)  ( 0.00  3890.7018)  ( 0.00 19472.0663)
 P :1...8            ( 6.00  -244.5615)  ( 6.00  -108.2784)  ( 6.00   -60.5994)  ( 0.00   -38.2744)
                     ( 0.00   -25.4392)  ( 0.00   -16.7685)  ( 0.00    -9.7944)  ( 0.00    88.4922)
 D :1...6            (10.00  -107.6704)  ( 7.00   -59.8814)  ( 0.00   -36.4332)  ( 0.00   -24.2526)
                     ( 0.00   -16.7043)  ( 0.00    -9.4689)
 F :1...1            ( 0.00   -19.9991)

 CYCLE    2
  SDIIS (wt  0.000):  1.0000 -0.0000
 A-DIIS (wt  1.000):  0.0000  1.0000
  DIIS coefficients:  0.0000  1.0000
 SCF Error: norm([F,P])=    212.077224078429, max([F,P])=     38.356010962043
 orbitals (Q,E):
 ---------------
 S :1...6            ( 2.00  -746.5590)  ( 2.00   -72.2582)  ( 2.00    -1.9598)  ( 2.00     0.0173)
                     ( 1.00     0.1620)  ( 0.00     0.6840)
 P :1...4            ( 6.00   -57.6471)  ( 6.00     0.1362)  ( 6.00     0.4067)  ( 0.00     1.3609)
 D :1...3            (10.00     0.3049)  ( 7.00     1.2403)  ( 0.00     4.0407)
 F :1...1            ( 0.00     1.8424)

 CYCLE    3
  SDIIS (wt  0.000):  0.1579  0.8421
 A-DIIS (wt  1.000):  0.5220  0.4780
  DIIS coefficients:  0.5220  0.4780
 SCF Error: norm([F,P])=     86.769234365594, max([F,P])=     24.140493264214
 orbitals (Q,E):
 ---------------
 S :1...6            ( 2.00  -802.5313)  ( 2.00  -117.6805)  ( 2.00   -26.3678)  ( 2.00    -7.6812)
                     ( 1.00    -2.3529)  ( 0.00    -0.4967)
 P :1...4            ( 6.00  -104.8116)  ( 6.00   -22.3679)  ( 6.00    -6.3743)  ( 0.00    -1.8367)
 D :1...3            (10.00   -15.9655)  ( 7.00    -4.3538)  ( 0.00    -1.0351)
 F :1...1            ( 0.00    -1.1573)

 CYCLE    4
  SDIIS (wt  0.000):  0.0251 -0.0017  0.9766
 A-DIIS (wt  1.000):  0.0000  0.0000  1.0000
  DIIS coefficients:  0.0000  0.0000  1.0000
 SCF Error: norm([F,P])=     14.268270121695, max([F,P])=      3.265854473275
 orbitals (Q,E):
 ---------------
 S :1...6            ( 2.00  -802.3436)  ( 2.00  -112.2339)  ( 2.00   -16.8532)  ( 2.00    -0.8737)
                     ( 1.00     0.0227)  ( 0.00     0.1909)
 P :1...4            ( 6.00  -100.1833)  ( 6.00   -12.9156)  ( 6.00    -0.1241)  ( 0.00     0.2358)
 D :1...3            (10.00    -6.5068)  ( 7.00     0.2488)  ( 0.00     0.8834)
 F :1...1            ( 0.00     1.4429)

 CYCLE    5
  SDIIS (wt  0.000):  0.0111 -0.0106  0.4016  0.5980
 A-DIIS (wt  1.000):  0.0000  0.0000  0.6532  0.3468
  DIIS coefficients:  0.0000  0.0000  0.6532  0.3468
 SCF Error: norm([F,P])=     10.657459029667, max([F,P])=      2.624574784701
 orbitals (Q,E):
 ---------------
 S :1...6            ( 2.00  -806.0347)  ( 2.00  -116.0147)  ( 2.00   -20.2447)  ( 2.00    -2.9250)
                     ( 1.00    -0.3150)  ( 0.00     0.0099)
 P :1...4            ( 6.00  -103.9718)  ( 6.00   -16.3045)  ( 6.00    -1.8701)  ( 0.00    -0.1171)
 D :1...3            (10.00    -9.9338)  ( 7.00    -0.4170)  ( 0.00     0.1258)
 F :1...1            ( 0.00     0.6073)

 CYCLE    6
  SDIIS (wt  0.000):  0.0003 -0.0001  0.0905 -0.0114  0.9208
 A-DIIS (wt  1.000):  0.0000  0.0000  0.0000  0.0000  1.0000
  DIIS coefficients:  0.0000  0.0000  0.0000  0.0000  1.0000
 SCF Error: norm([F,P])=      1.462488457987, max([F,P])=      0.322234478983
 orbitals (Q,E):
 ---------------
 S :1...6            ( 2.00  -805.4562)  ( 2.00  -115.9369)  ( 2.00   -20.5314)  ( 2.00    -2.8305)
                     ( 1.00    -0.1251)  ( 0.00     0.0543)
 P :1...4            ( 6.00  -103.8217)  ( 6.00   -16.5820)  ( 6.00    -1.7232)  ( 0.00     0.0144)
 D :1...3            (10.00   -10.2038)  ( 7.00    -0.1772)  ( 0.00     0.2079)
 F :1...1            ( 0.00     0.8950)

 CYCLE    7
  SDIIS (wt  0.000): -0.0001  0.0002  0.0396  0.0101  0.4820  0.4684
 A-DIIS (wt  1.000):  0.0000  0.0000  0.0000  0.0000  0.0000  1.0000
  DIIS coefficients:  0.0000  0.0000  0.0000  0.0000  0.0000  1.0000
 SCF Error: norm([F,P])=      0.643493795403, max([F,P])=      0.137738425389
 orbitals (Q,E):
 ---------------
 S :1...6            ( 2.00  -805.0008)  ( 2.00  -115.4624)  ( 2.00   -20.1298)  ( 2.00    -2.6712)
                     ( 1.00    -0.1442)  ( 0.00     0.0309)
 P :1...4            ( 6.00  -103.3468)  ( 6.00   -16.1810)  ( 6.00    -1.5916)  ( 0.00    -0.0060)
 D :1...3            (10.00    -9.7947)  ( 7.00    -0.1261)  ( 0.00     0.2031)
 F :1...1            ( 0.00     0.8833)

 CYCLE    8
  SDIIS (wt  0.000): -0.0000 -0.0000  0.0034 -0.0026  0.1102  0.5544  0.3346
 A-DIIS (wt  1.000):  0.0000  0.0000  0.0000  0.0000  0.0000  0.7270  0.2730
  DIIS coefficients:  0.0000  0.0000  0.0000  0.0000  0.0000  0.7270  0.2730
 SCF Error: norm([F,P])=      0.992431250047, max([F,P])=      0.259060831550
 orbitals (Q,E):
 ---------------
 S :1...6            ( 2.00  -805.2662)  ( 2.00  -115.7124)  ( 2.00   -20.3259)  ( 2.00    -2.7866)
                     ( 1.00    -0.1629)  ( 0.00     0.0255)
 P :1...4            ( 6.00  -103.6008)  ( 6.00   -16.3774)  ( 6.00    -1.6966)  ( 0.00    -0.0190)
 D :1...3            (10.00    -9.9954)  ( 7.00    -0.1930)  ( 0.00     0.1850)
 F :1...1            ( 0.00     0.8457)

 CYCLE    9
  SDIIS (wt  0.530): -0.0000  0.0000 -0.0003 -0.0006  0.0392  0.2905  0.0303  0.6408
 A-DIIS (wt  0.470):  0.0000  0.0000  0.0000  0.0000  0.0000  0.0235  0.0000  0.9765
  DIIS coefficients: -0.0000  0.0000 -0.0002 -0.0003  0.0208  0.1650  0.0161  0.7986
 SCF Error: norm([F,P])=      0.221592520530, max([F,P])=      0.047529252013
 orbitals (Q,E):
 ---------------
 S :1...6            ( 2.00  -805.3919)  ( 2.00  -115.8292)  ( 2.00   -20.4091)  ( 2.00    -2.8173)
                     ( 1.00    -0.1600)  ( 0.00     0.0279)
 P :1...4            ( 6.00  -103.7198)  ( 6.00   -16.4607)  ( 6.00    -1.7222)  ( 0.00    -0.0155)
 D :1...3            (10.00   -10.0815)  ( 7.00    -0.2039)  ( 0.00     0.1862)
 F :1...1            ( 0.00     0.8472)

 CYCLE   10
  SDIIS (wt  0.694): -0.0000  0.0000 -0.0003 -0.0002 -0.0044  0.0130  0.0550  0.2205  0.7163
 A-DIIS (wt  0.306):  0.0000  0.0000  0.0000  0.0000  0.0000  0.0000  0.0000  0.3552  0.6448
  DIIS coefficients: -0.0000  0.0000 -0.0002 -0.0001 -0.0030  0.0091  0.0382  0.2617  0.6945
 SCF Error: norm([F,P])=      0.129892220294, max([F,P])=      0.031250280287
 orbitals (Q,E):
 ---------------
 S :1...6            ( 2.00  -805.3386)  ( 2.00  -115.7803)  ( 2.00   -20.3732)  ( 2.00    -2.7975)
                     ( 1.00    -0.1568)  ( 0.00     0.0285)
 P :1...4            ( 6.00  -103.6699)  ( 6.00   -16.4247)  ( 6.00    -1.7042)  ( 0.00    -0.0133)
 D :1...3            (10.00   -10.0445)  ( 7.00    -0.1920)  ( 0.00     0.1890)
 F :1...1            ( 0.00     0.8533)

 CYCLE   11
  SDIIS (wt  0.980): -0.0000 -0.0000 -0.0000 -0.0000 -0.0002  0.0128 -0.0049  0.1091  0.1404  0.7429
 A-DIIS (wt  0.020):  0.0000  0.0000  0.0000  0.0000  0.0000  0.0000  0.0000  0.0000  0.0000  1.0000
  DIIS coefficients: -0.0000 -0.0000 -0.0000 -0.0000 -0.0002  0.0125 -0.0048  0.1069  0.1376  0.7480
 SCF Error: norm([F,P])=      0.010274844344, max([F,P])=      0.002960737415
 orbitals (Q,E):
 ---------------
 S :1...6            ( 2.00  -805.3418)  ( 2.00  -115.7835)  ( 2.00   -20.3763)  ( 2.00    -2.8002)
                     ( 1.00    -0.1575)  ( 0.00     0.0282)
 P :1...4            ( 6.00  -103.6731)  ( 6.00   -16.4278)  ( 6.00    -1.7067)  ( 0.00    -0.0139)
 D :1...3            (10.00   -10.0476)  ( 7.00    -0.1939)  ( 0.00     0.1884)
 F :1...1            ( 0.00     0.8520)

 CYCLE   12
  SDIIS (wt  1.000):  0.0000  0.0000  0.0000 -0.0000 -0.0002 -0.0001  0.0012  0.0022  0.0309  0.9661
  DIIS coefficients:  0.0000  0.0000  0.0000 -0.0000 -0.0002 -0.0001  0.0012  0.0022  0.0309  0.9661
 SCF Error: norm([F,P])=      0.000339319937, max([F,P])=      0.000090213584
 orbitals (Q,E):
 ---------------
 S :1...6            ( 2.00  -805.3417)  ( 2.00  -115.7834)  ( 2.00   -20.3762)  ( 2.00    -2.8001)
                     ( 1.00    -0.1575)  ( 0.00     0.0282)
 P :1...4            ( 6.00  -103.6730)  ( 6.00   -16.4277)  ( 6.00    -1.7066)  ( 0.00    -0.0139)
 D :1...3            (10.00   -10.0475)  ( 7.00    -0.1939)  ( 0.00     0.1885)
 F :1...1            ( 0.00     0.8520)

 CYCLE   13
  SDIIS (wt  1.000): -0.0000  0.0000  0.0000  0.0000  0.0000 -0.0001 -0.0002 -0.0007 -0.0145  1.0154
  DIIS coefficients: -0.0000  0.0000  0.0000  0.0000  0.0000 -0.0001 -0.0002 -0.0007 -0.0145  1.0154
 SCF Error: norm([F,P])=      0.000003255791, max([F,P])=      0.000001047832
 orbitals (Q,E):
 ---------------
 S :1...6            ( 2.00  -805.3417)  ( 2.00  -115.7834)  ( 2.00   -20.3762)  ( 2.00    -2.8001)
                     ( 1.00    -0.1575)  ( 0.00     0.0282)
 P :1...4            ( 6.00  -103.6730)  ( 6.00   -16.4277)  ( 6.00    -1.7066)  ( 0.00    -0.0139)
 D :1...3            (10.00   -10.0475)  ( 7.00    -0.1939)  ( 0.00     0.1885)
 F :1...1            ( 0.00     0.8520)

 CYCLE   14
  SDIIS (wt  1.000): -0.0000 -0.0000 -0.0000 -0.0003  0.0246  0.9757
  DIIS coefficients: -0.0000 -0.0000 -0.0000 -0.0003  0.0246  0.9757
 SCF Error: norm([F,P])=      0.000000046398, max([F,P])=      0.000000014616
 orbitals (Q,E):
 ---------------
 S :1...6            ( 2.00  -805.3417)  ( 2.00  -115.7834)  ( 2.00   -20.3762)  ( 2.00    -2.8001)
                     ( 1.00    -0.1575)  ( 0.00     0.0282)
 P :1...4            ( 6.00  -103.6730)  ( 6.00   -16.4277)  ( 6.00    -1.7066)  ( 0.00    -0.0139)
 D :1...3            (10.00   -10.0475)  ( 7.00    -0.1939)  ( 0.00     0.1885)
 F :1...1            ( 0.00     0.8520)

 CYCLE   15
  SDIIS (wt  1.000):  0.0000  0.0000  0.0007  0.0147  0.9846
  DIIS coefficients:  0.0000  0.0000  0.0007  0.0147  0.9846
 SCF Error: norm([F,P])=      0.000000000971, max([F,P])=      0.000000000288
 orbitals (Q,E):
 ---------------
 S :1...6            ( 2.00  -805.3417)  ( 2.00  -115.7834)  ( 2.00   -20.3762)  ( 2.00    -2.8001)
                     ( 1.00    -0.1575)  ( 0.00     0.0282)
 P :1...4            ( 6.00  -103.6730)  ( 6.00   -16.4277)  ( 6.00    -1.7066)  ( 0.00    -0.0139)
 D :1...3            (10.00   -10.0475)  ( 7.00    -0.1939)  ( 0.00     0.1885)
 F :1...1            ( 0.00     0.8520)

 SCF CONVERGED

 CYCLE   16
1
 ***************************************************************************************************


                                                *******************
                                                *  R E S U L T S  *
                                                *******************
  
 *** Setting up for NEW gradients in Focky
 *** Using FIT density in Focky

 Scaled ZORA Orbital Energies, per Irrep and Spin:
 =================================================
                        Occup              E (au)              E (eV)       Diff (eV) with prev. cycle
                        -----      --------------------        ------       --------------------------
 S
               1        2.000     -0.80534166158200E+03    -21914.462              -5.35E-10
               2        2.000     -0.11578339244327E+03     -3150.626              -4.89E-10
               3        2.000     -0.20376205177077E+02      -554.465              -3.56E-10
               4        2.000     -0.28001009202221E+01       -76.195              -4.39E-10
               5        1.000     -0.15751712918851E+00        -4.286              -2.35E-10
               6        0.000      0.28192550658512E-01         0.767
               7        0.000      0.42493118181016E+00        11.563
               8        0.000      0.27254637770648E+01        74.164
               9        0.000      0.17484444672560E+02       475.776
              10        0.000      0.56893928046855E+03     15481.626
              11        0.000      0.40471736988215E+04    110129.200
              12        0.000      0.19561141987818E+05    532285.756
 P
               1        6.000     -0.10367299451781E+03     -2821.086              -4.21E-10
               2        6.000     -0.16427745389525E+02      -447.022              -2.96E-10
               3        6.000     -0.17065981282050E+01       -46.439              -3.77E-10
               4        0.000     -0.13860234442993E-01        -0.377
               5        0.000      0.67140619203719E+00        18.270
               6        0.000      0.40982457537811E+01       111.519
               7        0.000      0.22985352103529E+02       625.463
               8        0.000      0.21762699958809E+03      5921.932
 D
               1       10.000     -0.10047534912073E+02      -273.407              -3.01E-10
               2        7.000     -0.19386872610389E+00        -5.275              -3.48E-10
               3        0.000      0.18845438173786E+00         5.128
               4        0.000      0.13841955796404E+01        37.666
               5        0.000      0.96515877257093E+01       262.633
               6        0.000      0.64145718825730E+02      1745.494
 F
               1        0.000      0.85201766292310E+00        23.185


 Partially Occupied:
               5 S                -0.15751712918851E+00
               2 D                -0.19386872610389E+00
  
 HOMO :        3 P                -0.17065981282050E+01
 LUMO :        4 P                -0.13860234442993E-01
  


 Orbital Energies, all Irreps
 ========================================

 Irrep        no.  (spin)   Occup              E (au)                E (eV)
 ---------------------------------------------------------------------------
 S             1             2.00       -0.80534166158200E+03    -21914.4616
 S             2             2.00       -0.11578339244327E+03     -3150.6264
 P             1             6.00       -0.10367299451781E+03     -2821.0857
 S             3             2.00       -0.20376205177077E+02      -554.4648
 P             2             6.00       -0.16427745389525E+02      -447.0217
 D             1            10.00       -0.10047534912073E+02      -273.4073
 S             4             2.00       -0.28001009202221E+01       -76.1946
 P             3             6.00       -0.17065981282050E+01       -46.4389
 D             2             7.00       -0.19386872610389E+00        -5.2754
 S             5             1.00       -0.15751712918851E+00        -4.2863
 P             4             0.00       -0.13860234442993E-01        -0.3772
 S             6             0.00        0.28192550658512E-01         0.7672
 D             3             0.00        0.18845438173786E+00         5.1281
 S             7             0.00        0.42493118181016E+00        11.5630
 P             5             0.00        0.67140619203719E+00        18.2699
 F             1             0.00        0.85201766292310E+00        23.1846
 D             4             0.00        0.13841955796404E+01        37.6659
 S             8             0.00        0.27254637770648E+01        74.1636
 P             6             0.00        0.40982457537811E+01       111.5189
 D             5             0.00        0.96515877257093E+01       262.6331
 S             9             0.00        0.17484444672560E+02       475.7759
 P             7             0.00        0.22985352103529E+02       625.4633
 D             6             0.00        0.64145718825730E+02      1745.4938
 P             8             0.00        0.21762699958809E+03      5921.9320
 S            10             0.00        0.56893928046855E+03     15481.6255
 S            11             0.00        0.40471736988215E+04    110129.1998
 S            12             0.00        0.19561141987818E+05    532285.7564


 All Electron Calculation, thus no Orbital Energies of the Core Orbitals are calculated


 =======================================
 M U L L I K E N   P O P U L A T I O N S
 =======================================
  
 The survey below gives for each atom:
 a) the total charge (Z minus electrons)
 b) the net spin polarization (nr of electrons spin-A minus spin-B)
 c) for each spin the atomic electron valence density (integrated) per L-value.

 Atom              Charge    Spin density          S         P         D         F
 ----              ------    ------------       ------    ------    ------    ------
 1 Ru             -0.0000                       9.0000   18.0000   17.0000    0.0000

 Populations of individual BAS functions
 ----------------------------------------
 1 Ru           0.0060  0.2196  1.9561 -0.2513  2.0670  1.8689 -0.0263  1.4417  0.7323  0.3974
                0.5011  0.0876  0.5380  0.5380  0.5380  1.4367  1.4367  1.4367  1.1408  1.1408
                1.1408  0.8689  0.8689  0.8689  0.8063  0.8063  0.8063  1.0539  1.0539  1.0539
                0.1552  0.1552  0.1552  0.1732  0.2598  0.2598  0.1732  0.2598  0.1732  0.7901
                1.1852  1.1852  0.7901  1.1852  0.7901  0.3909  0.5864  0.5864  0.3909  0.5864
                0.3909  0.4112  0.6168  0.6168  0.4112  0.6168  0.4112  0.4213  0.6319  0.6319
                0.4213  0.6319  0.4213  0.0800  0.1200  0.1200  0.0800  0.1200  0.0800  0.0002
                0.0002  0.0002  0.0000  0.0000  0.0000  0.0000  0.0000  0.0000  0.0000  0.0000
                0.0000  0.0000

 Gross Charges per Atom (Z minus electrons)
 ==========================================
            -0.0000
 Net Total: -0.00000000


 =======================================================================
 Electrostatic potential at the Nuclei due to electrons and other nuclei
 =======================================================================
  
         Atom                  Potential
         ----                  ---------
     1)   Ru                250.70985984
 
 
 ========================
 No memory problems found
 ========================
 
 Maximum number of active allocate calls:         477
 
 *******************************************************************************

                             A D F   E X I T
 NORMAL TERMINATION


 =================
 Timing Statistics
 =================
  
 Total Used :                     CPU=        1.55      System=        0.06     Elapsed=        2.15

 Calls  Section                     ( Mean, Percentage )
 ---------------------------------------------------------------------------------------------------
     3  ><      ................      0.00    0.13             0.00    3.51             0.00    0.38
     1  INIT    ................      0.04    2.58             0.01   19.30             0.51   23.65
     1  GEOMET  ................      0.02    1.48             0.02   35.09             0.06    2.66
     1  INPUTA  ................      0.01    0.39             0.00    0.00             0.01    0.28
     1  MAINSY  ................      0.01    0.84             0.00    3.51             0.02    1.06
     1  SYMFIT  ................      0.00    0.00             0.00    3.51             0.00    0.09
     1  CORORT  ................      0.00    0.06             0.00    1.75             0.00    0.14
     1  SYMORB  ................      0.00    0.06             0.00    0.00             0.01    0.24
     1  CLSMAT  ................      0.01    0.52             0.00    0.00             0.01    0.46
     1  ORTHON  ................      0.01    0.58             0.00    0.00             0.01    0.43
     1  GENPT   ................      0.03    2.00             0.00    1.75             0.04    1.64
     1  PTBAS   ................      0.01    0.39             0.00    1.75             0.01    0.44
    16  FOCKY   ................      0.08   80.79             0.00    8.77             0.08   59.16
    16  FOCKTR  ................      0.00    1.03             0.00    0.00             0.00    0.67
    16  SDIIS   ................      0.00    3.03             0.00   15.79             0.00    3.64
     1  COREPS  ................      0.06    4.19             0.00    1.75             0.07    3.12
     1  POPAN   ................      0.01    0.45             0.00    0.00             0.01    0.42
     1  DEBYE   ................      0.00    0.26             0.00    0.00             0.00    0.23
     1  EXIT PROCEDURE .........      0.02    1.23             0.00    3.51             0.03    1.29


 Currently Open Files (EXIT00)
 ====================

 Unit    Access Format  Status   Type       Ident (file)
 -------------------------------------------------------
   3      SEQ    FORM   TRANSP  NORMAL      LOGFILE
                                          ( logfile )


 Buffered I/O statistics
 =======================
 Memory available:                     67108864
 Number of records fitting in memory:     16131
 Input :   0.0% of                        28782  *4k bytes
 Output:  15.4% of                         1408  *4k bytes
 Records from serial files evicted:           0
                    others evicted:           0
 Hash table lookups:      64351 with          0 conflicts (  0.00%)

 ***************************************************************************************************
 (LOGFILE)
 <Mar23-2019> <07:37:46>  DIRAC 2018  RunTime: Mar23-2019 07:37:46  Nodes: 1  Procs: 1
 <Mar23-2019> <07:37:46>  NORMAL TERMINATION
 <Mar23-2019> <07:37:46>  END
 <Mar23-2019> <07:37:58>  ADF 2018  RunTime: Mar23-2019 07:37:58  Nodes: 1  Procs: 1
 <Mar23-2019> <07:37:58>  Hydrogen (TZ2P)
 <Mar23-2019> <07:37:58>  RunType   : CREATE
 <Mar23-2019> <07:37:59>  Net Charge: 0 (Nuclei minus Electrons)
 <Mar23-2019> <07:37:59>  Symmetry  : ATOM
  Coordinates
    Atom         X           Y           Z   (Angstrom)
    1.H         0.000000    0.000000    0.000000
 <Mar23-2019> <07:37:59>  >>>> CORORT
 <Mar23-2019> <07:37:59>  >>>> CLSMAT
 <Mar23-2019> <07:38:00>  >>>> ORTHON
 <Mar23-2019> <07:38:00>  >>>> GENPT
 <Mar23-2019> <07:38:00>  Block Length=  64
 <Mar23-2019> <07:38:00>  >>>> PTBAS
 <Mar23-2019> <07:38:00>  >>>> CYCLE
 <Mar23-2019> <07:38:00>              |Error|         MaxErr       Wt(A-DIIS)
 <Mar23-2019> <07:38:00>      1      0.00000000      0.00000000
 <Mar23-2019> <07:38:00>      2      0.03094974      0.02900832
 <Mar23-2019> <07:38:00>      3      0.00875411      0.00857819    100.0
 <Mar23-2019> <07:38:00>      4      0.00188393      0.00187943      0.9
 <Mar23-2019> <07:38:01>      5      0.00004838      0.00004577      0.0
 <Mar23-2019> <07:38:01>      6      0.00000216      0.00000203      0.0
 <Mar23-2019> <07:38:01>      7      0.00000000      0.00000000      0.0
 <Mar23-2019> <07:38:01>  SCF converged
 <Mar23-2019> <07:38:01>      8      0.00000000      0.00000000      0.0
 <Mar23-2019> <07:38:01>  >>>> POPAN
 <Mar23-2019> <07:38:01>  >>>> DEBYE
 <Mar23-2019> <07:38:01>  NORMAL TERMINATION
 <Mar23-2019> <07:38:01>  END
 <Mar23-2019> <07:38:01>  DIRAC 2018  RunTime: Mar23-2019 07:38:01  Nodes: 1  Procs: 1
 <Mar23-2019> <07:38:01>  NORMAL TERMINATION
 <Mar23-2019> <07:38:01>  END
 <Mar23-2019> <07:38:02>  ADF 2018  RunTime: Mar23-2019 07:38:02  Nodes: 1  Procs: 1
 <Mar23-2019> <07:38:02>  Carbon (TZ2P)
 <Mar23-2019> <07:38:02>  RunType   : CREATE
 <Mar23-2019> <07:38:02>  Net Charge: 0 (Nuclei minus Electrons)
 <Mar23-2019> <07:38:02>  Symmetry  : ATOM
  Coordinates
    Atom         X           Y           Z   (Angstrom)
    1.C         0.000000    0.000000    0.000000
 <Mar23-2019> <07:38:02>  >>>> CORORT
 <Mar23-2019> <07:38:02>  >>>> CLSMAT
 <Mar23-2019> <07:38:02>  >>>> ORTHON
 <Mar23-2019> <07:38:02>  >>>> GENPT
 <Mar23-2019> <07:38:02>  Block Length=  72
 <Mar23-2019> <07:38:02>  >>>> PTBAS
 <Mar23-2019> <07:38:02>  >>>> CYCLE
 <Mar23-2019> <07:38:02>              |Error|         MaxErr       Wt(A-DIIS)
 <Mar23-2019> <07:38:02>      1      0.00000000      0.00000000
 <Mar23-2019> <07:38:02>      2      4.49506305      3.33285600    100.0
 <Mar23-2019> <07:38:02>      3      1.59551327      1.29939007    100.0
 <Mar23-2019> <07:38:02>      4      0.77476620      0.63000273    100.0
 <Mar23-2019> <07:38:02>      5      0.35760999      0.28953747    100.0
 <Mar23-2019> <07:38:02>      6      0.17521477      0.13888771    100.0
 <Mar23-2019> <07:38:03>      7      0.08582791      0.06815926     67.8
 <Mar23-2019> <07:38:03>      8      0.03019367      0.02390888     23.1
 <Mar23-2019> <07:38:03>      9      0.00593897      0.00471258      3.8
 <Mar23-2019> <07:38:03>     10      0.00018947      0.00014990      0.0
 <Mar23-2019> <07:38:03>     11      0.00000021      0.00000011      0.0
 <Mar23-2019> <07:38:03>     12      0.00000002      0.00000001      0.0
 <Mar23-2019> <07:38:03>     13      0.00000000      0.00000000      0.0
 <Mar23-2019> <07:38:03>  SCF converged
 <Mar23-2019> <07:38:03>     14      0.00000000      0.00000000      0.0
 <Mar23-2019> <07:38:03>  >>>> POPAN
 <Mar23-2019> <07:38:03>  >>>> DEBYE
 <Mar23-2019> <07:38:03>  NORMAL TERMINATION
 <Mar23-2019> <07:38:03>  END
 <Mar23-2019> <07:38:03>  DIRAC 2018  RunTime: Mar23-2019 07:38:03  Nodes: 1  Procs: 1
 <Mar23-2019> <07:38:03>  NORMAL TERMINATION
 <Mar23-2019> <07:38:03>  END
 <Mar23-2019> <07:38:04>  ADF 2018  RunTime: Mar23-2019 07:38:04  Nodes: 1  Procs: 1
 <Mar23-2019> <07:38:04>  Oxygen (TZ2P)
 <Mar23-2019> <07:38:04>  RunType   : CREATE
 <Mar23-2019> <07:38:04>  Net Charge: 0 (Nuclei minus Electrons)
 <Mar23-2019> <07:38:04>  Symmetry  : ATOM
  Coordinates
    Atom         X           Y           Z   (Angstrom)
    1.O         0.000000    0.000000    0.000000
 <Mar23-2019> <07:38:04>  >>>> CORORT
 <Mar23-2019> <07:38:04>  >>>> CLSMAT
 <Mar23-2019> <07:38:04>  >>>> ORTHON
 <Mar23-2019> <07:38:04>  >>>> GENPT
 <Mar23-2019> <07:38:04>  Block Length=  68
 <Mar23-2019> <07:38:04>  >>>> PTBAS
 <Mar23-2019> <07:38:04>  >>>> CYCLE
 <Mar23-2019> <07:38:04>              |Error|         MaxErr       Wt(A-DIIS)
 <Mar23-2019> <07:38:04>      1      0.00000000      0.00000000
 <Mar23-2019> <07:38:04>      2      8.78141969      5.52736003    100.0
 <Mar23-2019> <07:38:04>      3      3.55870581      2.50582518    100.0
 <Mar23-2019> <07:38:04>      4      1.18250087      0.60236301    100.0
 <Mar23-2019> <07:38:04>      5      1.48495687      0.82850146    100.0
 <Mar23-2019> <07:38:04>      6      0.15034629      0.08934848     89.2
 <Mar23-2019> <07:38:04>      7      0.13973004      0.08001874     79.8
 <Mar23-2019> <07:38:04>      8      0.00154559      0.00105370      0.1
 <Mar23-2019> <07:38:04>      9      0.00014932      0.00007365      0.0
 <Mar23-2019> <07:38:04>     10      0.00000172      0.00000107      0.0
 <Mar23-2019> <07:38:04>     11      0.00000003      0.00000001      0.0
 <Mar23-2019> <07:38:04>     12      0.00000000      0.00000000      0.0
 <Mar23-2019> <07:38:04>  SCF converged
 <Mar23-2019> <07:38:04>     13      0.00000000      0.00000000      0.0
 <Mar23-2019> <07:38:04>  >>>> POPAN
 <Mar23-2019> <07:38:04>  >>>> DEBYE
 <Mar23-2019> <07:38:05>  NORMAL TERMINATION
 <Mar23-2019> <07:38:05>  END
 <Mar23-2019> <07:38:05>  DIRAC 2018  RunTime: Mar23-2019 07:38:05  Nodes: 1  Procs: 1
 <Mar23-2019> <07:38:05>  NORMAL TERMINATION
 <Mar23-2019> <07:38:05>  END
 <Mar23-2019> <07:38:06>  ADF 2018  RunTime: Mar23-2019 07:38:06  Nodes: 1  Procs: 1
 <Mar23-2019> <07:38:06>  Ruthenium (TZ2P, all electron)
 <Mar23-2019> <07:38:06>  RunType   : CREATE
 <Mar23-2019> <07:38:06>  Net Charge: 0 (Nuclei minus Electrons)
 <Mar23-2019> <07:38:06>  Symmetry  : ATOM
  Coordinates
    Atom         X           Y           Z   (Angstrom)
    1.Ru        0.000000    0.000000    0.000000
 <Mar23-2019> <07:38:06>  >>>> CORORT
 <Mar23-2019> <07:38:06>  >>>> CLSMAT
 <Mar23-2019> <07:38:06>  >>>> ORTHON
 <Mar23-2019> <07:38:06>  >>>> GENPT
 <Mar23-2019> <07:38:06>  Block Length=  75
 <Mar23-2019> <07:38:06>  >>>> PTBAS
 <Mar23-2019> <07:38:06>  >>>> CYCLE
 <Mar23-2019> <07:38:06>              |Error|         MaxErr       Wt(A-DIIS)
 <Mar23-2019> <07:38:06>      1      0.00000000      0.00000000
 <Mar23-2019> <07:38:06>      2    212.07722408     38.35601096    100.0
 <Mar23-2019> <07:38:06>      3     86.76923437     24.14049326    100.0
 <Mar23-2019> <07:38:06>      4     14.26827012      3.26585447    100.0
 <Mar23-2019> <07:38:07>      5     10.65745903      2.62457478    100.0
 <Mar23-2019> <07:38:07>      6      1.46248846      0.32223448    100.0
 <Mar23-2019> <07:38:07>      7      0.64349380      0.13773843    100.0
 <Mar23-2019> <07:38:07>      8      0.99243125      0.25906083    100.0
 <Mar23-2019> <07:38:07>      9      0.22159252      0.04752925     47.0
 <Mar23-2019> <07:38:07>     10      0.12989222      0.03125028     30.6
 <Mar23-2019> <07:38:07>     11      0.01027484      0.00296074      2.0
 <Mar23-2019> <07:38:07>     12      0.00033932      0.00009021      0.0
 <Mar23-2019> <07:38:07>     13      0.00000326      0.00000105      0.0
 <Mar23-2019> <07:38:07>     14      0.00000005      0.00000001      0.0
 <Mar23-2019> <07:38:07>     15      0.00000000      0.00000000      0.0
 <Mar23-2019> <07:38:07>  SCF converged
 <Mar23-2019> <07:38:07>     16      0.00000000      0.00000000      0.0
 <Mar23-2019> <07:38:07>  >>>> POPAN
 <Mar23-2019> <07:38:07>  >>>> DEBYE
 <Mar23-2019> <07:38:07>  NORMAL TERMINATION
 <Mar23-2019> <07:38:07>  END


 Parallel Execution: Process Information
 ==============================================================================
 Rank   Node Name                              NodeID   MyNodeRank  NodeMaster
    0   cb100-24.local                            0          0          0
    1   cb100-24.local                            0          1         -1
    2   cb100-24.local                            0          2         -1
    3   cb100-24.local                            0          3         -1
    4   cb100-24.local                            0          4         -1
    5   cb100-26.local                            1          0          1
    6   cb100-26.local                            1          1         -1
    7   cb100-26.local                            1          2         -1
    8   cb100-26.local                            1          3         -1
    9   cb100-26.local                            1          4         -1
   10   cb100-27.local                            2          0          2
   11   cb100-27.local                            2          1         -1
   12   cb100-27.local                            2          2         -1
   13   cb100-27.local                            2          3         -1
   14   cb100-27.local                            2          4         -1
   15   cf100-23.local                            3          0          3
   16   cf100-23.local                            3          1         -1
   17   cf100-23.local                            3          2         -1
   18   cf100-23.local                            3          3         -1
   19   cf100-23.local                            3          4         -1
 ==============================================================================


May use up to 15291MB of RAM as shared memory on node 0
May use up to 15291MB of RAM as shared memory on node 2
May use up to 15291MB of RAM as shared memory on node 1
May use up to 15353MB of RAM as shared memory on node 3
 
TITLE Ru(beta-dik)3 project

COMMENT
  Input geom constructed from Ru(acac)3
END

UNITS
  length Angstrom
END

Atoms Cartesian
Ru       0.000000000      0.000000000      0.000000000
O       -1.425730000     -0.781504000      1.206095000
O        0.036062000     -1.625470000     -1.206095000
O        0.036062000      1.625470000      1.206095000
O        1.389667000     -0.843966000      1.206095000
O        1.389667000      0.843966000     -1.206095000
O       -1.425730000      0.781504000     -1.206095000
C       -1.950719000     -1.945096000      1.032407000
C       -0.709143000     -2.661920000     -1.032407000
C       -0.709143000      2.661920000      1.032407000
C        2.659862000     -0.716824000      1.032407000
C        2.659862000      0.716824000     -1.032407000
C       -1.950719000      1.945096000     -1.032407000
C       -2.991841000     -2.336471000      2.056803000
C       -1.642499000     -2.844892000      0.000000000
C       -0.527523000     -3.759246000     -2.056803000
C       -0.303277952      3.644562693      2.107667080
C       -1.642499000      2.844892000      0.000000000
C        3.519364000     -1.422774000      2.056803000
C        3.284998000      0.000000000      0.000000000
C        3.519364000      1.422774000     -2.056803000
C       -2.991841000      2.336471000     -2.056803000
H       -3.118207000     -1.527972000      2.782453000
H       -3.954249000     -2.540755000      1.569529000
H       -2.687928000     -3.250519000      2.583717000
H       -2.187490000     -3.788843000      0.000000000
H        0.235841000     -3.464432000     -2.782453000
H       -0.223234000     -4.694858000     -1.569529000
H       -1.471068000     -3.953074000     -2.583717000
H        2.882366000     -1.936460000      2.782453000
H        4.177483000     -2.154103000      1.569529000
H        4.158996000     -0.702555000      2.583717000
H        4.310841378      0.368383122      0.000000027
H        2.882366000      1.936460000     -2.782453000
H        4.177483000      2.154103000     -1.569529000
H        4.158996000      0.702555000     -2.583717000
H        0.482513039      3.207217124      2.730137309
H        0.065339224      4.576341558      1.658994499
H       -1.164130576      3.900243062      2.739367273
H       -2.187490000      3.788843000      0.000000000
H       -3.118207000      1.527972000     -2.782453000
H       -3.954249000      2.540755000     -1.569529000
H       -2.687928000      3.250519000     -2.583717000
END

SYMMETRY nosym

Charge 0 1

unrestricted

::INTEGRATION 6  :: not for ADF18

GEOMETRY
  Iterations 1000
::  Convergence e=0.001 grad=0.001 rad=0.01 :: Std for Geom Opt / TS:: not for ADF18
END

SCF
  Iterations 1000
::  Converge 1e-6  :: not for ADF18
END

RELATIVISTIC Scalar ZORA

SOLVATION
  Radii
   Ir=1.967
   Rh=1.950
   Ru=1.950
   C=1.700
   P=1.850
   H=1.350
   O=1.517
   I=1.967
   Fe=1.858
   F=1.425
   N=1.608
   Hg=2.108
  Subend
  Solv name=Acetonitrile  :: Solv for ADF18
END

XC
  gga PW91
END

Fragments
H t21.H
C t21.C
O t21.O
Ru t21.Ru
End

 *******************************************************************************
 *                                                                             *
 *  -------------------------------------                                      *
 *   Amsterdam Density Functional  (ADF)         2018                          *
 *  -------------------------------------                                      *
 *                                               r69431 2018-10-05             *
 *                                                                             *
 *                                                                             *
 *                              =================                              *
 *                              |               |                              *
 *                              |     A D F     |                              *
 *                              |               |                              *
 *                              =================                              *
 *                                                                             *
 *                                                                             *
 *   Online information and documentation:  https://www.scm.com/support/       *
 *   E-mail:  support@scm.com   info@scm.com                                   *
 *                                                                             *
 *   Scientific publications using ADF results must be properly referenced     *
 *   See the User Manuals (or the web site) for recommended citations          *
 *   The terms and conditions of the End User License Agreement apply to       *
 *   the use of ADF, https://www.scm.com/license-terms/                        *
 *                                                                             *
 **********************  x86_64_linux_intel / intelmpi  ************************
 
 Licensed to: Dr. Steinar Henden / Computer Centre University of Troms? / Troms? / NO
 SCM User ID: u7207
  
 ADF 2018  RunTime: Mar23-2019 07:38:12  Nodes: 4  Procs: 20

 Temporary files are created in /global/work/conradj/1510795/kid_0.1638685863


Communication costs MPI_COMM_WORLD:      6.359 usec per message,   0.0284 usec per 8-byte item
Communication costs for intra-node:      1.915 usec per message,   0.0083 usec per 8-byte item

 Ru(beta-dik)3 project

 *** Comments in Input File:

   Input geom constructed from Ru(acac)3

 -------------------------------------------------------------------------------


 ===========================
 A T T A C H E D   F I L E S
 ===========================
  


 ===============================
 M O D E L   P A R A M E T E R S
 ===============================
  
 DENSITY FUNCTIONAL POTENTIAL (scf)
    LDA:                               VWN                                      
    Gradient Corrections:              PW91x PW91c                             == Not Default ==

 SPIN  (restricted / unrestr.)
    Molecule:                          UNrestricted                            == Not Default ==
    Fragments:                         Restricted                               

 OTHER ASPECTS
    Relativistic Corrections:          scalar (ZORA,MAPA)                      == Not Default ==

    Nuclear Charge Density Model:      Point Charge Nuclei                      
    Core Treatment:                    Frozen Orbital(s)                        

    Hyperfine or Zeeman Interaction:   ---                                      

 SOLVATION
-------------------------------------------

  The Delley construction of COSMO surface surface is calculated

       Division Level for Surface Triangles (NDIV)                  3
       Final Division Level for Triangles (NFDIV)                   1
       Radius of the Solvent (RSOL)                           2.76000 angstr
  Dielectric Constant (EPSL)                                 37.50000

       COSMO equation is solved iteratively-               conjugate-gradient

       Maximun of Iterations for Charges (NCIX)                  1000
       Criterion for Charge convergence (CCNV)                1.0E-08

  COSMO charges included variationally in SCF

       COSMO included at every SCF cycle

  Geometry-dependent empirical factor                         0.00000

  C-Matrix calculated in cspmtx

  In cspmtx, C-Matrix calculated using fitted potential

-------------------------------------------


 Fragment File(s)
 ----------------
 Ru:
         file : t21.Ru
         jobid: ADF 2018  RunTime: Mar23-2019 07:38:06  Nodes: 1  Procs: 1
         title: Ruthenium (TZ2P, all electron)
 O:
         file : t21.O
         jobid: ADF 2018  RunTime: Mar23-2019 07:38:04  Nodes: 1  Procs: 1
         title: Oxygen (TZ2P)
 C:
         file : t21.C
         jobid: ADF 2018  RunTime: Mar23-2019 07:38:02  Nodes: 1  Procs: 1
         title: Carbon (TZ2P)
 H:
         file : t21.H
         jobid: ADF 2018  RunTime: Mar23-2019 07:37:58  Nodes: 1  Procs: 1
         title: Hydrogen (TZ2P)


                                   *********************************************
                                   *  R U N   T Y P E : GEOMETRY OPTIMIZATION  *
                                   *********************************************
  


 ===============
 G E O M E T R Y  ***  3D  Molecule  ***
 ===============
  

 ATOMS
 =====                            X Y Z                    CHARGE                     RADIUS
                                (Angstrom)             Nucl     +Core       At.Mass (Angstrom)
                       --------------------------    ----------------       ------- ----------
    1  Ru              0.0000    0.0000    0.0000     44.00     44.00      101.9043    1.9500
    2  O              -1.4257   -0.7815    1.2061      8.00      8.00       15.9949    1.5170
    3  O               0.0361   -1.6255   -1.2061      8.00      8.00       15.9949    1.5170
    4  O               0.0361    1.6255    1.2061      8.00      8.00       15.9949    1.5170
    5  O               1.3897   -0.8440    1.2061      8.00      8.00       15.9949    1.5170
    6  O               1.3897    0.8440   -1.2061      8.00      8.00       15.9949    1.5170
    7  O              -1.4257    0.7815   -1.2061      8.00      8.00       15.9949    1.5170
    8  C              -1.9507   -1.9451    1.0324      6.00      6.00       12.0000    1.7000
    9  C              -0.7091   -2.6619   -1.0324      6.00      6.00       12.0000    1.7000
   10  C              -0.7091    2.6619    1.0324      6.00      6.00       12.0000    1.7000
   11  C               2.6599   -0.7168    1.0324      6.00      6.00       12.0000    1.7000
   12  C               2.6599    0.7168   -1.0324      6.00      6.00       12.0000    1.7000
   13  C              -1.9507    1.9451   -1.0324      6.00      6.00       12.0000    1.7000
   14  C              -2.9918   -2.3365    2.0568      6.00      6.00       12.0000    1.7000
   15  C              -1.6425   -2.8449    0.0000      6.00      6.00       12.0000    1.7000
   16  C              -0.5275   -3.7592   -2.0568      6.00      6.00       12.0000    1.7000
   17  C              -0.3033    3.6446    2.1077      6.00      6.00       12.0000    1.7000
   18  C              -1.6425    2.8449    0.0000      6.00      6.00       12.0000    1.7000
   19  C               3.5194   -1.4228    2.0568      6.00      6.00       12.0000    1.7000
   20  C               3.2850    0.0000    0.0000      6.00      6.00       12.0000    1.7000
   21  C               3.5194    1.4228   -2.0568      6.00      6.00       12.0000    1.7000
   22  C              -2.9918    2.3365   -2.0568      6.00      6.00       12.0000    1.7000
   23  H              -3.1182   -1.5280    2.7825      1.00      1.00        1.0078    1.3500
   24  H              -3.9542   -2.5408    1.5695      1.00      1.00        1.0078    1.3500
   25  H              -2.6879   -3.2505    2.5837      1.00      1.00        1.0078    1.3500
   26  H              -2.1875   -3.7888    0.0000      1.00      1.00        1.0078    1.3500
   27  H               0.2358   -3.4644   -2.7825      1.00      1.00        1.0078    1.3500
   28  H              -0.2232   -4.6949   -1.5695      1.00      1.00        1.0078    1.3500
   29  H              -1.4711   -3.9531   -2.5837      1.00      1.00        1.0078    1.3500
   30  H               2.8824   -1.9365    2.7825      1.00      1.00        1.0078    1.3500
   31  H               4.1775   -2.1541    1.5695      1.00      1.00        1.0078    1.3500
   32  H               4.1590   -0.7026    2.5837      1.00      1.00        1.0078    1.3500
   33  H               4.3108    0.3684    0.0000      1.00      1.00        1.0078    1.3500
   34  H               2.8824    1.9365   -2.7825      1.00      1.00        1.0078    1.3500
   35  H               4.1775    2.1541   -1.5695      1.00      1.00        1.0078    1.3500
   36  H               4.1590    0.7026   -2.5837      1.00      1.00        1.0078    1.3500
   37  H               0.4825    3.2072    2.7301      1.00      1.00        1.0078    1.3500
   38  H               0.0653    4.5763    1.6590      1.00      1.00        1.0078    1.3500
   39  H              -1.1641    3.9002    2.7394      1.00      1.00        1.0078    1.3500
   40  H              -2.1875    3.7888    0.0000      1.00      1.00        1.0078    1.3500
   41  H              -3.1182    1.5280   -2.7825      1.00      1.00        1.0078    1.3500
   42  H              -3.9542    2.5408   -1.5695      1.00      1.00        1.0078    1.3500
   43  H              -2.6879    3.2505   -2.5837      1.00      1.00        1.0078    1.3500


 FRAGMENTS
 =========                                     Atoms in this Fragment     Cart. coord.s (Angstrom)
                                               -------------------------------------------------------
    1  Ru                                                1  Ru           0.0000    0.0000    0.0000
    2  O                                                 2  O           -1.4257   -0.7815    1.2061
    3  O                                                 3  O            0.0361   -1.6255   -1.2061
    4  O                                                 4  O            0.0361    1.6255    1.2061
    5  O                                                 5  O            1.3897   -0.8440    1.2061
    6  O                                                 6  O            1.3897    0.8440   -1.2061
    7  O                                                 7  O           -1.4257    0.7815   -1.2061
    8  C                                                 8  C           -1.9507   -1.9451    1.0324
    9  C                                                 9  C           -0.7091   -2.6619   -1.0324
   10  C                                                10  C           -0.7091    2.6619    1.0324
   11  C                                                11  C            2.6599   -0.7168    1.0324
   12  C                                                12  C            2.6599    0.7168   -1.0324
   13  C                                                13  C           -1.9507    1.9451   -1.0324
   14  C                                                14  C           -2.9918   -2.3365    2.0568
   15  C                                                15  C           -1.6425   -2.8449    0.0000
   16  C                                                16  C           -0.5275   -3.7592   -2.0568
   17  C                                                17  C           -0.3033    3.6446    2.1077
   18  C                                                18  C           -1.6425    2.8449    0.0000
   19  C                                                19  C            3.5194   -1.4228    2.0568
   20  C                                                20  C            3.2850    0.0000    0.0000
   21  C                                                21  C            3.5194    1.4228   -2.0568
   22  C                                                22  C           -2.9918    2.3365   -2.0568
   23  H                                                23  H           -3.1182   -1.5280    2.7825
   24  H                                                24  H           -3.9542   -2.5408    1.5695
   25  H                                                25  H           -2.6879   -3.2505    2.5837
   26  H                                                26  H           -2.1875   -3.7888    0.0000
   27  H                                                27  H            0.2358   -3.4644   -2.7825
   28  H                                                28  H           -0.2232   -4.6949   -1.5695
   29  H                                                29  H           -1.4711   -3.9531   -2.5837
   30  H                                                30  H            2.8824   -1.9365    2.7825
   31  H                                                31  H            4.1775   -2.1541    1.5695
   32  H                                                32  H            4.1590   -0.7026    2.5837
   33  H                                                33  H            4.3108    0.3684    0.0000
   34  H                                                34  H            2.8824    1.9365   -2.7825
   35  H                                                35  H            4.1775    2.1541   -1.5695
   36  H                                                36  H            4.1590    0.7026   -2.5837
   37  H                                                37  H            0.4825    3.2072    2.7301
   38  H                                                38  H            0.0653    4.5763    1.6590
   39  H                                                39  H           -1.1641    3.9002    2.7394
   40  H                                                40  H           -2.1875    3.7888    0.0000
   41  H                                                41  H           -3.1182    1.5280   -2.7825
   42  H                                                42  H           -3.9542    2.5408   -1.5695
   43  H                                                43  H           -2.6879    3.2505   -2.5837


 =====================================
 S Y M M E T R Y ,   E L E C T R O N S
 =====================================
  
 Symmetry: NOSYM

 Irreducible Representations, including subspecies
 -------------------------------------------------
 A


 Configuration of Valence Electrons
 ==================================
 ( determined in the SCF procedure )

 Total:   102 (Spin-A)  + 101 (Spin-B)

 Net Charge: 0 (Nuclei minus Electrons)
 Spin polar: 1 (Spin_A minus Spin_B electrons)

 Aufbau principle for MO occupations will be applied through SCF cycle no.     500
 Thereafter, the program will assign electrons to MOs that are spatially
 similar to the occupied MOs in a "reference" cycle ("KeepOrbitals").
 The reference cycle is always the PREVIOUS cycle: it will evolve with
 the SCF procedure.
1
 ***************************************************************************************************


                                      ****************************************
                                      *  B U I L D : (Fragments, Functions)  *
                                      ****************************************
  

 Total nr. of (C)SFOs (summation over all irreps) :   850

 Specify PRINT SFO in the input file to get a full list

 Nr. of SFOs for ir.rep.           A :   850


 ================================
 (Slater-type)  F U N C T I O N S  ***  (Basis and Fit)  ***
 ================================
  

 Atom Type    1  (Ru)
 ==============

 Valence Basis Sets:  27
 -----------------------
   1 S  288.000000
   1 S   71.900000
   1 S   43.700000
   2 S   51.900000
   2 S   18.550000
   3 S    9.550000
   3 S    6.100000
   4 S    5.600000
   4 S    3.600000
   5 S    2.300000
   5 S    1.400000
   5 S    0.890000
   2 P   27.400000
   2 P   17.750000
   3 P   10.700000
   3 P    7.600000
   4 P    5.500000
   4 P    3.650000
   4 P    2.500000
   3 D   16.400000
   3 D    9.750000
   3 D    6.350000
   4 D    4.000000
   4 D    2.150000
   4 D    1.140000
   5 P    1.400000
   4 F    2.000000

 Atom Type    2  (O)
 ==============

 Valence Basis Sets:  10
 -----------------------
   1 S    9.800000
   1 S    6.800000
   2 S    7.580000
   2 S    2.880000
   2 S    1.720000
   2 P    4.080000
   2 P    2.080000
   2 P    1.120000
   3 D    2.000000
   4 F    3.000000

 Atom Type    3  (C)
 ==============

 Valence Basis Sets:  10
 -----------------------
   1 S    7.680000
   1 S    5.000000
   2 S    1.280000
   2 S    2.100000
   2 S    4.600000
   2 P    0.820000
   2 P    1.480000
   2 P    2.940000
   3 D    2.200000
   4 F    3.300000

 Atom Type    4  (H)
 ==============

 Valence Basis Sets:   5
 -----------------------
   1 S    0.690000
   1 S    0.920000
   1 S    1.580000
   2 P    1.250000
   3 D    2.500000


 BAS: List of all Elementary Cartesian Basis Functions
 =====================================================

 The numbering in the list below (to the right of the function characteristics) is referred
 to in print-outs of MO eigenvectors and Mulliken populations in the BAS representation
 (as contrasted to the SFO representation).

 Notes:
 1. The functions are characterized by a polynomial prefactor (powers of x,y,z and r) and
    an exponential decay factor alpha.
 2. Since the basis sets are specific for an atom TYPE, the individual functions occur on
    all atoms of that type.
 3. The word 'Core' in the left margin signals that it is a Core Function (CF) : not a
    degree of freedom in the valence set, but only used to ensure orthogonalization of
    the other valence basis functions on the frozen Core Orbitals.


 (power of) X  Y  Z  R     Alpha  on Atom
            ==========     =====     ==========

 Ru                                   1
                                  ---------------------------------------------------------------------------
            0  0  0  0   288.000      1
            0  0  0  0    71.900      2
            0  0  0  0    43.700      3
            0  0  0  1    51.900      4
            0  0  0  1    18.550      5
            0  0  0  2     9.550      6
            0  0  0  2     6.100      7
            0  0  0  3     5.600      8
            0  0  0  3     3.600      9
            0  0  0  4     2.300     10
            0  0  0  4     1.400     11
            0  0  0  4     0.890     12
            1  0  0  0    27.400     13
            0  1  0  0    27.400     14
            0  0  1  0    27.400     15
            1  0  0  0    17.750     16
            0  1  0  0    17.750     17
            0  0  1  0    17.750     18
            1  0  0  1    10.700     19
            0  1  0  1    10.700     20
            0  0  1  1    10.700     21
            1  0  0  1     7.600     22
            0  1  0  1     7.600     23
            0  0  1  1     7.600     24
            1  0  0  2     5.500     25
            0  1  0  2     5.500     26
            0  0  1  2     5.500     27
            1  0  0  2     3.650     28
            0  1  0  2     3.650     29
            0  0  1  2     3.650     30
            1  0  0  2     2.500     31
            0  1  0  2     2.500     32
            0  0  1  2     2.500     33
            2  0  0  0    16.400     34
            1  1  0  0    16.400     35
            1  0  1  0    16.400     36
            0  2  0  0    16.400     37
            0  1  1  0    16.400     38
            0  0  2  0    16.400     39
            2  0  0  0     9.750     40
            1  1  0  0     9.750     41
            1  0  1  0     9.750     42
            0  2  0  0     9.750     43
            0  1  1  0     9.750     44
            0  0  2  0     9.750     45
            2  0  0  0     6.350     46
            1  1  0  0     6.350     47
            1  0  1  0     6.350     48
            0  2  0  0     6.350     49
            0  1  1  0     6.350     50
            0  0  2  0     6.350     51
            2  0  0  1     4.000     52
            1  1  0  1     4.000     53
            1  0  1  1     4.000     54
            0  2  0  1     4.000     55
            0  1  1  1     4.000     56
            0  0  2  1     4.000     57
            2  0  0  1     2.150     58
            1  1  0  1     2.150     59
            1  0  1  1     2.150     60
            0  2  0  1     2.150     61
            0  1  1  1     2.150     62
            0  0  2  1     2.150     63
            2  0  0  1     1.140     64
            1  1  0  1     1.140     65
            1  0  1  1     1.140     66
            0  2  0  1     1.140     67
            0  1  1  1     1.140     68
            0  0  2  1     1.140     69
            1  0  0  3     1.400     70
            0  1  0  3     1.400     71
            0  0  1  3     1.400     72
            3  0  0  0     2.000     73
            2  1  0  0     2.000     74
            2  0  1  0     2.000     75
            1  2  0  0     2.000     76
            1  1  1  0     2.000     77
            1  0  2  0     2.000     78
            0  3  0  0     2.000     79
            0  2  1  0     2.000     80
            0  1  2  0     2.000     81
            0  0  3  0     2.000     82

 O                                    2    3    4    5    6    7
                                  ---------------------------------------------------------------------------
            0  0  0  0     9.800     83  113  143  173  203  233
            0  0  0  0     6.800     84  114  144  174  204  234
            0  0  0  1     7.580     85  115  145  175  205  235
            0  0  0  1     2.880     86  116  146  176  206  236
            0  0  0  1     1.720     87  117  147  177  207  237
            1  0  0  0     4.080     88  118  148  178  208  238
            0  1  0  0     4.080     89  119  149  179  209  239
            0  0  1  0     4.080     90  120  150  180  210  240
            1  0  0  0     2.080     91  121  151  181  211  241
            0  1  0  0     2.080     92  122  152  182  212  242
            0  0  1  0     2.080     93  123  153  183  213  243
            1  0  0  0     1.120     94  124  154  184  214  244
            0  1  0  0     1.120     95  125  155  185  215  245
            0  0  1  0     1.120     96  126  156  186  216  246
            2  0  0  0     2.000     97  127  157  187  217  247
            1  1  0  0     2.000     98  128  158  188  218  248
            1  0  1  0     2.000     99  129  159  189  219  249
            0  2  0  0     2.000    100  130  160  190  220  250
            0  1  1  0     2.000    101  131  161  191  221  251
            0  0  2  0     2.000    102  132  162  192  222  252
            3  0  0  0     3.000    103  133  163  193  223  253
            2  1  0  0     3.000    104  134  164  194  224  254
            2  0  1  0     3.000    105  135  165  195  225  255
            1  2  0  0     3.000    106  136  166  196  226  256
            1  1  1  0     3.000    107  137  167  197  227  257
            1  0  2  0     3.000    108  138  168  198  228  258
            0  3  0  0     3.000    109  139  169  199  229  259
            0  2  1  0     3.000    110  140  170  200  230  260
            0  1  2  0     3.000    111  141  171  201  231  261
            0  0  3  0     3.000    112  142  172  202  232  262

 C                                    8    9   10   11   12   13   14   15   16   17   18   19   20   21   22
                                  ---------------------------------------------------------------------------
            0  0  0  0     7.680    263  293  323  353  383  413  443  473  503  533  563  593  623  653  683
            0  0  0  0     5.000    264  294  324  354  384  414  444  474  504  534  564  594  624  654  684
            0  0  0  1     1.280    265  295  325  355  385  415  445  475  505  535  565  595  625  655  685
            0  0  0  1     2.100    266  296  326  356  386  416  446  476  506  536  566  596  626  656  686
            0  0  0  1     4.600    267  297  327  357  387  417  447  477  507  537  567  597  627  657  687
            1  0  0  0     0.820    268  298  328  358  388  418  448  478  508  538  568  598  628  658  688
            0  1  0  0     0.820    269  299  329  359  389  419  449  479  509  539  569  599  629  659  689
            0  0  1  0     0.820    270  300  330  360  390  420  450  480  510  540  570  600  630  660  690
            1  0  0  0     1.480    271  301  331  361  391  421  451  481  511  541  571  601  631  661  691
            0  1  0  0     1.480    272  302  332  362  392  422  452  482  512  542  572  602  632  662  692
            0  0  1  0     1.480    273  303  333  363  393  423  453  483  513  543  573  603  633  663  693
            1  0  0  0     2.940    274  304  334  364  394  424  454  484  514  544  574  604  634  664  694
            0  1  0  0     2.940    275  305  335  365  395  425  455  485  515  545  575  605  635  665  695
            0  0  1  0     2.940    276  306  336  366  396  426  456  486  516  546  576  606  636  666  696
            2  0  0  0     2.200    277  307  337  367  397  427  457  487  517  547  577  607  637  667  697
            1  1  0  0     2.200    278  308  338  368  398  428  458  488  518  548  578  608  638  668  698
            1  0  1  0     2.200    279  309  339  369  399  429  459  489  519  549  579  609  639  669  699
            0  2  0  0     2.200    280  310  340  370  400  430  460  490  520  550  580  610  640  670  700
            0  1  1  0     2.200    281  311  341  371  401  431  461  491  521  551  581  611  641  671  701
            0  0  2  0     2.200    282  312  342  372  402  432  462  492  522  552  582  612  642  672  702
            3  0  0  0     3.300    283  313  343  373  403  433  463  493  523  553  583  613  643  673  703
            2  1  0  0     3.300    284  314  344  374  404  434  464  494  524  554  584  614  644  674  704
            2  0  1  0     3.300    285  315  345  375  405  435  465  495  525  555  585  615  645  675  705
            1  2  0  0     3.300    286  316  346  376  406  436  466  496  526  556  586  616  646  676  706
            1  1  1  0     3.300    287  317  347  377  407  437  467  497  527  557  587  617  647  677  707
            1  0  2  0     3.300    288  318  348  378  408  438  468  498  528  558  588  618  648  678  708
            0  3  0  0     3.300    289  319  349  379  409  439  469  499  529  559  589  619  649  679  709
            0  2  1  0     3.300    290  320  350  380  410  440  470  500  530  560  590  620  650  680  710
            0  1  2  0     3.300    291  321  351  381  411  441  471  501  531  561  591  621  651  681  711
            0  0  3  0     3.300    292  322  352  382  412  442  472  502  532  562  592  622  652  682  712

 H                                   23   24   25   26   27   28   29   30   31   32   33   34   35   36   37
                                     38   39   40   41   42   43
                                  ---------------------------------------------------------------------------
            0  0  0  0     0.690    713  725  737  749  761  773  785  797  809  821  833  845  857  869  881
                                    893  905  917  929  941  953
            0  0  0  0     0.920    714  726  738  750  762  774  786  798  810  822  834  846  858  870  882
                                    894  906  918  930  942  954
            0  0  0  0     1.580    715  727  739  751  763  775  787  799  811  823  835  847  859  871  883
                                    895  907  919  931  943  955
            1  0  0  0     1.250    716  728  740  752  764  776  788  800  812  824  836  848  860  872  884
                                    896  908  920  932  944  956
            0  1  0  0     1.250    717  729  741  753  765  777  789  801  813  825  837  849  861  873  885
                                    897  909  921  933  945  957
            0  0  1  0     1.250    718  730  742  754  766  778  790  802  814  826  838  850  862  874  886
                                    898  910  922  934  946  958
            2  0  0  0     2.500    719  731  743  755  767  779  791  803  815  827  839  851  863  875  887
                                    899  911  923  935  947  959
            1  1  0  0     2.500    720  732  744  756  768  780  792  804  816  828  840  852  864  876  888
                                    900  912  924  936  948  960
            1  0  1  0     2.500    721  733  745  757  769  781  793  805  817  829  841  853  865  877  889
                                    901  913  925  937  949  961
            0  2  0  0     2.500    722  734  746  758  770  782  794  806  818  830  842  854  866  878  890
                                    902  914  926  938  950  962
            0  1  1  0     2.500    723  735  747  759  771  783  795  807  819  831  843  855  867  879  891
                                    903  915  927  939  951  963
            0  0  2  0     2.500    724  736  748  760  772  784  796  808  820  832  844  856  868  880  892
                                    904  916  928  940  952  964

 Total number of charge fitting functions (nprimf)      3051
 Total number of Cartesian basis functions (naos)        964
 Total number of Cartesian core functions  (ncos)          0


 Coordinates (Cartesian)
 =======================

     Atom                    bohr                                 angstrom                 Geometric Variables
                   X           Y           Z              X           Y           Z       (0:frozen, *:LT par.)
 --------------------------------------------------------------------------------------------------------------
     1 Ru      0.000000    0.000000    0.000000       0.000000    0.000000    0.000000      1       2       3
     2 O      -2.694239   -1.476829    2.279189      -1.425730   -0.781504    1.206095      4       5       6
     3 O       0.068147   -3.071693   -2.279189       0.036062   -1.625470   -1.206095      7       8       9
     4 O       0.068147    3.071693    2.279189       0.036062    1.625470    1.206095     10      11      12
     5 O       2.626090   -1.594865    2.279189       1.389667   -0.843966    1.206095     13      14      15
     6 O       2.626090    1.594865   -2.279189       1.389667    0.843966   -1.206095     16      17      18
     7 O      -2.694239    1.476829   -2.279189      -1.425730    0.781504   -1.206095     19      20      21
     8 C      -3.686325   -3.675699    1.950966      -1.950719   -1.945096    1.032407     22      23      24
     9 C      -1.340086   -5.030300   -1.950966      -0.709143   -2.661920   -1.032407     25      26      27
    10 C      -1.340086    5.030300    1.950966      -0.709143    2.661920    1.032407     28      29      30
    11 C       5.026411   -1.354601    1.950966       2.659862   -0.716824    1.032407     31      32      33
    12 C       5.026411    1.354601   -1.950966       2.659862    0.716824   -1.032407     34      35      36
    13 C      -3.686325    3.675699   -1.950966      -1.950719    1.945096   -1.032407     37      38      39
    14 C      -5.653760   -4.415290    3.886794      -2.991841   -2.336471    2.056803     40      41      42
    15 C      -3.103873   -5.376067    0.000000      -1.642499   -2.844892    0.000000     43      44      45
    16 C      -0.996874   -7.103945   -3.886794      -0.527523   -3.759246   -2.056803     46      47      48
    17 C      -0.573112    6.887225    3.982914      -0.303278    3.644563    2.107667     49      50      51
    18 C      -3.103873    5.376067    0.000000      -1.642499    2.844892    0.000000     52      53      54
    19 C       6.650634   -2.688653    3.886794       3.519364   -1.422774    2.056803     55      56      57
    20 C       6.207747    0.000000    0.000000       3.284998    0.000000    0.000000     58      59      60
    21 C       6.650634    2.688653   -3.886794       3.519364    1.422774   -2.056803     61      62      63
    22 C      -5.653760    4.415290   -3.886794      -2.991841    2.336471   -2.056803     64      65      66
    23 H      -5.892557   -2.887449    5.258074      -3.118207   -1.527972    2.782453     67      68      69
    24 H      -7.472448   -4.801331    2.965980      -3.954249   -2.540755    1.569529     70      71      72
    25 H      -5.079448   -6.142591    4.882518      -2.687928   -3.250519    2.583717     73      74      75
    26 H      -4.133757   -7.159876    0.000000      -2.187490   -3.788843    0.000000     76      77      78
    27 H       0.445675   -6.546828   -5.258074       0.235841   -3.464432   -2.782453     79      80      81
    28 H      -0.421851   -8.871996   -2.965980      -0.223234   -4.694858   -1.569529     82      83      84
    29 H      -2.779916   -7.470227   -4.882518      -1.471068   -3.953074   -2.583717     85      86      87
    30 H       5.446882   -3.659379    5.258074       2.882366   -1.936460    2.782453     88      89      90
    31 H       7.894299   -4.070665    2.965980       4.177483   -2.154103    1.569529     91      92      93
    32 H       7.859363   -1.327637    4.882518       4.158996   -0.702555    2.583717     94      95      96
    33 H       8.146310    0.696143    0.000000       4.310841    0.368383    0.000000     97      98      99
    34 H       5.446882    3.659379   -5.258074       2.882366    1.936460   -2.782453    100     101     102
    35 H       7.894299    4.070665   -2.965980       4.177483    2.154103   -1.569529    103     104     105
    36 H       7.859363    1.327637   -4.882518       4.158996    0.702555   -2.583717    106     107     108
    37 H       0.911817    6.060762    5.159212       0.482513    3.207217    2.730137    109     110     111
    38 H       0.123473    8.648032    3.135045       0.065339    4.576342    1.658994    112     113     114
    39 H      -2.199888    7.370391    5.176654      -1.164131    3.900243    2.739367    115     116     117
    40 H      -4.133757    7.159876    0.000000      -2.187490    3.788843    0.000000    118     119     120
    41 H      -5.892557    2.887449   -5.258074      -3.118207    1.527972   -2.782453    121     122     123
    42 H      -7.472448    4.801331   -2.965980      -3.954249    2.540755   -1.569529    124     125     126
    43 H      -5.079448    6.142591   -4.882518      -2.687928    3.250519   -2.583717    127     128     129
 --------------------------------------------------------------------------------------------------------------
1
 ***************************************************************************************************


                                              ***********************
                                              *  T E C H N I C A L  *
                                              ***********************
  


 =============================================================
 P A R A L L E L I Z A T I O N  and  V E C T O R I Z A T I O N
 =============================================================
  
 Nr of parallel processes:                               20
 Maximum vector length in NumInt loops:                 128

 IO buffersize (Mb):                                     64.000000


 ===============================
 G E O M E T R Y   U P D A T E S
 ===============================
  
 Optimization coordinates:                       Delocalized
 Optimization code branch:                       NEW
 Hessian update method:                          BFGS (Broyden-Fletcher-Goldfarb-Shanno)

 Iterative Geometry Improvements:
    Max. nr. of iterations:                       1000
    Convergence criteria:
         Change in energy (hartree):                 0.0010000000
         Gradients (au/Angstrom):                    0.0010000000
         Cart/bondlength changes (Angstrom):         0.0100000000
    Max. step to take:
         Trust Radius:                               0.2000000000

 GDIIS (Geometry Direct Inversion in Iteration Space):
    First geometry cycle:                            0
    Max. number expansion vectors:                   5


 =====================
 S C F   U P D A T E S
 =====================
  
 Max. nr. of cycles:                              1000
 Convergence criterion:                              0.0000010000
   secondary criterion:                              0.0010000000

 Mix parameter (when DIIS does not apply):           0.2000000000
 Mixed ADIIS+DIIS will be used
    Max number of expansion vectors:                10
    Pure ADIIS when Max([F,P]) is above              0.1000000000
    Pure DIIS when Max([F,P]) is below               0.0010000000


 =================
 P R E C I S I O N  ***  (General: NumInt, NeglectFunctionTails, ...)  ***
 =================
  

 NumInt:           Target precision:                 4.0000000000
 -------           Initial precision:                4.0000000000
                   Min. precision (optimization):    4.0000000000

 Neglect Functions:          Basis functions:        0.1000000000E-05
 ------------------          Fit functions:          0.1000000000E-05


 ===========================
 L I N E A R   S C A L I N G
 ===========================
  

 Cut-off radii density fit:                        0.1000000000E-07
 Overlap cut-off criterion AO matrix elements:     0.1000000000E-05
 Cut-offs for Coulomb potential and fitted density:0.1000000000E-07
 Cut-off criterion for Coulomb multipole terms:    0.1000000000E-07
 Progressive Convergence parameter:                 0.000000000    
1
 ***************************************************************************************************


                                            ***************************
                                            *  C O M P U T A T I O N  *
                                            ***************************
  

 Number of elements of the density matrix on this node (used, total):     24040    465130


 ===========================================
 Numerical Integration : Fuzzy Cells (Becke)
 ===========================================
  
 Becke grid quality: NORMAL         
  
 Lebedev angular grid order:             min:  11 max:  23
 Nr. of radial points:                   min:  46 max: 107

 Total nr. of points:     281442
 Nr. of blocks:             2199
 Block length:               128
 Nr. of dummy points:         30


 Test of Precision of the Numerical Integration Grid
 ===================================================

 Integral of the Total Core Density:                   0.00000000000000


 -------------------------------------------
  COSMO surface
  Area             =         1268.168
  Volume           =         2575.531
  Number of Points =         3029
 -------------------------------------------


 ========================
 Density Fitting (zlmFit)
 ========================
  
 ZlmFit Fit Quality: NORMAL         
  
 Max L-expansion:                        min:   6 max:   7
 Nr. of radial interpolation points:     min:  39 max: 108


 =====
 S C F  ***  ScaSCF  ***
 =====
  
 Initial density matrix is calculated as sum of fragments

 CYCLE    1
 SCF Error: norm([F,P])=     11.742165834900, max([F,P])=      0.478766043620
 ***** SPIN 1 *****
 orbitals (Q,E):
 ---------------
 A :93...112         ( 1.00    -0.4466)  ( 1.00    -0.4294)  ( 1.00    -0.4272)  ( 1.00    -0.4154)
                     ( 1.00    -0.3809)  ( 1.00    -0.3804)  ( 1.00    -0.3778)  ( 1.00    -0.2536)
                     ( 1.00    -0.2373)  ( 1.00    -0.2370)  ( 0.00    -0.2036)  ( 0.00    -0.2033)
                     ( 0.00    -0.1871)  ( 0.00    -0.1267)  ( 0.00    -0.1207)  ( 0.00    -0.1189)
                     ( 0.00    -0.1072)  ( 0.00    -0.1059)  ( 0.00    -0.0842)  ( 0.00    -0.0703)
 ***** SPIN 2 *****
 orbitals (Q,E):
 ---------------
 A :92...111         ( 1.00    -0.4476)  ( 1.00    -0.4466)  ( 1.00    -0.4294)  ( 1.00    -0.4272)
                     ( 1.00    -0.4154)  ( 1.00    -0.3809)  ( 1.00    -0.3804)  ( 1.00    -0.3778)
                     ( 1.00    -0.2536)  ( 1.00    -0.2373)  ( 0.00    -0.2370)  ( 0.00    -0.2036)
                     ( 0.00    -0.2033)  ( 0.00    -0.1871)  ( 0.00    -0.1267)  ( 0.00    -0.1207)
                     ( 0.00    -0.1189)  ( 0.00    -0.1072)  ( 0.00    -0.1059)  ( 0.00    -0.0842)
  
 Spin polar: 1 (Spin_A minus Spin_B electrons)

 CYCLE    2
   MIX coefficients:  0.8000  0.2000
 SCF Error: norm([F,P])=      4.115230942331, max([F,P])=      0.230336294229
 ***** SPIN 1 *****
 orbitals (Q,E):
 ---------------
 A :93...103         ( 1.00    -0.4227)  ( 1.00    -0.4202)  ( 1.00    -0.4196)  ( 1.00    -0.3948)
                     ( 1.00    -0.3854)  ( 1.00    -0.3825)  ( 1.00    -0.3721)  ( 1.00    -0.3254)
                     ( 1.00    -0.3209)  ( 1.00    -0.3144)  ( 0.00    -0.2720)
 ***** SPIN 2 *****
 orbitals (Q,E):
 ---------------
 A :92...102         ( 1.00    -0.4309)  ( 1.00    -0.4219)  ( 1.00    -0.4195)  ( 1.00    -0.4182)
                     ( 1.00    -0.3942)  ( 1.00    -0.3850)  ( 1.00    -0.3820)  ( 1.00    -0.3720)
                     ( 1.00    -0.3245)  ( 1.00    -0.3203)  ( 0.00    -0.3141)
  
 Spin polar: 1 (Spin_A minus Spin_B electrons)

 CYCLE    3
  SDIIS (wt  0.000):  0.4101  0.5899
 A-DIIS (wt  1.000):  0.3774  0.6226
  DIIS coefficients:  0.3774  0.6226
 SCF Error: norm([F,P])=      3.149839712840, max([F,P])=      0.334147599603
 ***** SPIN 1 *****
 orbitals (Q,E):
 ---------------
 A :93...103         ( 1.00    -0.1867)  ( 1.00    -0.1591)  ( 1.00    -0.1440)  ( 1.00    -0.1327)
                     ( 1.00    -0.1166)  ( 1.00    -0.1146)  ( 1.00    -0.1096)  ( 1.00    -0.0699)
                     ( 1.00    -0.0420)  ( 1.00    -0.0358)  ( 0.00    -0.0059)
 ***** SPIN 2 *****
 orbitals (Q,E):
 ---------------
 A :92...102         ( 1.00    -0.1851)  ( 1.00    -0.1669)  ( 1.00    -0.1581)  ( 1.00    -0.1429)
                     ( 1.00    -0.1320)  ( 1.00    -0.1149)  ( 1.00    -0.1139)  ( 1.00    -0.1078)
                     ( 1.00    -0.0643)  ( 1.00    -0.0380)  ( 0.00    -0.0280)
  
 Spin polar: 1 (Spin_A minus Spin_B electrons)

 CYCLE    4
  SDIIS (wt  0.000):  0.1169  0.4938  0.3893
 A-DIIS (wt  1.000):  0.0981  0.5368  0.3652
  DIIS coefficients:  0.0981  0.5368  0.3652
 SCF Error: norm([F,P])=      3.366028165430, max([F,P])=      0.189363016787
 ***** SPIN 1 *****
 orbitals (Q,E):
 ---------------
 A :93...103         ( 1.00    -0.2844)  ( 1.00    -0.2628)  ( 1.00    -0.2625)  ( 1.00    -0.2417)
                     ( 1.00    -0.2275)  ( 1.00    -0.2237)  ( 1.00    -0.2190)  ( 1.00    -0.1458)
                     ( 1.00    -0.1400)  ( 1.00    -0.1328)  ( 0.00    -0.0854)
 ***** SPIN 2 *****
 orbitals (Q,E):
 ---------------
 A :92...102         ( 1.00    -0.2925)  ( 1.00    -0.2832)  ( 1.00    -0.2617)  ( 1.00    -0.2605)
                     ( 1.00    -0.2398)  ( 1.00    -0.2259)  ( 1.00    -0.2216)  ( 1.00    -0.1974)
                     ( 1.00    -0.1420)  ( 1.00    -0.1293)  ( 0.00    -0.1250)
  
 Spin polar: 1 (Spin_A minus Spin_B electrons)

 CYCLE    5
  SDIIS (wt  0.000): -0.0781  0.2896  0.1609  0.6276
 A-DIIS (wt  1.000):  0.0000  0.2056  0.0000  0.7944
  DIIS coefficients:  0.0000  0.2056  0.0000  0.7944
 SCF Error: norm([F,P])=      1.321360612730, max([F,P])=      0.105775318918
 ***** SPIN 1 *****
 orbitals (Q,E):
 ---------------
 A :93...103         ( 1.00    -0.2552)  ( 1.00    -0.2507)  ( 1.00    -0.2393)  ( 1.00    -0.2343)
                     ( 1.00    -0.2226)  ( 1.00    -0.1976)  ( 1.00    -0.1844)  ( 1.00    -0.1820)
                     ( 1.00    -0.1659)  ( 1.00    -0.1578)  ( 0.00    -0.1174)
 ***** SPIN 2 *****
 orbitals (Q,E):
 ---------------
 A :92...102         ( 1.00    -0.2616)  ( 1.00    -0.2508)  ( 1.00    -0.2434)  ( 1.00    -0.2295)
                     ( 1.00    -0.2260)  ( 1.00    -0.2182)  ( 1.00    -0.1900)  ( 1.00    -0.1825)
                     ( 1.00    -0.1797)  ( 1.00    -0.1621)  ( 0.00    -0.1559)
  
 Spin polar: 1 (Spin_A minus Spin_B electrons)

 CYCLE    6
  SDIIS (wt  0.000): -0.0422  0.1008  0.0088  0.7219  0.2107
 A-DIIS (wt  1.000):  0.0000  0.0518  0.0000  0.7249  0.2233
  DIIS coefficients:  0.0000  0.0518  0.0000  0.7249  0.2233
 SCF Error: norm([F,P])=      2.855673778912, max([F,P])=      0.219156128886
 ***** SPIN 1 *****
 orbitals (Q,E):
 ---------------
 A :93...103         ( 1.00    -0.2919)  ( 1.00    -0.2772)  ( 1.00    -0.2742)  ( 1.00    -0.2521)
                     ( 1.00    -0.2473)  ( 1.00    -0.2423)  ( 1.00    -0.2372)  ( 1.00    -0.2222)
                     ( 1.00    -0.2104)  ( 1.00    -0.2052)  ( 0.00    -0.1011)
 ***** SPIN 2 *****
 orbitals (Q,E):
 ---------------
 A :92...102         ( 1.00    -0.3005)  ( 1.00    -0.2890)  ( 1.00    -0.2713)  ( 1.00    -0.2652)
                     ( 1.00    -0.2452)  ( 1.00    -0.2420)  ( 1.00    -0.2372)  ( 1.00    -0.2306)
                     ( 1.00    -0.2178)  ( 1.00    -0.2021)  ( 0.00    -0.1963)
  
 Spin polar: 1 (Spin_A minus Spin_B electrons)

 CYCLE    7
  SDIIS (wt  0.000):  0.0175 -0.1041 -0.0300  0.5457  0.1584  0.4125
 A-DIIS (wt  1.000):  0.0000  0.0000  0.0000  0.5617  0.0318  0.4065
  DIIS coefficients:  0.0000  0.0000  0.0000  0.5617  0.0318  0.4065
 SCF Error: norm([F,P])=      1.523212527983, max([F,P])=      0.156694291832
 ***** SPIN 1 *****
 orbitals (Q,E):
 ---------------
 A :93...103         ( 1.00    -0.2691)  ( 1.00    -0.2561)  ( 1.00    -0.2426)  ( 1.00    -0.2220)
                     ( 1.00    -0.2143)  ( 1.00    -0.2120)  ( 1.00    -0.2014)  ( 1.00    -0.1691)
                     ( 1.00    -0.1666)  ( 1.00    -0.1496)  ( 0.00    -0.1051)
 ***** SPIN 2 *****
 orbitals (Q,E):
 ---------------
 A :92...102         ( 1.00    -0.2801)  ( 1.00    -0.2666)  ( 1.00    -0.2446)  ( 1.00    -0.2385)
                     ( 1.00    -0.2199)  ( 1.00    -0.2114)  ( 1.00    -0.2098)  ( 1.00    -0.1976)
                     ( 1.00    -0.1627)  ( 1.00    -0.1436)  ( 0.00    -0.1416)
  
 Spin polar: 1 (Spin_A minus Spin_B electrons)

 CYCLE    8
  SDIIS (wt  0.114): -0.0297 -0.0413 -0.0411  0.4130 -0.0228  0.3756  0.3463
 A-DIIS (wt  0.886):  0.0000  0.0000  0.0000  0.3895  0.0000  0.3596  0.2509
  DIIS coefficients: -0.0034 -0.0047 -0.0047  0.3922 -0.0026  0.3614  0.2618
 SCF Error: norm([F,P])=      1.109686199042, max([F,P])=      0.088697262493
 ***** SPIN 1 *****
 orbitals (Q,E):
 ---------------
 A :93...103         ( 1.00    -0.2818)  ( 1.00    -0.2616)  ( 1.00    -0.2600)  ( 1.00    -0.2404)
                     ( 1.00    -0.2371)  ( 1.00    -0.2256)  ( 1.00    -0.2193)  ( 1.00    -0.1869)
                     ( 1.00    -0.1858)  ( 1.00    -0.1692)  ( 0.00    -0.0859)
 ***** SPIN 2 *****
 orbitals (Q,E):
 ---------------
 A :92...102         ( 1.00    -0.2875)  ( 1.00    -0.2794)  ( 1.00    -0.2600)  ( 1.00    -0.2570)
                     ( 1.00    -0.2391)  ( 1.00    -0.2262)  ( 1.00    -0.2223)  ( 1.00    -0.2160)
                     ( 1.00    -0.1783)  ( 1.00    -0.1611)  ( 0.00    -0.1593)
  
 Spin polar: 1 (Spin_A minus Spin_B electrons)

 CYCLE    9
  SDIIS (wt  0.952): -0.0127 -0.0082 -0.0141  0.1145 -0.0129  0.1024  0.1085  0.7226
 A-DIIS (wt  0.048):  0.0000  0.0000  0.0000  0.0000  0.0000  0.0000  0.0000  1.0000
  DIIS coefficients: -0.0121 -0.0078 -0.0135  0.1091 -0.0123  0.0975  0.1033  0.7358
 SCF Error: norm([F,P])=      0.091711846794, max([F,P])=      0.005711575096
 ***** SPIN 1 *****
 orbitals (Q,E):
 ---------------
 A :93...103         ( 1.00    -0.2803)  ( 1.00    -0.2602)  ( 1.00    -0.2581)  ( 1.00    -0.2392)
                     ( 1.00    -0.2310)  ( 1.00    -0.2285)  ( 1.00    -0.2170)  ( 1.00    -0.1873)
                     ( 1.00    -0.1834)  ( 1.00    -0.1669)  ( 0.00    -0.0851)
 ***** SPIN 2 *****
 orbitals (Q,E):
 ---------------
 A :92...102         ( 1.00    -0.2851)  ( 1.00    -0.2781)  ( 1.00    -0.2574)  ( 1.00    -0.2562)
                     ( 1.00    -0.2381)  ( 1.00    -0.2275)  ( 1.00    -0.2218)  ( 1.00    -0.2114)
                     ( 1.00    -0.1742)  ( 1.00    -0.1577)  ( 0.00    -0.1553)
  
 Spin polar: 1 (Spin_A minus Spin_B electrons)

 CYCLE   10
  SDIIS (wt  0.000): -0.0048  0.0024 -0.0032  0.0162 -0.0029  0.0162  0.0136  0.5764  0.3862
 A-DIIS (wt  1.000):  0.0000  0.0000  0.0000  0.0000  0.0000  0.0000  0.0000  0.6133  0.3867
  DIIS coefficients:  0.0000  0.0000  0.0000  0.0000  0.0000  0.0000  0.0000  0.6133  0.3867
 SCF Error: norm([F,P])=      0.134588489179, max([F,P])=      0.007940876719
 ***** SPIN 1 *****
 orbitals (Q,E):
 ---------------
 A :93...103         ( 1.00    -0.2840)  ( 1.00    -0.2627)  ( 1.00    -0.2612)  ( 1.00    -0.2416)
                     ( 1.00    -0.2346)  ( 1.00    -0.2297)  ( 1.00    -0.2185)  ( 1.00    -0.1954)
                     ( 1.00    -0.1935)  ( 1.00    -0.1766)  ( 0.00    -0.0835)
 ***** SPIN 2 *****
 orbitals (Q,E):
 ---------------
 A :92...102         ( 1.00    -0.2879)  ( 1.00    -0.2816)  ( 1.00    -0.2609)  ( 1.00    -0.2574)
                     ( 1.00    -0.2406)  ( 1.00    -0.2268)  ( 1.00    -0.2237)  ( 1.00    -0.2153)
                     ( 1.00    -0.1838)  ( 1.00    -0.1674)  ( 0.00    -0.1647)
  
 Spin polar: 1 (Spin_A minus Spin_B electrons)

 CYCLE   11
  SDIIS (wt  0.000):  0.0008 -0.0028  0.0004  0.0072  0.0011 -0.0072  0.0012  0.4340  0.2924  0.2728
 A-DIIS (wt  1.000):  0.0000  0.0000  0.0000  0.0000  0.0000  0.0000  0.0000  0.5176  0.3327  0.1497
  DIIS coefficients:  0.0000  0.0000  0.0000  0.0000  0.0000  0.0000  0.0000  0.5176  0.3327  0.1497
 SCF Error: norm([F,P])=      0.183342691303, max([F,P])=      0.017721541990
 ***** SPIN 1 *****
 orbitals (Q,E):
 ---------------
 A :93...103         ( 1.00    -0.2824)  ( 1.00    -0.2609)  ( 1.00    -0.2594)  ( 1.00    -0.2405)
                     ( 1.00    -0.2322)  ( 1.00    -0.2277)  ( 1.00    -0.2184)  ( 1.00    -0.1901)
                     ( 1.00    -0.1857)  ( 1.00    -0.1693)  ( 0.00    -0.0827)
 ***** SPIN 2 *****
 orbitals (Q,E):
 ---------------
 A :92...102         ( 1.00    -0.2858)  ( 1.00    -0.2800)  ( 1.00    -0.2592)  ( 1.00    -0.2561)
                     ( 1.00    -0.2396)  ( 1.00    -0.2252)  ( 1.00    -0.2227)  ( 1.00    -0.2155)
                     ( 1.00    -0.1759)  ( 1.00    -0.1598)  ( 0.00    -0.1572)
  
 Spin polar: 1 (Spin_A minus Spin_B electrons)

 CYCLE   12
  SDIIS (wt  0.993): -0.0001  0.0001 -0.0073  0.0009  0.0033 -0.0049  0.2392  0.1510  0.0150  0.6028
 A-DIIS (wt  0.007):  0.0000  0.0000  0.0000  0.0000  0.0000  0.0000  0.0000  0.0000  0.0000  1.0000
  DIIS coefficients: -0.0001  0.0001 -0.0072  0.0009  0.0032 -0.0049  0.2375  0.1500  0.0149  0.6056
 SCF Error: norm([F,P])=      0.023685461057, max([F,P])=      0.001692141896
 ***** SPIN 1 *****
 orbitals (Q,E):
 ---------------
 A :93...103         ( 1.00    -0.2824)  ( 1.00    -0.2607)  ( 1.00    -0.2597)  ( 1.00    -0.2405)
                     ( 1.00    -0.2331)  ( 1.00    -0.2273)  ( 1.00    -0.2185)  ( 1.00    -0.1908)
                     ( 1.00    -0.1866)  ( 1.00    -0.1699)  ( 0.00    -0.0825)
 ***** SPIN 2 *****
 orbitals (Q,E):
 ---------------
 A :92...102         ( 1.00    -0.2859)  ( 1.00    -0.2800)  ( 1.00    -0.2589)  ( 1.00    -0.2565)
                     ( 1.00    -0.2396)  ( 1.00    -0.2248)  ( 1.00    -0.2232)  ( 1.00    -0.2161)
                     ( 1.00    -0.1766)  ( 1.00    -0.1603)  ( 0.00    -0.1574)
  
 Spin polar: 1 (Spin_A minus Spin_B electrons)

 CYCLE   13
  SDIIS (wt  0.995):  0.0000 -0.0068  0.0002  0.0046 -0.0023  0.0658  0.0220 -0.0323  0.5369  0.4118
 A-DIIS (wt  0.005):  0.0000  0.0000  0.0000  0.0000  0.0000  0.0000  0.0000  0.0000  0.1792  0.8208
  DIIS coefficients:  0.0000 -0.0068  0.0002  0.0046 -0.0023  0.0655  0.0219 -0.0321  0.5349  0.4141
 SCF Error: norm([F,P])=      0.015852694962, max([F,P])=      0.001534790171
 ***** SPIN 1 *****
 orbitals (Q,E):
 ---------------
 A :93...103         ( 1.00    -0.2824)  ( 1.00    -0.2609)  ( 1.00    -0.2594)  ( 1.00    -0.2405)
                     ( 1.00    -0.2329)  ( 1.00    -0.2274)  ( 1.00    -0.2185)  ( 1.00    -0.1905)
                     ( 1.00    -0.1866)  ( 1.00    -0.1699)  ( 0.00    -0.0825)
 ***** SPIN 2 *****
 orbitals (Q,E):
 ---------------
 A :92...102         ( 1.00    -0.2858)  ( 1.00    -0.2800)  ( 1.00    -0.2591)  ( 1.00    -0.2563)
                     ( 1.00    -0.2396)  ( 1.00    -0.2249)  ( 1.00    -0.2231)  ( 1.00    -0.2161)
                     ( 1.00    -0.1765)  ( 1.00    -0.1602)  ( 0.00    -0.1570)
  
 Spin polar: 1 (Spin_A minus Spin_B electrons)

 CYCLE   14
  SDIIS (wt  0.997): -0.0057  0.0002  0.0040 -0.0016  0.0485  0.0120 -0.0249  0.4606  0.3204  0.1865
 A-DIIS (wt  0.003):  0.0000  0.0000  0.0000  0.0000  0.0000  0.0000  0.0000  0.0000  0.0000  1.0000
  DIIS coefficients: -0.0057  0.0002  0.0040 -0.0016  0.0484  0.0119 -0.0248  0.4591  0.3193  0.1892
 SCF Error: norm([F,P])=      0.009330857185, max([F,P])=      0.001329642023
 ***** SPIN 1 *****
 orbitals (Q,E):
 ---------------
 A :93...103         ( 1.00    -0.2824)  ( 1.00    -0.2609)  ( 1.00    -0.2595)  ( 1.00    -0.2405)
                     ( 1.00    -0.2330)  ( 1.00    -0.2274)  ( 1.00    -0.2185)  ( 1.00    -0.1906)
                     ( 1.00    -0.1866)  ( 1.00    -0.1699)  ( 0.00    -0.0825)
 ***** SPIN 2 *****
 orbitals (Q,E):
 ---------------
 A :92...102         ( 1.00    -0.2858)  ( 1.00    -0.2800)  ( 1.00    -0.2591)  ( 1.00    -0.2563)
                     ( 1.00    -0.2396)  ( 1.00    -0.2249)  ( 1.00    -0.2231)  ( 1.00    -0.2161)
                     ( 1.00    -0.1765)  ( 1.00    -0.1603)  ( 0.00    -0.1570)
  
 Spin polar: 1 (Spin_A minus Spin_B electrons)

 CYCLE   15
  SDIIS (wt  0.997):  0.0003  0.0025  0.0010  0.0332  0.0051  0.0071  0.2449 -0.0221 -0.8520  1.5800
 A-DIIS (wt  0.003):  0.0000  0.0000  0.0000  0.0000  0.0000  0.0000  0.0000  0.0000  0.0000  1.0000
  DIIS coefficients:  0.0003  0.0025  0.0009  0.0331  0.0051  0.0071  0.2442 -0.0220 -0.8494  1.5782
 SCF Error: norm([F,P])=      0.008679855503, max([F,P])=      0.001299719340
 ***** SPIN 1 *****
 orbitals (Q,E):
 ---------------
 A :93...103         ( 1.00    -0.2824)  ( 1.00    -0.2611)  ( 1.00    -0.2593)  ( 1.00    -0.2405)
                     ( 1.00    -0.2331)  ( 1.00    -0.2273)  ( 1.00    -0.2185)  ( 1.00    -0.1906)
                     ( 1.00    -0.1867)  ( 1.00    -0.1701)  ( 0.00    -0.0826)
 ***** SPIN 2 *****
 orbitals (Q,E):
 ---------------
 A :92...102         ( 1.00    -0.2857)  ( 1.00    -0.2800)  ( 1.00    -0.2592)  ( 1.00    -0.2562)
                     ( 1.00    -0.2396)  ( 1.00    -0.2250)  ( 1.00    -0.2231)  ( 1.00    -0.2161)
                     ( 1.00    -0.1765)  ( 1.00    -0.1604)  ( 0.00    -0.1571)
  
 Spin polar: 1 (Spin_A minus Spin_B electrons)

 CYCLE   16
  SDIIS (wt  0.997):  0.0011  0.0013  0.0602  0.0227  0.0111  0.2364 -0.1533 -2.0000  2.0414  0.7791
 A-DIIS (wt  0.003):  0.0000  0.0000  0.0000  0.0000  0.0000  0.0000  0.0000  0.0000  0.0000  1.0000
  DIIS coefficients:  0.0011  0.0013  0.0600  0.0226  0.0111  0.2357 -0.1528 -1.9939  2.0352  0.7798
 SCF Error: norm([F,P])=      0.009022371792, max([F,P])=      0.001299559159
 ***** SPIN 1 *****
 orbitals (Q,E):
 ---------------
 A :93...103         ( 1.00    -0.2824)  ( 1.00    -0.2612)  ( 1.00    -0.2592)  ( 1.00    -0.2405)
                     ( 1.00    -0.2332)  ( 1.00    -0.2272)  ( 1.00    -0.2185)  ( 1.00    -0.1905)
                     ( 1.00    -0.1867)  ( 1.00    -0.1702)  ( 0.00    -0.0826)
 ***** SPIN 2 *****
 orbitals (Q,E):
 ---------------
 A :92...102         ( 1.00    -0.2857)  ( 1.00    -0.2800)  ( 1.00    -0.2593)  ( 1.00    -0.2563)
                     ( 1.00    -0.2396)  ( 1.00    -0.2249)  ( 1.00    -0.2231)  ( 1.00    -0.2161)
                     ( 1.00    -0.1766)  ( 1.00    -0.1605)  ( 0.00    -0.1570)
  
 Spin polar: 1 (Spin_A minus Spin_B electrons)

 CYCLE   17
  SDIIS (wt  0.997):  0.0014  0.0403  0.0110  0.0203  0.1794 -0.1906 -2.0000  2.5818  0.7693 -0.4129
 A-DIIS (wt  0.003):  0.0000  0.0000  0.0000  0.0000  0.0000  0.0000  0.0000  0.0000  0.0000  1.0000
  DIIS coefficients:  0.0014  0.0402  0.0110  0.0203  0.1788 -0.1900 -1.9939  2.5740  0.7670 -0.4086
 SCF Error: norm([F,P])=      0.009036407618, max([F,P])=      0.001373101861
 ***** SPIN 1 *****
 orbitals (Q,E):
 ---------------
 A :93...103         ( 1.00    -0.2824)  ( 1.00    -0.2611)  ( 1.00    -0.2593)  ( 1.00    -0.2405)
                     ( 1.00    -0.2331)  ( 1.00    -0.2273)  ( 1.00    -0.2184)  ( 1.00    -0.1906)
                     ( 1.00    -0.1868)  ( 1.00    -0.1701)  ( 0.00    -0.0826)
 ***** SPIN 2 *****
 orbitals (Q,E):
 ---------------
 A :92...102         ( 1.00    -0.2858)  ( 1.00    -0.2800)  ( 1.00    -0.2592)  ( 1.00    -0.2563)
                     ( 1.00    -0.2396)  ( 1.00    -0.2249)  ( 1.00    -0.2231)  ( 1.00    -0.2161)
                     ( 1.00    -0.1766)  ( 1.00    -0.1605)  ( 0.00    -0.1571)
  
 Spin polar: 1 (Spin_A minus Spin_B electrons)

 CYCLE   18
  SDIIS (wt  0.997):  0.0541  0.0209  0.0140  0.1640 -0.2684 -2.0000  1.8950  0.6252  2.4952 -2.0000
 A-DIIS (wt  0.003):  0.0000  0.0000  0.0000  0.0000  0.0000  0.0000  0.0000  0.0000  1.0000  0.0000
  DIIS coefficients:  0.0539  0.0209  0.0140  0.1635 -0.2676 -1.9939  1.8893  0.6233  2.4906 -1.9939
 SCF Error: norm([F,P])=      0.009624911400, max([F,P])=      0.001422002898
 ***** SPIN 1 *****
 orbitals (Q,E):
 ---------------
 A :93...103         ( 1.00    -0.2823)  ( 1.00    -0.2614)  ( 1.00    -0.2589)  ( 1.00    -0.2404)
                     ( 1.00    -0.2334)  ( 1.00    -0.2270)  ( 1.00    -0.2185)  ( 1.00    -0.1904)
                     ( 1.00    -0.1867)  ( 1.00    -0.1701)  ( 0.00    -0.0827)
 ***** SPIN 2 *****
 orbitals (Q,E):
 ---------------
 A :92...102         ( 1.00    -0.2855)  ( 1.00    -0.2800)  ( 1.00    -0.2593)  ( 1.00    -0.2561)
                     ( 1.00    -0.2395)  ( 1.00    -0.2249)  ( 1.00    -0.2231)  ( 1.00    -0.2161)
                     ( 1.00    -0.1766)  ( 1.00    -0.1606)  ( 0.00    -0.1569)
  
 Spin polar: 1 (Spin_A minus Spin_B electrons)

 CYCLE   19
  SDIIS (wt  1.000): -0.0051  0.0570  0.0482  0.0217  0.5373  2.3457 -0.1905 -1.8349 -1.5153  1.5360
  DIIS coefficients: -0.0051  0.0570  0.0482  0.0217  0.5373  2.3457 -0.1905 -1.8349 -1.5153  1.5360
 SCF Error: norm([F,P])=      0.008691135525, max([F,P])=      0.000982616157
 ***** SPIN 1 *****
 orbitals (Q,E):
 ---------------
 A :93...103         ( 1.00    -0.2825)  ( 1.00    -0.2611)  ( 1.00    -0.2594)  ( 1.00    -0.2405)
                     ( 1.00    -0.2328)  ( 1.00    -0.2275)  ( 1.00    -0.2185)  ( 1.00    -0.1901)
                     ( 1.00    -0.1868)  ( 1.00    -0.1710)  ( 0.00    -0.0826)
 ***** SPIN 2 *****
 orbitals (Q,E):
 ---------------
 A :92...102         ( 1.00    -0.2859)  ( 1.00    -0.2801)  ( 1.00    -0.2593)  ( 1.00    -0.2563)
                     ( 1.00    -0.2397)  ( 1.00    -0.2250)  ( 1.00    -0.2231)  ( 1.00    -0.2161)
                     ( 1.00    -0.1766)  ( 1.00    -0.1605)  ( 0.00    -0.1572)
  
 Spin polar: 1 (Spin_A minus Spin_B electrons)

 CYCLE   20
  SDIIS (wt  0.000):  0.0240  0.0801 -0.3079 -1.5493  2.8861  0.2839 -0.4169
 A-DIIS (wt  1.000):  0.0000  0.0000  0.0000  0.0000  0.0000  0.7012  0.2988
  DIIS coefficients:  0.0000  0.0000  0.0000  0.0000  0.0000  0.7012  0.2988
 SCF Error: norm([F,P])=      0.014764163188, max([F,P])=      0.002204082545
 ***** SPIN 1 *****
 orbitals (Q,E):
 ---------------
 A :93...103         ( 1.00    -0.2824)  ( 1.00    -0.2613)  ( 1.00    -0.2592)  ( 1.00    -0.2405)
                     ( 1.00    -0.2332)  ( 1.00    -0.2272)  ( 1.00    -0.2186)  ( 1.00    -0.1905)
                     ( 1.00    -0.1867)  ( 1.00    -0.1700)  ( 0.00    -0.0825)
 ***** SPIN 2 *****
 orbitals (Q,E):
 ---------------
 A :92...102         ( 1.00    -0.2856)  ( 1.00    -0.2800)  ( 1.00    -0.2593)  ( 1.00    -0.2563)
                     ( 1.00    -0.2396)  ( 1.00    -0.2250)  ( 1.00    -0.2231)  ( 1.00    -0.2162)
                     ( 1.00    -0.1764)  ( 1.00    -0.1603)  ( 0.00    -0.1569)
  
 Spin polar: 1 (Spin_A minus Spin_B electrons)

 CYCLE   21
  SDIIS (wt  0.000):  0.0423 -0.3056 -2.0000  2.2383  0.8881  1.5092 -1.3508 -0.1613  0.1398
 A-DIIS (wt  1.000):  0.0000  0.0000  0.0000  0.0000  0.0000  0.7713  0.0000  0.0000  0.2287
  DIIS coefficients:  0.0000  0.0000  0.0000  0.0000  0.0000  0.7713  0.0000  0.0000  0.2287
 SCF Error: norm([F,P])=      0.014915603209, max([F,P])=      0.001226961574
 ***** SPIN 1 *****
 orbitals (Q,E):
 ---------------
 A :93...103         ( 1.00    -0.2824)  ( 1.00    -0.2614)  ( 1.00    -0.2589)  ( 1.00    -0.2404)
                     ( 1.00    -0.2334)  ( 1.00    -0.2272)  ( 1.00    -0.2186)  ( 1.00    -0.1906)
                     ( 1.00    -0.1869)  ( 1.00    -0.1703)  ( 0.00    -0.0825)
 ***** SPIN 2 *****
 orbitals (Q,E):
 ---------------
 A :92...102         ( 1.00    -0.2856)  ( 1.00    -0.2801)  ( 1.00    -0.2595)  ( 1.00    -0.2560)
                     ( 1.00    -0.2396)  ( 1.00    -0.2251)  ( 1.00    -0.2232)  ( 1.00    -0.2161)
                     ( 1.00    -0.1767)  ( 1.00    -0.1606)  ( 0.00    -0.1570)
  
 Spin polar: 1 (Spin_A minus Spin_B electrons)

 CYCLE   22
  SDIIS (wt  1.000):  0.0175 -0.5692  1.5576 -0.3875 -0.3564 -0.1896  0.4727 -0.2317  0.1214  0.5653
  DIIS coefficients:  0.0175 -0.5692  1.5576 -0.3875 -0.3564 -0.1896  0.4727 -0.2317  0.1214  0.5653
 SCF Error: norm([F,P])=      0.010468541535, max([F,P])=      0.000750878687
 ***** SPIN 1 *****
 orbitals (Q,E):
 ---------------
 A :93...103         ( 1.00    -0.2824)  ( 1.00    -0.2615)  ( 1.00    -0.2591)  ( 1.00    -0.2405)
                     ( 1.00    -0.2333)  ( 1.00    -0.2273)  ( 1.00    -0.2185)  ( 1.00    -0.1904)
                     ( 1.00    -0.1871)  ( 1.00    -0.1708)  ( 0.00    -0.0827)
 ***** SPIN 2 *****
 orbitals (Q,E):
 ---------------
 A :92...102         ( 1.00    -0.2857)  ( 1.00    -0.2801)  ( 1.00    -0.2594)  ( 1.00    -0.2563)
                     ( 1.00    -0.2397)  ( 1.00    -0.2250)  ( 1.00    -0.2231)  ( 1.00    -0.2161)
                     ( 1.00    -0.1768)  ( 1.00    -0.1609)  ( 0.00    -0.1571)
  
 Spin polar: 1 (Spin_A minus Spin_B electrons)

 CYCLE   23
  SDIIS (wt  0.000): -0.4277  2.6885 -1.0093 -1.6520  0.7460 -0.6803 -0.0068  0.7353  0.6063
 A-DIIS (wt  1.000):  0.0000  0.0000  0.0000  0.0000  0.0000  0.0000  0.0000  0.1379  0.8621
  DIIS coefficients:  0.0000  0.0000  0.0000  0.0000  0.0000  0.0000  0.0000  0.1379  0.8621
 SCF Error: norm([F,P])=      0.011962889490, max([F,P])=      0.001518514871
 ***** SPIN 1 *****
 orbitals (Q,E):
 ---------------
 A :93...103         ( 1.00    -0.2820)  ( 1.00    -0.2612)  ( 1.00    -0.2583)  ( 1.00    -0.2401)
                     ( 1.00    -0.2331)  ( 1.00    -0.2266)  ( 1.00    -0.2186)  ( 1.00    -0.1893)
                     ( 1.00    -0.1851)  ( 1.00    -0.1686)  ( 0.00    -0.0823)
 ***** SPIN 2 *****
 orbitals (Q,E):
 ---------------
 A :92...102         ( 1.00    -0.2850)  ( 1.00    -0.2797)  ( 1.00    -0.2591)  ( 1.00    -0.2557)
                     ( 1.00    -0.2393)  ( 1.00    -0.2246)  ( 1.00    -0.2230)  ( 1.00    -0.2162)
                     ( 1.00    -0.1749)  ( 1.00    -0.1590)  ( 0.00    -0.1552)
  
 Spin polar: 1 (Spin_A minus Spin_B electrons)

 CYCLE   24
  SDIIS (wt  0.000):  2.6650 -1.2057 -1.5543  0.7733 -0.7075  0.0493  0.7785  0.3018 -0.1005
 A-DIIS (wt  1.000):  0.0000  0.0000  0.0000  0.0000  0.0000  0.0000  0.0000  0.8543  0.1457
  DIIS coefficients:  0.0000  0.0000  0.0000  0.0000  0.0000  0.0000  0.0000  0.8543  0.1457
 SCF Error: norm([F,P])=      0.039334924740, max([F,P])=      0.003828222884
 ***** SPIN 1 *****
 orbitals (Q,E):
 ---------------
 A :93...103         ( 1.00    -0.2823)  ( 1.00    -0.2616)  ( 1.00    -0.2586)  ( 1.00    -0.2403)
                     ( 1.00    -0.2336)  ( 1.00    -0.2269)  ( 1.00    -0.2186)  ( 1.00    -0.1904)
                     ( 1.00    -0.1867)  ( 1.00    -0.1701)  ( 0.00    -0.0825)
 ***** SPIN 2 *****
 orbitals (Q,E):
 ---------------
 A :92...102         ( 1.00    -0.2854)  ( 1.00    -0.2800)  ( 1.00    -0.2595)  ( 1.00    -0.2559)
                     ( 1.00    -0.2395)  ( 1.00    -0.2249)  ( 1.00    -0.2232)  ( 1.00    -0.2162)
                     ( 1.00    -0.1764)  ( 1.00    -0.1605)  ( 0.00    -0.1567)
  
 Spin polar: 1 (Spin_A minus Spin_B electrons)

 CYCLE   25
  SDIIS (wt  1.000): -0.4253 -0.5541 -0.4905 -0.4927 -0.3641 -0.8281 -1.2678  3.0000  0.3658  2.0568
  DIIS coefficients: -0.4253 -0.5541 -0.4905 -0.4927 -0.3641 -0.8281 -1.2678  3.0000  0.3658  2.0568
 SCF Error: norm([F,P])=      0.007092791629, max([F,P])=      0.000664911086
 ***** SPIN 1 *****
 orbitals (Q,E):
 ---------------
 A :93...103         ( 1.00    -0.2822)  ( 1.00    -0.2626)  ( 1.00    -0.2578)  ( 1.00    -0.2404)
                     ( 1.00    -0.2352)  ( 1.00    -0.2260)  ( 1.00    -0.2186)  ( 1.00    -0.1926)
                     ( 1.00    -0.1868)  ( 1.00    -0.1669)  ( 0.00    -0.0830)
 ***** SPIN 2 *****
 orbitals (Q,E):
 ---------------
 A :92...102         ( 1.00    -0.2849)  ( 1.00    -0.2800)  ( 1.00    -0.2599)  ( 1.00    -0.2558)
                     ( 1.00    -0.2395)  ( 1.00    -0.2250)  ( 1.00    -0.2231)  ( 1.00    -0.2161)
                     ( 1.00    -0.1765)  ( 1.00    -0.1613)  ( 0.00    -0.1558)
  
 Spin polar: 1 (Spin_A minus Spin_B electrons)

 CYCLE   26
  SDIIS (wt  0.000): -0.0802 -0.6892 -0.1881  0.0808 -0.3451 -0.8038  1.5460  0.1527  1.1416  0.1855
 A-DIIS (wt  1.000):  0.0000  0.0000  0.0000  0.0000  0.0000  0.0000  0.0000  0.0000  0.0000  1.0000
  DIIS coefficients:  0.0000  0.0000  0.0000  0.0000  0.0000  0.0000  0.0000  0.0000  0.0000  1.0000
 SCF Error: norm([F,P])=      0.020469184686, max([F,P])=      0.003449398433
 ***** SPIN 1 *****
 orbitals (Q,E):
 ---------------
 A :93...103         ( 1.00    -0.2822)  ( 1.00    -0.2621)  ( 1.00    -0.2581)  ( 1.00    -0.2402)
                     ( 1.00    -0.2342)  ( 1.00    -0.2271)  ( 1.00    -0.2186)  ( 1.00    -0.1906)
                     ( 1.00    -0.1880)  ( 1.00    -0.1717)  ( 0.00    -0.0828)
 ***** SPIN 2 *****
 orbitals (Q,E):
 ---------------
 A :92...102         ( 1.00    -0.2854)  ( 1.00    -0.2799)  ( 1.00    -0.2597)  ( 1.00    -0.2559)
                     ( 1.00    -0.2393)  ( 1.00    -0.2253)  ( 1.00    -0.2232)  ( 1.00    -0.2161)
                     ( 1.00    -0.1777)  ( 1.00    -0.1625)  ( 0.00    -0.1568)
  
 Spin polar: 1 (Spin_A minus Spin_B electrons)

 CYCLE   27
  SDIIS (wt  0.000): -0.2657 -0.4254  0.0118 -0.2582 -0.6283  1.2622  0.1511  0.8959  0.2127  0.0440
 A-DIIS (wt  1.000):  0.0000  0.0000  0.0000  0.0000  0.0000  0.0000  0.0000  0.0000  0.6882  0.3118
  DIIS coefficients:  0.0000  0.0000  0.0000  0.0000  0.0000  0.0000  0.0000  0.0000  0.6882  0.3118
 SCF Error: norm([F,P])=      0.034600346563, max([F,P])=      0.003134453232
 ***** SPIN 1 *****
 orbitals (Q,E):
 ---------------
 A :93...103         ( 1.00    -0.2821)  ( 1.00    -0.2620)  ( 1.00    -0.2577)  ( 1.00    -0.2402)
                     ( 1.00    -0.2335)  ( 1.00    -0.2264)  ( 1.00    -0.2186)  ( 1.00    -0.1891)
                     ( 1.00    -0.1854)  ( 1.00    -0.1692)  ( 0.00    -0.0826)
 ***** SPIN 2 *****
 orbitals (Q,E):
 ---------------
 A :92...102         ( 1.00    -0.2849)  ( 1.00    -0.2798)  ( 1.00    -0.2596)  ( 1.00    -0.2556)
                     ( 1.00    -0.2394)  ( 1.00    -0.2247)  ( 1.00    -0.2230)  ( 1.00    -0.2161)
                     ( 1.00    -0.1752)  ( 1.00    -0.1598)  ( 0.00    -0.1548)
  
 Spin polar: 1 (Spin_A minus Spin_B electrons)

 CYCLE   28
  SDIIS (wt  0.000): -0.3751  0.0173 -0.1455 -0.5007  0.8007  0.0068  0.7889  0.2070  0.0801  0.1206
 A-DIIS (wt  1.000):  0.0000  0.0000  0.0000  0.0000  0.0000  0.0000  0.0000  0.0608  0.4744  0.4648
  DIIS coefficients:  0.0000  0.0000  0.0000  0.0000  0.0000  0.0000  0.0000  0.0608  0.4744  0.4648
 SCF Error: norm([F,P])=      0.034898079664, max([F,P])=      0.003473655242
 ***** SPIN 1 *****
 orbitals (Q,E):
 ---------------
 A :93...103         ( 1.00    -0.2826)  ( 1.00    -0.2626)  ( 1.00    -0.2582)  ( 1.00    -0.2407)
                     ( 1.00    -0.2343)  ( 1.00    -0.2266)  ( 1.00    -0.2187)  ( 1.00    -0.1909)
                     ( 1.00    -0.1875)  ( 1.00    -0.1708)  ( 0.00    -0.0828)
 ***** SPIN 2 *****
 orbitals (Q,E):
 ---------------
 A :92...102         ( 1.00    -0.2854)  ( 1.00    -0.2804)  ( 1.00    -0.2601)  ( 1.00    -0.2561)
                     ( 1.00    -0.2398)  ( 1.00    -0.2249)  ( 1.00    -0.2233)  ( 1.00    -0.2162)
                     ( 1.00    -0.1772)  ( 1.00    -0.1613)  ( 0.00    -0.1573)
  
 Spin polar: 1 (Spin_A minus Spin_B electrons)

 CYCLE   29
  SDIIS (wt  0.000):  0.0512 -0.0290 -0.0957  0.2094  0.0883  0.1922  0.1509  0.1711  0.1181  0.1436
 A-DIIS (wt  1.000):  0.0000  0.0000  0.0000  0.0000  0.0000  0.0000  0.0000  0.2359  0.3612  0.4029
  DIIS coefficients:  0.0000  0.0000  0.0000  0.0000  0.0000  0.0000  0.0000  0.2359  0.3612  0.4029
 SCF Error: norm([F,P])=      0.020967954652, max([F,P])=      0.001301873550
 ***** SPIN 1 *****
 orbitals (Q,E):
 ---------------
 A :93...103         ( 1.00    -0.2820)  ( 1.00    -0.2619)  ( 1.00    -0.2579)  ( 1.00    -0.2401)
                     ( 1.00    -0.2339)  ( 1.00    -0.2267)  ( 1.00    -0.2186)  ( 1.00    -0.1901)
                     ( 1.00    -0.1866)  ( 1.00    -0.1700)  ( 0.00    -0.0827)
 ***** SPIN 2 *****
 orbitals (Q,E):
 ---------------
 A :92...102         ( 1.00    -0.2850)  ( 1.00    -0.2798)  ( 1.00    -0.2595)  ( 1.00    -0.2557)
                     ( 1.00    -0.2392)  ( 1.00    -0.2248)  ( 1.00    -0.2232)  ( 1.00    -0.2161)
                     ( 1.00    -0.1763)  ( 1.00    -0.1605)  ( 0.00    -0.1563)
  
 Spin polar: 1 (Spin_A minus Spin_B electrons)

 CYCLE   30
  SDIIS (wt  0.000): -0.0044 -0.0328  0.1974  0.0279  0.1418  0.1004  0.1124  0.1468  0.1717  0.1388
 A-DIIS (wt  1.000):  0.0000  0.0000  0.0000  0.0000  0.0000  0.0000  0.0000  0.0609  0.3140  0.6251
  DIIS coefficients:  0.0000  0.0000  0.0000  0.0000  0.0000  0.0000  0.0000  0.0609  0.3140  0.6251
 SCF Error: norm([F,P])=      0.012562802514, max([F,P])=      0.001246502287
 ***** SPIN 1 *****
 orbitals (Q,E):
 ---------------
 A :93...103         ( 1.00    -0.2823)  ( 1.00    -0.2622)  ( 1.00    -0.2580)  ( 1.00    -0.2404)
                     ( 1.00    -0.2338)  ( 1.00    -0.2267)  ( 1.00    -0.2187)  ( 1.00    -0.1900)
                     ( 1.00    -0.1865)  ( 1.00    -0.1701)  ( 0.00    -0.0827)
 ***** SPIN 2 *****
 orbitals (Q,E):
 ---------------
 A :92...102         ( 1.00    -0.2852)  ( 1.00    -0.2801)  ( 1.00    -0.2598)  ( 1.00    -0.2558)
                     ( 1.00    -0.2395)  ( 1.00    -0.2249)  ( 1.00    -0.2231)  ( 1.00    -0.2162)
                     ( 1.00    -0.1763)  ( 1.00    -0.1606)  ( 0.00    -0.1562)
  
 Spin polar: 1 (Spin_A minus Spin_B electrons)

 CYCLE   31
  SDIIS (wt  0.000):  0.0077  0.1408  0.0299  0.0613  0.0617  0.0756  0.0821  0.1697  0.2508  0.1204
 A-DIIS (wt  1.000):  0.0000  0.0000  0.0000  0.0000  0.0000  0.0000  0.0000  0.1327  0.5012  0.3661
  DIIS coefficients:  0.0000  0.0000  0.0000  0.0000  0.0000  0.0000  0.0000  0.1327  0.5012  0.3661
 SCF Error: norm([F,P])=      0.013748142211, max([F,P])=      0.001091337557
 ***** SPIN 1 *****
 orbitals (Q,E):
 ---------------
 A :93...103         ( 1.00    -0.2824)  ( 1.00    -0.2623)  ( 1.00    -0.2582)  ( 1.00    -0.2405)
                     ( 1.00    -0.2341)  ( 1.00    -0.2267)  ( 1.00    -0.2186)  ( 1.00    -0.1905)
                     ( 1.00    -0.1872)  ( 1.00    -0.1707)  ( 0.00    -0.0827)
 ***** SPIN 2 *****
 orbitals (Q,E):
 ---------------
 A :92...102         ( 1.00    -0.2853)  ( 1.00    -0.2801)  ( 1.00    -0.2599)  ( 1.00    -0.2560)
                     ( 1.00    -0.2396)  ( 1.00    -0.2249)  ( 1.00    -0.2232)  ( 1.00    -0.2162)
                     ( 1.00    -0.1770)  ( 1.00    -0.1612)  ( 0.00    -0.1569)
  
 Spin polar: 1 (Spin_A minus Spin_B electrons)

 CYCLE   32
  SDIIS (wt  1.000):  0.1022  0.0279  0.0388  0.0384  0.0325  0.0473  0.0946  0.2665  0.1798  0.1720
  DIIS coefficients:  0.1022  0.0279  0.0388  0.0384  0.0325  0.0473  0.0946  0.2665  0.1798  0.1720
 SCF Error: norm([F,P])=      0.010119251371, max([F,P])=      0.000945077572
 ***** SPIN 1 *****
 orbitals (Q,E):
 ---------------
 A :93...103         ( 1.00    -0.2822)  ( 1.00    -0.2620)  ( 1.00    -0.2581)  ( 1.00    -0.2403)
                     ( 1.00    -0.2338)  ( 1.00    -0.2268)  ( 1.00    -0.2186)  ( 1.00    -0.1900)
                     ( 1.00    -0.1868)  ( 1.00    -0.1704)  ( 0.00    -0.0827)
 ***** SPIN 2 *****
 orbitals (Q,E):
 ---------------
 A :92...102         ( 1.00    -0.2852)  ( 1.00    -0.2800)  ( 1.00    -0.2597)  ( 1.00    -0.2559)
                     ( 1.00    -0.2395)  ( 1.00    -0.2249)  ( 1.00    -0.2232)  ( 1.00    -0.2161)
                     ( 1.00    -0.1765)  ( 1.00    -0.1607)  ( 0.00    -0.1565)
  
 Spin polar: 1 (Spin_A minus Spin_B electrons)

 CYCLE   33
  SDIIS (wt  1.000):  0.0059  0.0157  0.0374  0.0006  0.0088  0.0079  0.1070  0.0900  0.1221  0.6046
  DIIS coefficients:  0.0059  0.0157  0.0374  0.0006  0.0088  0.0079  0.1070  0.0900  0.1221  0.6046
 SCF Error: norm([F,P])=      0.001329833091, max([F,P])=      0.000221972406
 ***** SPIN 1 *****
 orbitals (Q,E):
 ---------------
 A :93...103         ( 1.00    -0.2822)  ( 1.00    -0.2621)  ( 1.00    -0.2581)  ( 1.00    -0.2403)
                     ( 1.00    -0.2339)  ( 1.00    -0.2267)  ( 1.00    -0.2186)  ( 1.00    -0.1902)
                     ( 1.00    -0.1868)  ( 1.00    -0.1703)  ( 0.00    -0.0827)
 ***** SPIN 2 *****
 orbitals (Q,E):
 ---------------
 A :92...102         ( 1.00    -0.2852)  ( 1.00    -0.2800)  ( 1.00    -0.2597)  ( 1.00    -0.2559)
                     ( 1.00    -0.2395)  ( 1.00    -0.2249)  ( 1.00    -0.2232)  ( 1.00    -0.2161)
                     ( 1.00    -0.1765)  ( 1.00    -0.1608)  ( 0.00    -0.1565)
  
 Spin polar: 1 (Spin_A minus Spin_B electrons)

 CYCLE   34
  SDIIS (wt  1.000):  0.0147  0.0369 -0.0022  0.0006 -0.0142  0.0197  0.0228  0.0461  0.5209  0.3548
  DIIS coefficients:  0.0147  0.0369 -0.0022  0.0006 -0.0142  0.0197  0.0228  0.0461  0.5209  0.3548
 SCF Error: norm([F,P])=      0.000507808740, max([F,P])=      0.000046172841
 ***** SPIN 1 *****
 orbitals (Q,E):
 ---------------
 A :93...103         ( 1.00    -0.2822)  ( 1.00    -0.2621)  ( 1.00    -0.2581)  ( 1.00    -0.2403)
                     ( 1.00    -0.2339)  ( 1.00    -0.2267)  ( 1.00    -0.2186)  ( 1.00    -0.1902)
                     ( 1.00    -0.1868)  ( 1.00    -0.1703)  ( 0.00    -0.0827)
 ***** SPIN 2 *****
 orbitals (Q,E):
 ---------------
 A :92...102         ( 1.00    -0.2852)  ( 1.00    -0.2800)  ( 1.00    -0.2597)  ( 1.00    -0.2559)
                     ( 1.00    -0.2395)  ( 1.00    -0.2249)  ( 1.00    -0.2232)  ( 1.00    -0.2161)
                     ( 1.00    -0.1765)  ( 1.00    -0.1608)  ( 0.00    -0.1565)
  
 Spin polar: 1 (Spin_A minus Spin_B electrons)

 CYCLE   35
  SDIIS (wt  1.000):  0.0180 -0.0021 -0.0010 -0.0083  0.0105  0.0112  0.0221  0.2117  0.2105  0.5273
  DIIS coefficients:  0.0180 -0.0021 -0.0010 -0.0083  0.0105  0.0112  0.0221  0.2117  0.2105  0.5273
 SCF Error: norm([F,P])=      0.000153807867, max([F,P])=      0.000021998740
 ***** SPIN 1 *****
 orbitals (Q,E):
 ---------------
 A :93...103         ( 1.00    -0.2822)  ( 1.00    -0.2621)  ( 1.00    -0.2581)  ( 1.00    -0.2403)
                     ( 1.00    -0.2339)  ( 1.00    -0.2267)  ( 1.00    -0.2186)  ( 1.00    -0.1902)
                     ( 1.00    -0.1868)  ( 1.00    -0.1702)  ( 0.00    -0.0827)
 ***** SPIN 2 *****
 orbitals (Q,E):
 ---------------
 A :92...102         ( 1.00    -0.2852)  ( 1.00    -0.2800)  ( 1.00    -0.2597)  ( 1.00    -0.2559)
                     ( 1.00    -0.2395)  ( 1.00    -0.2249)  ( 1.00    -0.2232)  ( 1.00    -0.2161)
                     ( 1.00    -0.1765)  ( 1.00    -0.1608)  ( 0.00    -0.1565)
  
 Spin polar: 1 (Spin_A minus Spin_B electrons)

 CYCLE   36
  SDIIS (wt  1.000): -0.0016 -0.0021 -0.0012 -0.0005 -0.0000 -0.0019 -0.0353  0.0210  0.6225  0.3991
  DIIS coefficients: -0.0016 -0.0021 -0.0012 -0.0005 -0.0000 -0.0019 -0.0353  0.0210  0.6225  0.3991
 SCF Error: norm([F,P])=      0.000151162679, max([F,P])=      0.000010870802
 ***** SPIN 1 *****
 orbitals (Q,E):
 ---------------
 A :93...103         ( 1.00    -0.2822)  ( 1.00    -0.2621)  ( 1.00    -0.2581)  ( 1.00    -0.2403)
                     ( 1.00    -0.2339)  ( 1.00    -0.2267)  ( 1.00    -0.2186)  ( 1.00    -0.1902)
                     ( 1.00    -0.1868)  ( 1.00    -0.1702)  ( 0.00    -0.0827)
 ***** SPIN 2 *****
 orbitals (Q,E):
 ---------------
 A :92...102         ( 1.00    -0.2852)  ( 1.00    -0.2800)  ( 1.00    -0.2597)  ( 1.00    -0.2559)
                     ( 1.00    -0.2395)  ( 1.00    -0.2249)  ( 1.00    -0.2232)  ( 1.00    -0.2161)
                     ( 1.00    -0.1765)  ( 1.00    -0.1608)  ( 0.00    -0.1565)
  
 Spin polar: 1 (Spin_A minus Spin_B electrons)

 CYCLE   37
  SDIIS (wt  1.000): -0.0004 -0.0013 -0.0022 -0.0008 -0.0005 -0.0418  0.0106  0.4325  0.3042  0.2998
  DIIS coefficients: -0.0004 -0.0013 -0.0022 -0.0008 -0.0005 -0.0418  0.0106  0.4325  0.3042  0.2998
 SCF Error: norm([F,P])=      0.000134935123, max([F,P])=      0.000011894288
 ***** SPIN 1 *****
 orbitals (Q,E):
 ---------------
 A :93...103         ( 1.00    -0.2822)  ( 1.00    -0.2621)  ( 1.00    -0.2581)  ( 1.00    -0.2403)
                     ( 1.00    -0.2339)  ( 1.00    -0.2267)  ( 1.00    -0.2186)  ( 1.00    -0.1902)
                     ( 1.00    -0.1868)  ( 1.00    -0.1702)  ( 0.00    -0.0827)
 ***** SPIN 2 *****
 orbitals (Q,E):
 ---------------
 A :92...102         ( 1.00    -0.2852)  ( 1.00    -0.2800)  ( 1.00    -0.2597)  ( 1.00    -0.2559)
                     ( 1.00    -0.2395)  ( 1.00    -0.2249)  ( 1.00    -0.2232)  ( 1.00    -0.2161)
                     ( 1.00    -0.1765)  ( 1.00    -0.1608)  ( 0.00    -0.1565)
  
 Spin polar: 1 (Spin_A minus Spin_B electrons)

 CYCLE   38
  SDIIS (wt  1.000): -0.0010 -0.0007  0.0002  0.0017 -0.0272  0.0073  0.2705  0.1984  0.2175  0.3335
  DIIS coefficients: -0.0010 -0.0007  0.0002  0.0017 -0.0272  0.0073  0.2705  0.1984  0.2175  0.3335
 SCF Error: norm([F,P])=      0.000027895749, max([F,P])=      0.000001775154
 ***** SPIN 1 *****
 orbitals (Q,E):
 ---------------
 A :93...103         ( 1.00    -0.2822)  ( 1.00    -0.2621)  ( 1.00    -0.2581)  ( 1.00    -0.2403)
                     ( 1.00    -0.2339)  ( 1.00    -0.2267)  ( 1.00    -0.2186)  ( 1.00    -0.1902)
                     ( 1.00    -0.1868)  ( 1.00    -0.1702)  ( 0.00    -0.0827)
 ***** SPIN 2 *****
 orbitals (Q,E):
 ---------------
 A :92...102         ( 1.00    -0.2852)  ( 1.00    -0.2800)  ( 1.00    -0.2597)  ( 1.00    -0.2559)
                     ( 1.00    -0.2395)  ( 1.00    -0.2249)  ( 1.00    -0.2232)  ( 1.00    -0.2161)
                     ( 1.00    -0.1765)  ( 1.00    -0.1608)  ( 0.00    -0.1565)
  
 Spin polar: 1 (Spin_A minus Spin_B electrons)

 CYCLE   39
  SDIIS (wt  1.000):  0.0003  0.0002  0.0002 -0.0118 -0.0004  0.1419  0.0967  0.1098  0.2095  0.4535
  DIIS coefficients:  0.0003  0.0002  0.0002 -0.0118 -0.0004  0.1419  0.0967  0.1098  0.2095  0.4535
 SCF Error: norm([F,P])=      0.000010012233, max([F,P])=      0.000000933403
 ***** SPIN 1 *****
 orbitals (Q,E):
 ---------------
 A :93...103         ( 1.00    -0.2822)  ( 1.00    -0.2621)  ( 1.00    -0.2581)  ( 1.00    -0.2403)
                     ( 1.00    -0.2339)  ( 1.00    -0.2267)  ( 1.00    -0.2186)  ( 1.00    -0.1902)
                     ( 1.00    -0.1868)  ( 1.00    -0.1702)  ( 0.00    -0.0827)
 ***** SPIN 2 *****
 orbitals (Q,E):
 ---------------
 A :92...102         ( 1.00    -0.2852)  ( 1.00    -0.2800)  ( 1.00    -0.2597)  ( 1.00    -0.2559)
                     ( 1.00    -0.2395)  ( 1.00    -0.2249)  ( 1.00    -0.2232)  ( 1.00    -0.2161)
                     ( 1.00    -0.1765)  ( 1.00    -0.1608)  ( 0.00    -0.1565)
  
 Spin polar: 1 (Spin_A minus Spin_B electrons)

 CYCLE   40
  SDIIS (wt  1.000):  0.0000 -0.0001  0.0029 -0.0076 -0.0179 -0.0246 -0.0058  0.0695  0.5373  0.4462
  DIIS coefficients:  0.0000 -0.0001  0.0029 -0.0076 -0.0179 -0.0246 -0.0058  0.0695  0.5373  0.4462
 SCF Error: norm([F,P])=      0.000012204304, max([F,P])=      0.000001069597
 ***** SPIN 1 *****
 orbitals (Q,E):
 ---------------
 A :93...103         ( 1.00    -0.2822)  ( 1.00    -0.2621)  ( 1.00    -0.2581)  ( 1.00    -0.2403)
                     ( 1.00    -0.2339)  ( 1.00    -0.2267)  ( 1.00    -0.2186)  ( 1.00    -0.1902)
                     ( 1.00    -0.1868)  ( 1.00    -0.1702)  ( 0.00    -0.0827)
 ***** SPIN 2 *****
 orbitals (Q,E):
 ---------------
 A :92...102         ( 1.00    -0.2852)  ( 1.00    -0.2800)  ( 1.00    -0.2597)  ( 1.00    -0.2559)
                     ( 1.00    -0.2395)  ( 1.00    -0.2249)  ( 1.00    -0.2232)  ( 1.00    -0.2161)
                     ( 1.00    -0.1765)  ( 1.00    -0.1608)  ( 0.00    -0.1565)
  
 Spin polar: 1 (Spin_A minus Spin_B electrons)

 CYCLE   41
  SDIIS (wt  1.000): -0.0001  0.0047 -0.0061 -0.0415 -0.0396 -0.0267  0.0040  0.3385  0.3118  0.4549
  DIIS coefficients: -0.0001  0.0047 -0.0061 -0.0415 -0.0396 -0.0267  0.0040  0.3385  0.3118  0.4549
 SCF Error: norm([F,P])=      0.000003457480, max([F,P])=      0.000000271859
 ***** SPIN 1 *****
 orbitals (Q,E):
 ---------------
 A :93...103         ( 1.00    -0.2822)  ( 1.00    -0.2621)  ( 1.00    -0.2581)  ( 1.00    -0.2403)
                     ( 1.00    -0.2339)  ( 1.00    -0.2267)  ( 1.00    -0.2186)  ( 1.00    -0.1902)
                     ( 1.00    -0.1868)  ( 1.00    -0.1702)  ( 0.00    -0.0827)
 ***** SPIN 2 *****
 orbitals (Q,E):
 ---------------
 A :92...102         ( 1.00    -0.2852)  ( 1.00    -0.2800)  ( 1.00    -0.2597)  ( 1.00    -0.2559)
                     ( 1.00    -0.2395)  ( 1.00    -0.2249)  ( 1.00    -0.2232)  ( 1.00    -0.2161)
                     ( 1.00    -0.1765)  ( 1.00    -0.1608)  ( 0.00    -0.1565)
  
 Spin polar: 1 (Spin_A minus Spin_B electrons)

 SCF CONVERGED
 cosmo_calcen: 0.5 (esolb+esolc) (Hartrees) =   -0.020874

 Solvation energy (screening term,uncorrected) =    -13.098531 kcal/mol

 Solvation energy (dispersion and cavitation terms) =      2.337964 kcal/mol
 Solvation Energy Contributions (Hartrees)
          esola   esolb+esolc
     0.02087384   -0.04174767
 esol last cycle   -0.02087384

 CYCLE   42
 *** Setting up for NEW gradients in Focky
 *** Using FIT density in Focky
 ***** SPIN 1 *****
 orbitals (Q,E):
 ---------------
 A :93...112         ( 1.00    -0.2822)  ( 1.00    -0.2621)  ( 1.00    -0.2581)  ( 1.00    -0.2403)
                     ( 1.00    -0.2339)  ( 1.00    -0.2267)  ( 1.00    -0.2186)  ( 1.00    -0.1902)
                     ( 1.00    -0.1868)  ( 1.00    -0.1702)  ( 0.00    -0.0827)  ( 0.00    -0.0810)
                     ( 0.00    -0.0778)  ( 0.00    -0.0540)  ( 0.00    -0.0492)  ( 0.00    -0.0222)
                     ( 0.00    -0.0044)  ( 0.00    -0.0024)  ( 0.00     0.0044)  ( 0.00     0.0086)
 ***** SPIN 2 *****
 orbitals (Q,E):
 ---------------
 A :92...111         ( 1.00    -0.2852)  ( 1.00    -0.2800)  ( 1.00    -0.2597)  ( 1.00    -0.2559)
                     ( 1.00    -0.2395)  ( 1.00    -0.2249)  ( 1.00    -0.2232)  ( 1.00    -0.2161)
                     ( 1.00    -0.1765)  ( 1.00    -0.1608)  ( 0.00    -0.1565)  ( 0.00    -0.0808)
                     ( 0.00    -0.0803)  ( 0.00    -0.0759)  ( 0.00    -0.0450)  ( 0.00    -0.0385)
                     ( 0.00    -0.0220)  ( 0.00    -0.0042)  ( 0.00    -0.0024)  ( 0.00     0.0047)
  
 Spin polar: 1 (Spin_A minus Spin_B electrons)
 cosmo_calcen: 0.5 (esolb+esolc) (Hartrees) =   -0.020874

 Solvation energy (screening term,uncorrected) =    -13.098497 kcal/mol

 Solvation energy (dispersion and cavitation terms) =      2.337964 kcal/mol
 Solvation Energy Contributions (Hartrees)
          esola   esolb+esolc
     0.02087378   -0.04174756
 esol last cycle   -0.02087378


 Fit test: (difference of exact and fit density, squared integrated, result summed over spins)
         SCF:                                          0.00047404040074

 Gross Charges per Atom (Z minus electrons)
 ==========================================
             1.3247   -0.5936   -0.5979   -0.5881   -0.5969   -0.5913   -0.6021    0.4264    0.4252    0.4287
             0.4271    0.4355    0.4345    0.4992    0.0472    0.4977    0.5037    0.0281    0.5045    0.0223
             0.5000    0.4997   -0.1933   -0.1536   -0.1509   -0.1559   -0.1918   -0.1519   -0.1504   -0.1924
            -0.1534   -0.1506   -0.1511   -0.1939   -0.1533   -0.1460   -0.1755   -0.1615   -0.1588   -0.1585
            -0.1911   -0.1515   -0.1489
 Net Total: -0.00000000


 =================================================================
 M U L T I P O L E   D E R I V E D   C H A R G E   A N A L Y S I S
 =================================================================

 See: M. Swart, P.Th. van Duijnen, J.G. Snijders, J.Comput.Chem., (2001), p. 79-88.

 ----------------------------------------------------- 
 MDC atomic charges (includes spinA + spinB electrons)
 ----------------------------------------------------- 

        Atom    Level:     MDC-m        MDC-d        MDC-q
 ---------------------------------------------------------
     1     Ru           2.362258     1.473989     1.578829
     2     O           -0.625930    -0.605740    -0.579049
     3     O           -0.625094    -0.605540    -0.597518
     4     O           -0.620694    -0.598764    -0.597174
     5     O           -0.618457    -0.588120    -0.582569
     6     O           -0.626518    -0.599380    -0.594726
     7     O           -0.623652    -0.602558    -0.576240
     8     C            0.191577     0.252411     0.263890
     9     C            0.191637     0.252621     0.271019
    10     C            0.193776     0.249856     0.288036
    11     C            0.195580     0.299065     0.290003
    12     C            0.191991     0.298358     0.288694
    13     C            0.198898     0.257918     0.271598
    14     C            0.217605     0.188547     0.142125
    15     C           -0.018587    -0.020405    -0.170742
    16     C            0.217835     0.188544     0.149601
    17     C            0.221789     0.196246     0.139804
    18     C           -0.025856    -0.026578    -0.184809
    19     C            0.217151     0.185274     0.077163
    20     C           -0.024458    -0.211752    -0.254842
    21     C            0.218649     0.189854     0.087620
    22     C            0.219137     0.188653     0.143152
    23     H           -0.049745    -0.017262    -0.001634
    24     H           -0.047001    -0.021429    -0.014372
    25     H           -0.046888    -0.021807    -0.000644
    26     H           -0.058923    -0.029115     0.028317
    27     H           -0.049625    -0.017207    -0.005022
    28     H           -0.046242    -0.020427    -0.000172
    29     H           -0.046400    -0.021073    -0.011889
    30     H           -0.049663    -0.014931     0.013655
    31     H           -0.047276    -0.032431    -0.003287
    32     H           -0.045431    -0.014321     0.024384
    33     H           -0.059783     0.051966     0.078649
    34     H           -0.048984    -0.017560     0.013433
    35     H           -0.044931    -0.006839     0.010040
    36     H           -0.047055    -0.033972     0.006156
    37     H           -0.042875     0.000695     0.017100
    38     H           -0.049504    -0.027830    -0.007262
    39     H           -0.050572    -0.032406    -0.018073
    40     H           -0.059647    -0.033682     0.026931
    41     H           -0.048245    -0.014918     0.000908
    42     H           -0.045019    -0.019573    -0.012790
    43     H           -0.044832    -0.018374     0.001710

 -------------------------------- 
 MDC spin density (spinA - spinB)
 -------------------------------- 

        Atom    Level:     MDC-m        MDC-d        MDC-q
 ---------------------------------------------------------
     1     Ru           0.715392     0.510243     0.531373
     2     O            0.035058     0.059701     0.061072
     3     O            0.045445     0.069604     0.067606
     4     O            0.032290     0.061072     0.064000
     5     O            0.046359     0.069727     0.069052
     6     O            0.037563     0.062120     0.063759
     7     O            0.031342     0.060224     0.064237
     8     C           -0.005665     0.002692    -0.002316
     9     C           -0.007171     0.001515    -0.002440
    10     C            0.008110     0.010761     0.008159
    11     C           -0.007924    -0.001784    -0.005708
    12     C           -0.005468     0.000417    -0.004370
    13     C            0.008321     0.010830     0.009212
    14     C           -0.000519    -0.000336     0.001318
    15     C            0.032419     0.034126     0.038183
    16     C           -0.000609    -0.000609     0.002563
    17     C           -0.000282    -0.000414    -0.000578
    18     C           -0.000074     0.003437    -0.001335
    19     C           -0.000676    -0.000692     0.002465
    20     C            0.035271     0.045859     0.044368
    21     C           -0.000441    -0.000185     0.002701
    22     C           -0.000456    -0.000520     0.000363
    23     H            0.000020     0.000072    -0.000846
    24     H           -0.000611    -0.000134    -0.001324
    25     H           -0.000529    -0.000931    -0.001013
    26     H            0.001845     0.003683     0.000087
    27     H            0.000057     0.000068    -0.000384
    28     H           -0.000631    -0.001351    -0.001927
    29     H           -0.000467    -0.000018    -0.001747
    30     H            0.000085     0.000032    -0.000175
    31     H           -0.000625    -0.000291    -0.000460
    32     H           -0.000555    -0.001037    -0.002984
    33     H            0.001850    -0.000231    -0.000461
    34     H            0.000042     0.000133    -0.001107
    35     H           -0.000677    -0.001127    -0.002725
    36     H           -0.000452     0.000229    -0.000011
    37     H            0.000264     0.000868     0.001984
    38     H           -0.000045    -0.000730    -0.000146
    39     H            0.000671     0.001262     0.000182
    40     H            0.000659     0.000629    -0.000886
    41     H            0.000153     0.000445     0.000871
    42     H            0.000121    -0.000553    -0.000394
    43     H            0.000537     0.001193    -0.000219


 ==========
 S**2 value  ***  see also R. Bulo et al., J.Am.Chem.Soc., 124 (2002) 13903-13910, note (29)  ***
 ==========
  
                                       exact      expectation value

 Total S2 (S squared)                  0.75000             0.75529
 *** Using NEW gradient routines ***


 Geometry CYCLE 1
 ==============

 Energy gradients wrt nuclear displacements
 ==========================================

     Atom      Cartesian (a.u./angstrom)
                 X         Y         Z
 ----------------------------------------
     1 Ru   -0.011556  0.019749 -0.003094
     2 O     0.003121 -0.001579  0.005232
     3 O    -0.000281 -0.016163  0.002647
     4 O     0.004706  0.042202  0.030418
     5 O     0.013959 -0.004030  0.007572
     6 O     0.002745 -0.000274  0.000495
     7 O    -0.001237 -0.002422 -0.002910
     8 C     0.002362 -0.001422 -0.009455
     9 C     0.005858  0.014652 -0.002965
    10 C    -0.037441  0.006226 -0.020376
    11 C    -0.031104 -0.000211 -0.005243
    12 C     0.025531 -0.003211  0.012203
    13 C     0.004136 -0.000407  0.002526
    14 C    -0.001792 -0.000482  0.001282
    15 C    -0.006562 -0.001383  0.005594
    16 C     0.000786 -0.002349 -0.002987
    17 C     0.031326 -0.030326  0.008006
    18 C    -0.002336 -0.011663 -0.015854
    19 C     0.002743 -0.002245  0.001417
    20 C     0.008530 -0.036116  0.011132
    21 C     0.003264  0.000513 -0.002536
    22 C    -0.002433  0.000883 -0.001571
    23 H     0.000567  0.000791 -0.000049
    24 H    -0.000887  0.000226 -0.000275
    25 H     0.000492 -0.000366  0.000763
    26 H    -0.000017 -0.001576  0.000760
    27 H    -0.000554  0.000757  0.000911
    28 H     0.000587 -0.000781  0.000272
    29 H    -0.000439  0.000191 -0.000544
    30 H    -0.001042 -0.000018 -0.000502
    31 H     0.000801 -0.001538 -0.000518
    32 H    -0.000218  0.000259  0.000714
    33 H    -0.015874  0.038737 -0.024557
    34 H    -0.001343 -0.000358 -0.000459
    35 H    -0.000133  0.000362  0.000516
    36 H     0.000164 -0.000632 -0.000779
    37 H     0.003885  0.000477  0.004569
    38 H     0.001598 -0.002500 -0.000787
    39 H    -0.000241 -0.004093 -0.001009
    40 H    -0.001037  0.000567  0.000340
    41 H     0.000351 -0.000789  0.000038
    42 H    -0.001329 -0.000236 -0.000068
    43 H     0.000342  0.000580 -0.000867
 ----------------------------------------
 Max Cartesian displacement  0.879319866067838     
 Limit Cartesian step to   0.566917837497000     
 
----------------------------------------------------------------------
Geometry Convergence after Step   1       (Hartree/Angstrom,Angstrom)
----------------------------------------------------------------------
current energy                               -9.67535109 Hartree
energy change                      -9.67535109     0.00100000    F
constrained gradient max            0.04220179     0.00100000    F
constrained gradient rms            0.01054363     0.00066667    F
gradient max                        0.04220179
gradient rms                        0.01054363
cart. step max                      0.29886771     0.01000000    F
cart. step rms                      0.05240415     0.00666667    F
 


 Coordinates (Cartesian)
 =======================

     Atom                    bohr                                 angstrom                 Geometric Variables
                   X           Y           Z              X           Y           Z       (0:frozen, *:LT par.)
 --------------------------------------------------------------------------------------------------------------
     1 Ru      0.017310    0.015601    0.004321       0.009160    0.008256    0.002287      1       2       3
     2 O      -2.692390   -1.450516    2.270280      -1.424751   -0.767580    1.201380      4       5       6
     3 O       0.067633   -3.024291   -2.309018       0.035790   -1.600386   -1.221880      7       8       9
     4 O       0.086233    3.084575    2.284117       0.045632    1.632287    1.208703     10      11      12
     5 O       2.629638   -1.573930    2.291740       1.391544   -0.832888    1.212737     13      14      15
     6 O       2.637358    1.643165   -2.253911       1.395630    0.869525   -1.192719     16      17      18
     7 O      -2.670431    1.524026   -2.260037      -1.413131    0.806480   -1.195960     19      20      21
     8 C      -3.641570   -3.670464    1.970031      -1.927036   -1.942326    1.042496     22      23      24
     9 C      -1.299388   -5.014406   -1.947057      -0.687606   -2.653509   -1.030338     25      26      27
    10 C      -1.303550    5.084623    1.968664      -0.689809    2.690667    1.041772     28      29      30
    11 C       5.038800   -1.380008    1.950494       2.666418   -0.730269    1.032157     31      32      33
    12 C       5.035390    1.358006   -1.945920       2.664614    0.718626   -1.029737     34      35      36
    13 C      -3.656490    3.723181   -1.922873      -1.934931    1.970223   -1.017541     37      38      39
    14 C      -5.591507   -4.437619    3.910067      -2.958898   -2.348287    2.069118     40      41      42
    15 C      -3.030909   -5.373117    0.025543      -1.603888   -2.843331    0.013517     43      44      45
    16 C      -0.948919   -7.096929   -3.868018      -0.502147   -3.755533   -2.046867     46      47      48
    17 C      -0.845758    7.055448    3.993811      -0.447556    3.733582    2.113434     49      50      51
    18 C      -3.069621    5.417090    0.030677      -1.624373    2.866601    0.016233     52      53      54
    19 C       6.655876   -2.793599    3.830475       3.522138   -1.478309    2.027000     55      56      57
    20 C       6.216463   -0.056159   -0.013441       3.289610   -0.029718   -0.007112     58      59      60
    21 C       6.667261    2.636743   -3.908428       3.528163    1.395304   -2.068251     61      62      63
    22 C      -5.614846    4.483740   -3.854961      -2.971249    2.372693   -2.039957     64      65      66
    23 H      -5.864916   -2.910490    5.275033      -3.103580   -1.540165    2.791427     67      68      69
    24 H      -7.400148   -4.867716    2.990648      -3.915990   -2.575884    1.582583     70      71      72
    25 H      -4.982640   -6.148445    4.912236      -2.636700   -3.253617    2.599443     73      74      75
    26 H      -4.044417   -7.164924    0.032023      -2.140213   -3.791514    0.016946     76      77      78
    27 H       0.466035   -6.534851   -5.266765       0.246615   -3.458094   -2.787052     79      80      81
    28 H      -0.335612   -8.846136   -2.937805      -0.177598   -4.681174   -1.554620     82      83      84
    29 H      -2.739758   -7.501883   -4.833223      -1.449818   -3.969825   -2.557631     85      86      87
    30 H       5.456110   -3.748002    5.216264       2.887249   -1.983357    2.760328     88      89      90
    31 H       7.835513   -4.196495    2.861602       4.146375   -2.220690    1.514294     91      92      93
    32 H       7.929965   -1.486383    4.816056       4.196357   -0.786560    2.548547     94      95      96
    33 H       8.262036    0.131365   -0.185493       4.372081    0.069515   -0.098159     97      98      99
    34 H       5.478007    3.645241   -5.263822       2.898837    1.928979   -2.785495    100     101     102
    35 H       7.969436    3.978740   -3.010346       4.217244    2.105458   -1.593007    103     104     105
    36 H       7.817885    1.237066   -4.917722       4.137046    0.654627   -2.602346    106     107     108
    37 H       0.615277    6.380014    5.283199       0.325591    3.376158    2.795749    109     110     111
    38 H      -0.243380    8.851982    3.146068      -0.128791    4.684267    1.664828    112     113     114
    39 H      -2.582977    7.438794    5.063752      -1.366853    3.936440    2.679622    115     116     117
    40 H      -4.105588    7.196366    0.036841      -2.172584    3.808153    0.019496    118     119     120
    41 H      -5.865563    2.968135   -5.236983      -3.103922    1.570669   -2.771292    121     122     123
    42 H      -7.428779    4.878164   -2.930440      -3.931141    2.581413   -1.550722    124     125     126
    43 H      -5.029021    6.213854   -4.837223      -2.661243    3.288230   -2.559748    127     128     129
 --------------------------------------------------------------------------------------------------------------

 Number of elements of the density matrix on this node (used, total):     24040    465130


 ===========================================
 Numerical Integration : Fuzzy Cells (Becke)
 ===========================================
  
 Becke grid quality: NORMAL         
  
 Lebedev angular grid order:             min:  11 max:  23
 Nr. of radial points:                   min:  46 max: 107

 Total nr. of points:     281429
 Nr. of blocks:             2199
 Block length:               128
 Nr. of dummy points:         43


 Test of Precision of the Numerical Integration Grid
 ===================================================

 Integral of the Total Core Density:                   0.00000000000000


 -------------------------------------------
  COSMO surface
  Area             =         1275.513
  Volume           =         2571.050
  Number of Points =         3056
 -------------------------------------------


 ========================
 Density Fitting (zlmFit)
 ========================
  
 ZlmFit Fit Quality: NORMAL         
  
 Max L-expansion:                        min:   6 max:   7
 Nr. of radial interpolation points:     min:  39 max: 108


 =====
 S C F  ***  ScaSCF  ***
 =====
  
 Initial density matrix is taken from previous geometry

 CYCLE    1
 SCF Error: norm([F,P])=      0.293439195328, max([F,P])=      0.021835186982
 ***** SPIN 1 *****
 orbitals (Q,E):
 ---------------
 A :93...112         ( 1.00    -0.2603)  ( 1.00    -0.2405)  ( 1.00    -0.2361)  ( 1.00    -0.2187)
                     ( 1.00    -0.2153)  ( 1.00    -0.2099)  ( 1.00    -0.2014)  ( 1.00    -0.1625)
                     ( 1.00    -0.1567)  ( 1.00    -0.1414)  ( 0.00    -0.0671)  ( 0.00    -0.0653)
                     ( 0.00    -0.0597)  ( 0.00    -0.0257)  ( 0.00    -0.0208)  ( 0.00    -0.0200)
                     ( 0.00    -0.0087)  ( 0.00    -0.0079)  ( 0.00     0.0050)  ( 0.00     0.0110)
 ***** SPIN 2 *****
 orbitals (Q,E):
 ---------------
 A :92...111         ( 1.00    -0.2633)  ( 1.00    -0.2578)  ( 1.00    -0.2373)  ( 1.00    -0.2344)
                     ( 1.00    -0.2179)  ( 1.00    -0.2083)  ( 1.00    -0.2068)  ( 1.00    -0.1991)
                     ( 1.00    -0.1470)  ( 1.00    -0.1318)  ( 0.00    -0.1267)  ( 0.00    -0.0651)
                     ( 0.00    -0.0635)  ( 0.00    -0.0571)  ( 0.00    -0.0199)  ( 0.00    -0.0172)
                     ( 0.00    -0.0111)  ( 0.00    -0.0086)  ( 0.00    -0.0077)  ( 0.00     0.0050)
  
 Spin polar: 1 (Spin_A minus Spin_B electrons)

 CYCLE    2
  SDIIS (wt  0.000):  0.5712  0.4288
 A-DIIS (wt  1.000):  0.5933  0.4067
  DIIS coefficients:  0.5933  0.4067
 SCF Error: norm([F,P])=      0.350535188893, max([F,P])=      0.019671200110
 ***** SPIN 1 *****
 orbitals (Q,E):
 ---------------
 A :93...103         ( 1.00    -0.2862)  ( 1.00    -0.2674)  ( 1.00    -0.2632)  ( 1.00    -0.2429)
                     ( 1.00    -0.2400)  ( 1.00    -0.2297)  ( 1.00    -0.2151)  ( 1.00    -0.2081)
                     ( 1.00    -0.1994)  ( 1.00    -0.1881)  ( 0.00    -0.0818)
 ***** SPIN 2 *****
 orbitals (Q,E):
 ---------------
 A :92...102         ( 1.00    -0.2910)  ( 1.00    -0.2836)  ( 1.00    -0.2625)  ( 1.00    -0.2610)
                     ( 1.00    -0.2422)  ( 1.00    -0.2258)  ( 1.00    -0.2240)  ( 1.00    -0.2130)
                     ( 1.00    -0.1973)  ( 1.00    -0.1802)  ( 0.00    -0.1747)
  
 Spin polar: 1 (Spin_A minus Spin_B electrons)

 CYCLE    3
  SDIIS (wt  0.000):  0.2479  0.4981  0.2540
 A-DIIS (wt  1.000):  0.0000  0.6101  0.3899
  DIIS coefficients:  0.0000  0.6101  0.3899
 SCF Error: norm([F,P])=      0.606313023267, max([F,P])=      0.061282218475
 ***** SPIN 1 *****
 orbitals (Q,E):
 ---------------
 A :93...103         ( 1.00    -0.2942)  ( 1.00    -0.2735)  ( 1.00    -0.2704)  ( 1.00    -0.2537)
                     ( 1.00    -0.2381)  ( 1.00    -0.2321)  ( 1.00    -0.2263)  ( 1.00    -0.1914)
                     ( 1.00    -0.1867)  ( 1.00    -0.1710)  ( 0.00    -0.0907)
 ***** SPIN 2 *****
 orbitals (Q,E):
 ---------------
 A :92...102         ( 1.00    -0.2956)  ( 1.00    -0.2920)  ( 1.00    -0.2712)  ( 1.00    -0.2688)
                     ( 1.00    -0.2528)  ( 1.00    -0.2303)  ( 1.00    -0.2292)  ( 1.00    -0.2241)
                     ( 1.00    -0.1767)  ( 1.00    -0.1614)  ( 0.00    -0.1564)
  
 Spin polar: 1 (Spin_A minus Spin_B electrons)

 CYCLE    4
  SDIIS (wt  0.691):  0.4254  0.3066  0.2680
 A-DIIS (wt  0.309):  0.3164  0.2912  0.3924
  DIIS coefficients:  0.3917  0.3019  0.3065
 SCF Error: norm([F,P])=      0.376809635883, max([F,P])=      0.031599636460
 ***** SPIN 1 *****
 orbitals (Q,E):
 ---------------
 A :93...103         ( 1.00    -0.2842)  ( 1.00    -0.2645)  ( 1.00    -0.2603)  ( 1.00    -0.2421)
                     ( 1.00    -0.2364)  ( 1.00    -0.2295)  ( 1.00    -0.2203)  ( 1.00    -0.1932)
                     ( 1.00    -0.1925)  ( 1.00    -0.1755)  ( 0.00    -0.0842)
 ***** SPIN 2 *****
 orbitals (Q,E):
 ---------------
 A :92...102         ( 1.00    -0.2882)  ( 1.00    -0.2818)  ( 1.00    -0.2610)  ( 1.00    -0.2586)
                     ( 1.00    -0.2413)  ( 1.00    -0.2268)  ( 1.00    -0.2260)  ( 1.00    -0.2179)
                     ( 1.00    -0.1824)  ( 1.00    -0.1664)  ( 0.00    -0.1613)
  
 Spin polar: 1 (Spin_A minus Spin_B electrons)

 CYCLE    5
  SDIIS (wt  0.910):  0.1603  0.0989  0.2349  0.5059
 A-DIIS (wt  0.090):  0.0000  0.0000  0.1822  0.8178
  DIIS coefficients:  0.1459  0.0901  0.2302  0.5339
 SCF Error: norm([F,P])=      0.132450206921, max([F,P])=      0.009893238319
 ***** SPIN 1 *****
 orbitals (Q,E):
 ---------------
 A :93...103         ( 1.00    -0.2824)  ( 1.00    -0.2620)  ( 1.00    -0.2587)  ( 1.00    -0.2408)
                     ( 1.00    -0.2320)  ( 1.00    -0.2258)  ( 1.00    -0.2178)  ( 1.00    -0.1878)
                     ( 1.00    -0.1845)  ( 1.00    -0.1686)  ( 0.00    -0.0820)
 ***** SPIN 2 *****
 orbitals (Q,E):
 ---------------
 A :92...102         ( 1.00    -0.2858)  ( 1.00    -0.2801)  ( 1.00    -0.2590)  ( 1.00    -0.2570)
                     ( 1.00    -0.2400)  ( 1.00    -0.2235)  ( 1.00    -0.2223)  ( 1.00    -0.2153)
                     ( 1.00    -0.1744)  ( 1.00    -0.1592)  ( 0.00    -0.1542)
  
 Spin polar: 1 (Spin_A minus Spin_B electrons)

 CYCLE    6
  SDIIS (wt  0.977):  0.0425  0.0325  0.0765  0.2901  0.5584
 A-DIIS (wt  0.023):  0.0000  0.0000  0.0000  0.1460  0.8540
  DIIS coefficients:  0.0415  0.0318  0.0747  0.2868  0.5652
 SCF Error: norm([F,P])=      0.038138352391, max([F,P])=      0.003273066042
 ***** SPIN 1 *****
 orbitals (Q,E):
 ---------------
 A :93...103         ( 1.00    -0.2834)  ( 1.00    -0.2634)  ( 1.00    -0.2594)  ( 1.00    -0.2416)
                     ( 1.00    -0.2339)  ( 1.00    -0.2272)  ( 1.00    -0.2190)  ( 1.00    -0.1900)
                     ( 1.00    -0.1868)  ( 1.00    -0.1708)  ( 0.00    -0.0829)
 ***** SPIN 2 *****
 orbitals (Q,E):
 ---------------
 A :92...102         ( 1.00    -0.2866)  ( 1.00    -0.2811)  ( 1.00    -0.2603)  ( 1.00    -0.2577)
                     ( 1.00    -0.2408)  ( 1.00    -0.2247)  ( 1.00    -0.2241)  ( 1.00    -0.2168)
                     ( 1.00    -0.1767)  ( 1.00    -0.1615)  ( 0.00    -0.1565)
  
 Spin polar: 1 (Spin_A minus Spin_B electrons)

 CYCLE    7
  SDIIS (wt  0.997):  0.0112  0.0138  0.0286  0.1449  0.4052  0.3963
 A-DIIS (wt  0.003):  0.0000  0.0000  0.0000  0.0000  0.1181  0.8819
  DIIS coefficients:  0.0111  0.0137  0.0286  0.1445  0.4044  0.3977
 SCF Error: norm([F,P])=      0.015881591988, max([F,P])=      0.001291915986
 ***** SPIN 1 *****
 orbitals (Q,E):
 ---------------
 A :93...103         ( 1.00    -0.2832)  ( 1.00    -0.2631)  ( 1.00    -0.2596)  ( 1.00    -0.2416)
                     ( 1.00    -0.2337)  ( 1.00    -0.2272)  ( 1.00    -0.2189)  ( 1.00    -0.1898)
                     ( 1.00    -0.1868)  ( 1.00    -0.1708)  ( 0.00    -0.0830)
 ***** SPIN 2 *****
 orbitals (Q,E):
 ---------------
 A :92...102         ( 1.00    -0.2868)  ( 1.00    -0.2809)  ( 1.00    -0.2600)  ( 1.00    -0.2578)
                     ( 1.00    -0.2408)  ( 1.00    -0.2247)  ( 1.00    -0.2238)  ( 1.00    -0.2166)
                     ( 1.00    -0.1766)  ( 1.00    -0.1614)  ( 0.00    -0.1563)
  
 Spin polar: 1 (Spin_A minus Spin_B electrons)

 CYCLE    8
  SDIIS (wt  1.000): -0.0015  0.0039  0.0071  0.0436  0.1874  0.3301  0.4294
  DIIS coefficients: -0.0015  0.0039  0.0071  0.0436  0.1874  0.3301  0.4294
 SCF Error: norm([F,P])=      0.008380207483, max([F,P])=      0.000784168622
 ***** SPIN 1 *****
 orbitals (Q,E):
 ---------------
 A :93...103         ( 1.00    -0.2832)  ( 1.00    -0.2631)  ( 1.00    -0.2594)  ( 1.00    -0.2415)
                     ( 1.00    -0.2336)  ( 1.00    -0.2270)  ( 1.00    -0.2187)  ( 1.00    -0.1898)
                     ( 1.00    -0.1868)  ( 1.00    -0.1707)  ( 0.00    -0.0828)
 ***** SPIN 2 *****
 orbitals (Q,E):
 ---------------
 A :92...102         ( 1.00    -0.2866)  ( 1.00    -0.2808)  ( 1.00    -0.2600)  ( 1.00    -0.2577)
                     ( 1.00    -0.2407)  ( 1.00    -0.2245)  ( 1.00    -0.2237)  ( 1.00    -0.2164)
                     ( 1.00    -0.1766)  ( 1.00    -0.1613)  ( 0.00    -0.1562)
  
 Spin polar: 1 (Spin_A minus Spin_B electrons)

 CYCLE    9
  SDIIS (wt  1.000): -0.0016  0.0003  0.0028  0.0081  0.0609  0.1450  0.2662  0.5183
  DIIS coefficients: -0.0016  0.0003  0.0028  0.0081  0.0609  0.1450  0.2662  0.5183
 SCF Error: norm([F,P])=      0.002835595913, max([F,P])=      0.000186336225
 ***** SPIN 1 *****
 orbitals (Q,E):
 ---------------
 A :93...103         ( 1.00    -0.2832)  ( 1.00    -0.2631)  ( 1.00    -0.2594)  ( 1.00    -0.2415)
                     ( 1.00    -0.2336)  ( 1.00    -0.2270)  ( 1.00    -0.2187)  ( 1.00    -0.1898)
                     ( 1.00    -0.1867)  ( 1.00    -0.1707)  ( 0.00    -0.0828)
 ***** SPIN 2 *****
 orbitals (Q,E):
 ---------------
 A :92...102         ( 1.00    -0.2866)  ( 1.00    -0.2809)  ( 1.00    -0.2600)  ( 1.00    -0.2577)
                     ( 1.00    -0.2407)  ( 1.00    -0.2245)  ( 1.00    -0.2237)  ( 1.00    -0.2165)
                     ( 1.00    -0.1765)  ( 1.00    -0.1613)  ( 0.00    -0.1561)
  
 Spin polar: 1 (Spin_A minus Spin_B electrons)

 CYCLE   10
  SDIIS (wt  1.000): -0.0009 -0.0004  0.0012 -0.0010  0.0131  0.0539  0.1324  0.3718  0.4299
  DIIS coefficients: -0.0009 -0.0004  0.0012 -0.0010  0.0131  0.0539  0.1324  0.3718  0.4299
 SCF Error: norm([F,P])=      0.001271433589, max([F,P])=      0.000096693087
 ***** SPIN 1 *****
 orbitals (Q,E):
 ---------------
 A :93...103         ( 1.00    -0.2832)  ( 1.00    -0.2631)  ( 1.00    -0.2594)  ( 1.00    -0.2415)
                     ( 1.00    -0.2336)  ( 1.00    -0.2270)  ( 1.00    -0.2187)  ( 1.00    -0.1898)
                     ( 1.00    -0.1867)  ( 1.00    -0.1707)  ( 0.00    -0.0829)
 ***** SPIN 2 *****
 orbitals (Q,E):
 ---------------
 A :92...102         ( 1.00    -0.2866)  ( 1.00    -0.2809)  ( 1.00    -0.2600)  ( 1.00    -0.2577)
                     ( 1.00    -0.2407)  ( 1.00    -0.2246)  ( 1.00    -0.2237)  ( 1.00    -0.2165)
                     ( 1.00    -0.1765)  ( 1.00    -0.1613)  ( 0.00    -0.1561)
  
 Spin polar: 1 (Spin_A minus Spin_B electrons)

 CYCLE   11
  SDIIS (wt  1.000): -0.0001 -0.0004 -0.0005 -0.0046 -0.0200 -0.0227 -0.0075  0.0505  0.3309  0.6743
  DIIS coefficients: -0.0001 -0.0004 -0.0005 -0.0046 -0.0200 -0.0227 -0.0075  0.0505  0.3309  0.6743
 SCF Error: norm([F,P])=      0.000811128842, max([F,P])=      0.000073270832
 ***** SPIN 1 *****
 orbitals (Q,E):
 ---------------
 A :93...103         ( 1.00    -0.2832)  ( 1.00    -0.2631)  ( 1.00    -0.2594)  ( 1.00    -0.2415)
                     ( 1.00    -0.2336)  ( 1.00    -0.2270)  ( 1.00    -0.2188)  ( 1.00    -0.1898)
                     ( 1.00    -0.1868)  ( 1.00    -0.1707)  ( 0.00    -0.0829)
 ***** SPIN 2 *****
 orbitals (Q,E):
 ---------------
 A :92...102         ( 1.00    -0.2866)  ( 1.00    -0.2809)  ( 1.00    -0.2600)  ( 1.00    -0.2577)
                     ( 1.00    -0.2407)  ( 1.00    -0.2246)  ( 1.00    -0.2237)  ( 1.00    -0.2165)
                     ( 1.00    -0.1765)  ( 1.00    -0.1613)  ( 0.00    -0.1562)
  
 Spin polar: 1 (Spin_A minus Spin_B electrons)

 CYCLE   12
  SDIIS (wt  1.000): -0.0002 -0.0021 -0.0046 -0.0322 -0.0620 -0.1003 -0.2516 -0.0443  0.7541  0.7432
  DIIS coefficients: -0.0002 -0.0021 -0.0046 -0.0322 -0.0620 -0.1003 -0.2516 -0.0443  0.7541  0.7432
 SCF Error: norm([F,P])=      0.000738066651, max([F,P])=      0.000052480829
 ***** SPIN 1 *****
 orbitals (Q,E):
 ---------------
 A :93...103         ( 1.00    -0.2832)  ( 1.00    -0.2631)  ( 1.00    -0.2595)  ( 1.00    -0.2415)
                     ( 1.00    -0.2336)  ( 1.00    -0.2270)  ( 1.00    -0.2187)  ( 1.00    -0.1898)
                     ( 1.00    -0.1868)  ( 1.00    -0.1707)  ( 0.00    -0.0829)
 ***** SPIN 2 *****
 orbitals (Q,E):
 ---------------
 A :92...102         ( 1.00    -0.2866)  ( 1.00    -0.2809)  ( 1.00    -0.2600)  ( 1.00    -0.2577)
                     ( 1.00    -0.2407)  ( 1.00    -0.2246)  ( 1.00    -0.2237)  ( 1.00    -0.2165)
                     ( 1.00    -0.1765)  ( 1.00    -0.1613)  ( 0.00    -0.1562)
  
 Spin polar: 1 (Spin_A minus Spin_B electrons)

 CYCLE   13
  SDIIS (wt  1.000): -0.0012 -0.0014 -0.0151 -0.0349 -0.0677 -0.2131 -0.2059  0.2613  0.5538  0.7242
  DIIS coefficients: -0.0012 -0.0014 -0.0151 -0.0349 -0.0677 -0.2131 -0.2059  0.2613  0.5538  0.7242
 SCF Error: norm([F,P])=      0.000389929097, max([F,P])=      0.000030790498
 ***** SPIN 1 *****
 orbitals (Q,E):
 ---------------
 A :93...103         ( 1.00    -0.2832)  ( 1.00    -0.2631)  ( 1.00    -0.2594)  ( 1.00    -0.2415)
                     ( 1.00    -0.2336)  ( 1.00    -0.2270)  ( 1.00    -0.2187)  ( 1.00    -0.1898)
                     ( 1.00    -0.1868)  ( 1.00    -0.1707)  ( 0.00    -0.0829)
 ***** SPIN 2 *****
 orbitals (Q,E):
 ---------------
 A :92...102         ( 1.00    -0.2866)  ( 1.00    -0.2809)  ( 1.00    -0.2600)  ( 1.00    -0.2577)
                     ( 1.00    -0.2407)  ( 1.00    -0.2246)  ( 1.00    -0.2237)  ( 1.00    -0.2165)
                     ( 1.00    -0.1765)  ( 1.00    -0.1613)  ( 0.00    -0.1562)
  
 Spin polar: 1 (Spin_A minus Spin_B electrons)

 CYCLE   14
  SDIIS (wt  1.000):  0.0004 -0.0014 -0.0067 -0.0175 -0.0722 -0.1499 -0.0889  0.1614  0.6178  0.5569
  DIIS coefficients:  0.0004 -0.0014 -0.0067 -0.0175 -0.0722 -0.1499 -0.0889  0.1614  0.6178  0.5569
 SCF Error: norm([F,P])=      0.000315129843, max([F,P])=      0.000027015176
 ***** SPIN 1 *****
 orbitals (Q,E):
 ---------------
 A :93...103         ( 1.00    -0.2832)  ( 1.00    -0.2631)  ( 1.00    -0.2595)  ( 1.00    -0.2415)
                     ( 1.00    -0.2336)  ( 1.00    -0.2270)  ( 1.00    -0.2187)  ( 1.00    -0.1898)
                     ( 1.00    -0.1868)  ( 1.00    -0.1707)  ( 0.00    -0.0829)
 ***** SPIN 2 *****
 orbitals (Q,E):
 ---------------
 A :92...102         ( 1.00    -0.2866)  ( 1.00    -0.2809)  ( 1.00    -0.2600)  ( 1.00    -0.2577)
                     ( 1.00    -0.2407)  ( 1.00    -0.2246)  ( 1.00    -0.2237)  ( 1.00    -0.2165)
                     ( 1.00    -0.1765)  ( 1.00    -0.1613)  ( 0.00    -0.1562)
  
 Spin polar: 1 (Spin_A minus Spin_B electrons)

 CYCLE   15
  SDIIS (wt  1.000): -0.0003 -0.0023 -0.0084 -0.0418 -0.0916 -0.0684  0.0831  0.3497  0.4038  0.3763
  DIIS coefficients: -0.0003 -0.0023 -0.0084 -0.0418 -0.0916 -0.0684  0.0831  0.3497  0.4038  0.3763
 SCF Error: norm([F,P])=      0.000183224938, max([F,P])=      0.000011918286
 ***** SPIN 1 *****
 orbitals (Q,E):
 ---------------
 A :93...103         ( 1.00    -0.2832)  ( 1.00    -0.2631)  ( 1.00    -0.2595)  ( 1.00    -0.2415)
                     ( 1.00    -0.2336)  ( 1.00    -0.2270)  ( 1.00    -0.2187)  ( 1.00    -0.1898)
                     ( 1.00    -0.1868)  ( 1.00    -0.1707)  ( 0.00    -0.0829)
 ***** SPIN 2 *****
 orbitals (Q,E):
 ---------------
 A :92...102         ( 1.00    -0.2866)  ( 1.00    -0.2809)  ( 1.00    -0.2600)  ( 1.00    -0.2577)
                     ( 1.00    -0.2407)  ( 1.00    -0.2246)  ( 1.00    -0.2237)  ( 1.00    -0.2165)
                     ( 1.00    -0.1765)  ( 1.00    -0.1613)  ( 0.00    -0.1562)
  
 Spin polar: 1 (Spin_A minus Spin_B electrons)

 CYCLE   16
  SDIIS (wt  1.000): -0.0004 -0.0026 -0.0106 -0.0096  0.0002  0.0148  0.0072  0.0383  0.1739  0.7888
  DIIS coefficients: -0.0004 -0.0026 -0.0106 -0.0096  0.0002  0.0148  0.0072  0.0383  0.1739  0.7888
 SCF Error: norm([F,P])=      0.000046161929, max([F,P])=      0.000003963674
 ***** SPIN 1 *****
 orbitals (Q,E):
 ---------------
 A :93...103         ( 1.00    -0.2832)  ( 1.00    -0.2631)  ( 1.00    -0.2595)  ( 1.00    -0.2415)
                     ( 1.00    -0.2336)  ( 1.00    -0.2270)  ( 1.00    -0.2187)  ( 1.00    -0.1898)
                     ( 1.00    -0.1868)  ( 1.00    -0.1707)  ( 0.00    -0.0829)
 ***** SPIN 2 *****
 orbitals (Q,E):
 ---------------
 A :92...102         ( 1.00    -0.2866)  ( 1.00    -0.2809)  ( 1.00    -0.2600)  ( 1.00    -0.2577)
                     ( 1.00    -0.2407)  ( 1.00    -0.2246)  ( 1.00    -0.2237)  ( 1.00    -0.2165)
                     ( 1.00    -0.1765)  ( 1.00    -0.1613)  ( 0.00    -0.1562)
  
 Spin polar: 1 (Spin_A minus Spin_B electrons)

 CYCLE   17
  SDIIS (wt  1.000): -0.0006 -0.0019  0.0077  0.0147  0.0002 -0.0587 -0.0528  0.0544  0.5762  0.4609
  DIIS coefficients: -0.0006 -0.0019  0.0077  0.0147  0.0002 -0.0587 -0.0528  0.0544  0.5762  0.4609
 SCF Error: norm([F,P])=      0.000037253551, max([F,P])=      0.000001925584
 ***** SPIN 1 *****
 orbitals (Q,E):
 ---------------
 A :93...103         ( 1.00    -0.2832)  ( 1.00    -0.2631)  ( 1.00    -0.2595)  ( 1.00    -0.2415)
                     ( 1.00    -0.2336)  ( 1.00    -0.2270)  ( 1.00    -0.2187)  ( 1.00    -0.1898)
                     ( 1.00    -0.1868)  ( 1.00    -0.1707)  ( 0.00    -0.0829)
 ***** SPIN 2 *****
 orbitals (Q,E):
 ---------------
 A :92...102         ( 1.00    -0.2866)  ( 1.00    -0.2809)  ( 1.00    -0.2600)  ( 1.00    -0.2577)
                     ( 1.00    -0.2407)  ( 1.00    -0.2246)  ( 1.00    -0.2237)  ( 1.00    -0.2165)
                     ( 1.00    -0.1765)  ( 1.00    -0.1613)  ( 0.00    -0.1562)
  
 Spin polar: 1 (Spin_A minus Spin_B electrons)

 CYCLE   18
  SDIIS (wt  1.000):  0.0019  0.0105  0.0102 -0.0077 -0.0523 -0.0529  0.0003  0.2412  0.3654  0.4834
  DIIS coefficients:  0.0019  0.0105  0.0102 -0.0077 -0.0523 -0.0529  0.0003  0.2412  0.3654  0.4834
 SCF Error: norm([F,P])=      0.000021217565, max([F,P])=      0.000001378204
 ***** SPIN 1 *****
 orbitals (Q,E):
 ---------------
 A :93...103         ( 1.00    -0.2832)  ( 1.00    -0.2631)  ( 1.00    -0.2595)  ( 1.00    -0.2415)
                     ( 1.00    -0.2336)  ( 1.00    -0.2270)  ( 1.00    -0.2187)  ( 1.00    -0.1898)
                     ( 1.00    -0.1868)  ( 1.00    -0.1707)  ( 0.00    -0.0829)
 ***** SPIN 2 *****
 orbitals (Q,E):
 ---------------
 A :92...102         ( 1.00    -0.2866)  ( 1.00    -0.2809)  ( 1.00    -0.2600)  ( 1.00    -0.2577)
                     ( 1.00    -0.2407)  ( 1.00    -0.2246)  ( 1.00    -0.2237)  ( 1.00    -0.2165)
                     ( 1.00    -0.1765)  ( 1.00    -0.1613)  ( 0.00    -0.1562)
  
 Spin polar: 1 (Spin_A minus Spin_B electrons)

 CYCLE   19
  SDIIS (wt  1.000):  0.0022  0.0021 -0.0013 -0.0088 -0.0103  0.0001  0.0223  0.1418  0.3368  0.5150
  DIIS coefficients:  0.0022  0.0021 -0.0013 -0.0088 -0.0103  0.0001  0.0223  0.1418  0.3368  0.5150
 SCF Error: norm([F,P])=      0.000010282188, max([F,P])=      0.000000629420
 ***** SPIN 1 *****
 orbitals (Q,E):
 ---------------
 A :93...103         ( 1.00    -0.2832)  ( 1.00    -0.2631)  ( 1.00    -0.2595)  ( 1.00    -0.2415)
                     ( 1.00    -0.2336)  ( 1.00    -0.2270)  ( 1.00    -0.2187)  ( 1.00    -0.1898)
                     ( 1.00    -0.1868)  ( 1.00    -0.1707)  ( 0.00    -0.0829)
 ***** SPIN 2 *****
 orbitals (Q,E):
 ---------------
 A :92...102         ( 1.00    -0.2866)  ( 1.00    -0.2809)  ( 1.00    -0.2600)  ( 1.00    -0.2577)
                     ( 1.00    -0.2407)  ( 1.00    -0.2246)  ( 1.00    -0.2237)  ( 1.00    -0.2165)
                     ( 1.00    -0.1765)  ( 1.00    -0.1613)  ( 0.00    -0.1562)
  
 Spin polar: 1 (Spin_A minus Spin_B electrons)

 CYCLE   20
  SDIIS (wt  1.000):  0.0002  0.0005  0.0021 -0.0027 -0.0113 -0.0663  0.0266  0.2067  0.4449  0.3992
  DIIS coefficients:  0.0002  0.0005  0.0021 -0.0027 -0.0113 -0.0663  0.0266  0.2067  0.4449  0.3992
 SCF Error: norm([F,P])=      0.000009077335, max([F,P])=      0.000000723156
 ***** SPIN 1 *****
 orbitals (Q,E):
 ---------------
 A :93...103         ( 1.00    -0.2832)  ( 1.00    -0.2631)  ( 1.00    -0.2595)  ( 1.00    -0.2415)
                     ( 1.00    -0.2336)  ( 1.00    -0.2270)  ( 1.00    -0.2187)  ( 1.00    -0.1898)
                     ( 1.00    -0.1868)  ( 1.00    -0.1707)  ( 0.00    -0.0829)
 ***** SPIN 2 *****
 orbitals (Q,E):
 ---------------
 A :92...102         ( 1.00    -0.2866)  ( 1.00    -0.2809)  ( 1.00    -0.2600)  ( 1.00    -0.2577)
                     ( 1.00    -0.2407)  ( 1.00    -0.2246)  ( 1.00    -0.2237)  ( 1.00    -0.2165)
                     ( 1.00    -0.1765)  ( 1.00    -0.1613)  ( 0.00    -0.1562)
  
 Spin polar: 1 (Spin_A minus Spin_B electrons)

 SCF CONVERGED
 cosmo_calcen: 0.5 (esolb+esolc) (Hartrees) =   -0.021762

 Solvation energy (screening term,uncorrected) =    -13.655686 kcal/mol

 Solvation energy (dispersion and cavitation terms) =      2.351504 kcal/mol
 Solvation Energy Contributions (Hartrees)
          esola   esolb+esolc
     0.02176172   -0.04352344
 esol last cycle   -0.02176172

 CYCLE   21
 *** Setting up for NEW gradients in Focky
 *** Using FIT density in Focky
 ***** SPIN 1 *****
 orbitals (Q,E):
 ---------------
 A :93...112         ( 1.00    -0.2832)  ( 1.00    -0.2631)  ( 1.00    -0.2595)  ( 1.00    -0.2415)
                     ( 1.00    -0.2336)  ( 1.00    -0.2270)  ( 1.00    -0.2187)  ( 1.00    -0.1898)
                     ( 1.00    -0.1868)  ( 1.00    -0.1707)  ( 0.00    -0.0829)  ( 0.00    -0.0816)
                     ( 0.00    -0.0782)  ( 0.00    -0.0544)  ( 0.00    -0.0494)  ( 0.00    -0.0223)
                     ( 0.00    -0.0033)  ( 0.00    -0.0030)  ( 0.00     0.0051)  ( 0.00     0.0110)
 ***** SPIN 2 *****
 orbitals (Q,E):
 ---------------
 A :92...111         ( 1.00    -0.2866)  ( 1.00    -0.2809)  ( 1.00    -0.2600)  ( 1.00    -0.2577)
                     ( 1.00    -0.2407)  ( 1.00    -0.2246)  ( 1.00    -0.2237)  ( 1.00    -0.2165)
                     ( 1.00    -0.1765)  ( 1.00    -0.1613)  ( 0.00    -0.1562)  ( 0.00    -0.0810)
                     ( 0.00    -0.0808)  ( 0.00    -0.0763)  ( 0.00    -0.0455)  ( 0.00    -0.0386)
                     ( 0.00    -0.0221)  ( 0.00    -0.0032)  ( 0.00    -0.0029)  ( 0.00     0.0053)
  
 Spin polar: 1 (Spin_A minus Spin_B electrons)
 cosmo_calcen: 0.5 (esolb+esolc) (Hartrees) =   -0.021762

 Solvation energy (screening term,uncorrected) =    -13.655720 kcal/mol

 Solvation energy (dispersion and cavitation terms) =      2.351504 kcal/mol
 Solvation Energy Contributions (Hartrees)
          esola   esolb+esolc
     0.02176177   -0.04352355
 esol last cycle   -0.02176177


 Fit test: (difference of exact and fit density, squared integrated, result summed over spins)
         SCF:                                          0.00047285214635

 Gross Charges per Atom (Z minus electrons)
 ==========================================
             1.3296   -0.5918   -0.5995   -0.6023   -0.5992   -0.5884   -0.6019    0.4273    0.4239    0.4247
             0.4216    0.4273    0.4336    0.5000    0.0483    0.4987    0.5007    0.0339    0.5039    0.0492
             0.5011    0.5011   -0.1933   -0.1533   -0.1505   -0.1562   -0.1918   -0.1513   -0.1502   -0.1932
            -0.1543   -0.1509   -0.1576   -0.1949   -0.1521   -0.1494   -0.1861   -0.1539   -0.1513   -0.1579
            -0.1926   -0.1525   -0.1489
 Net Total:  0.00000000


 =================================================================
 M U L T I P O L E   D E R I V E D   C H A R G E   A N A L Y S I S
 =================================================================

 See: M. Swart, P.Th. van Duijnen, J.G. Snijders, J.Comput.Chem., (2001), p. 79-88.

 ----------------------------------------------------- 
 MDC atomic charges (includes spinA + spinB electrons)
 ----------------------------------------------------- 

        Atom    Level:     MDC-m        MDC-d        MDC-q
 ---------------------------------------------------------
     1     Ru           2.367541     1.479536     1.589058
     2     O           -0.624292    -0.604357    -0.575904
     3     O           -0.627510    -0.607216    -0.598365
     4     O           -0.630990    -0.605181    -0.595551
     5     O           -0.626576    -0.604957    -0.585277
     6     O           -0.624415    -0.603698    -0.581747
     7     O           -0.622826    -0.601926    -0.573051
     8     C            0.192786     0.253225     0.262115
     9     C            0.192184     0.251592     0.270212
    10     C            0.196574     0.250215     0.271305
    11     C            0.192378     0.252963     0.251350
    12     C            0.191153     0.258080     0.251511
    13     C            0.198729     0.258207     0.268525
    14     C            0.217968     0.188648     0.136031
    15     C           -0.018599    -0.022744    -0.171625
    16     C            0.218353     0.188769     0.148081
    17     C            0.219961     0.189241     0.137948
    18     C           -0.025796    -0.025259    -0.177678
    19     C            0.217925     0.187103     0.125136
    20     C           -0.017860    -0.035436    -0.225593
    21     C            0.218482     0.190489     0.122343
    22     C            0.218833     0.188690     0.142098
    23     H           -0.049306    -0.016965     0.000555
    24     H           -0.046636    -0.019203    -0.010945
    25     H           -0.046362    -0.022429     0.000620
    26     H           -0.059283    -0.028398     0.029966
    27     H           -0.049198    -0.017147    -0.004092
    28     H           -0.045708    -0.020924    -0.000709
    29     H           -0.045893    -0.018572    -0.008323
    30     H           -0.049397    -0.016491     0.001445
    31     H           -0.046085    -0.022991    -0.007006
    32     H           -0.046546    -0.019808     0.009047
    33     H           -0.058783    -0.023345     0.080358
    34     H           -0.048923    -0.017329     0.001621
    35     H           -0.046422    -0.016898    -0.001819
    36     H           -0.045871    -0.021891     0.007545
    37     H           -0.047260    -0.011512     0.003651
    38     H           -0.046571    -0.022603     0.001192
    39     H           -0.045681    -0.020262    -0.007064
    40     H           -0.060839    -0.034088     0.023710
    41     H           -0.048664    -0.016281    -0.000146
    42     H           -0.045449    -0.019590    -0.011795
    43     H           -0.045122    -0.019254     0.001267

 -------------------------------- 
 MDC spin density (spinA - spinB)
 -------------------------------- 

        Atom    Level:     MDC-m        MDC-d        MDC-q
 ---------------------------------------------------------
     1     Ru           0.712340     0.509239     0.529721
     2     O            0.034463     0.059498     0.061163
     3     O            0.047190     0.071182     0.069859
     4     O            0.034722     0.063269     0.066757
     5     O            0.047165     0.070291     0.068288
     6     O            0.036153     0.060267     0.059717
     7     O            0.031690     0.060527     0.065077
     8     C           -0.004120     0.003830    -0.001010
     9     C           -0.005979     0.002390    -0.001199
    10     C            0.007132     0.009402     0.007019
    11     C           -0.008413     0.000993    -0.004062
    12     C           -0.006955     0.001986    -0.003390
    13     C            0.007856     0.010320     0.008172
    14     C           -0.000480    -0.000272     0.001190
    15     C            0.030646     0.031576     0.035574
    16     C           -0.000596    -0.000611     0.002327
    17     C           -0.000398    -0.000427     0.000935
    18     C            0.000521     0.003978    -0.000778
    19     C           -0.000602    -0.000589     0.002044
    20     C            0.036721     0.037002     0.045468
    21     C           -0.000519    -0.000341     0.001740
    22     C           -0.000410    -0.000437     0.000445
    23     H            0.000031     0.000123    -0.000799
    24     H           -0.000544    -0.000123    -0.001285
    25     H           -0.000408    -0.000706    -0.000812
    26     H            0.001809     0.003865     0.000066
    27     H            0.000068     0.000100    -0.000203
    28     H           -0.000584    -0.001381    -0.001843
    29     H           -0.000355     0.000133    -0.001665
    30     H            0.000043     0.000003    -0.000367
    31     H           -0.000700    -0.000941    -0.001270
    32     H           -0.000533    -0.000566    -0.002109
    33     H            0.002032     0.004635    -0.000681
    34     H            0.000009     0.000055    -0.001110
    35     H           -0.000690    -0.000696    -0.001807
    36     H           -0.000581    -0.000557    -0.000760
    37     H            0.000206     0.000676     0.001186
    38     H           -0.000003    -0.000761    -0.000554
    39     H            0.000534     0.001172    -0.000500
    40     H            0.000792     0.000814    -0.000659
    41     H            0.000162     0.000501     0.000851
    42     H            0.000050    -0.000459    -0.000528
    43     H            0.000534     0.001040    -0.000208


 ==========
 S**2 value  ***  see also R. Bulo et al., J.Am.Chem.Soc., 124 (2002) 13903-13910, note (29)  ***
 ==========
  
                                       exact      expectation value

 Total S2 (S squared)                  0.75000             0.75522
 *** Using NEW gradient routines ***


 Geometry CYCLE 2
 ==============

 Energy gradients wrt nuclear displacements
 ==========================================

     Atom      Cartesian (a.u./angstrom)
                 X         Y         Z
 ----------------------------------------
     1 Ru   -0.011675  0.009107 -0.000534
     2 O     0.002657  0.001565  0.004024
     3 O     0.000021 -0.012068 -0.000625
     4 O     0.008364 -0.002629  0.007773
     5 O     0.010404 -0.005837  0.000470
     6 O     0.000108 -0.000725 -0.003244
     7 O     0.000867 -0.002146 -0.002675
     8 C     0.001516 -0.002357 -0.007040
     9 C     0.004593  0.010166 -0.003850
    10 C    -0.015468  0.016360 -0.016867
    11 C    -0.019377  0.008631  0.004177
    12 C     0.009241  0.005834  0.004414
    13 C     0.001934 -0.000232  0.005663
    14 C    -0.001162 -0.000831  0.001234
    15 C    -0.005150 -0.000963  0.005136
    16 C     0.000560 -0.002909 -0.001608
    17 C     0.009343 -0.004290  0.013344
    18 C    -0.001574 -0.008386 -0.005869
    19 C     0.002328 -0.003783 -0.000960
    20 C     0.005988 -0.024538  0.021117
    21 C     0.001336 -0.001020 -0.004070
    22 C    -0.000958  0.001508 -0.000955
    23 H     0.000330  0.000396 -0.000182
    24 H    -0.000448  0.000182 -0.000170
    25 H     0.000119 -0.000099  0.000452
    26 H    -0.000243 -0.000352  0.000045
    27 H    -0.000407  0.000556  0.000642
    28 H     0.000205 -0.000408 -0.000050
    29 H    -0.000543  0.000033 -0.000305
    30 H    -0.000797  0.000116 -0.000068
    31 H     0.000422 -0.000529  0.000124
    32 H    -0.000115  0.000594  0.000138
    33 H    -0.001155  0.017695 -0.019853
    34 H    -0.000600 -0.000138 -0.000035
    35 H    -0.000201  0.000398  0.000541
    36 H     0.000053 -0.000022 -0.000441
    37 H    -0.001131  0.000023 -0.001049
    38 H     0.000470  0.000676 -0.000061
    39 H     0.000314  0.000828  0.001031
    40 H    -0.000312  0.000204  0.000523
    41 H     0.000501 -0.000470  0.000180
    42 H    -0.000446 -0.000285 -0.000005
    43 H     0.000090  0.000144 -0.000512
 ----------------------------------------

 dE(predicted):    -0.14706E-01, dE(actual):    -0.12015E-01, Trust radius:    1.311488, all in a.u.
 
----------------------------------------------------------------------
Geometry Convergence after Step   2       (Hartree/Angstrom,Angstrom)
----------------------------------------------------------------------
current energy                               -9.68736651 Hartree
energy change                      -0.01201542     0.00100000    F
constrained gradient max            0.02453757     0.00100000    F
constrained gradient rms            0.00599274     0.00066667    F
gradient max                        0.02453757
gradient rms                        0.00599274
cart. step max                      0.20081843     0.01000000    F
cart. step rms                      0.04487463     0.00666667    F
 


 Coordinates (Cartesian)
 =======================

     Atom                    bohr                                 angstrom                 Geometric Variables
                   X           Y           Z              X           Y           Z       (0:frozen, *:LT par.)
 --------------------------------------------------------------------------------------------------------------
     1 Ru     -0.032479    0.006519   -0.014115      -0.017187    0.003450   -0.007469      1       2       3
     2 O      -2.752899   -1.468021    2.233422      -1.456771   -0.776844    1.181876      4       5       6
     3 O      -0.011314   -2.985961   -2.366964      -0.005987   -1.580103   -1.252543      7       8       9
     4 O       0.047208    3.034346    2.313361       0.024982    1.605707    1.224178     10      11      12
     5 O       2.554678   -1.618071    2.252669       1.351878   -0.856246    1.192061     13      14      15
     6 O       2.582239    1.654117   -2.257644       1.366462    0.875321   -1.194694     16      17      18
     7 O      -2.715850    1.572590   -2.248338      -1.437166    0.832179   -1.189769     19      20      21
     8 C      -3.617858   -3.724189    1.991633      -1.914488   -1.970756    1.053927     22      23      24
     9 C      -1.281628   -5.037805   -1.943302      -0.678208   -2.665892   -1.028351     25      26      27
    10 C      -1.302581    5.047117    2.011868      -0.689296    2.670819    1.064635     28      29      30
    11 C       4.967494   -1.519563    1.847868       2.628685   -0.804118    0.977850     31      32      33
    12 C       4.972926    1.289234   -2.001483       2.631559    0.682233   -1.059139     34      35      36
    13 C      -3.644337    3.795720   -1.920441      -1.928500    2.008608   -1.016254     37      38      39
    14 C      -5.524408   -4.535683    3.951828      -2.923391   -2.400180    2.091217     40      41      42
    15 C      -2.944309   -5.436859    0.070317      -1.558061   -2.877062    0.037210     43      44      45
    16 C      -0.893552   -7.120538   -3.849018      -0.472847   -3.768026   -2.036812     46      47      48
    17 C      -0.860519    7.143070    3.887177      -0.455367    3.779950    2.057005     49      50      51
    18 C      -3.017204    5.458851    0.049106      -1.596635    2.888700    0.025986     52      53      54
    19 C       6.583588   -2.823589    3.800028       3.483885   -1.494179    2.010888     55      56      57
    20 C       6.138387   -0.177435   -0.096883       3.248294   -0.093895   -0.051268     58      59      60
    21 C       6.634650    2.710763   -3.828783       3.510905    1.434474   -2.026105     61      62      63
    22 C      -5.589989    4.609362   -3.839096      -2.958095    2.439169   -2.031562     64      65      66
    23 H      -5.859420   -3.003206    5.296542      -3.100672   -1.589228    2.802809     67      68      69
    24 H      -7.315091   -5.058387    3.047200      -3.870980   -2.676783    1.612509     70      71      72
    25 H      -4.840597   -6.204772    4.974509      -2.561534   -3.283424    2.632397     73      74      75
    26 H      -3.881865   -7.267982    0.119376      -2.054195   -3.846051    0.063171     76      77      78
    27 H       0.464334   -6.525831   -5.291703       0.245715   -3.453321   -2.800248     79      80      81
    28 H      -0.189715   -8.830879   -2.912280      -0.100393   -4.673100   -1.541112     82      83      84
    29 H      -2.688810   -7.610566   -4.762775      -1.422857   -4.027338   -2.520352     85      86      87
    30 H       5.393140   -3.718809    5.231592       2.853927   -1.967909    2.768439     88      89      90
    31 H       7.772072   -4.262846    2.899986       4.112803   -2.255801    1.534607     91      92      93
    32 H       7.851357   -1.464684    4.720228       4.154759   -0.775077    2.497837     94      95      96
    33 H       8.191739   -0.248127   -0.207666       4.334882   -0.131303   -0.109892     97      98      99
    34 H       5.475303    3.826047   -5.124215       2.897406    2.024657   -2.711618    100     101     102
    35 H       7.928117    3.972832   -2.811702       4.195379    2.102332   -1.487889    103     104     105
    36 H       7.799089    1.386974   -4.920241       4.127100    0.733955   -2.603679    106     107     108
    37 H       0.585560    6.563947    5.242580       0.309865    3.473491    2.774254    109     110     111
    38 H      -0.251196    8.873845    2.919339      -0.132927    4.695837    1.544848    112     113     114
    39 H      -2.614956    7.596040    4.898819      -1.383775    4.019651    2.592343    115     116     117
    40 H      -3.975021    7.280650    0.040561      -2.103491    3.852754    0.021464    118     119     120
    41 H      -5.895046    3.110003   -5.227426      -3.119524    1.645743   -2.766235    121     122     123
    42 H      -7.384386    5.053618   -2.900613      -3.907649    2.674259   -1.534938    124     125     126
    43 H      -4.962804    6.327718   -4.814866      -2.626203    3.348484   -2.547917    127     128     129
 --------------------------------------------------------------------------------------------------------------

 Number of elements of the density matrix on this node (used, total):     24040    465130


 ===========================================
 Numerical Integration : Fuzzy Cells (Becke)
 ===========================================
  
 Becke grid quality: NORMAL         
  
 Lebedev angular grid order:             min:  11 max:  23
 Nr. of radial points:                   min:  46 max: 107

 Total nr. of points:     281458
 Nr. of blocks:             2199
 Block length:               128
 Nr. of dummy points:         14


 Test of Precision of the Numerical Integration Grid
 ===================================================

 Integral of the Total Core Density:                   0.00000000000000


 -------------------------------------------
  COSMO surface
  Area             =         1287.549
  Volume           =         2583.950
  Number of Points =         3073
 -------------------------------------------


 ========================
 Density Fitting (zlmFit)
 ========================
  
 ZlmFit Fit Quality: NORMAL         
  
 Max L-expansion:                        min:   6 max:   7
 Nr. of radial interpolation points:     min:  39 max: 108


 =====
 S C F  ***  ScaSCF  ***
 =====
  
 Initial density matrix is taken from previous geometry

 CYCLE    1
 SCF Error: norm([F,P])=      0.365652337593, max([F,P])=      0.031751900570
 ***** SPIN 1 *****
 orbitals (Q,E):
 ---------------
 A :93...112         ( 1.00    -0.2627)  ( 1.00    -0.2437)  ( 1.00    -0.2378)  ( 1.00    -0.2212)
                     ( 1.00    -0.2186)  ( 1.00    -0.2109)  ( 1.00    -0.2030)  ( 1.00    -0.1633)
                     ( 1.00    -0.1586)  ( 1.00    -0.1442)  ( 0.00    -0.0694)  ( 0.00    -0.0670)
                     ( 0.00    -0.0615)  ( 0.00    -0.0267)  ( 0.00    -0.0226)  ( 0.00    -0.0223)
                     ( 0.00    -0.0110)  ( 0.00    -0.0101)  ( 0.00     0.0030)  ( 0.00     0.0082)
 ***** SPIN 2 *****
 orbitals (Q,E):
 ---------------
 A :92...111         ( 1.00    -0.2657)  ( 1.00    -0.2602)  ( 1.00    -0.2403)  ( 1.00    -0.2361)
                     ( 1.00    -0.2203)  ( 1.00    -0.2109)  ( 1.00    -0.2080)  ( 1.00    -0.2013)
                     ( 1.00    -0.1489)  ( 1.00    -0.1347)  ( 0.00    -0.1278)  ( 0.00    -0.0683)
                     ( 0.00    -0.0643)  ( 0.00    -0.0587)  ( 0.00    -0.0223)  ( 0.00    -0.0183)
                     ( 0.00    -0.0130)  ( 0.00    -0.0109)  ( 0.00    -0.0099)  ( 0.00     0.0030)
  
 Spin polar: 1 (Spin_A minus Spin_B electrons)

 CYCLE    2
  SDIIS (wt  0.000):  0.4859  0.5141
 A-DIIS (wt  1.000):  0.6892  0.3108
  DIIS coefficients:  0.6892  0.3108
 SCF Error: norm([F,P])=      0.353584815116, max([F,P])=      0.019621611255
 ***** SPIN 1 *****
 orbitals (Q,E):
 ---------------
 A :93...103         ( 1.00    -0.2817)  ( 1.00    -0.2634)  ( 1.00    -0.2584)  ( 1.00    -0.2393)
                     ( 1.00    -0.2350)  ( 1.00    -0.2243)  ( 1.00    -0.2136)  ( 1.00    -0.1973)
                     ( 1.00    -0.1928)  ( 1.00    -0.1802)  ( 0.00    -0.0788)
 ***** SPIN 2 *****
 orbitals (Q,E):
 ---------------
 A :92...102         ( 1.00    -0.2869)  ( 1.00    -0.2792)  ( 1.00    -0.2587)  ( 1.00    -0.2566)
                     ( 1.00    -0.2385)  ( 1.00    -0.2220)  ( 1.00    -0.2209)  ( 1.00    -0.2114)
                     ( 1.00    -0.1866)  ( 1.00    -0.1717)  ( 0.00    -0.1643)
  
 Spin polar: 1 (Spin_A minus Spin_B electrons)

 CYCLE    3
  SDIIS (wt  0.000):  0.1725  0.4560  0.3715
 A-DIIS (wt  1.000):  0.1590  0.4026  0.4384
  DIIS coefficients:  0.1590  0.4026  0.4384
 SCF Error: norm([F,P])=      0.405330389204, max([F,P])=      0.041895895568
 ***** SPIN 1 *****
 orbitals (Q,E):
 ---------------
 A :93...103         ( 1.00    -0.2885)  ( 1.00    -0.2684)  ( 1.00    -0.2651)  ( 1.00    -0.2483)
                     ( 1.00    -0.2346)  ( 1.00    -0.2276)  ( 1.00    -0.2221)  ( 1.00    -0.1839)
                     ( 1.00    -0.1798)  ( 1.00    -0.1650)  ( 0.00    -0.0865)
 ***** SPIN 2 *****
 orbitals (Q,E):
 ---------------
 A :92...102         ( 1.00    -0.2912)  ( 1.00    -0.2863)  ( 1.00    -0.2659)  ( 1.00    -0.2636)
                     ( 1.00    -0.2475)  ( 1.00    -0.2266)  ( 1.00    -0.2248)  ( 1.00    -0.2201)
                     ( 1.00    -0.1699)  ( 1.00    -0.1554)  ( 0.00    -0.1487)
  
 Spin polar: 1 (Spin_A minus Spin_B electrons)

 CYCLE    4
  SDIIS (wt  0.669):  0.2751  0.4202  0.3047
 A-DIIS (wt  0.331):  0.0843  0.4308  0.4849
  DIIS coefficients:  0.2119  0.4237  0.3644
 SCF Error: norm([F,P])=      0.361780443593, max([F,P])=      0.033776732310
 ***** SPIN 1 *****
 orbitals (Q,E):
 ---------------
 A :93...103         ( 1.00    -0.2833)  ( 1.00    -0.2645)  ( 1.00    -0.2594)  ( 1.00    -0.2416)
                     ( 1.00    -0.2361)  ( 1.00    -0.2277)  ( 1.00    -0.2197)  ( 1.00    -0.1906)
                     ( 1.00    -0.1904)  ( 1.00    -0.1745)  ( 0.00    -0.0836)
 ***** SPIN 2 *****
 orbitals (Q,E):
 ---------------
 A :92...102         ( 1.00    -0.2879)  ( 1.00    -0.2809)  ( 1.00    -0.2609)  ( 1.00    -0.2577)
                     ( 1.00    -0.2408)  ( 1.00    -0.2261)  ( 1.00    -0.2248)  ( 1.00    -0.2174)
                     ( 1.00    -0.1804)  ( 1.00    -0.1653)  ( 0.00    -0.1583)
  
 Spin polar: 1 (Spin_A minus Spin_B electrons)

 CYCLE    5
  SDIIS (wt  0.939):  0.0593  0.1857  0.2788  0.4762
 A-DIIS (wt  0.061):  0.0000  0.0000  0.1812  0.8188
  DIIS coefficients:  0.0557  0.1744  0.2729  0.4970
 SCF Error: norm([F,P])=      0.126277123532, max([F,P])=      0.007003191081
 ***** SPIN 1 *****
 orbitals (Q,E):
 ---------------
 A :93...103         ( 1.00    -0.2828)  ( 1.00    -0.2632)  ( 1.00    -0.2592)  ( 1.00    -0.2415)
                     ( 1.00    -0.2330)  ( 1.00    -0.2249)  ( 1.00    -0.2179)  ( 1.00    -0.1870)
                     ( 1.00    -0.1852)  ( 1.00    -0.1702)  ( 0.00    -0.0815)
 ***** SPIN 2 *****
 orbitals (Q,E):
 ---------------
 A :92...102         ( 1.00    -0.2870)  ( 1.00    -0.2804)  ( 1.00    -0.2599)  ( 1.00    -0.2576)
                     ( 1.00    -0.2407)  ( 1.00    -0.2233)  ( 1.00    -0.2222)  ( 1.00    -0.2156)
                     ( 1.00    -0.1751)  ( 1.00    -0.1608)  ( 0.00    -0.1539)
  
 Spin polar: 1 (Spin_A minus Spin_B electrons)

 CYCLE    6
  SDIIS (wt  0.989):  0.0186  0.0622  0.1073  0.2838  0.5281
 A-DIIS (wt  0.011):  0.0000  0.0000  0.0000  0.0853  0.9147
  DIIS coefficients:  0.0184  0.0616  0.1061  0.2816  0.5323
 SCF Error: norm([F,P])=      0.031501103486, max([F,P])=      0.002080394529
 ***** SPIN 1 *****
 orbitals (Q,E):
 ---------------
 A :93...103         ( 1.00    -0.2834)  ( 1.00    -0.2641)  ( 1.00    -0.2594)  ( 1.00    -0.2420)
                     ( 1.00    -0.2342)  ( 1.00    -0.2259)  ( 1.00    -0.2187)  ( 1.00    -0.1883)
                     ( 1.00    -0.1865)  ( 1.00    -0.1713)  ( 0.00    -0.0826)
 ***** SPIN 2 *****
 orbitals (Q,E):
 ---------------
 A :92...102         ( 1.00    -0.2873)  ( 1.00    -0.2810)  ( 1.00    -0.2608)  ( 1.00    -0.2578)
                     ( 1.00    -0.2412)  ( 1.00    -0.2245)  ( 1.00    -0.2231)  ( 1.00    -0.2165)
                     ( 1.00    -0.1763)  ( 1.00    -0.1620)  ( 0.00    -0.1551)
  
 Spin polar: 1 (Spin_A minus Spin_B electrons)

 CYCLE    7
  SDIIS (wt  0.993):  0.0048  0.0230  0.0413  0.1442  0.4156  0.3710
 A-DIIS (wt  0.007):  0.0000  0.0000  0.0000  0.0000  0.2802  0.7198
  DIIS coefficients:  0.0048  0.0229  0.0410  0.1433  0.4147  0.3734
 SCF Error: norm([F,P])=      0.019258506671, max([F,P])=      0.001683059688
 ***** SPIN 1 *****
 orbitals (Q,E):
 ---------------
 A :93...103         ( 1.00    -0.2833)  ( 1.00    -0.2639)  ( 1.00    -0.2596)  ( 1.00    -0.2420)
                     ( 1.00    -0.2342)  ( 1.00    -0.2259)  ( 1.00    -0.2188)  ( 1.00    -0.1883)
                     ( 1.00    -0.1866)  ( 1.00    -0.1714)  ( 0.00    -0.0825)
 ***** SPIN 2 *****
 orbitals (Q,E):
 ---------------
 A :92...102         ( 1.00    -0.2875)  ( 1.00    -0.2809)  ( 1.00    -0.2605)  ( 1.00    -0.2580)
                     ( 1.00    -0.2412)  ( 1.00    -0.2244)  ( 1.00    -0.2232)  ( 1.00    -0.2165)
                     ( 1.00    -0.1764)  ( 1.00    -0.1621)  ( 0.00    -0.1551)
  
 Spin polar: 1 (Spin_A minus Spin_B electrons)

 CYCLE    8
  SDIIS (wt  1.000): -0.0013  0.0049  0.0098  0.0398  0.1868  0.2916  0.4685
  DIIS coefficients: -0.0013  0.0049  0.0098  0.0398  0.1868  0.2916  0.4685
 SCF Error: norm([F,P])=      0.007744037010, max([F,P])=      0.000628785585
 ***** SPIN 1 *****
 orbitals (Q,E):
 ---------------
 A :93...103         ( 1.00    -0.2832)  ( 1.00    -0.2639)  ( 1.00    -0.2595)  ( 1.00    -0.2419)
                     ( 1.00    -0.2340)  ( 1.00    -0.2257)  ( 1.00    -0.2186)  ( 1.00    -0.1882)
                     ( 1.00    -0.1865)  ( 1.00    -0.1713)  ( 0.00    -0.0824)
 ***** SPIN 2 *****
 orbitals (Q,E):
 ---------------
 A :92...102         ( 1.00    -0.2874)  ( 1.00    -0.2809)  ( 1.00    -0.2605)  ( 1.00    -0.2579)
                     ( 1.00    -0.2411)  ( 1.00    -0.2243)  ( 1.00    -0.2230)  ( 1.00    -0.2163)
                     ( 1.00    -0.1764)  ( 1.00    -0.1620)  ( 0.00    -0.1550)
  
 Spin polar: 1 (Spin_A minus Spin_B electrons)

 CYCLE    9
  SDIIS (wt  1.000): -0.0011  0.0002  0.0037  0.0084  0.0693  0.1318  0.2731  0.5146
  DIIS coefficients: -0.0011  0.0002  0.0037  0.0084  0.0693  0.1318  0.2731  0.5146
 SCF Error: norm([F,P])=      0.002599029377, max([F,P])=      0.000188888431
 ***** SPIN 1 *****
 orbitals (Q,E):
 ---------------
 A :93...103         ( 1.00    -0.2832)  ( 1.00    -0.2639)  ( 1.00    -0.2595)  ( 1.00    -0.2419)
                     ( 1.00    -0.2340)  ( 1.00    -0.2257)  ( 1.00    -0.2186)  ( 1.00    -0.1882)
                     ( 1.00    -0.1865)  ( 1.00    -0.1713)  ( 0.00    -0.0824)
 ***** SPIN 2 *****
 orbitals (Q,E):
 ---------------
 A :92...102         ( 1.00    -0.2874)  ( 1.00    -0.2809)  ( 1.00    -0.2605)  ( 1.00    -0.2579)
                     ( 1.00    -0.2411)  ( 1.00    -0.2243)  ( 1.00    -0.2230)  ( 1.00    -0.2163)
                     ( 1.00    -0.1763)  ( 1.00    -0.1619)  ( 0.00    -0.1549)
  
 Spin polar: 1 (Spin_A minus Spin_B electrons)

 CYCLE   10
  SDIIS (wt  1.000): -0.0006 -0.0005  0.0020  0.0017  0.0307  0.0662  0.1528  0.3996  0.3480
  DIIS coefficients: -0.0006 -0.0005  0.0020  0.0017  0.0307  0.0662  0.1528  0.3996  0.3480
 SCF Error: norm([F,P])=      0.001212843141, max([F,P])=      0.000092824351
 ***** SPIN 1 *****
 orbitals (Q,E):
 ---------------
 A :93...103         ( 1.00    -0.2832)  ( 1.00    -0.2639)  ( 1.00    -0.2595)  ( 1.00    -0.2419)
                     ( 1.00    -0.2340)  ( 1.00    -0.2257)  ( 1.00    -0.2186)  ( 1.00    -0.1882)
                     ( 1.00    -0.1864)  ( 1.00    -0.1713)  ( 0.00    -0.0824)
 ***** SPIN 2 *****
 orbitals (Q,E):
 ---------------
 A :92...102         ( 1.00    -0.2874)  ( 1.00    -0.2809)  ( 1.00    -0.2605)  ( 1.00    -0.2579)
                     ( 1.00    -0.2411)  ( 1.00    -0.2243)  ( 1.00    -0.2230)  ( 1.00    -0.2164)
                     ( 1.00    -0.1763)  ( 1.00    -0.1619)  ( 0.00    -0.1549)
  
 Spin polar: 1 (Spin_A minus Spin_B electrons)

 CYCLE   11
  SDIIS (wt  1.000): -0.0002 -0.0003  0.0009 -0.0001  0.0098  0.0247  0.0622  0.1933  0.2545  0.4553
  DIIS coefficients: -0.0002 -0.0003  0.0009 -0.0001  0.0098  0.0247  0.0622  0.1933  0.2545  0.4553
 SCF Error: norm([F,P])=      0.000393090373, max([F,P])=      0.000031907400
 ***** SPIN 1 *****
 orbitals (Q,E):
 ---------------
 A :93...103         ( 1.00    -0.2832)  ( 1.00    -0.2639)  ( 1.00    -0.2595)  ( 1.00    -0.2419)
                     ( 1.00    -0.2340)  ( 1.00    -0.2258)  ( 1.00    -0.2186)  ( 1.00    -0.1882)
                     ( 1.00    -0.1865)  ( 1.00    -0.1713)  ( 0.00    -0.0824)
 ***** SPIN 2 *****
 orbitals (Q,E):
 ---------------
 A :92...102         ( 1.00    -0.2874)  ( 1.00    -0.2809)  ( 1.00    -0.2605)  ( 1.00    -0.2579)
                     ( 1.00    -0.2411)  ( 1.00    -0.2243)  ( 1.00    -0.2230)  ( 1.00    -0.2164)
                     ( 1.00    -0.1763)  ( 1.00    -0.1619)  ( 0.00    -0.1549)
  
 Spin polar: 1 (Spin_A minus Spin_B electrons)

 CYCLE   12
  SDIIS (wt  1.000):  0.0001  0.0000 -0.0003 -0.0013 -0.0004  0.0035  0.0253  0.0762  0.3088  0.5880
  DIIS coefficients:  0.0001  0.0000 -0.0003 -0.0013 -0.0004  0.0035  0.0253  0.0762  0.3088  0.5880
 SCF Error: norm([F,P])=      0.000193565284, max([F,P])=      0.000011271487
 ***** SPIN 1 *****
 orbitals (Q,E):
 ---------------
 A :93...103         ( 1.00    -0.2832)  ( 1.00    -0.2639)  ( 1.00    -0.2595)  ( 1.00    -0.2419)
                     ( 1.00    -0.2340)  ( 1.00    -0.2258)  ( 1.00    -0.2186)  ( 1.00    -0.1882)
                     ( 1.00    -0.1865)  ( 1.00    -0.1713)  ( 0.00    -0.0824)
 ***** SPIN 2 *****
 orbitals (Q,E):
 ---------------
 A :92...102         ( 1.00    -0.2874)  ( 1.00    -0.2809)  ( 1.00    -0.2605)  ( 1.00    -0.2579)
                     ( 1.00    -0.2411)  ( 1.00    -0.2243)  ( 1.00    -0.2230)  ( 1.00    -0.2164)
                     ( 1.00    -0.1763)  ( 1.00    -0.1619)  ( 0.00    -0.1549)
  
 Spin polar: 1 (Spin_A minus Spin_B electrons)

 CYCLE   13
  SDIIS (wt  1.000): -0.0002 -0.0002 -0.0024 -0.0038 -0.0066 -0.0134  0.0002  0.0927  0.3268  0.6070
  DIIS coefficients: -0.0002 -0.0002 -0.0024 -0.0038 -0.0066 -0.0134  0.0002  0.0927  0.3268  0.6070
 SCF Error: norm([F,P])=      0.000074761974, max([F,P])=      0.000004672833
 ***** SPIN 1 *****
 orbitals (Q,E):
 ---------------
 A :93...103         ( 1.00    -0.2832)  ( 1.00    -0.2639)  ( 1.00    -0.2595)  ( 1.00    -0.2419)
                     ( 1.00    -0.2340)  ( 1.00    -0.2258)  ( 1.00    -0.2186)  ( 1.00    -0.1882)
                     ( 1.00    -0.1865)  ( 1.00    -0.1713)  ( 0.00    -0.0824)
 ***** SPIN 2 *****
 orbitals (Q,E):
 ---------------
 A :92...102         ( 1.00    -0.2874)  ( 1.00    -0.2809)  ( 1.00    -0.2605)  ( 1.00    -0.2579)
                     ( 1.00    -0.2411)  ( 1.00    -0.2243)  ( 1.00    -0.2230)  ( 1.00    -0.2164)
                     ( 1.00    -0.1763)  ( 1.00    -0.1619)  ( 0.00    -0.1549)
  
 Spin polar: 1 (Spin_A minus Spin_B electrons)

 CYCLE   14
  SDIIS (wt  1.000):  0.0002 -0.0002 -0.0010 -0.0031 -0.0143 -0.0378 -0.1155 -0.1476  0.3582  0.9612
  DIIS coefficients:  0.0002 -0.0002 -0.0010 -0.0031 -0.0143 -0.0378 -0.1155 -0.1476  0.3582  0.9612
 SCF Error: norm([F,P])=      0.000043517839, max([F,P])=      0.000003615821
 ***** SPIN 1 *****
 orbitals (Q,E):
 ---------------
 A :93...103         ( 1.00    -0.2832)  ( 1.00    -0.2639)  ( 1.00    -0.2595)  ( 1.00    -0.2419)
                     ( 1.00    -0.2340)  ( 1.00    -0.2258)  ( 1.00    -0.2186)  ( 1.00    -0.1882)
                     ( 1.00    -0.1865)  ( 1.00    -0.1713)  ( 0.00    -0.0824)
 ***** SPIN 2 *****
 orbitals (Q,E):
 ---------------
 A :92...102         ( 1.00    -0.2874)  ( 1.00    -0.2809)  ( 1.00    -0.2605)  ( 1.00    -0.2579)
                     ( 1.00    -0.2411)  ( 1.00    -0.2243)  ( 1.00    -0.2230)  ( 1.00    -0.2164)
                     ( 1.00    -0.1763)  ( 1.00    -0.1619)  ( 0.00    -0.1549)
  
 Spin polar: 1 (Spin_A minus Spin_B electrons)

 CYCLE   15
  SDIIS (wt  1.000): -0.0006 -0.0014 -0.0032 -0.0123 -0.0339 -0.1142 -0.1810  0.1498  0.7748  0.4219
  DIIS coefficients: -0.0006 -0.0014 -0.0032 -0.0123 -0.0339 -0.1142 -0.1810  0.1498  0.7748  0.4219
 SCF Error: norm([F,P])=      0.000046270273, max([F,P])=      0.000003353523
 ***** SPIN 1 *****
 orbitals (Q,E):
 ---------------
 A :93...103         ( 1.00    -0.2832)  ( 1.00    -0.2639)  ( 1.00    -0.2595)  ( 1.00    -0.2419)
                     ( 1.00    -0.2340)  ( 1.00    -0.2258)  ( 1.00    -0.2186)  ( 1.00    -0.1882)
                     ( 1.00    -0.1865)  ( 1.00    -0.1713)  ( 0.00    -0.0824)
 ***** SPIN 2 *****
 orbitals (Q,E):
 ---------------
 A :92...102         ( 1.00    -0.2874)  ( 1.00    -0.2809)  ( 1.00    -0.2605)  ( 1.00    -0.2579)
                     ( 1.00    -0.2411)  ( 1.00    -0.2243)  ( 1.00    -0.2230)  ( 1.00    -0.2164)
                     ( 1.00    -0.1763)  ( 1.00    -0.1619)  ( 0.00    -0.1549)
  
 Spin polar: 1 (Spin_A minus Spin_B electrons)

 CYCLE   16
  SDIIS (wt  1.000): -0.0003 -0.0013 -0.0070 -0.0219 -0.0788 -0.1357  0.0299  0.3764  0.3518  0.4869
  DIIS coefficients: -0.0003 -0.0013 -0.0070 -0.0219 -0.0788 -0.1357  0.0299  0.3764  0.3518  0.4869
 SCF Error: norm([F,P])=      0.000024440944, max([F,P])=      0.000002416726
 ***** SPIN 1 *****
 orbitals (Q,E):
 ---------------
 A :93...103         ( 1.00    -0.2832)  ( 1.00    -0.2639)  ( 1.00    -0.2595)  ( 1.00    -0.2419)
                     ( 1.00    -0.2340)  ( 1.00    -0.2258)  ( 1.00    -0.2186)  ( 1.00    -0.1882)
                     ( 1.00    -0.1865)  ( 1.00    -0.1713)  ( 0.00    -0.0824)
 ***** SPIN 2 *****
 orbitals (Q,E):
 ---------------
 A :92...102         ( 1.00    -0.2874)  ( 1.00    -0.2809)  ( 1.00    -0.2605)  ( 1.00    -0.2579)
                     ( 1.00    -0.2411)  ( 1.00    -0.2243)  ( 1.00    -0.2230)  ( 1.00    -0.2164)
                     ( 1.00    -0.1763)  ( 1.00    -0.1619)  ( 0.00    -0.1549)
  
 Spin polar: 1 (Spin_A minus Spin_B electrons)

 CYCLE   17
  SDIIS (wt  1.000): -0.0004 -0.0034 -0.0071 -0.0165 -0.0188 -0.0113  0.0083  0.1482  0.4001  0.5008
  DIIS coefficients: -0.0004 -0.0034 -0.0071 -0.0165 -0.0188 -0.0113  0.0083  0.1482  0.4001  0.5008
 SCF Error: norm([F,P])=      0.000019856306, max([F,P])=      0.000001720637
 ***** SPIN 1 *****
 orbitals (Q,E):
 ---------------
 A :93...103         ( 1.00    -0.2832)  ( 1.00    -0.2639)  ( 1.00    -0.2595)  ( 1.00    -0.2419)
                     ( 1.00    -0.2340)  ( 1.00    -0.2258)  ( 1.00    -0.2186)  ( 1.00    -0.1882)
                     ( 1.00    -0.1865)  ( 1.00    -0.1713)  ( 0.00    -0.0824)
 ***** SPIN 2 *****
 orbitals (Q,E):
 ---------------
 A :92...102         ( 1.00    -0.2874)  ( 1.00    -0.2809)  ( 1.00    -0.2605)  ( 1.00    -0.2579)
                     ( 1.00    -0.2411)  ( 1.00    -0.2243)  ( 1.00    -0.2230)  ( 1.00    -0.2164)
                     ( 1.00    -0.1763)  ( 1.00    -0.1619)  ( 0.00    -0.1549)
  
 Spin polar: 1 (Spin_A minus Spin_B electrons)

 CYCLE   18
  SDIIS (wt  1.000): -0.0008 -0.0006  0.0038  0.0124 -0.0216 -0.0827  0.0265  0.2012  0.3006  0.5611
  DIIS coefficients: -0.0008 -0.0006  0.0038  0.0124 -0.0216 -0.0827  0.0265  0.2012  0.3006  0.5611
 SCF Error: norm([F,P])=      0.000006525356, max([F,P])=      0.000000498623
 ***** SPIN 1 *****
 orbitals (Q,E):
 ---------------
 A :93...103         ( 1.00    -0.2832)  ( 1.00    -0.2639)  ( 1.00    -0.2595)  ( 1.00    -0.2419)
                     ( 1.00    -0.2340)  ( 1.00    -0.2258)  ( 1.00    -0.2186)  ( 1.00    -0.1882)
                     ( 1.00    -0.1865)  ( 1.00    -0.1713)  ( 0.00    -0.0824)
 ***** SPIN 2 *****
 orbitals (Q,E):
 ---------------
 A :92...102         ( 1.00    -0.2874)  ( 1.00    -0.2809)  ( 1.00    -0.2605)  ( 1.00    -0.2579)
                     ( 1.00    -0.2411)  ( 1.00    -0.2243)  ( 1.00    -0.2230)  ( 1.00    -0.2164)
                     ( 1.00    -0.1763)  ( 1.00    -0.1619)  ( 0.00    -0.1549)
  
 Spin polar: 1 (Spin_A minus Spin_B electrons)

 SCF CONVERGED
 cosmo_calcen: 0.5 (esolb+esolc) (Hartrees) =   -0.022297

 Solvation energy (screening term,uncorrected) =    -13.991834 kcal/mol

 Solvation energy (dispersion and cavitation terms) =      2.373694 kcal/mol
 Solvation Energy Contributions (Hartrees)
          esola   esolb+esolc
     0.02229740   -0.04459481
 esol last cycle   -0.02229740

 CYCLE   19
 *** Setting up for NEW gradients in Focky
 *** Using FIT density in Focky
 ***** SPIN 1 *****
 orbitals (Q,E):
 ---------------
 A :93...112         ( 1.00    -0.2832)  ( 1.00    -0.2639)  ( 1.00    -0.2595)  ( 1.00    -0.2419)
                     ( 1.00    -0.2340)  ( 1.00    -0.2258)  ( 1.00    -0.2186)  ( 1.00    -0.1882)
                     ( 1.00    -0.1865)  ( 1.00    -0.1713)  ( 0.00    -0.0824)  ( 0.00    -0.0815)
                     ( 0.00    -0.0782)  ( 0.00    -0.0528)  ( 0.00    -0.0490)  ( 0.00    -0.0224)
                     ( 0.00    -0.0039)  ( 0.00    -0.0029)  ( 0.00     0.0054)  ( 0.00     0.0106)
 ***** SPIN 2 *****
 orbitals (Q,E):
 ---------------
 A :92...111         ( 1.00    -0.2874)  ( 1.00    -0.2809)  ( 1.00    -0.2605)  ( 1.00    -0.2579)
                     ( 1.00    -0.2411)  ( 1.00    -0.2243)  ( 1.00    -0.2230)  ( 1.00    -0.2164)
                     ( 1.00    -0.1763)  ( 1.00    -0.1619)  ( 0.00    -0.1549)  ( 0.00    -0.0817)
                     ( 0.00    -0.0796)  ( 0.00    -0.0762)  ( 0.00    -0.0439)  ( 0.00    -0.0384)
                     ( 0.00    -0.0222)  ( 0.00    -0.0038)  ( 0.00    -0.0028)  ( 0.00     0.0056)
  
 Spin polar: 1 (Spin_A minus Spin_B electrons)
 cosmo_calcen: 0.5 (esolb+esolc) (Hartrees) =   -0.022297

 Solvation energy (screening term,uncorrected) =    -13.991837 kcal/mol

 Solvation energy (dispersion and cavitation terms) =      2.373694 kcal/mol
 Solvation Energy Contributions (Hartrees)
          esola   esolb+esolc
     0.02229741   -0.04459482
 esol last cycle   -0.02229741


 Fit test: (difference of exact and fit density, squared integrated, result summed over spins)
         SCF:                                          0.00047427055777

 Gross Charges per Atom (Z minus electrons)
 ==========================================
             1.3332   -0.5901   -0.6017   -0.6077   -0.5987   -0.5874   -0.6043    0.4284    0.4223    0.4290
             0.4196    0.4244    0.4321    0.5011    0.0520    0.5004    0.5017    0.0320    0.5057    0.0550
             0.5021    0.5018   -0.1933   -0.1524   -0.1505   -0.1575   -0.1921   -0.1520   -0.1500   -0.1945
            -0.1533   -0.1523   -0.1579   -0.1942   -0.1537   -0.1491   -0.1942   -0.1520   -0.1485   -0.1575
            -0.1934   -0.1526   -0.1499
 Net Total: -0.00000000


 =================================================================
 M U L T I P O L E   D E R I V E D   C H A R G E   A N A L Y S I S
 =================================================================

 See: M. Swart, P.Th. van Duijnen, J.G. Snijders, J.Comput.Chem., (2001), p. 79-88.

 ----------------------------------------------------- 
 MDC atomic charges (includes spinA + spinB electrons)
 ----------------------------------------------------- 

        Atom    Level:     MDC-m        MDC-d        MDC-q
 ---------------------------------------------------------
     1     Ru           2.373393     1.487881     1.599672
     2     O           -0.621264    -0.602011    -0.568502
     3     O           -0.632753    -0.609767    -0.601417
     4     O           -0.629485    -0.607350    -0.594087
     5     O           -0.633020    -0.609626    -0.593419
     6     O           -0.621736    -0.600303    -0.580563
     7     O           -0.624556    -0.605469    -0.572448
     8     C            0.194266     0.255724     0.261860
     9     C            0.192108     0.251066     0.265997
    10     C            0.196823     0.254336     0.276674
    11     C            0.190241     0.245495     0.248082
    12     C            0.192139     0.249935     0.259276
    13     C            0.197667     0.257613     0.270971
    14     C            0.218377     0.188731     0.122312
    15     C           -0.017298    -0.025622    -0.176112
    16     C            0.218743     0.189304     0.148601
    17     C            0.218622     0.188663     0.127394
    18     C           -0.027976    -0.027200    -0.190661
    19     C            0.218649     0.189309     0.112909
    20     C           -0.015720    -0.018502    -0.221410
    21     C            0.218159     0.189833     0.102577
    22     C            0.218584     0.188528     0.122795
    23     H           -0.048727    -0.016805     0.004774
    24     H           -0.046231    -0.017294    -0.006942
    25     H           -0.045605    -0.022334     0.004388
    26     H           -0.059408    -0.027242     0.037323
    27     H           -0.048727    -0.017148    -0.003471
    28     H           -0.045553    -0.021908    -0.002900
    29     H           -0.045716    -0.016575    -0.005358
    30     H           -0.049013    -0.017173     0.006671
    31     H           -0.046852    -0.024121    -0.005817
    32     H           -0.045766    -0.016247     0.015211
    33     H           -0.059066    -0.028797     0.080003
    34     H           -0.049010    -0.017057     0.004760
    35     H           -0.045794    -0.015894     0.006401
    36     H           -0.046424    -0.023469     0.009695
    37     H           -0.049851    -0.019566    -0.001014
    38     H           -0.044527    -0.016314     0.008661
    39     H           -0.045333    -0.020971    -0.003850
    40     H           -0.062239    -0.034762     0.028623
    41     H           -0.048880    -0.017554     0.003781
    42     H           -0.045834    -0.020387    -0.008715
    43     H           -0.045407    -0.018952     0.007275

 -------------------------------- 
 MDC spin density (spinA - spinB)
 -------------------------------- 

        Atom    Level:     MDC-m        MDC-d        MDC-q
 ---------------------------------------------------------
     1     Ru           0.706120     0.506312     0.526463
     2     O            0.035836     0.060403     0.062062
     3     O            0.050163     0.073328     0.072282
     4     O            0.034619     0.062513     0.066912
     5     O            0.048080     0.070593     0.067775
     6     O            0.036648     0.060279     0.059424
     7     O            0.030795     0.059510     0.064381
     8     C           -0.004220     0.003712    -0.000953
     9     C           -0.006281     0.002263    -0.001382
    10     C            0.006820     0.009842     0.007056
    11     C           -0.008892     0.000009    -0.004838
    12     C           -0.007933     0.000899    -0.004483
    13     C            0.007751     0.010152     0.007854
    14     C           -0.000461    -0.000227     0.001451
    15     C            0.032500     0.032294     0.037382
    16     C           -0.000512    -0.000473     0.002523
    17     C           -0.000450    -0.000562    -0.000029
    18     C            0.001180     0.004576    -0.000225
    19     C           -0.000554    -0.000370     0.003172
    20     C            0.037980     0.039126     0.047964
    21     C           -0.000549    -0.000239     0.002539
    22     C           -0.000384    -0.000390     0.000284
    23     H            0.000035     0.000132    -0.000963
    24     H           -0.000567    -0.000152    -0.001373
    25     H           -0.000388    -0.000675    -0.000834
    26     H            0.001935     0.004281    -0.000061
    27     H            0.000067     0.000135    -0.000295
    28     H           -0.000625    -0.001455    -0.002063
    29     H           -0.000345     0.000173    -0.001646
    30     H            0.000021    -0.000014    -0.000961
    31     H           -0.000725    -0.001614    -0.002183
    32     H           -0.000598     0.000156    -0.001490
    33     H            0.002112     0.003911    -0.001286
    34     H           -0.000002     0.000006    -0.001773
    35     H           -0.000711     0.000062    -0.001207
    36     H           -0.000659    -0.001274    -0.001569
    37     H            0.000170     0.000537     0.001299
    38     H           -0.000001    -0.000838    -0.000296
    39     H            0.000515     0.001205    -0.000436
    40     H            0.000756     0.000752    -0.000665
    41     H            0.000158     0.000490     0.000859
    42     H            0.000056    -0.000386    -0.000560
    43     H            0.000539     0.001020    -0.000107


 ==========
 S**2 value  ***  see also R. Bulo et al., J.Am.Chem.Soc., 124 (2002) 13903-13910, note (29)  ***
 ==========
  
                                       exact      expectation value

 Total S2 (S squared)                  0.75000             0.75521
 *** Using NEW gradient routines ***


 Geometry CYCLE 3
 ==============

 Energy gradients wrt nuclear displacements
 ==========================================

     Atom      Cartesian (a.u./angstrom)
                 X         Y         Z
 ----------------------------------------
     1 Ru   -0.006097  0.009061  0.002241
     2 O     0.000859 -0.001055  0.001364
     3 O     0.000608 -0.005425 -0.001834
     4 O     0.003542 -0.004101 -0.006352
     5 O     0.004748  0.001332  0.001567
     6 O     0.001176  0.002694 -0.001541
     7 O     0.001930 -0.000634  0.000894
     8 C    -0.000500  0.000230 -0.002792
     9 C    -0.000185  0.002572 -0.001435
    10 C    -0.009638 -0.003426  0.007497
    11 C    -0.001566 -0.009138 -0.010492
    12 C    -0.004147 -0.005849 -0.010079
    13 C     0.002159  0.000303 -0.000005
    14 C     0.000094 -0.000894  0.001124
    15 C    -0.001103  0.000398  0.001616
    16 C     0.000161 -0.002095 -0.000009
    17 C     0.001310  0.004458 -0.003057
    18 C     0.004881 -0.000244  0.003461
    19 C     0.001188  0.003266  0.003047
    20 C     0.003292 -0.000955  0.020033
    21 C     0.000670  0.003488  0.001452
    22 C    -0.000738  0.000550  0.000200
    23 H     0.000063  0.000015 -0.000171
    24 H     0.000173  0.000146 -0.000138
    25 H    -0.000257  0.000199  0.000080
    26 H     0.000055  0.000312 -0.000211
    27 H     0.000140  0.000268 -0.000217
    28 H    -0.000203  0.000395 -0.000193
    29 H    -0.000179  0.000148  0.000147
    30 H    -0.000228  0.000332  0.000385
    31 H    -0.000907  0.001004 -0.000632
    32 H     0.000669 -0.000044  0.000738
    33 H    -0.000113  0.001464 -0.005375
    34 H     0.000406 -0.000368  0.000980
    35 H     0.000456  0.000556 -0.000665
    36 H    -0.001042  0.000036  0.000938
    37 H    -0.001236 -0.001616 -0.002995
    38 H    -0.000233  0.001824  0.000561
    39 H    -0.000965  0.000685 -0.000253
    40 H     0.000690  0.000579 -0.000382
    41 H     0.000121 -0.000057  0.000335
    42 H    -0.000074 -0.000084 -0.000075
    43 H     0.000022 -0.000331  0.000245
 ----------------------------------------

 dE(predicted):    -0.33047E-02, dE(actual):    -0.26205E-02, Trust radius:    1.311488, all in a.u.
 
----------------------------------------------------------------------
Geometry Convergence after Step   3       (Hartree/Angstrom,Angstrom)
----------------------------------------------------------------------
current energy                               -9.68998698 Hartree
energy change                      -0.00262047     0.00100000    F
constrained gradient max            0.02003278     0.00100000    F
constrained gradient rms            0.00328426     0.00066667    F
gradient max                        0.02003278
gradient rms                        0.00328426
cart. step max                      0.11028446     0.01000000    F
cart. step rms                      0.03389962     0.00666667    F
 


 Coordinates (Cartesian)
 =======================

     Atom                    bohr                                 angstrom                 Geometric Variables
                   X           Y           Z              X           Y           Z       (0:frozen, *:LT par.)
 --------------------------------------------------------------------------------------------------------------
     1 Ru     -0.046199    0.059516   -0.003675      -0.024448    0.031495   -0.001945      1       2       3
     2 O      -2.776392   -1.422035    2.226458      -1.469203   -0.752509    1.178191      4       5       6
     3 O       0.002194   -2.928877   -2.349903       0.001161   -1.549895   -1.243515      7       8       9
     4 O       0.014660    3.084045    2.329378       0.007758    1.632006    1.232654     10      11      12
     5 O       2.521197   -1.561883    2.277616       1.334160   -0.826513    1.205263     13      14      15
     6 O       2.575664    1.713145   -2.231988       1.362983    0.906558   -1.181117     16      17      18
     7 O      -2.725792    1.621199   -2.250229      -1.442427    0.857902   -1.190770     19      20      21
     8 C      -3.588863   -3.700069    2.015425      -1.899144   -1.957992    1.066517     22      23      24
     9 C      -1.211743   -5.010570   -1.896791      -0.641227   -2.651480   -1.003739     25      26      27
    10 C      -1.308324    5.102613    1.999516      -0.692335    2.700186    1.058098     28      29      30
    11 C       4.934151   -1.488877    1.857553       2.611040   -0.787880    0.982975     31      32      33
    12 C       4.963348    1.324140   -1.988270       2.626491    0.700705   -1.052147     34      35      36
    13 C      -3.652593    3.846970   -1.935086      -1.932869    2.035729   -1.024003     37      38      39
    14 C      -5.502354   -4.520952    3.963276      -2.911720   -2.392385    2.097275     40      41      42
    15 C      -2.860397   -5.425650    0.123013      -1.513657   -2.871130    0.065096     43      44      45
    16 C      -0.775872   -7.099385   -3.782776      -0.410574   -3.756833   -2.001759     46      47      48
    17 C      -0.963430    7.151141    3.941827      -0.509825    3.784221    2.085925     49      50      51
    18 C      -3.023210    5.515543    0.030886      -1.599814    2.918699    0.016344     52      53      54
    19 C       6.536606   -2.940101    3.712798       3.459023   -1.555834    1.964728     55      56      57
    20 C       6.108657   -0.186919   -0.114847       3.232562   -0.098913   -0.060775     58      59      60
    21 C       6.632176    2.640831   -3.884549       3.509596    1.397468   -2.055615     61      62      63
    22 C      -5.583426    4.660872   -3.867857      -2.954622    2.466427   -2.046782     64      65      66
    23 H      -5.885886   -2.977666    5.282513      -3.114677   -1.575713    2.795386     67      68      69
    24 H      -7.270582   -5.094860    3.045650      -3.847426   -2.696084    1.611688     70      71      72
    25 H      -4.795877   -6.161058    5.017122      -2.537869   -3.260292    2.654947     73      74      75
    26 H      -3.751868   -7.279015    0.196064      -1.985403   -3.851889    0.103752     76      77      78
    27 H       0.564740   -6.486896   -5.234013       0.298848   -3.432717   -2.769720     79      80      81
    28 H      -0.028004   -8.782481   -2.830287      -0.014819   -4.647489   -1.497723     82      83      84
    29 H      -2.559233   -7.643816   -4.688467      -1.354288   -4.044933   -2.481030     85      86      87
    30 H       5.343671   -3.844398    5.136092       2.827749   -2.034368    2.717903     88      89      90
    31 H       7.643861   -4.390247    2.729047       4.044957   -2.323218    1.444150     91      92      93
    32 H       7.880599   -1.673091    4.654111       4.170233   -0.885362    2.462850     94      95      96
    33 H       8.157405   -0.339168   -0.212257       4.316713   -0.179480   -0.112321     97      98      99
    34 H       5.485781    3.763057   -5.186748       2.902950    1.991324   -2.744709    100     101     102
    35 H       7.985984    3.881948   -2.922435       4.226001    2.054238   -1.546486    103     104     105
    36 H       7.732601    1.253413   -4.964961       4.091916    0.663278   -2.627344    106     107     108
    37 H       0.447604    6.572922    5.337874       0.236862    3.478240    2.824681    109     110     111
    38 H      -0.354970    8.912241    3.032655      -0.187842    4.716155    1.604812    112     113     114
    39 H      -2.758830    7.546731    4.902593      -1.459910    3.993558    2.594341    115     116     117
    40 H      -4.000156    7.326889    0.033767      -2.116792    3.877223    0.017868    118     119     120
    41 H      -5.888827    3.159371   -5.253981      -3.116233    1.671867   -2.780287    121     122     123
    42 H      -7.380307    5.117173   -2.940187      -3.905490    2.707891   -1.555880    124     125     126
    43 H      -4.943717    6.373811   -4.845469      -2.616102    3.372876   -2.564112    127     128     129
 --------------------------------------------------------------------------------------------------------------

 Number of elements of the density matrix on this node (used, total):     24040    465130


 ===========================================
 Numerical Integration : Fuzzy Cells (Becke)
 ===========================================
  
 Becke grid quality: NORMAL         
  
 Lebedev angular grid order:             min:  11 max:  23
 Nr. of radial points:                   min:  46 max: 107

 Total nr. of points:     281460
 Nr. of blocks:             2199
 Block length:               128
 Nr. of dummy points:         12


 Test of Precision of the Numerical Integration Grid
 ===================================================

 Integral of the Total Core Density:                   0.00000000000000


 -------------------------------------------
  COSMO surface
  Area             =         1268.770
  Volume           =         2580.999
  Number of Points =         3060
 -------------------------------------------


 ========================
 Density Fitting (zlmFit)
 ========================
  
 ZlmFit Fit Quality: NORMAL         
  
 Max L-expansion:                        min:   6 max:   7
 Nr. of radial interpolation points:     min:  39 max: 108


 =====
 S C F  ***  ScaSCF  ***
 =====
  
 Initial density matrix is taken from previous geometry

 CYCLE    1
 SCF Error: norm([F,P])=      0.222966126263, max([F,P])=      0.016219429957
 ***** SPIN 1 *****
 orbitals (Q,E):
 ---------------
 A :93...112         ( 1.00    -0.2598)  ( 1.00    -0.2411)  ( 1.00    -0.2354)  ( 1.00    -0.2186)
                     ( 1.00    -0.2162)  ( 1.00    -0.2077)  ( 1.00    -0.2001)  ( 1.00    -0.1600)
                     ( 1.00    -0.1559)  ( 1.00    -0.1418)  ( 0.00    -0.0669)  ( 0.00    -0.0641)
                     ( 0.00    -0.0587)  ( 0.00    -0.0232)  ( 0.00    -0.0209)  ( 0.00    -0.0200)
                     ( 0.00    -0.0092)  ( 0.00    -0.0087)  ( 0.00     0.0045)  ( 0.00     0.0097)
 ***** SPIN 2 *****
 orbitals (Q,E):
 ---------------
 A :92...111         ( 1.00    -0.2634)  ( 1.00    -0.2572)  ( 1.00    -0.2375)  ( 1.00    -0.2337)
                     ( 1.00    -0.2176)  ( 1.00    -0.2085)  ( 1.00    -0.2046)  ( 1.00    -0.1983)
                     ( 1.00    -0.1463)  ( 1.00    -0.1323)  ( 0.00    -0.1249)  ( 0.00    -0.0658)
                     ( 0.00    -0.0615)  ( 0.00    -0.0560)  ( 0.00    -0.0208)  ( 0.00    -0.0150)
                     ( 0.00    -0.0106)  ( 0.00    -0.0090)  ( 0.00    -0.0085)  ( 0.00     0.0046)
  
 Spin polar: 1 (Spin_A minus Spin_B electrons)

 CYCLE    2
  SDIIS (wt  0.000):  0.6606  0.3394
 A-DIIS (wt  1.000):  0.7376  0.2624
  DIIS coefficients:  0.7376  0.2624
 SCF Error: norm([F,P])=      0.344896629754, max([F,P])=      0.018924017308
 ***** SPIN 1 *****
 orbitals (Q,E):
 ---------------
 A :93...103         ( 1.00    -0.2769)  ( 1.00    -0.2588)  ( 1.00    -0.2532)  ( 1.00    -0.2348)
                     ( 1.00    -0.2302)  ( 1.00    -0.2195)  ( 1.00    -0.2105)  ( 1.00    -0.1887)
                     ( 1.00    -0.1864)  ( 1.00    -0.1729)  ( 0.00    -0.0760)
 ***** SPIN 2 *****
 orbitals (Q,E):
 ---------------
 A :92...102         ( 1.00    -0.2817)  ( 1.00    -0.2743)  ( 1.00    -0.2543)  ( 1.00    -0.2515)
                     ( 1.00    -0.2339)  ( 1.00    -0.2187)  ( 1.00    -0.2162)  ( 1.00    -0.2083)
                     ( 1.00    -0.1782)  ( 1.00    -0.1641)  ( 0.00    -0.1562)
  
 Spin polar: 1 (Spin_A minus Spin_B electrons)

 CYCLE    3
  SDIIS (wt  0.000):  0.3328  0.3253  0.3418
 A-DIIS (wt  1.000):  0.3190  0.2615  0.4195
  DIIS coefficients:  0.3190  0.2615  0.4195
 SCF Error: norm([F,P])=      0.296996219430, max([F,P])=      0.031128755624
 ***** SPIN 1 *****
 orbitals (Q,E):
 ---------------
 A :93...103         ( 1.00    -0.2832)  ( 1.00    -0.2637)  ( 1.00    -0.2595)  ( 1.00    -0.2429)
                     ( 1.00    -0.2314)  ( 1.00    -0.2239)  ( 1.00    -0.2182)  ( 1.00    -0.1792)
                     ( 1.00    -0.1752)  ( 1.00    -0.1610)  ( 0.00    -0.0831)
 ***** SPIN 2 *****
 orbitals (Q,E):
 ---------------
 A :92...102         ( 1.00    -0.2861)  ( 1.00    -0.2809)  ( 1.00    -0.2609)  ( 1.00    -0.2580)
                     ( 1.00    -0.2420)  ( 1.00    -0.2235)  ( 1.00    -0.2210)  ( 1.00    -0.2163)
                     ( 1.00    -0.1654)  ( 1.00    -0.1514)  ( 0.00    -0.1440)
  
 Spin polar: 1 (Spin_A minus Spin_B electrons)

 CYCLE    4
  SDIIS (wt  0.702):  0.1261  0.4981  0.3758
 A-DIIS (wt  0.298):  0.0000  0.5029  0.4971
  DIIS coefficients:  0.0885  0.4996  0.4119
 SCF Error: norm([F,P])=      0.319395857494, max([F,P])=      0.030485530845
 ***** SPIN 1 *****
 orbitals (Q,E):
 ---------------
 A :93...103         ( 1.00    -0.2847)  ( 1.00    -0.2660)  ( 1.00    -0.2610)  ( 1.00    -0.2433)
                     ( 1.00    -0.2371)  ( 1.00    -0.2281)  ( 1.00    -0.2207)  ( 1.00    -0.1917)
                     ( 1.00    -0.1912)  ( 1.00    -0.1762)  ( 0.00    -0.0847)
 ***** SPIN 2 *****
 orbitals (Q,E):
 ---------------
 A :92...102         ( 1.00    -0.2894)  ( 1.00    -0.2823)  ( 1.00    -0.2623)  ( 1.00    -0.2594)
                     ( 1.00    -0.2424)  ( 1.00    -0.2270)  ( 1.00    -0.2252)  ( 1.00    -0.2183)
                     ( 1.00    -0.1815)  ( 1.00    -0.1670)  ( 0.00    -0.1592)
  
 Spin polar: 1 (Spin_A minus Spin_B electrons)

 CYCLE    5
  SDIIS (wt  0.936):  0.0081  0.1902  0.2947  0.5070
 A-DIIS (wt  0.064):  0.0000  0.0000  0.1823  0.8177
  DIIS coefficients:  0.0076  0.1781  0.2875  0.5267
 SCF Error: norm([F,P])=      0.106266753024, max([F,P])=      0.007287713699
 ***** SPIN 1 *****
 orbitals (Q,E):
 ---------------
 A :93...103         ( 1.00    -0.2827)  ( 1.00    -0.2634)  ( 1.00    -0.2590)  ( 1.00    -0.2416)
                     ( 1.00    -0.2331)  ( 1.00    -0.2244)  ( 1.00    -0.2179)  ( 1.00    -0.1864)
                     ( 1.00    -0.1849)  ( 1.00    -0.1703)  ( 0.00    -0.0817)
 ***** SPIN 2 *****
 orbitals (Q,E):
 ---------------
 A :92...102         ( 1.00    -0.2867)  ( 1.00    -0.2804)  ( 1.00    -0.2601)  ( 1.00    -0.2574)
                     ( 1.00    -0.2407)  ( 1.00    -0.2235)  ( 1.00    -0.2216)  ( 1.00    -0.2156)
                     ( 1.00    -0.1748)  ( 1.00    -0.1609)  ( 0.00    -0.1533)
  
 Spin polar: 1 (Spin_A minus Spin_B electrons)

 CYCLE    6
  SDIIS (wt  0.993):  0.0080  0.0465  0.0842  0.2742  0.5871
 A-DIIS (wt  0.007):  0.0000  0.0000  0.0000  0.0876  0.9124
  DIIS coefficients:  0.0079  0.0462  0.0836  0.2730  0.5893
 SCF Error: norm([F,P])=      0.027269850829, max([F,P])=      0.001660963887
 ***** SPIN 1 *****
 orbitals (Q,E):
 ---------------
 A :93...103         ( 1.00    -0.2833)  ( 1.00    -0.2643)  ( 1.00    -0.2594)  ( 1.00    -0.2421)
                     ( 1.00    -0.2343)  ( 1.00    -0.2256)  ( 1.00    -0.2189)  ( 1.00    -0.1877)
                     ( 1.00    -0.1862)  ( 1.00    -0.1716)  ( 0.00    -0.0829)
 ***** SPIN 2 *****
 orbitals (Q,E):
 ---------------
 A :92...102         ( 1.00    -0.2873)  ( 1.00    -0.2809)  ( 1.00    -0.2609)  ( 1.00    -0.2578)
                     ( 1.00    -0.2412)  ( 1.00    -0.2247)  ( 1.00    -0.2228)  ( 1.00    -0.2166)
                     ( 1.00    -0.1761)  ( 1.00    -0.1622)  ( 0.00    -0.1545)
  
 Spin polar: 1 (Spin_A minus Spin_B electrons)

 CYCLE    7
  SDIIS (wt  1.000):  0.0009  0.0141  0.0220  0.1031  0.3478  0.5120
  DIIS coefficients:  0.0009  0.0141  0.0220  0.1031  0.3478  0.5120
 SCF Error: norm([F,P])=      0.010141220753, max([F,P])=      0.000563634923
 ***** SPIN 1 *****
 orbitals (Q,E):
 ---------------
 A :93...103         ( 1.00    -0.2832)  ( 1.00    -0.2640)  ( 1.00    -0.2595)  ( 1.00    -0.2420)
                     ( 1.00    -0.2342)  ( 1.00    -0.2254)  ( 1.00    -0.2187)  ( 1.00    -0.1876)
                     ( 1.00    -0.1862)  ( 1.00    -0.1715)  ( 0.00    -0.0826)
 ***** SPIN 2 *****
 orbitals (Q,E):
 ---------------
 A :92...102         ( 1.00    -0.2874)  ( 1.00    -0.2808)  ( 1.00    -0.2606)  ( 1.00    -0.2580)
                     ( 1.00    -0.2411)  ( 1.00    -0.2245)  ( 1.00    -0.2227)  ( 1.00    -0.2165)
                     ( 1.00    -0.1761)  ( 1.00    -0.1622)  ( 0.00    -0.1545)
  
 Spin polar: 1 (Spin_A minus Spin_B electrons)

 CYCLE    8
  SDIIS (wt  1.000): -0.0016  0.0043  0.0064  0.0350  0.1810  0.4168  0.3580
  DIIS coefficients: -0.0016  0.0043  0.0064  0.0350  0.1810  0.4168  0.3580
 SCF Error: norm([F,P])=      0.007460541057, max([F,P])=      0.000632842472
 ***** SPIN 1 *****
 orbitals (Q,E):
 ---------------
 A :93...103         ( 1.00    -0.2832)  ( 1.00    -0.2641)  ( 1.00    -0.2593)  ( 1.00    -0.2419)
                     ( 1.00    -0.2341)  ( 1.00    -0.2254)  ( 1.00    -0.2186)  ( 1.00    -0.1876)
                     ( 1.00    -0.1862)  ( 1.00    -0.1715)  ( 0.00    -0.0826)
 ***** SPIN 2 *****
 orbitals (Q,E):
 ---------------
 A :92...102         ( 1.00    -0.2872)  ( 1.00    -0.2808)  ( 1.00    -0.2607)  ( 1.00    -0.2578)
                     ( 1.00    -0.2411)  ( 1.00    -0.2245)  ( 1.00    -0.2226)  ( 1.00    -0.2164)
                     ( 1.00    -0.1761)  ( 1.00    -0.1621)  ( 0.00    -0.1544)
  
 Spin polar: 1 (Spin_A minus Spin_B electrons)

 CYCLE    9
  SDIIS (wt  1.000): -0.0014  0.0000  0.0029  0.0044  0.0592  0.1780  0.2359  0.5210
  DIIS coefficients: -0.0014  0.0000  0.0029  0.0044  0.0592  0.1780  0.2359  0.5210
 SCF Error: norm([F,P])=      0.002487434431, max([F,P])=      0.000179082838
 ***** SPIN 1 *****
 orbitals (Q,E):
 ---------------
 A :93...103         ( 1.00    -0.2832)  ( 1.00    -0.2640)  ( 1.00    -0.2594)  ( 1.00    -0.2420)
                     ( 1.00    -0.2341)  ( 1.00    -0.2254)  ( 1.00    -0.2187)  ( 1.00    -0.1876)
                     ( 1.00    -0.1861)  ( 1.00    -0.1715)  ( 0.00    -0.0826)
 ***** SPIN 2 *****
 orbitals (Q,E):
 ---------------
 A :92...102         ( 1.00    -0.2873)  ( 1.00    -0.2808)  ( 1.00    -0.2606)  ( 1.00    -0.2578)
                     ( 1.00    -0.2411)  ( 1.00    -0.2244)  ( 1.00    -0.2226)  ( 1.00    -0.2164)
                     ( 1.00    -0.1760)  ( 1.00    -0.1621)  ( 0.00    -0.1544)
  
 Spin polar: 1 (Spin_A minus Spin_B electrons)

 CYCLE   10
  SDIIS (wt  1.000): -0.0007 -0.0004  0.0016 -0.0003  0.0209  0.0750  0.1153  0.3355  0.4530
  DIIS coefficients: -0.0007 -0.0004  0.0016 -0.0003  0.0209  0.0750  0.1153  0.3355  0.4530
 SCF Error: norm([F,P])=      0.000699187404, max([F,P])=      0.000034497507
 ***** SPIN 1 *****
 orbitals (Q,E):
 ---------------
 A :93...103         ( 1.00    -0.2832)  ( 1.00    -0.2641)  ( 1.00    -0.2594)  ( 1.00    -0.2420)
                     ( 1.00    -0.2341)  ( 1.00    -0.2254)  ( 1.00    -0.2187)  ( 1.00    -0.1876)
                     ( 1.00    -0.1861)  ( 1.00    -0.1715)  ( 0.00    -0.0826)
 ***** SPIN 2 *****
 orbitals (Q,E):
 ---------------
 A :92...102         ( 1.00    -0.2873)  ( 1.00    -0.2808)  ( 1.00    -0.2607)  ( 1.00    -0.2578)
                     ( 1.00    -0.2411)  ( 1.00    -0.2245)  ( 1.00    -0.2226)  ( 1.00    -0.2164)
                     ( 1.00    -0.1760)  ( 1.00    -0.1621)  ( 0.00    -0.1544)
  
 Spin polar: 1 (Spin_A minus Spin_B electrons)

 CYCLE   11
  SDIIS (wt  1.000): -0.0002 -0.0001  0.0003 -0.0006  0.0021  0.0131  0.0258  0.0944  0.2554  0.6098
  DIIS coefficients: -0.0002 -0.0001  0.0003 -0.0006  0.0021  0.0131  0.0258  0.0944  0.2554  0.6098
 SCF Error: norm([F,P])=      0.000251344988, max([F,P])=      0.000016377554
 ***** SPIN 1 *****
 orbitals (Q,E):
 ---------------
 A :93...103         ( 1.00    -0.2832)  ( 1.00    -0.2641)  ( 1.00    -0.2594)  ( 1.00    -0.2420)
                     ( 1.00    -0.2341)  ( 1.00    -0.2254)  ( 1.00    -0.2187)  ( 1.00    -0.1876)
                     ( 1.00    -0.1861)  ( 1.00    -0.1715)  ( 0.00    -0.0826)
 ***** SPIN 2 *****
 orbitals (Q,E):
 ---------------
 A :92...102         ( 1.00    -0.2873)  ( 1.00    -0.2808)  ( 1.00    -0.2607)  ( 1.00    -0.2578)
                     ( 1.00    -0.2411)  ( 1.00    -0.2245)  ( 1.00    -0.2226)  ( 1.00    -0.2164)
                     ( 1.00    -0.1760)  ( 1.00    -0.1621)  ( 0.00    -0.1544)
  
 Spin polar: 1 (Spin_A minus Spin_B electrons)

 CYCLE   12
  SDIIS (wt  1.000):  0.0000 -0.0002 -0.0004 -0.0028 -0.0054 -0.0039  0.0011  0.0855  0.4392  0.4869
  DIIS coefficients:  0.0000 -0.0002 -0.0004 -0.0028 -0.0054 -0.0039  0.0011  0.0855  0.4392  0.4869
 SCF Error: norm([F,P])=      0.000171615305, max([F,P])=      0.000010771443
 ***** SPIN 1 *****
 orbitals (Q,E):
 ---------------
 A :93...103         ( 1.00    -0.2832)  ( 1.00    -0.2641)  ( 1.00    -0.2594)  ( 1.00    -0.2420)
                     ( 1.00    -0.2341)  ( 1.00    -0.2254)  ( 1.00    -0.2187)  ( 1.00    -0.1876)
                     ( 1.00    -0.1861)  ( 1.00    -0.1715)  ( 0.00    -0.0826)
 ***** SPIN 2 *****
 orbitals (Q,E):
 ---------------
 A :92...102         ( 1.00    -0.2873)  ( 1.00    -0.2808)  ( 1.00    -0.2607)  ( 1.00    -0.2578)
                     ( 1.00    -0.2411)  ( 1.00    -0.2245)  ( 1.00    -0.2226)  ( 1.00    -0.2164)
                     ( 1.00    -0.1760)  ( 1.00    -0.1621)  ( 0.00    -0.1544)
  
 Spin polar: 1 (Spin_A minus Spin_B electrons)

 CYCLE   13
  SDIIS (wt  1.000): -0.0002 -0.0001 -0.0026 -0.0066 -0.0088 -0.0244 -0.0201  0.1130  0.3963  0.5537
  DIIS coefficients: -0.0002 -0.0001 -0.0026 -0.0066 -0.0088 -0.0244 -0.0201  0.1130  0.3963  0.5537
 SCF Error: norm([F,P])=      0.000104844803, max([F,P])=      0.000008397769
 ***** SPIN 1 *****
 orbitals (Q,E):
 ---------------
 A :93...103         ( 1.00    -0.2832)  ( 1.00    -0.2641)  ( 1.00    -0.2594)  ( 1.00    -0.2420)
                     ( 1.00    -0.2341)  ( 1.00    -0.2254)  ( 1.00    -0.2187)  ( 1.00    -0.1876)
                     ( 1.00    -0.1861)  ( 1.00    -0.1715)  ( 0.00    -0.0826)
 ***** SPIN 2 *****
 orbitals (Q,E):
 ---------------
 A :92...102         ( 1.00    -0.2873)  ( 1.00    -0.2808)  ( 1.00    -0.2607)  ( 1.00    -0.2578)
                     ( 1.00    -0.2411)  ( 1.00    -0.2245)  ( 1.00    -0.2226)  ( 1.00    -0.2164)
                     ( 1.00    -0.1760)  ( 1.00    -0.1621)  ( 0.00    -0.1544)
  
 Spin polar: 1 (Spin_A minus Spin_B electrons)

 CYCLE   14
  SDIIS (wt  1.000):  0.0002 -0.0010 -0.0051 -0.0073 -0.0237 -0.0857 -0.2589 -0.0334  0.5792  0.8358
  DIIS coefficients:  0.0002 -0.0010 -0.0051 -0.0073 -0.0237 -0.0857 -0.2589 -0.0334  0.5792  0.8358
 SCF Error: norm([F,P])=      0.000075396527, max([F,P])=      0.000004924910
 ***** SPIN 1 *****
 orbitals (Q,E):
 ---------------
 A :93...103         ( 1.00    -0.2832)  ( 1.00    -0.2641)  ( 1.00    -0.2594)  ( 1.00    -0.2420)
                     ( 1.00    -0.2341)  ( 1.00    -0.2254)  ( 1.00    -0.2187)  ( 1.00    -0.1876)
                     ( 1.00    -0.1861)  ( 1.00    -0.1715)  ( 0.00    -0.0826)
 ***** SPIN 2 *****
 orbitals (Q,E):
 ---------------
 A :92...102         ( 1.00    -0.2873)  ( 1.00    -0.2808)  ( 1.00    -0.2607)  ( 1.00    -0.2578)
                     ( 1.00    -0.2411)  ( 1.00    -0.2245)  ( 1.00    -0.2226)  ( 1.00    -0.2164)
                     ( 1.00    -0.1760)  ( 1.00    -0.1621)  ( 0.00    -0.1544)
  
 Spin polar: 1 (Spin_A minus Spin_B electrons)

 CYCLE   15
  SDIIS (wt  1.000): -0.0011 -0.0038 -0.0055 -0.0196 -0.0717 -0.2151 -0.0638  0.3884  0.6406  0.3515
  DIIS coefficients: -0.0011 -0.0038 -0.0055 -0.0196 -0.0717 -0.2151 -0.0638  0.3884  0.6406  0.3515
 SCF Error: norm([F,P])=      0.000064752395, max([F,P])=      0.000004557115
 ***** SPIN 1 *****
 orbitals (Q,E):
 ---------------
 A :93...103         ( 1.00    -0.2832)  ( 1.00    -0.2641)  ( 1.00    -0.2594)  ( 1.00    -0.2420)
                     ( 1.00    -0.2341)  ( 1.00    -0.2254)  ( 1.00    -0.2187)  ( 1.00    -0.1876)
                     ( 1.00    -0.1861)  ( 1.00    -0.1715)  ( 0.00    -0.0826)
 ***** SPIN 2 *****
 orbitals (Q,E):
 ---------------
 A :92...102         ( 1.00    -0.2873)  ( 1.00    -0.2808)  ( 1.00    -0.2607)  ( 1.00    -0.2578)
                     ( 1.00    -0.2411)  ( 1.00    -0.2245)  ( 1.00    -0.2226)  ( 1.00    -0.2164)
                     ( 1.00    -0.1760)  ( 1.00    -0.1621)  ( 0.00    -0.1544)
  
 Spin polar: 1 (Spin_A minus Spin_B electrons)

 CYCLE   16
  SDIIS (wt  1.000): -0.0005 -0.0013 -0.0060 -0.0242 -0.0744 -0.0350  0.0842  0.1753  0.2337  0.6483
  DIIS coefficients: -0.0005 -0.0013 -0.0060 -0.0242 -0.0744 -0.0350  0.0842  0.1753  0.2337  0.6483
 SCF Error: norm([F,P])=      0.000017824229, max([F,P])=      0.000001425359
 ***** SPIN 1 *****
 orbitals (Q,E):
 ---------------
 A :93...103         ( 1.00    -0.2832)  ( 1.00    -0.2641)  ( 1.00    -0.2594)  ( 1.00    -0.2420)
                     ( 1.00    -0.2341)  ( 1.00    -0.2254)  ( 1.00    -0.2187)  ( 1.00    -0.1876)
                     ( 1.00    -0.1861)  ( 1.00    -0.1715)  ( 0.00    -0.0826)
 ***** SPIN 2 *****
 orbitals (Q,E):
 ---------------
 A :92...102         ( 1.00    -0.2873)  ( 1.00    -0.2808)  ( 1.00    -0.2607)  ( 1.00    -0.2578)
                     ( 1.00    -0.2411)  ( 1.00    -0.2245)  ( 1.00    -0.2226)  ( 1.00    -0.2164)
                     ( 1.00    -0.1760)  ( 1.00    -0.1621)  ( 0.00    -0.1544)
  
 Spin polar: 1 (Spin_A minus Spin_B electrons)

 CYCLE   17
  SDIIS (wt  1.000): -0.0004 -0.0027 -0.0073 -0.0135 -0.0030  0.0081  0.0185  0.0772  0.4232  0.5000
  DIIS coefficients: -0.0004 -0.0027 -0.0073 -0.0135 -0.0030  0.0081  0.0185  0.0772  0.4232  0.5000
 SCF Error: norm([F,P])=      0.000012151262, max([F,P])=      0.000000838904
 ***** SPIN 1 *****
 orbitals (Q,E):
 ---------------
 A :93...103         ( 1.00    -0.2832)  ( 1.00    -0.2641)  ( 1.00    -0.2594)  ( 1.00    -0.2420)
                     ( 1.00    -0.2341)  ( 1.00    -0.2254)  ( 1.00    -0.2187)  ( 1.00    -0.1876)
                     ( 1.00    -0.1861)  ( 1.00    -0.1715)  ( 0.00    -0.0826)
 ***** SPIN 2 *****
 orbitals (Q,E):
 ---------------
 A :92...102         ( 1.00    -0.2873)  ( 1.00    -0.2808)  ( 1.00    -0.2607)  ( 1.00    -0.2578)
                     ( 1.00    -0.2411)  ( 1.00    -0.2245)  ( 1.00    -0.2226)  ( 1.00    -0.2164)
                     ( 1.00    -0.1760)  ( 1.00    -0.1621)  ( 0.00    -0.1544)
  
 Spin polar: 1 (Spin_A minus Spin_B electrons)

 CYCLE   18
  SDIIS (wt  1.000): -0.0005 -0.0001  0.0061  0.0046 -0.0143 -0.0228 -0.0019  0.1977  0.3387  0.4926
  DIIS coefficients: -0.0005 -0.0001  0.0061  0.0046 -0.0143 -0.0228 -0.0019  0.1977  0.3387  0.4926
 SCF Error: norm([F,P])=      0.000005549123, max([F,P])=      0.000000328228
 ***** SPIN 1 *****
 orbitals (Q,E):
 ---------------
 A :93...103         ( 1.00    -0.2832)  ( 1.00    -0.2641)  ( 1.00    -0.2594)  ( 1.00    -0.2420)
                     ( 1.00    -0.2341)  ( 1.00    -0.2254)  ( 1.00    -0.2187)  ( 1.00    -0.1876)
                     ( 1.00    -0.1861)  ( 1.00    -0.1715)  ( 0.00    -0.0826)
 ***** SPIN 2 *****
 orbitals (Q,E):
 ---------------
 A :92...102         ( 1.00    -0.2873)  ( 1.00    -0.2808)  ( 1.00    -0.2607)  ( 1.00    -0.2578)
                     ( 1.00    -0.2411)  ( 1.00    -0.2245)  ( 1.00    -0.2226)  ( 1.00    -0.2164)
                     ( 1.00    -0.1760)  ( 1.00    -0.1621)  ( 0.00    -0.1544)
  
 Spin polar: 1 (Spin_A minus Spin_B electrons)

 SCF CONVERGED
 cosmo_calcen: 0.5 (esolb+esolc) (Hartrees) =   -0.022425

 Solvation energy (screening term,uncorrected) =    -14.071834 kcal/mol

 Solvation energy (dispersion and cavitation terms) =      2.339074 kcal/mol
 Solvation Energy Contributions (Hartrees)
          esola   esolb+esolc
     0.02242489   -0.04484978
 esol last cycle   -0.02242489

 CYCLE   19
 *** Setting up for NEW gradients in Focky
 *** Using FIT density in Focky
 ***** SPIN 1 *****
 orbitals (Q,E):
 ---------------
 A :93...112         ( 1.00    -0.2832)  ( 1.00    -0.2641)  ( 1.00    -0.2594)  ( 1.00    -0.2420)
                     ( 1.00    -0.2341)  ( 1.00    -0.2254)  ( 1.00    -0.2187)  ( 1.00    -0.1876)
                     ( 1.00    -0.1861)  ( 1.00    -0.1715)  ( 0.00    -0.0826)  ( 0.00    -0.0812)
                     ( 0.00    -0.0781)  ( 0.00    -0.0519)  ( 0.00    -0.0484)  ( 0.00    -0.0223)
                     ( 0.00    -0.0042)  ( 0.00    -0.0025)  ( 0.00     0.0052)  ( 0.00     0.0108)
 ***** SPIN 2 *****
 orbitals (Q,E):
 ---------------
 A :92...111         ( 1.00    -0.2873)  ( 1.00    -0.2808)  ( 1.00    -0.2607)  ( 1.00    -0.2578)
                     ( 1.00    -0.2411)  ( 1.00    -0.2245)  ( 1.00    -0.2226)  ( 1.00    -0.2164)
                     ( 1.00    -0.1760)  ( 1.00    -0.1621)  ( 0.00    -0.1544)  ( 0.00    -0.0819)
                     ( 0.00    -0.0793)  ( 0.00    -0.0760)  ( 0.00    -0.0430)  ( 0.00    -0.0379)
                     ( 0.00    -0.0221)  ( 0.00    -0.0041)  ( 0.00    -0.0024)  ( 0.00     0.0054)
  
 Spin polar: 1 (Spin_A minus Spin_B electrons)
 cosmo_calcen: 0.5 (esolb+esolc) (Hartrees) =   -0.022425

 Solvation energy (screening term,uncorrected) =    -14.071878 kcal/mol

 Solvation energy (dispersion and cavitation terms) =      2.339074 kcal/mol
 Solvation Energy Contributions (Hartrees)
          esola   esolb+esolc
     0.02242496   -0.04484992
 esol last cycle   -0.02242496


 Fit test: (difference of exact and fit density, squared integrated, result summed over spins)
         SCF:                                          0.00047460007192

 Gross Charges per Atom (Z minus electrons)
 ==========================================
             1.3328   -0.5893   -0.6023   -0.6073   -0.5981   -0.5882   -0.6055    0.4284    0.4231    0.4302
             0.4207    0.4257    0.4319    0.5015    0.0533    0.5009    0.5009    0.0302    0.5051    0.0562
             0.5021    0.5020   -0.1934   -0.1519   -0.1506   -0.1583   -0.1923   -0.1525   -0.1497   -0.1944
            -0.1542   -0.1511   -0.1594   -0.1943   -0.1530   -0.1506   -0.1939   -0.1516   -0.1494   -0.1574
            -0.1935   -0.1529   -0.1497
 Net Total: -0.00000000


 =================================================================
 M U L T I P O L E   D E R I V E D   C H A R G E   A N A L Y S I S
 =================================================================

 See: M. Swart, P.Th. van Duijnen, J.G. Snijders, J.Comput.Chem., (2001), p. 79-88.

 ----------------------------------------------------- 
 MDC atomic charges (includes spinA + spinB electrons)
 ----------------------------------------------------- 

        Atom    Level:     MDC-m        MDC-d        MDC-q
 ---------------------------------------------------------
     1     Ru           2.374955     1.490627     1.603574
     2     O           -0.620082    -0.600601    -0.566300
     3     O           -0.634251    -0.610313    -0.602978
     4     O           -0.628234    -0.608016    -0.591895
     5     O           -0.634252    -0.610316    -0.595484
     6     O           -0.622494    -0.602097    -0.582686
     7     O           -0.625494    -0.607564    -0.571868
     8     C            0.194788     0.256391     0.262189
     9     C            0.192184     0.251298     0.264638
    10     C            0.196505     0.256154     0.272092
    11     C            0.190130     0.246811     0.243618
    12     C            0.192291     0.251224     0.256495
    13     C            0.197407     0.257711     0.266540
    14     C            0.218468     0.188833     0.112205
    15     C           -0.016708    -0.027495    -0.177294
    16     C            0.218813     0.189543     0.152501
    17     C            0.218439     0.188831     0.143703
    18     C           -0.028833    -0.028903    -0.188795
    19     C            0.218828     0.189320     0.134231
    20     C           -0.015638    -0.019156    -0.216963
    21     C            0.218078     0.188828     0.113481
    22     C            0.218565     0.188515     0.123951
    23     H           -0.048524    -0.016621     0.007894
    24     H           -0.046030    -0.016556    -0.004232
    25     H           -0.045458    -0.022437     0.006369
    26     H           -0.059321    -0.026793     0.041640
    27     H           -0.048604    -0.016920    -0.003684
    28     H           -0.045568    -0.022359    -0.005109
    29     H           -0.045661    -0.016044    -0.006022
    30     H           -0.048871    -0.017267     0.001211
    31     H           -0.045867    -0.020395    -0.010502
    32     H           -0.046453    -0.019499     0.008433
    33     H           -0.059396    -0.028743     0.077300
    34     H           -0.048985    -0.017360     0.001369
    35     H           -0.046470    -0.018984     0.002901
    36     H           -0.045635    -0.020619     0.008105
    37     H           -0.049529    -0.019505    -0.005561
    38     H           -0.045431    -0.020733     0.001447
    39     H           -0.045011    -0.017209    -0.005615
    40     H           -0.062452    -0.034665     0.026997
    41     H           -0.048823    -0.017631     0.003802
    42     H           -0.045925    -0.018903    -0.007545
    43     H           -0.045451    -0.020384     0.005845

 -------------------------------- 
 MDC spin density (spinA - spinB)
 -------------------------------- 

        Atom    Level:     MDC-m        MDC-d        MDC-q
 ---------------------------------------------------------
     1     Ru           0.704051     0.505449     0.525728
     2     O            0.036714     0.061201     0.062646
     3     O            0.051100     0.074031     0.072962
     4     O            0.033664     0.061508     0.065848
     5     O            0.048210     0.070092     0.067188
     6     O            0.036535     0.059823     0.058331
     7     O            0.030857     0.059623     0.064878
     8     C           -0.004064     0.003781    -0.000695
     9     C           -0.006303     0.002271    -0.001421
    10     C            0.006523     0.009376     0.007070
    11     C           -0.009163     0.000337    -0.004560
    12     C           -0.008252     0.000928    -0.004178
    13     C            0.008036     0.010594     0.007991
    14     C           -0.000441    -0.000186     0.001681
    15     C            0.033328     0.032654     0.038324
    16     C           -0.000493    -0.000438     0.002525
    17     C           -0.000455    -0.000492     0.000793
    18     C            0.001703     0.004900     0.000182
    19     C           -0.000500    -0.000442     0.002331
    20     C            0.038091     0.038895     0.047854
    21     C           -0.000555    -0.000334     0.002115
    22     C           -0.000347    -0.000325     0.000474
    23     H            0.000039     0.000143    -0.001135
    24     H           -0.000564    -0.000142    -0.001415
    25     H           -0.000371    -0.000649    -0.000861
    26     H            0.001991     0.004428    -0.000161
    27     H            0.000064     0.000142    -0.000343
    28     H           -0.000631    -0.001485    -0.002162
    29     H           -0.000341     0.000200    -0.001567
    30     H            0.000015    -0.000047    -0.000735
    31     H           -0.000763    -0.001374    -0.001887
    32     H           -0.000581    -0.000219    -0.001550
    33     H            0.002092     0.004099    -0.000954
    34     H           -0.000003    -0.000024    -0.001628
    35     H           -0.000728    -0.000229    -0.001393
    36     H           -0.000677    -0.001112    -0.001362
    37     H            0.000161     0.000480     0.000967
    38     H            0.000007    -0.000805    -0.000492
    39     H            0.000505     0.001217    -0.000743
    40     H            0.000756     0.000941    -0.000779
    41     H            0.000158     0.000495     0.000820
    42     H            0.000067    -0.000313    -0.000589
    43     H            0.000566     0.001009    -0.000099


 ==========
 S**2 value  ***  see also R. Bulo et al., J.Am.Chem.Soc., 124 (2002) 13903-13910, note (29)  ***
 ==========
  
                                       exact      expectation value

 Total S2 (S squared)                  0.75000             0.75520
 *** Using NEW gradient routines ***


 Geometry CYCLE 4
 ==============

 Energy gradients wrt nuclear displacements
 ==========================================

     Atom      Cartesian (a.u./angstrom)
                 X         Y         Z
 ----------------------------------------
     1 Ru   -0.004998  0.004479  0.000438
     2 O     0.000459 -0.000702  0.001287
     3 O     0.000552 -0.003585 -0.001955
     4 O    -0.001884 -0.000051 -0.004149
     5 O     0.001417 -0.000671 -0.000122
     6 O     0.001896  0.000015 -0.001515
     7 O     0.002396 -0.000695  0.001693
     8 C    -0.000308  0.000040 -0.001240
     9 C    -0.000762  0.001007 -0.000406
    10 C     0.004981 -0.002207  0.002022
    11 C     0.003410  0.003158 -0.001020
    12 C    -0.004907  0.003028 -0.001471
    13 C    -0.000788 -0.000003  0.000148
    14 C    -0.000048 -0.000512  0.000539
    15 C    -0.000555  0.000987  0.000612
    16 C    -0.000023 -0.001383  0.000115
    17 C    -0.002538  0.001003 -0.001898
    18 C     0.001466  0.000115  0.003447
    19 C     0.000569 -0.000930 -0.000276
    20 C     0.001201 -0.002837  0.007713
    21 C     0.000508  0.000172 -0.000698
    22 C     0.000077  0.000418 -0.000350
    23 H    -0.000040  0.000014 -0.000072
    24 H     0.000209  0.000108 -0.000040
    25 H    -0.000176  0.000170 -0.000055
    26 H    -0.000018  0.000098 -0.000171
    27 H     0.000213  0.000145 -0.000406
    28 H    -0.000203  0.000481 -0.000155
    29 H     0.000022  0.000196  0.000203
    30 H    -0.000007  0.000040  0.000129
    31 H    -0.000033  0.000227  0.000059
    32 H    -0.000238  0.000108 -0.000264
    33 H    -0.000699 -0.001441 -0.001306
    34 H     0.000231 -0.000232  0.000493
    35 H     0.000000  0.000040 -0.000016
    36 H     0.000123 -0.000030 -0.000091
    37 H    -0.000480 -0.001122 -0.001247
    38 H    -0.000425 -0.000024 -0.000044
    39 H    -0.000568  0.000598 -0.000123
    40 H    -0.000168 -0.000016 -0.000031
    41 H     0.000051  0.000053  0.000043
    42 H     0.000180 -0.000090  0.000061
    43 H    -0.000098 -0.000170  0.000117
 ----------------------------------------

 dE(predicted):    -0.10010E-02, dE(actual):    -0.94537E-03, Trust radius:    1.311488, all in a.u.
 
----------------------------------------------------------------------
Geometry Convergence after Step   4       (Hartree/Angstrom,Angstrom)
----------------------------------------------------------------------
current energy                               -9.69093235 Hartree
energy change                      -0.00094537     0.00100000    T
constrained gradient max            0.00771332     0.00100000    F
constrained gradient rms            0.00154748     0.00066667    F
gradient max                        0.00771332
gradient rms                        0.00154748
cart. step max                      0.10716673     0.01000000    F
cart. step rms                      0.02935361     0.00666667    F
 


 Coordinates (Cartesian)
 =======================

     Atom                    bohr                                 angstrom                 Geometric Variables
                   X           Y           Z              X           Y           Z       (0:frozen, *:LT par.)
 --------------------------------------------------------------------------------------------------------------
     1 Ru     -0.097033    0.090768   -0.001616      -0.051348    0.048032   -0.000855      1       2       3
     2 O      -2.834666   -1.413944    2.201128      -1.500040   -0.748227    1.164787      4       5       6
     3 O      -0.017313   -2.882561   -2.350917      -0.009162   -1.525385   -1.244052      7       8       9
     4 O      -0.038206    3.102083    2.354314      -0.020218    1.641552    1.245849     10      11      12
     5 O       2.446241   -1.561119    2.272280       1.294495   -0.826109    1.202439     13      14      15
     6 O       2.534401    1.741084   -2.216926       1.341147    0.921342   -1.173147     16      17      18
     7 O      -2.771404    1.669355   -2.251719      -1.466564    0.883385   -1.191558     19      20      21
     8 C      -3.573249   -3.720607    2.022818      -1.890882   -1.968861    1.070429     22      23      24
     9 C      -1.146794   -5.005331   -1.866612      -0.606857   -2.648707   -0.987769     25      26      27
    10 C      -1.327381    5.145333    2.005823      -0.702420    2.722793    1.061436     28      29      30
    11 C       4.854423   -1.530526    1.826125       2.568850   -0.809920    0.966344     31      32      33
    12 C       4.919190    1.307634   -2.001558       2.603123    0.691970   -1.059179     34      35      36
    13 C      -3.671315    3.907608   -1.943331      -1.942776    2.067817   -1.028367     37      38      39
    14 C      -5.480949   -4.567787    3.963668      -2.900393   -2.417169    2.097483     40      41      42
    15 C      -2.770208   -5.455142    0.165496      -1.465931   -2.886737    0.087577     43      44      45
    16 C      -0.638740   -7.094460   -3.731783      -0.338006   -3.754226   -1.974775     46      47      48
    17 C      -0.933427    7.187944    3.952344      -0.493948    3.803696    2.091490     49      50      51
    18 C      -3.022213    5.579130    0.015569      -1.599286    2.952348    0.008239     52      53      54
    19 C       6.442550   -3.006314    3.673031       3.409251   -1.590873    1.943684     55      56      57
    20 C       6.042509   -0.243780   -0.158973       3.197558   -0.129003   -0.084125     58      59      60
    21 C       6.590789    2.612016   -3.901522       3.487695    1.382219   -2.064597     61      62      63
    22 C      -5.593665    4.734574   -3.878579      -2.960040    2.505429   -2.052455     64      65      66
    23 H      -5.925173   -3.016737    5.254516      -3.135467   -1.596388    2.780570     67      68      69
    24 H      -7.221677   -5.212367    3.039678      -3.821547   -2.758266    1.608528     70      71      72
    25 H      -4.733376   -6.168098    5.050623      -2.504795   -3.264017    2.672674     73      74      75
    26 H      -3.593159   -7.338681    0.268329      -1.901418   -3.883463    0.141994     76      77      78
    27 H       0.675318   -6.447613   -5.191111       0.357363   -3.411930   -2.747018     79      80      81
    28 H       0.174511   -8.739585   -2.764380       0.092347   -4.624789   -1.462847     82      83      84
    29 H      -2.401313   -7.716106   -4.628987      -1.270720   -4.083188   -2.449554     85      86      87
    30 H       5.242207   -3.888294    5.103768       2.774056   -2.057597    2.700798     88      89      90
    31 H       7.517523   -4.478585    2.685378       3.978102   -2.369965    1.421041     91      92      93
    32 H       7.815471   -1.763902    4.605813       4.135769   -0.933417    2.437291     94      95      96
    33 H       8.093751   -0.395804   -0.221714       4.283028   -0.209451   -0.117326     97      98      99
    34 H       5.452625    3.766206   -5.184801       2.885405    1.992990   -2.743679    100     101     102
    35 H       7.975063    3.819754   -2.940547       4.220222    2.021327   -1.556070    103     104     105
    36 H       7.656907    1.215540   -5.004279       4.051861    0.643236   -2.648151    106     107     108
    37 H       0.469338    6.595553    5.353314       0.248363    3.490216    2.832852    109     110     111
    38 H      -0.292796    8.935822    3.039574      -0.154941    4.728634    1.608473    112     113     114
    39 H      -2.717401    7.617819    4.917256      -1.437987    4.031176    2.602100    115     116     117
    40 H      -3.970635    7.405274    0.004683      -2.101169    3.918702    0.002478    118     119     120
    41 H      -5.919549    3.229792   -5.256674      -3.132491    1.709132   -2.781712    121     122     123
    42 H      -7.384241    5.219412   -2.952756      -3.907572    2.761994   -1.562531    124     125     126
    43 H      -4.932887    6.434201   -4.866282      -2.610372    3.404833   -2.575125    127     128     129
 --------------------------------------------------------------------------------------------------------------

 Number of elements of the density matrix on this node (used, total):     24040    465130


 ===========================================
 Numerical Integration : Fuzzy Cells (Becke)
 ===========================================
  
 Becke grid quality: NORMAL         
  
 Lebedev angular grid order:             min:  11 max:  23
 Nr. of radial points:                   min:  46 max: 107

 Total nr. of points:     281456
 Nr. of blocks:             2199
 Block length:               128
 Nr. of dummy points:         16


 Test of Precision of the Numerical Integration Grid
 ===================================================

 Integral of the Total Core Density:                   0.00000000000000


 -------------------------------------------
  COSMO surface
  Area             =         1273.620
  Volume           =         2590.758
  Number of Points =         3064
 -------------------------------------------


 ========================
 Density Fitting (zlmFit)
 ========================
  
 ZlmFit Fit Quality: NORMAL         
  
 Max L-expansion:                        min:   6 max:   7
 Nr. of radial interpolation points:     min:  39 max: 108


 =====
 S C F  ***  ScaSCF  ***
 =====
  
 Initial density matrix is taken from previous geometry

 CYCLE    1
 SCF Error: norm([F,P])=      0.238388767656, max([F,P])=      0.023757905661
 ***** SPIN 1 *****
 orbitals (Q,E):
 ---------------
 A :93...112         ( 1.00    -0.2602)  ( 1.00    -0.2414)  ( 1.00    -0.2358)  ( 1.00    -0.2191)
                     ( 1.00    -0.2172)  ( 1.00    -0.2080)  ( 1.00    -0.2005)  ( 1.00    -0.1598)
                     ( 1.00    -0.1561)  ( 1.00    -0.1424)  ( 0.00    -0.0678)  ( 0.00    -0.0646)
                     ( 0.00    -0.0594)  ( 0.00    -0.0228)  ( 0.00    -0.0214)  ( 0.00    -0.0198)
                     ( 0.00    -0.0094)  ( 0.00    -0.0085)  ( 0.00     0.0041)  ( 0.00     0.0090)
 ***** SPIN 2 *****
 orbitals (Q,E):
 ---------------
 A :92...111         ( 1.00    -0.2639)  ( 1.00    -0.2576)  ( 1.00    -0.2379)  ( 1.00    -0.2342)
                     ( 1.00    -0.2180)  ( 1.00    -0.2094)  ( 1.00    -0.2047)  ( 1.00    -0.1988)
                     ( 1.00    -0.1466)  ( 1.00    -0.1329)  ( 0.00    -0.1248)  ( 0.00    -0.0666)
                     ( 0.00    -0.0620)  ( 0.00    -0.0566)  ( 0.00    -0.0212)  ( 0.00    -0.0146)
                     ( 0.00    -0.0105)  ( 0.00    -0.0092)  ( 0.00    -0.0083)  ( 0.00     0.0042)
  
 Spin polar: 1 (Spin_A minus Spin_B electrons)

 CYCLE    2
  SDIIS (wt  0.000):  0.6370  0.3630
 A-DIIS (wt  1.000):  0.6941  0.3059
  DIIS coefficients:  0.6941  0.3059
 SCF Error: norm([F,P])=      0.342028246397, max([F,P])=      0.018950579911
 ***** SPIN 1 *****
 orbitals (Q,E):
 ---------------
 A :93...103         ( 1.00    -0.2796)  ( 1.00    -0.2616)  ( 1.00    -0.2562)  ( 1.00    -0.2376)
                     ( 1.00    -0.2337)  ( 1.00    -0.2214)  ( 1.00    -0.2125)  ( 1.00    -0.1942)
                     ( 1.00    -0.1894)  ( 1.00    -0.1781)  ( 0.00    -0.0783)
 ***** SPIN 2 *****
 orbitals (Q,E):
 ---------------
 A :92...102         ( 1.00    -0.2847)  ( 1.00    -0.2770)  ( 1.00    -0.2571)  ( 1.00    -0.2544)
                     ( 1.00    -0.2367)  ( 1.00    -0.2212)  ( 1.00    -0.2179)  ( 1.00    -0.2101)
                     ( 1.00    -0.1835)  ( 1.00    -0.1695)  ( 0.00    -0.1606)
  
 Spin polar: 1 (Spin_A minus Spin_B electrons)

 CYCLE    3
  SDIIS (wt  0.000):  0.3057  0.3867  0.3076
 A-DIIS (wt  1.000):  0.1971  0.3774  0.4256
  DIIS coefficients:  0.1971  0.3774  0.4256
 SCF Error: norm([F,P])=      0.382195801501, max([F,P])=      0.039564649608
 ***** SPIN 1 *****
 orbitals (Q,E):
 ---------------
 A :93...103         ( 1.00    -0.2871)  ( 1.00    -0.2673)  ( 1.00    -0.2636)  ( 1.00    -0.2471)
                     ( 1.00    -0.2344)  ( 1.00    -0.2264)  ( 1.00    -0.2216)  ( 1.00    -0.1816)
                     ( 1.00    -0.1784)  ( 1.00    -0.1646)  ( 0.00    -0.0862)
 ***** SPIN 2 *****
 orbitals (Q,E):
 ---------------
 A :92...102         ( 1.00    -0.2899)  ( 1.00    -0.2848)  ( 1.00    -0.2648)  ( 1.00    -0.2621)
                     ( 1.00    -0.2462)  ( 1.00    -0.2263)  ( 1.00    -0.2236)  ( 1.00    -0.2195)
                     ( 1.00    -0.1686)  ( 1.00    -0.1549)  ( 0.00    -0.1468)
  
 Spin polar: 1 (Spin_A minus Spin_B electrons)

 CYCLE    4
  SDIIS (wt  0.685):  0.2510  0.4274  0.3217
 A-DIIS (wt  0.315):  0.0244  0.4374  0.5382
  DIIS coefficients:  0.1796  0.4305  0.3899
 SCF Error: norm([F,P])=      0.342607399117, max([F,P])=      0.032174639581
 ***** SPIN 1 *****
 orbitals (Q,E):
 ---------------
 A :93...103         ( 1.00    -0.2829)  ( 1.00    -0.2643)  ( 1.00    -0.2593)  ( 1.00    -0.2416)
                     ( 1.00    -0.2366)  ( 1.00    -0.2269)  ( 1.00    -0.2201)  ( 1.00    -0.1899)
                     ( 1.00    -0.1887)  ( 1.00    -0.1748)  ( 0.00    -0.0840)
 ***** SPIN 2 *****
 orbitals (Q,E):
 ---------------
 A :92...102         ( 1.00    -0.2878)  ( 1.00    -0.2805)  ( 1.00    -0.2606)  ( 1.00    -0.2576)
                     ( 1.00    -0.2407)  ( 1.00    -0.2266)  ( 1.00    -0.2241)  ( 1.00    -0.2176)
                     ( 1.00    -0.1797)  ( 1.00    -0.1655)  ( 0.00    -0.1569)
  
 Spin polar: 1 (Spin_A minus Spin_B electrons)

 CYCLE    5
  SDIIS (wt  0.937):  0.0412  0.1927  0.3008  0.4653
 A-DIIS (wt  0.063):  0.0000  0.0000  0.1994  0.8006
  DIIS coefficients:  0.0386  0.1806  0.2945  0.4863
 SCF Error: norm([F,P])=      0.130073264197, max([F,P])=      0.007209612759
 ***** SPIN 1 *****
 orbitals (Q,E):
 ---------------
 A :93...103         ( 1.00    -0.2827)  ( 1.00    -0.2633)  ( 1.00    -0.2591)  ( 1.00    -0.2417)
                     ( 1.00    -0.2337)  ( 1.00    -0.2241)  ( 1.00    -0.2182)  ( 1.00    -0.1857)
                     ( 1.00    -0.1847)  ( 1.00    -0.1706)  ( 0.00    -0.0822)
 ***** SPIN 2 *****
 orbitals (Q,E):
 ---------------
 A :92...102         ( 1.00    -0.2869)  ( 1.00    -0.2803)  ( 1.00    -0.2601)  ( 1.00    -0.2576)
                     ( 1.00    -0.2408)  ( 1.00    -0.2239)  ( 1.00    -0.2213)  ( 1.00    -0.2158)
                     ( 1.00    -0.1747)  ( 1.00    -0.1612)  ( 0.00    -0.1528)
  
 Spin polar: 1 (Spin_A minus Spin_B electrons)

 CYCLE    6
  SDIIS (wt  0.996):  0.0115  0.0495  0.0973  0.2568  0.5849
 A-DIIS (wt  0.004):  0.0000  0.0000  0.0000  0.0622  0.9378
  DIIS coefficients:  0.0115  0.0493  0.0968  0.2559  0.5864
 SCF Error: norm([F,P])=      0.028434417967, max([F,P])=      0.001432076267
 ***** SPIN 1 *****
 orbitals (Q,E):
 ---------------
 A :93...103         ( 1.00    -0.2832)  ( 1.00    -0.2641)  ( 1.00    -0.2594)  ( 1.00    -0.2422)
                     ( 1.00    -0.2348)  ( 1.00    -0.2253)  ( 1.00    -0.2193)  ( 1.00    -0.1869)
                     ( 1.00    -0.1858)  ( 1.00    -0.1717)  ( 0.00    -0.0832)
 ***** SPIN 2 *****
 orbitals (Q,E):
 ---------------
 A :92...102         ( 1.00    -0.2874)  ( 1.00    -0.2809)  ( 1.00    -0.2609)  ( 1.00    -0.2579)
                     ( 1.00    -0.2413)  ( 1.00    -0.2250)  ( 1.00    -0.2225)  ( 1.00    -0.2168)
                     ( 1.00    -0.1758)  ( 1.00    -0.1623)  ( 0.00    -0.1539)
  
 Spin polar: 1 (Spin_A minus Spin_B electrons)

 CYCLE    7
  SDIIS (wt  1.000):  0.0019  0.0161  0.0331  0.1116  0.3774  0.4599
  DIIS coefficients:  0.0019  0.0161  0.0331  0.1116  0.3774  0.4599
 SCF Error: norm([F,P])=      0.011861427082, max([F,P])=      0.000755807427
 ***** SPIN 1 *****
 orbitals (Q,E):
 ---------------
 A :93...103         ( 1.00    -0.2830)  ( 1.00    -0.2638)  ( 1.00    -0.2596)  ( 1.00    -0.2420)
                     ( 1.00    -0.2347)  ( 1.00    -0.2252)  ( 1.00    -0.2191)  ( 1.00    -0.1868)
                     ( 1.00    -0.1858)  ( 1.00    -0.1717)  ( 0.00    -0.0831)
 ***** SPIN 2 *****
 orbitals (Q,E):
 ---------------
 A :92...102         ( 1.00    -0.2874)  ( 1.00    -0.2807)  ( 1.00    -0.2605)  ( 1.00    -0.2580)
                     ( 1.00    -0.2412)  ( 1.00    -0.2249)  ( 1.00    -0.2224)  ( 1.00    -0.2167)
                     ( 1.00    -0.1758)  ( 1.00    -0.1623)  ( 0.00    -0.1538)
  
 Spin polar: 1 (Spin_A minus Spin_B electrons)

 CYCLE    8
  SDIIS (wt  1.000): -0.0014  0.0035  0.0094  0.0360  0.1878  0.3858  0.3789
  DIIS coefficients: -0.0014  0.0035  0.0094  0.0360  0.1878  0.3858  0.3789
 SCF Error: norm([F,P])=      0.008018427770, max([F,P])=      0.000508100853
 ***** SPIN 1 *****
 orbitals (Q,E):
 ---------------
 A :93...103         ( 1.00    -0.2830)  ( 1.00    -0.2639)  ( 1.00    -0.2594)  ( 1.00    -0.2420)
                     ( 1.00    -0.2346)  ( 1.00    -0.2250)  ( 1.00    -0.2190)  ( 1.00    -0.1867)
                     ( 1.00    -0.1858)  ( 1.00    -0.1716)  ( 0.00    -0.0829)
 ***** SPIN 2 *****
 orbitals (Q,E):
 ---------------
 A :92...102         ( 1.00    -0.2873)  ( 1.00    -0.2807)  ( 1.00    -0.2606)  ( 1.00    -0.2578)
                     ( 1.00    -0.2411)  ( 1.00    -0.2248)  ( 1.00    -0.2222)  ( 1.00    -0.2166)
                     ( 1.00    -0.1758)  ( 1.00    -0.1622)  ( 0.00    -0.1537)
  
 Spin polar: 1 (Spin_A minus Spin_B electrons)

 CYCLE    9
  SDIIS (wt  1.000): -0.0009 -0.0004  0.0034  0.0060  0.0633  0.1660  0.2323  0.5304
  DIIS coefficients: -0.0009 -0.0004  0.0034  0.0060  0.0633  0.1660  0.2323  0.5304
 SCF Error: norm([F,P])=      0.002477592678, max([F,P])=      0.000183297714
 ***** SPIN 1 *****
 orbitals (Q,E):
 ---------------
 A :93...103         ( 1.00    -0.2830)  ( 1.00    -0.2638)  ( 1.00    -0.2594)  ( 1.00    -0.2420)
                     ( 1.00    -0.2346)  ( 1.00    -0.2250)  ( 1.00    -0.2190)  ( 1.00    -0.1867)
                     ( 1.00    -0.1857)  ( 1.00    -0.1716)  ( 0.00    -0.0829)
 ***** SPIN 2 *****
 orbitals (Q,E):
 ---------------
 A :92...102         ( 1.00    -0.2873)  ( 1.00    -0.2807)  ( 1.00    -0.2606)  ( 1.00    -0.2578)
                     ( 1.00    -0.2411)  ( 1.00    -0.2248)  ( 1.00    -0.2223)  ( 1.00    -0.2166)
                     ( 1.00    -0.1757)  ( 1.00    -0.1622)  ( 0.00    -0.1536)
  
 Spin polar: 1 (Spin_A minus Spin_B electrons)

 CYCLE   10
  SDIIS (wt  1.000): -0.0004 -0.0006  0.0016  0.0004  0.0228  0.0709  0.1132  0.3512  0.4409
  DIIS coefficients: -0.0004 -0.0006  0.0016  0.0004  0.0228  0.0709  0.1132  0.3512  0.4409
 SCF Error: norm([F,P])=      0.000763518280, max([F,P])=      0.000027175130
 ***** SPIN 1 *****
 orbitals (Q,E):
 ---------------
 A :93...103         ( 1.00    -0.2830)  ( 1.00    -0.2639)  ( 1.00    -0.2594)  ( 1.00    -0.2420)
                     ( 1.00    -0.2346)  ( 1.00    -0.2250)  ( 1.00    -0.2190)  ( 1.00    -0.1867)
                     ( 1.00    -0.1858)  ( 1.00    -0.1716)  ( 0.00    -0.0830)
 ***** SPIN 2 *****
 orbitals (Q,E):
 ---------------
 A :92...102         ( 1.00    -0.2873)  ( 1.00    -0.2807)  ( 1.00    -0.2606)  ( 1.00    -0.2578)
                     ( 1.00    -0.2412)  ( 1.00    -0.2248)  ( 1.00    -0.2223)  ( 1.00    -0.2166)
                     ( 1.00    -0.1757)  ( 1.00    -0.1622)  ( 0.00    -0.1536)
  
 Spin polar: 1 (Spin_A minus Spin_B electrons)

 CYCLE   11
  SDIIS (wt  1.000): -0.0001 -0.0002  0.0004 -0.0004  0.0044  0.0188  0.0347  0.1302  0.2860  0.5262
  DIIS coefficients: -0.0001 -0.0002  0.0004 -0.0004  0.0044  0.0188  0.0347  0.1302  0.2860  0.5262
 SCF Error: norm([F,P])=      0.000308919169, max([F,P])=      0.000017978636
 ***** SPIN 1 *****
 orbitals (Q,E):
 ---------------
 A :93...103         ( 1.00    -0.2830)  ( 1.00    -0.2639)  ( 1.00    -0.2594)  ( 1.00    -0.2420)
                     ( 1.00    -0.2346)  ( 1.00    -0.2250)  ( 1.00    -0.2190)  ( 1.00    -0.1867)
                     ( 1.00    -0.1858)  ( 1.00    -0.1716)  ( 0.00    -0.0830)
 ***** SPIN 2 *****
 orbitals (Q,E):
 ---------------
 A :92...102         ( 1.00    -0.2873)  ( 1.00    -0.2807)  ( 1.00    -0.2606)  ( 1.00    -0.2579)
                     ( 1.00    -0.2412)  ( 1.00    -0.2248)  ( 1.00    -0.2223)  ( 1.00    -0.2166)
                     ( 1.00    -0.1757)  ( 1.00    -0.1622)  ( 0.00    -0.1536)
  
 Spin polar: 1 (Spin_A minus Spin_B electrons)

 CYCLE   12
  SDIIS (wt  1.000):  0.0000 -0.0002 -0.0005 -0.0033 -0.0052 -0.0037  0.0070  0.1191  0.4636  0.4231
  DIIS coefficients:  0.0000 -0.0002 -0.0005 -0.0033 -0.0052 -0.0037  0.0070  0.1191  0.4636  0.4231
 SCF Error: norm([F,P])=      0.000246152793, max([F,P])=      0.000021072668
 ***** SPIN 1 *****
 orbitals (Q,E):
 ---------------
 A :93...103         ( 1.00    -0.2830)  ( 1.00    -0.2639)  ( 1.00    -0.2594)  ( 1.00    -0.2420)
                     ( 1.00    -0.2346)  ( 1.00    -0.2250)  ( 1.00    -0.2190)  ( 1.00    -0.1867)
                     ( 1.00    -0.1858)  ( 1.00    -0.1716)  ( 0.00    -0.0830)
 ***** SPIN 2 *****
 orbitals (Q,E):
 ---------------
 A :92...102         ( 1.00    -0.2873)  ( 1.00    -0.2807)  ( 1.00    -0.2606)  ( 1.00    -0.2579)
                     ( 1.00    -0.2412)  ( 1.00    -0.2248)  ( 1.00    -0.2223)  ( 1.00    -0.2166)
                     ( 1.00    -0.1757)  ( 1.00    -0.1622)  ( 0.00    -0.1536)
  
 Spin polar: 1 (Spin_A minus Spin_B electrons)

 CYCLE   13
  SDIIS (wt  1.000): -0.0004 -0.0003 -0.0040 -0.0095 -0.0132 -0.0350 -0.0101  0.1325  0.2912  0.6488
  DIIS coefficients: -0.0004 -0.0003 -0.0040 -0.0095 -0.0132 -0.0350 -0.0101  0.1325  0.2912  0.6488
 SCF Error: norm([F,P])=      0.000094313268, max([F,P])=      0.000006440322
 ***** SPIN 1 *****
 orbitals (Q,E):
 ---------------
 A :93...103         ( 1.00    -0.2830)  ( 1.00    -0.2639)  ( 1.00    -0.2594)  ( 1.00    -0.2420)
                     ( 1.00    -0.2346)  ( 1.00    -0.2250)  ( 1.00    -0.2190)  ( 1.00    -0.1867)
                     ( 1.00    -0.1858)  ( 1.00    -0.1716)  ( 0.00    -0.0830)
 ***** SPIN 2 *****
 orbitals (Q,E):
 ---------------
 A :92...102         ( 1.00    -0.2873)  ( 1.00    -0.2807)  ( 1.00    -0.2606)  ( 1.00    -0.2578)
                     ( 1.00    -0.2412)  ( 1.00    -0.2248)  ( 1.00    -0.2223)  ( 1.00    -0.2166)
                     ( 1.00    -0.1757)  ( 1.00    -0.1622)  ( 0.00    -0.1536)
  
 Spin polar: 1 (Spin_A minus Spin_B electrons)

 CYCLE   14
  SDIIS (wt  1.000):  0.0002 -0.0002 -0.0022 -0.0044 -0.0197 -0.0624 -0.1828 -0.0602  0.4526  0.8790
  DIIS coefficients:  0.0002 -0.0002 -0.0022 -0.0044 -0.0197 -0.0624 -0.1828 -0.0602  0.4526  0.8790
 SCF Error: norm([F,P])=      0.000056040936, max([F,P])=      0.000003790634
 ***** SPIN 1 *****
 orbitals (Q,E):
 ---------------
 A :93...103         ( 1.00    -0.2830)  ( 1.00    -0.2639)  ( 1.00    -0.2594)  ( 1.00    -0.2420)
                     ( 1.00    -0.2346)  ( 1.00    -0.2250)  ( 1.00    -0.2190)  ( 1.00    -0.1867)
                     ( 1.00    -0.1858)  ( 1.00    -0.1716)  ( 0.00    -0.0830)
 ***** SPIN 2 *****
 orbitals (Q,E):
 ---------------
 A :92...102         ( 1.00    -0.2873)  ( 1.00    -0.2807)  ( 1.00    -0.2606)  ( 1.00    -0.2578)
                     ( 1.00    -0.2412)  ( 1.00    -0.2248)  ( 1.00    -0.2223)  ( 1.00    -0.2166)
                     ( 1.00    -0.1757)  ( 1.00    -0.1622)  ( 0.00    -0.1536)
  
 Spin polar: 1 (Spin_A minus Spin_B electrons)

 CYCLE   15
  SDIIS (wt  1.000): -0.0007 -0.0023 -0.0036 -0.0141 -0.0473 -0.1469 -0.0736  0.2568  0.6580  0.3737
  DIIS coefficients: -0.0007 -0.0023 -0.0036 -0.0141 -0.0473 -0.1469 -0.0736  0.2568  0.6580  0.3737
 SCF Error: norm([F,P])=      0.000048295297, max([F,P])=      0.000004874739
 ***** SPIN 1 *****
 orbitals (Q,E):
 ---------------
 A :93...103         ( 1.00    -0.2830)  ( 1.00    -0.2639)  ( 1.00    -0.2594)  ( 1.00    -0.2420)
                     ( 1.00    -0.2346)  ( 1.00    -0.2250)  ( 1.00    -0.2190)  ( 1.00    -0.1867)
                     ( 1.00    -0.1858)  ( 1.00    -0.1716)  ( 0.00    -0.0830)
 ***** SPIN 2 *****
 orbitals (Q,E):
 ---------------
 A :92...102         ( 1.00    -0.2873)  ( 1.00    -0.2807)  ( 1.00    -0.2606)  ( 1.00    -0.2579)
                     ( 1.00    -0.2412)  ( 1.00    -0.2248)  ( 1.00    -0.2223)  ( 1.00    -0.2166)
                     ( 1.00    -0.1757)  ( 1.00    -0.1622)  ( 0.00    -0.1536)
  
 Spin polar: 1 (Spin_A minus Spin_B electrons)

 CYCLE   16
  SDIIS (wt  1.000): -0.0005 -0.0011 -0.0060 -0.0229 -0.0751 -0.0477  0.0757  0.2541  0.2844  0.5391
  DIIS coefficients: -0.0005 -0.0011 -0.0060 -0.0229 -0.0751 -0.0477  0.0757  0.2541  0.2844  0.5391
 SCF Error: norm([F,P])=      0.000019674480, max([F,P])=      0.000001233739
 ***** SPIN 1 *****
 orbitals (Q,E):
 ---------------
 A :93...103         ( 1.00    -0.2830)  ( 1.00    -0.2639)  ( 1.00    -0.2594)  ( 1.00    -0.2420)
                     ( 1.00    -0.2346)  ( 1.00    -0.2250)  ( 1.00    -0.2190)  ( 1.00    -0.1867)
                     ( 1.00    -0.1858)  ( 1.00    -0.1716)  ( 0.00    -0.0830)
 ***** SPIN 2 *****
 orbitals (Q,E):
 ---------------
 A :92...102         ( 1.00    -0.2873)  ( 1.00    -0.2807)  ( 1.00    -0.2606)  ( 1.00    -0.2579)
                     ( 1.00    -0.2412)  ( 1.00    -0.2248)  ( 1.00    -0.2223)  ( 1.00    -0.2166)
                     ( 1.00    -0.1757)  ( 1.00    -0.1622)  ( 0.00    -0.1536)
  
 Spin polar: 1 (Spin_A minus Spin_B electrons)

 CYCLE   17
  SDIIS (wt  1.000): -0.0004 -0.0030 -0.0066 -0.0138 -0.0073  0.0060  0.0243  0.1320  0.4031  0.4657
  DIIS coefficients: -0.0004 -0.0030 -0.0066 -0.0138 -0.0073  0.0060  0.0243  0.1320  0.4031  0.4657
 SCF Error: norm([F,P])=      0.000015392828, max([F,P])=      0.000001313377
 ***** SPIN 1 *****
 orbitals (Q,E):
 ---------------
 A :93...103         ( 1.00    -0.2830)  ( 1.00    -0.2639)  ( 1.00    -0.2594)  ( 1.00    -0.2420)
                     ( 1.00    -0.2346)  ( 1.00    -0.2250)  ( 1.00    -0.2190)  ( 1.00    -0.1867)
                     ( 1.00    -0.1858)  ( 1.00    -0.1716)  ( 0.00    -0.0830)
 ***** SPIN 2 *****
 orbitals (Q,E):
 ---------------
 A :92...102         ( 1.00    -0.2873)  ( 1.00    -0.2807)  ( 1.00    -0.2606)  ( 1.00    -0.2579)
                     ( 1.00    -0.2412)  ( 1.00    -0.2248)  ( 1.00    -0.2223)  ( 1.00    -0.2166)
                     ( 1.00    -0.1757)  ( 1.00    -0.1622)  ( 0.00    -0.1536)
  
 Spin polar: 1 (Spin_A minus Spin_B electrons)

 CYCLE   18
  SDIIS (wt  1.000): -0.0005  0.0008  0.0069  0.0042 -0.0181 -0.0439  0.0225  0.1742  0.2568  0.5969
  DIIS coefficients: -0.0005  0.0008  0.0069  0.0042 -0.0181 -0.0439  0.0225  0.1742  0.2568  0.5969
 SCF Error: norm([F,P])=      0.000004640604, max([F,P])=      0.000000314616
 ***** SPIN 1 *****
 orbitals (Q,E):
 ---------------
 A :93...103         ( 1.00    -0.2830)  ( 1.00    -0.2639)  ( 1.00    -0.2594)  ( 1.00    -0.2420)
                     ( 1.00    -0.2346)  ( 1.00    -0.2250)  ( 1.00    -0.2190)  ( 1.00    -0.1867)
                     ( 1.00    -0.1858)  ( 1.00    -0.1716)  ( 0.00    -0.0830)
 ***** SPIN 2 *****
 orbitals (Q,E):
 ---------------
 A :92...102         ( 1.00    -0.2873)  ( 1.00    -0.2807)  ( 1.00    -0.2606)  ( 1.00    -0.2579)
                     ( 1.00    -0.2412)  ( 1.00    -0.2248)  ( 1.00    -0.2223)  ( 1.00    -0.2166)
                     ( 1.00    -0.1757)  ( 1.00    -0.1622)  ( 0.00    -0.1536)
  
 Spin polar: 1 (Spin_A minus Spin_B electrons)

 SCF CONVERGED
 cosmo_calcen: 0.5 (esolb+esolc) (Hartrees) =   -0.022584

 Solvation energy (screening term,uncorrected) =    -14.171976 kcal/mol

 Solvation energy (dispersion and cavitation terms) =      2.348016 kcal/mol
 Solvation Energy Contributions (Hartrees)
          esola   esolb+esolc
     0.02258448   -0.04516896
 esol last cycle   -0.02258448

 CYCLE   19
 *** Setting up for NEW gradients in Focky
 *** Using FIT density in Focky
 ***** SPIN 1 *****
 orbitals (Q,E):
 ---------------
 A :93...112         ( 1.00    -0.2830)  ( 1.00    -0.2639)  ( 1.00    -0.2594)  ( 1.00    -0.2420)
                     ( 1.00    -0.2346)  ( 1.00    -0.2250)  ( 1.00    -0.2190)  ( 1.00    -0.1867)
                     ( 1.00    -0.1858)  ( 1.00    -0.1716)  ( 0.00    -0.0830)  ( 0.00    -0.0813)
                     ( 0.00    -0.0783)  ( 0.00    -0.0507)  ( 0.00    -0.0478)  ( 0.00    -0.0223)
                     ( 0.00    -0.0045)  ( 0.00    -0.0023)  ( 0.00     0.0050)  ( 0.00     0.0106)
 ***** SPIN 2 *****
 orbitals (Q,E):
 ---------------
 A :92...111         ( 1.00    -0.2873)  ( 1.00    -0.2807)  ( 1.00    -0.2606)  ( 1.00    -0.2579)
                     ( 1.00    -0.2412)  ( 1.00    -0.2248)  ( 1.00    -0.2223)  ( 1.00    -0.2166)
                     ( 1.00    -0.1757)  ( 1.00    -0.1622)  ( 0.00    -0.1536)  ( 0.00    -0.0822)
                     ( 0.00    -0.0794)  ( 0.00    -0.0763)  ( 0.00    -0.0419)  ( 0.00    -0.0374)
                     ( 0.00    -0.0221)  ( 0.00    -0.0045)  ( 0.00    -0.0022)  ( 0.00     0.0052)
  
 Spin polar: 1 (Spin_A minus Spin_B electrons)
 cosmo_calcen: 0.5 (esolb+esolc) (Hartrees) =   -0.022585

 Solvation energy (screening term,uncorrected) =    -14.172011 kcal/mol

 Solvation energy (dispersion and cavitation terms) =      2.348016 kcal/mol
 Solvation Energy Contributions (Hartrees)
          esola   esolb+esolc
     0.02258454   -0.04516907
 esol last cycle   -0.02258454


 Fit test: (difference of exact and fit density, squared integrated, result summed over spins)
         SCF:                                          0.00047460277356

 Gross Charges per Atom (Z minus electrons)
 ==========================================
             1.3320   -0.5897   -0.6030   -0.6083   -0.5954   -0.5894   -0.6065    0.4286    0.4252    0.4275
             0.4202    0.4258    0.4326    0.5018    0.0552    0.5010    0.5010    0.0305    0.5051    0.0562
             0.5014    0.5016   -0.1936   -0.1512   -0.1508   -0.1593   -0.1927   -0.1528   -0.1490   -0.1943
            -0.1546   -0.1511   -0.1595   -0.1934   -0.1531   -0.1510   -0.1920   -0.1521   -0.1495   -0.1577
            -0.1933   -0.1525   -0.1496
 Net Total: -0.00000000


 =================================================================
 M U L T I P O L E   D E R I V E D   C H A R G E   A N A L Y S I S
 =================================================================

 See: M. Swart, P.Th. van Duijnen, J.G. Snijders, J.Comput.Chem., (2001), p. 79-88.

 ----------------------------------------------------- 
 MDC atomic charges (includes spinA + spinB electrons)
 ----------------------------------------------------- 

        Atom    Level:     MDC-m        MDC-d        MDC-q
 ---------------------------------------------------------
     1     Ru           2.376532     1.494590     1.610007
     2     O           -0.619897    -0.601236    -0.564291
     3     O           -0.635405    -0.610320    -0.602901
     4     O           -0.630420    -0.610288    -0.594140
     5     O           -0.633650    -0.608473    -0.595253
     6     O           -0.624247    -0.603770    -0.586633
     7     O           -0.625906    -0.609786    -0.571255
     8     C            0.195432     0.258101     0.262344
     9     C            0.192398     0.252332     0.262301
    10     C            0.196657     0.255127     0.271222
    11     C            0.189848     0.248429     0.242431
    12     C            0.191825     0.252958     0.259089
    13     C            0.197619     0.258530     0.266773
    14     C            0.218504     0.188921     0.101953
    15     C           -0.015591    -0.029621    -0.179602
    16     C            0.218840     0.189689     0.153148
    17     C            0.218603     0.188407     0.134861
    18     C           -0.028459    -0.029581    -0.192050
    19     C            0.218712     0.189710     0.136707
    20     C           -0.015442    -0.028033    -0.216584
    21     C            0.218133     0.189008     0.115810
    22     C            0.218432     0.188567     0.117581
    23     H           -0.048395    -0.016506     0.010878
    24     H           -0.045873    -0.016198    -0.001827
    25     H           -0.045229    -0.022130     0.008632
    26     H           -0.059004    -0.026046     0.047928
    27     H           -0.048579    -0.016684    -0.003024
    28     H           -0.045456    -0.022650    -0.006747
    29     H           -0.045563    -0.015621    -0.005530
    30     H           -0.048838    -0.016857     0.001078
    31     H           -0.046150    -0.022634    -0.013166
    32     H           -0.046361    -0.017343     0.009095
    33     H           -0.059362    -0.026270     0.076518
    34     H           -0.048834    -0.017420     0.000436
    35     H           -0.046474    -0.017051     0.003963
    36     H           -0.045850    -0.022726     0.005066
    37     H           -0.048764    -0.017769    -0.000965
    38     H           -0.045733    -0.021098     0.002863
    39     H           -0.045488    -0.017330    -0.003256
    40     H           -0.062309    -0.034117     0.029877
    41     H           -0.048796    -0.017573     0.005809
    42     H           -0.046015    -0.018816    -0.006724
    43     H           -0.045445    -0.020422     0.007578

 -------------------------------- 
 MDC spin density (spinA - spinB)
 -------------------------------- 

        Atom    Level:     MDC-m        MDC-d        MDC-q
 ---------------------------------------------------------
     1     Ru           0.701257     0.504422     0.525345
     2     O            0.038584     0.063039     0.064375
     3     O            0.052040     0.074526     0.073456
     4     O            0.032939     0.060479     0.064958
     5     O            0.046872     0.068378     0.064738
     6     O            0.037547     0.060525     0.058415
     7     O            0.029690     0.058432     0.064044
     8     C           -0.004100     0.003680    -0.000540
     9     C           -0.006603     0.001995    -0.001852
    10     C            0.006632     0.009809     0.007553
    11     C           -0.009823    -0.000144    -0.005047
    12     C           -0.008806     0.000553    -0.004246
    13     C            0.008430     0.011129     0.008366
    14     C           -0.000414    -0.000142     0.001965
    15     C            0.034758     0.033379     0.039866
    16     C           -0.000470    -0.000413     0.002411
    17     C           -0.000453    -0.000474     0.000711
    18     C            0.002598     0.005666     0.000962
    19     C           -0.000513    -0.000486     0.002131
    20     C            0.039017     0.038968     0.048651
    21     C           -0.000570    -0.000395     0.001910
    22     C           -0.000313    -0.000253     0.000464
    23     H            0.000047     0.000169    -0.001331
    24     H           -0.000578    -0.000158    -0.001519
    25     H           -0.000368    -0.000647    -0.000911
    26     H            0.002081     0.004664    -0.000323
    27     H            0.000061     0.000141    -0.000402
    28     H           -0.000656    -0.001531    -0.002309
    29     H           -0.000366     0.000184    -0.001482
    30     H            0.000002    -0.000100    -0.000844
    31     H           -0.000791    -0.001226    -0.001876
    32     H           -0.000651    -0.000490    -0.001551
[truncated: 2,204,857 more chars]
