# Supplementary material for: Computational DFT data related to the redox behaviour of tris(β-diketonato)ruthenium(III) compounds
Source: Data Brief. 2020 Apr 25;30:105617. doi: 10.1016/j.dib.2020.105617 (PMC7206207; doi:10.1016/j.dib.2020.105617)
Supplement: Supplementary file 2 [file mmc2.zip › Output_files/B3LYPGTO_Ru_acac_b3lyp_s12.out]

 Entering Gaussian System, Link 0=g16
 Initial command:
 /global/hds/software/cpu/non-eb/Gaussian/g16_B.01/l1.exe "/global/work/conradj/1472606/Gau-44722.inp" -scrdir="/global/work/conradj/1472606/"
 Entering Link 1 = /global/hds/software/cpu/non-eb/Gaussian/g16_B.01/l1.exe PID=     44723.
  
 Copyright (c) 1988-2017, Gaussian, Inc.  All Rights Reserved.
  
 This is part of the Gaussian(R) 16 program.  It is based on
 the Gaussian(R) 09 system (copyright 2009, Gaussian, Inc.),
 the Gaussian(R) 03 system (copyright 2003, Gaussian, Inc.),
 the Gaussian(R) 98 system (copyright 1998, Gaussian, Inc.),
 the Gaussian(R) 94 system (copyright 1995, Gaussian, Inc.),
 the Gaussian 92(TM) system (copyright 1992, Gaussian, Inc.),
 the Gaussian 90(TM) system (copyright 1990, Gaussian, Inc.),
 the Gaussian 88(TM) system (copyright 1988, Gaussian, Inc.),
 the Gaussian 86(TM) system (copyright 1986, Carnegie Mellon
 University), and the Gaussian 82(TM) system (copyright 1983,
 Carnegie Mellon University). Gaussian is a federally registered
 trademark of Gaussian, Inc.
  
 This software contains proprietary and confidential information,
 including trade secrets, belonging to Gaussian, Inc.
  
 This software is provided under written license and may be
 used, copied, transmitted, or stored only in accord with that
 written license.
  
 The following legend is applicable only to US Government
 contracts under FAR:
  
                    RESTRICTED RIGHTS LEGEND
  
 Use, reproduction and disclosure by the US Government is
 subject to restrictions as set forth in subparagraphs (a)
 and (c) of the Commercial Computer Software - Restricted
 Rights clause in FAR 52.227-19.
  
 Gaussian, Inc.
 340 Quinnipiac St., Bldg. 40, Wallingford CT 06492
  
  
 ---------------------------------------------------------------
 Warning -- This program may not be used in any manner that
 competes with the business of Gaussian, Inc. or will provide
 assistance to any competitor of Gaussian, Inc.  The licensee
 of this program is prohibited from giving any competitor of
 Gaussian, Inc. access to this program.  By using this program,
 the user acknowledges that Gaussian, Inc. is engaged in the
 business of creating and licensing software in the field of
 computational chemistry and represents and warrants to the
 licensee that it is not a competitor of Gaussian, Inc. and that
 it will not use this program in any manner prohibited above.
 ---------------------------------------------------------------
  

 Cite this work as:
 Gaussian 16, Revision B.01,
 M. J. Frisch, G. W. Trucks, H. B. Schlegel, G. E. Scuseria, 
 M. A. Robb, J. R. Cheeseman, G. Scalmani, V. Barone, 
 G. A. Petersson, H. Nakatsuji, X. Li, M. Caricato, A. V. Marenich, 
 J. Bloino, B. G. Janesko, R. Gomperts, B. Mennucci, H. P. Hratchian, 
 J. V. Ortiz, A. F. Izmaylov, J. L. Sonnenberg, D. Williams-Young, 
 F. Ding, F. Lipparini, F. Egidi, J. Goings, B. Peng, A. Petrone, 
 T. Henderson, D. Ranasinghe, V. G. Zakrzewski, J. Gao, N. Rega, 
 G. Zheng, W. Liang, M. Hada, M. Ehara, K. Toyota, R. Fukuda, 
 J. Hasegawa, M. Ishida, T. Nakajima, Y. Honda, O. Kitao, H. Nakai, 
 T. Vreven, K. Throssell, J. A. Montgomery, Jr., J. E. Peralta, 
 F. Ogliaro, M. J. Bearpark, J. J. Heyd, E. N. Brothers, K. N. Kudin, 
 V. N. Staroverov, T. A. Keith, R. Kobayashi, J. Normand, 
 K. Raghavachari, A. P. Rendell, J. C. Burant, S. S. Iyengar, 
 J. Tomasi, M. Cossi, J. M. Millam, M. Klene, C. Adamo, R. Cammi, 
 J. W. Ochterski, R. L. Martin, K. Morokuma, O. Farkas, 
 J. B. Foresman, and D. J. Fox, Gaussian, Inc., Wallingford CT, 2016.
 
 ******************************************
 Gaussian 16:  ES64L-G16RevB.01 20-Dec-2017
                25-Feb-2019 
 ******************************************
 %LindaWorkers=cib29-8,cib30-2,cib30-3,cib31-5,cib32-7
 %NProcShared=20
 Will use up to   20 processors via shared memory.
 %chk=09_Ru_acac_b3lyp_s12_GO_MO.chk
 %mem=800mb
 SetLPE:    new flags="-opt 'Tsnet.Node.lindarsharg: ssh'  -nodelist 'cib29-8.ibnet cib30-2.ibnet cib30-3.ibnet cib31-5.ibnet cib32-7.ibnet' -env GAUSS_MDEF=104857600 -env GAUSS_EXEDIR="/global/hds/software/cpu/non-eb/Gaussian/g16_B.01""
 Will use up to    5 processors via Linda.
 ----------------------------------------------------------------------
 #p b3lyp/Gen pseudo=read opt scf=(conver=8) scrf=(solvent=acetonitrile
 ,iefpcm)
 ----------------------------------------------------------------------
 1/18=20,19=15,26=3,38=1/1,3;
 2/9=110,12=2,17=6,18=5,40=1/2;
 3/5=7,11=2,16=1,17=8,25=1,30=1,70=2201,71=1,72=2,74=-5/1,2,3;
 4//1;
 5/5=2,6=8,38=5,53=2/2;
 6/7=2,8=2,9=2,10=2,28=1/1;
 7//1,2,3,16;
 1/18=20,19=15,26=3/3(2);
 2/9=110/2;
 99//99;
 2/9=110/2;
 3/5=7,6=1,11=2,16=1,17=8,25=1,30=1,70=2205,71=1,72=2,74=-5,82=7/1,2,3;
 4/5=5,16=3,69=1/1;
 5/5=2,6=8,38=5,53=2/2;
 7//1,2,3,16;
 1/18=20,19=15,26=3/3(-5);
 2/9=110/2;
 6/7=2,8=2,9=2,10=2,19=2,28=1/1;
 99/9=1/99;
 Leave Link    1 at Mon Feb 25 09:46:17 2019, MaxMem=   104857600 cpu:              13.2 elap:               0.7
 (Enter /global/hds/software/cpu/non-eb/Gaussian/g16_B.01/l101.exe)
 --------
 Comment:
 --------
 Symbolic Z-matrix:
 Charge =  0 Multiplicity = 2
 44                    0.16612   0.13124  -0.07403 
 8                    -1.3347   -0.59603   1.11282 
 8                     0.13093  -1.5267   -1.27399 
 8                     0.21248   1.82358   1.11524 
 8                     1.55073  -0.77082   1.12248 
 8                     1.69352   0.88272  -1.25001 
 8                    -1.22201   1.02786  -1.27051 
 6                    -1.89741  -1.72576   0.93674 
 6                    -0.66584  -2.50758  -1.10973 
 6                    -0.65968   2.7406    1.10362 
 6                     2.77846  -0.96044   0.81179 
 6                     2.88921   0.46818  -1.23545 
 6                    -1.90441   2.06449  -0.95498 
 6                    -2.95808  -2.05685   1.96169 
 6                    -1.62157  -2.64444  -0.08946 
 6                    -0.52341  -3.60207  -2.14268 
 6                    -0.50736   3.77541   2.19508 
 6                    -1.70355   2.8758    0.16388 
 6                     3.53639  -1.8187    1.79655 
 6                     3.4396   -0.43313  -0.29962 
 6                     3.7735    1.04262  -2.31867 
 6                    -2.99453   2.40696  -1.94247 
 1                    -2.50409  -2.06166   2.95615 
 1                    -3.71967  -1.27277   1.95842 
 1                    -3.43135  -3.02106   1.77718 
 1                    -2.20706  -3.55343  -0.09454 
 1                     0.50552  -3.97096  -2.13742 
 1                    -1.20621  -4.43333  -1.96797 
 1                    -0.71095  -3.18294  -3.13477 
 1                     3.0332   -2.78434   1.89367 
 1                     4.57245  -1.978     1.49826 
 1                     3.51252  -1.34216   2.78019 
 1                     4.48653  -0.6784   -0.41169 
 1                     3.37736   0.74834  -3.29434 
 1                     3.73757   2.13374  -2.27073 
 1                     4.80771   0.70936  -2.23483 
 1                     0.4987    4.19972   2.14983 
 1                    -1.2426    4.57612   2.11782 
 1                    -0.60824   3.28483   3.16694 
 1                    -2.36076   3.72639   0.27946 
 1                    -3.66466   1.54994  -2.04983 
 1                    -3.57      3.28169  -1.64003 
 1                    -2.54596   2.59042  -2.92244 
 
 ITRead=  0  0  0  0  0  0  0  0  0  0  0  0  0  0  0  0  0  0  0  0
 ITRead=  0  0  0  0  0  0  0  0  0  0  0  0  0  0  0  0  0  0  0  0
 ITRead=  0  0  0
 MicOpt= -1 -1 -1 -1 -1 -1 -1 -1 -1 -1 -1 -1 -1 -1 -1 -1 -1 -1 -1 -1
 MicOpt= -1 -1 -1 -1 -1 -1 -1 -1 -1 -1 -1 -1 -1 -1 -1 -1 -1 -1 -1 -1
 MicOpt= -1 -1 -1
 NAtoms=     43 NQM=       43 NQMF=       0 NMMI=      0 NMMIF=      0
                NMic=       0 NMicF=      0.
                    Isotopes and Nuclear Properties:
 (Nuclear quadrupole moments (NQMom) in fm**2, nuclear magnetic moments (NMagM)
  in nuclear magnetons)

  Atom         1           2           3           4           5           6           7           8           9          10
 IAtWgt=         102          16          16          16          16          16          16          12          12          12
 AtmWgt= 101.9037000  15.9949146  15.9949146  15.9949146  15.9949146  15.9949146  15.9949146  12.0000000  12.0000000  12.0000000
 NucSpn=           0           0           0           0           0           0           0           0           0           0
 AtZEff=  -0.0000000  -0.0000000  -0.0000000  -0.0000000  -0.0000000  -0.0000000  -0.0000000  -0.0000000  -0.0000000  -0.0000000
 NQMom=    0.0000000   0.0000000   0.0000000   0.0000000   0.0000000   0.0000000   0.0000000   0.0000000   0.0000000   0.0000000
 NMagM=    0.0000000   0.0000000   0.0000000   0.0000000   0.0000000   0.0000000   0.0000000   0.0000000   0.0000000   0.0000000
 AtZNuc=  44.0000000   8.0000000   8.0000000   8.0000000   8.0000000   8.0000000   8.0000000   6.0000000   6.0000000   6.0000000

  Atom        11          12          13          14          15          16          17          18          19          20
 IAtWgt=          12          12          12          12          12          12          12          12          12          12
 AtmWgt=  12.0000000  12.0000000  12.0000000  12.0000000  12.0000000  12.0000000  12.0000000  12.0000000  12.0000000  12.0000000
 NucSpn=           0           0           0           0           0           0           0           0           0           0
 AtZEff=  -0.0000000  -0.0000000  -0.0000000  -0.0000000  -0.0000000  -0.0000000  -0.0000000  -0.0000000  -0.0000000  -0.0000000
 NQMom=    0.0000000   0.0000000   0.0000000   0.0000000   0.0000000   0.0000000   0.0000000   0.0000000   0.0000000   0.0000000
 NMagM=    0.0000000   0.0000000   0.0000000   0.0000000   0.0000000   0.0000000   0.0000000   0.0000000   0.0000000   0.0000000
 AtZNuc=   6.0000000   6.0000000   6.0000000   6.0000000   6.0000000   6.0000000   6.0000000   6.0000000   6.0000000   6.0000000

  Atom        21          22          23          24          25          26          27          28          29          30
 IAtWgt=          12          12           1           1           1           1           1           1           1           1
 AtmWgt=  12.0000000  12.0000000   1.0078250   1.0078250   1.0078250   1.0078250   1.0078250   1.0078250   1.0078250   1.0078250
 NucSpn=           0           0           1           1           1           1           1           1           1           1
 AtZEff=  -0.0000000  -0.0000000  -0.0000000  -0.0000000  -0.0000000  -0.0000000  -0.0000000  -0.0000000  -0.0000000  -0.0000000
 NQMom=    0.0000000   0.0000000   0.0000000   0.0000000   0.0000000   0.0000000   0.0000000   0.0000000   0.0000000   0.0000000
 NMagM=    0.0000000   0.0000000   2.7928460   2.7928460   2.7928460   2.7928460   2.7928460   2.7928460   2.7928460   2.7928460
 AtZNuc=   6.0000000   6.0000000   1.0000000   1.0000000   1.0000000   1.0000000   1.0000000   1.0000000   1.0000000   1.0000000

  Atom        31          32          33          34          35          36          37          38          39          40
 IAtWgt=           1           1           1           1           1           1           1           1           1           1
 AtmWgt=   1.0078250   1.0078250   1.0078250   1.0078250   1.0078250   1.0078250   1.0078250   1.0078250   1.0078250   1.0078250
 NucSpn=           1           1           1           1           1           1           1           1           1           1
 AtZEff=  -0.0000000  -0.0000000  -0.0000000  -0.0000000  -0.0000000  -0.0000000  -0.0000000  -0.0000000  -0.0000000  -0.0000000
 NQMom=    0.0000000   0.0000000   0.0000000   0.0000000   0.0000000   0.0000000   0.0000000   0.0000000   0.0000000   0.0000000
 NMagM=    2.7928460   2.7928460   2.7928460   2.7928460   2.7928460   2.7928460   2.7928460   2.7928460   2.7928460   2.7928460
 AtZNuc=   1.0000000   1.0000000   1.0000000   1.0000000   1.0000000   1.0000000   1.0000000   1.0000000   1.0000000   1.0000000

  Atom        41          42          43
 IAtWgt=           1           1           1
 AtmWgt=   1.0078250   1.0078250   1.0078250
 NucSpn=           1           1           1
 AtZEff=  -0.0000000  -0.0000000  -0.0000000
 NQMom=    0.0000000   0.0000000   0.0000000
 NMagM=    2.7928460   2.7928460   2.7928460
 AtZNuc=   1.0000000   1.0000000   1.0000000
 Leave Link  101 at Mon Feb 25 09:46:18 2019, MaxMem=   104857600 cpu:               2.7 elap:               0.2
 (Enter /global/hds/software/cpu/non-eb/Gaussian/g16_B.01/l103.exe)

 GradGradGradGradGradGradGradGradGradGradGradGradGradGradGradGradGradGrad
 Berny optimization.
 Initialization pass.
                           ----------------------------
                           !    Initial Parameters    !
                           ! (Angstroms and Degrees)  !
 --------------------------                            --------------------------
 ! Name  Definition              Value          Derivative Info.                !
 --------------------------------------------------------------------------------
 ! R1    R(1,2)                  2.047          estimate D2E/DX2                !
 ! R2    R(1,3)                  2.0469         estimate D2E/DX2                !
 ! R3    R(1,4)                  2.0689         estimate D2E/DX2                !
 ! R4    R(1,5)                  2.0402         estimate D2E/DX2                !
 ! R5    R(1,6)                  2.069          estimate D2E/DX2                !
 ! R6    R(1,7)                  2.0402         estimate D2E/DX2                !
 ! R7    R(2,8)                  1.2743         estimate D2E/DX2                !
 ! R8    R(3,9)                  1.2743         estimate D2E/DX2                !
 ! R9    R(4,10)                 1.2656         estimate D2E/DX2                !
 ! R10   R(5,11)                 1.2806         estimate D2E/DX2                !
 ! R11   R(6,12)                 1.2656         estimate D2E/DX2                !
 ! R12   R(7,13)                 1.2806         estimate D2E/DX2                !
 ! R13   R(8,14)                 1.5117         estimate D2E/DX2                !
 ! R14   R(8,15)                 1.4047         estimate D2E/DX2                !
 ! R15   R(9,15)                 1.4047         estimate D2E/DX2                !
 ! R16   R(9,16)                 1.5117         estimate D2E/DX2                !
 ! R17   R(10,17)                1.5117         estimate D2E/DX2                !
 ! R18   R(10,18)                1.411          estimate D2E/DX2                !
 ! R19   R(11,19)                1.5102         estimate D2E/DX2                !
 ! R20   R(11,20)                1.3966         estimate D2E/DX2                !
 ! R21   R(12,20)                1.4111         estimate D2E/DX2                !
 ! R22   R(12,21)                1.5117         estimate D2E/DX2                !
 ! R23   R(13,18)                1.3966         estimate D2E/DX2                !
 ! R24   R(13,22)                1.5102         estimate D2E/DX2                !
 ! R25   R(14,23)                1.0932         estimate D2E/DX2                !
 ! R26   R(14,24)                1.0931         estimate D2E/DX2                !
 ! R27   R(14,25)                1.0898         estimate D2E/DX2                !
 ! R28   R(15,26)                1.0812         estimate D2E/DX2                !
 ! R29   R(16,27)                1.0931         estimate D2E/DX2                !
 ! R30   R(16,28)                1.0898         estimate D2E/DX2                !
 ! R31   R(16,29)                1.0932         estimate D2E/DX2                !
 ! R32   R(17,37)                1.0928         estimate D2E/DX2                !
 ! R33   R(17,38)                1.0898         estimate D2E/DX2                !
 ! R34   R(17,39)                1.0933         estimate D2E/DX2                !
 ! R35   R(18,40)                1.0811         estimate D2E/DX2                !
 ! R36   R(19,30)                1.0932         estimate D2E/DX2                !
 ! R37   R(19,31)                1.0899         estimate D2E/DX2                !
 ! R38   R(19,32)                1.0933         estimate D2E/DX2                !
 ! R39   R(20,33)                1.0811         estimate D2E/DX2                !
 ! R40   R(21,34)                1.0934         estimate D2E/DX2                !
 ! R41   R(21,35)                1.0928         estimate D2E/DX2                !
 ! R42   R(21,36)                1.0898         estimate D2E/DX2                !
 ! R43   R(22,41)                1.0932         estimate D2E/DX2                !
 ! R44   R(22,42)                1.0899         estimate D2E/DX2                !
 ! R45   R(22,43)                1.0933         estimate D2E/DX2                !
 ! A1    A(2,1,3)               92.2647         estimate D2E/DX2                !
 ! A2    A(2,1,4)               88.4964         estimate D2E/DX2                !
 ! A3    A(2,1,5)               90.0267         estimate D2E/DX2                !
 ! A4    A(2,1,7)               89.8459         estimate D2E/DX2                !
 ! A5    A(3,1,5)               89.8481         estimate D2E/DX2                !
 ! A6    A(3,1,6)               88.4917         estimate D2E/DX2                !
 ! A7    A(3,1,7)               90.0269         estimate D2E/DX2                !
 ! A8    A(4,1,5)               90.5352         estimate D2E/DX2                !
 ! A9    A(4,1,6)               90.7497         estimate D2E/DX2                !
 ! A10   A(4,1,7)               89.5916         estimate D2E/DX2                !
 ! A11   A(5,1,6)               89.5942         estimate D2E/DX2                !
 ! A12   A(6,1,7)               90.5349         estimate D2E/DX2                !
 ! A13   A(1,2,8)              123.9604         estimate D2E/DX2                !
 ! A14   A(1,3,9)              123.9612         estimate D2E/DX2                !
 ! A15   A(1,4,10)             124.8873         estimate D2E/DX2                !
 ! A16   A(1,5,11)             125.019          estimate D2E/DX2                !
 ! A17   A(1,6,12)             124.8866         estimate D2E/DX2                !
 ! A18   A(1,7,13)             125.0179         estimate D2E/DX2                !
 ! A19   A(2,8,14)             114.224          estimate D2E/DX2                !
 ! A20   A(2,8,15)             126.4437         estimate D2E/DX2                !
 ! A21   A(14,8,15)            119.3323         estimate D2E/DX2                !
 ! A22   A(3,9,15)             126.4433         estimate D2E/DX2                !
 ! A23   A(3,9,16)             114.2241         estimate D2E/DX2                !
 ! A24   A(15,9,16)            119.3326         estimate D2E/DX2                !
 ! A25   A(4,10,17)            114.8295         estimate D2E/DX2                !
 ! A26   A(4,10,18)            125.8276         estimate D2E/DX2                !
 ! A27   A(17,10,18)           119.3273         estimate D2E/DX2                !
 ! A28   A(5,11,19)            114.0232         estimate D2E/DX2                !
 ! A29   A(5,11,20)            126.2315         estimate D2E/DX2                !
 ! A30   A(19,11,20)           119.73           estimate D2E/DX2                !
 ! A31   A(6,12,20)            125.8292         estimate D2E/DX2                !
 ! A32   A(6,12,21)            114.8302         estimate D2E/DX2                !
 ! A33   A(20,12,21)           119.3257         estimate D2E/DX2                !
 ! A34   A(7,13,18)            126.2304         estimate D2E/DX2                !
 ! A35   A(7,13,22)            114.0231         estimate D2E/DX2                !
 ! A36   A(18,13,22)           119.731          estimate D2E/DX2                !
 ! A37   A(8,14,23)            109.0482         estimate D2E/DX2                !
 ! A38   A(8,14,24)            109.2527         estimate D2E/DX2                !
 ! A39   A(8,14,25)            112.5617         estimate D2E/DX2                !
 ! A40   A(23,14,24)           107.1715         estimate D2E/DX2                !
 ! A41   A(23,14,25)           109.2966         estimate D2E/DX2                !
 ! A42   A(24,14,25)           109.3635         estimate D2E/DX2                !
 ! A43   A(8,15,9)             126.9069         estimate D2E/DX2                !
 ! A44   A(8,15,26)            116.5466         estimate D2E/DX2                !
 ! A45   A(9,15,26)            116.5466         estimate D2E/DX2                !
 ! A46   A(9,16,27)            109.2535         estimate D2E/DX2                !
 ! A47   A(9,16,28)            112.5614         estimate D2E/DX2                !
 ! A48   A(9,16,29)            109.0476         estimate D2E/DX2                !
 ! A49   A(27,16,28)           109.3645         estimate D2E/DX2                !
 ! A50   A(27,16,29)           107.1717         estimate D2E/DX2                !
 ! A51   A(28,16,29)           109.2953         estimate D2E/DX2                !
 ! A52   A(10,17,37)           109.1875         estimate D2E/DX2                !
 ! A53   A(10,17,38)           112.5674         estimate D2E/DX2                !
 ! A54   A(10,17,39)           108.9862         estimate D2E/DX2                !
 ! A55   A(37,17,38)           109.444          estimate D2E/DX2                !
 ! A56   A(37,17,39)           107.2158         estimate D2E/DX2                !
 ! A57   A(38,17,39)           109.2947         estimate D2E/DX2                !
 ! A58   A(10,18,13)           125.753          estimate D2E/DX2                !
 ! A59   A(10,18,40)           116.9941         estimate D2E/DX2                !
 ! A60   A(13,18,40)           117.0831         estimate D2E/DX2                !
 ! A61   A(11,19,30)           109.2028         estimate D2E/DX2                !
 ! A62   A(11,19,31)           112.4381         estimate D2E/DX2                !
 ! A63   A(11,19,32)           109.1485         estimate D2E/DX2                !
 ! A64   A(30,19,31)           109.4368         estimate D2E/DX2                !
 ! A65   A(30,19,32)           107.1606         estimate D2E/DX2                !
 ! A66   A(31,19,32)           109.3125         estimate D2E/DX2                !
 ! A67   A(11,20,12)           125.7547         estimate D2E/DX2                !
 ! A68   A(11,20,33)           117.0829         estimate D2E/DX2                !
 ! A69   A(12,20,33)           116.9938         estimate D2E/DX2                !
 ! A70   A(12,21,34)           108.978          estimate D2E/DX2                !
 ! A71   A(12,21,35)           109.1931         estimate D2E/DX2                !
 ! A72   A(12,21,36)           112.5687         estimate D2E/DX2                !
 ! A73   A(34,21,35)           107.2162         estimate D2E/DX2                !
 ! A74   A(34,21,36)           109.2786         estimate D2E/DX2                !
 ! A75   A(35,21,36)           109.4609         estimate D2E/DX2                !
 ! A76   A(13,22,41)           109.2035         estimate D2E/DX2                !
 ! A77   A(13,22,42)           112.4383         estimate D2E/DX2                !
 ! A78   A(13,22,43)           109.1476         estimate D2E/DX2                !
 ! A79   A(41,22,42)           109.4377         estimate D2E/DX2                !
 ! A80   A(41,22,43)           107.1601         estimate D2E/DX2                !
 ! A81   A(42,22,43)           109.312          estimate D2E/DX2                !
 ! A82   L(2,1,6,3,-1)         180.7565         estimate D2E/DX2                !
 ! A83   L(3,1,4,2,-1)         180.7612         estimate D2E/DX2                !
 ! A84   L(5,1,7,2,-1)         179.8725         estimate D2E/DX2                !
 ! A85   L(2,1,6,3,-2)         180.3812         estimate D2E/DX2                !
 ! A86   L(3,1,4,2,-2)         180.3837         estimate D2E/DX2                !
 ! A87   L(5,1,7,2,-2)         180.1301         estimate D2E/DX2                !
 ! D1    D(3,1,2,8)              0.6448         estimate D2E/DX2                !
 ! D2    D(4,1,2,8)           -179.7388         estimate D2E/DX2                !
 ! D3    D(5,1,2,8)            -89.2042         estimate D2E/DX2                !
 ! D4    D(7,1,2,8)             90.6657         estimate D2E/DX2                !
 ! D5    D(8,2,6,12)           -73.4078         estimate D2E/DX2                !
 ! D6    D(2,1,3,9)              0.663          estimate D2E/DX2                !
 ! D7    D(5,1,3,9)             90.6836         estimate D2E/DX2                !
 ! D8    D(6,1,3,9)           -179.7183         estimate D2E/DX2                !
 ! D9    D(7,1,3,9)            -89.1839         estimate D2E/DX2                !
 ! D10   D(9,3,4,10)           -73.3726         estimate D2E/DX2                !
 ! D11   D(2,1,4,10)           -73.8924         estimate D2E/DX2                !
 ! D12   D(5,1,4,10)          -163.905          estimate D2E/DX2                !
 ! D13   D(6,1,4,10)           106.4938         estimate D2E/DX2                !
 ! D14   D(7,1,4,10)            15.9642         estimate D2E/DX2                !
 ! D15   D(2,1,5,11)           164.9185         estimate D2E/DX2                !
 ! D16   D(3,1,5,11)            72.6539         estimate D2E/DX2                !
 ! D17   D(4,1,5,11)          -106.5848         estimate D2E/DX2                !
 ! D18   D(6,1,5,11)           -15.8389         estimate D2E/DX2                !
 ! D19   D(11,5,7,13)         -122.5577         estimate D2E/DX2                !
 ! D20   D(3,1,6,12)           -73.9102         estimate D2E/DX2                !
 ! D21   D(4,1,6,12)           106.4784         estimate D2E/DX2                !
 ! D22   D(5,1,6,12)            15.9485         estimate D2E/DX2                !
 ! D23   D(7,1,6,12)          -163.9231         estimate D2E/DX2                !
 ! D24   D(2,1,7,13)            72.6355         estimate D2E/DX2                !
 ! D25   D(3,1,7,13)           164.9002         estimate D2E/DX2                !
 ! D26   D(4,1,7,13)           -15.862          estimate D2E/DX2                !
 ! D27   D(6,1,7,13)          -106.6079         estimate D2E/DX2                !
 ! D28   D(1,2,8,14)           178.6741         estimate D2E/DX2                !
 ! D29   D(1,2,8,15)            -1.3715         estimate D2E/DX2                !
 ! D30   D(1,3,9,15)            -1.3836         estimate D2E/DX2                !
 ! D31   D(1,3,9,16)           178.6615         estimate D2E/DX2                !
 ! D32   D(1,4,10,17)          171.8949         estimate D2E/DX2                !
 ! D33   D(1,4,10,18)           -9.5621         estimate D2E/DX2                !
 ! D34   D(1,5,11,19)         -171.9454         estimate D2E/DX2                !
 ! D35   D(1,5,11,20)            9.4974         estimate D2E/DX2                !
 ! D36   D(1,6,12,20)           -9.5651         estimate D2E/DX2                !
 ! D37   D(1,6,12,21)          171.8599         estimate D2E/DX2                !
 ! D38   D(1,7,13,18)            9.5103         estimate D2E/DX2                !
 ! D39   D(1,7,13,22)         -171.9349         estimate D2E/DX2                !
 ! D40   D(2,8,14,23)          -59.3789         estimate D2E/DX2                !
 ! D41   D(2,8,14,24)           57.4565         estimate D2E/DX2                !
 ! D42   D(2,8,14,25)          179.1529         estimate D2E/DX2                !
 ! D43   D(15,8,14,23)         120.6632         estimate D2E/DX2                !
 ! D44   D(15,8,14,24)        -122.5015         estimate D2E/DX2                !
 ! D45   D(15,8,14,25)          -0.805          estimate D2E/DX2                !
 ! D46   D(2,8,15,9)             0.7925         estimate D2E/DX2                !
 ! D47   D(2,8,15,26)         -179.2094         estimate D2E/DX2                !
 ! D48   D(14,8,15,9)         -179.2552         estimate D2E/DX2                !
 ! D49   D(14,8,15,26)           0.7429         estimate D2E/DX2                !
 ! D50   D(3,9,15,8)             0.7911         estimate D2E/DX2                !
 ! D51   D(3,9,15,26)         -179.207          estimate D2E/DX2                !
 ! D52   D(16,9,15,8)         -179.2561         estimate D2E/DX2                !
 ! D53   D(16,9,15,26)           0.7458         estimate D2E/DX2                !
 ! D54   D(3,9,16,27)           57.4299         estimate D2E/DX2                !
 ! D55   D(3,9,16,28)          179.1281         estimate D2E/DX2                !
 ! D56   D(3,9,16,29)          -59.4059         estimate D2E/DX2                !
 ! D57   D(15,9,16,27)        -122.5285         estimate D2E/DX2                !
 ! D58   D(15,9,16,28)          -0.8303         estimate D2E/DX2                !
 ! D59   D(15,9,16,29)         120.6357         estimate D2E/DX2                !
 ! D60   D(4,10,17,37)          55.0752         estimate D2E/DX2                !
 ! D61   D(4,10,17,38)         176.832          estimate D2E/DX2                !
 ! D62   D(4,10,17,39)         -61.7416         estimate D2E/DX2                !
 ! D63   D(18,10,17,37)       -123.5698         estimate D2E/DX2                !
 ! D64   D(18,10,17,38)         -1.813          estimate D2E/DX2                !
 ! D65   D(18,10,17,39)        119.6133         estimate D2E/DX2                !
 ! D66   D(4,10,18,13)          -3.8861         estimate D2E/DX2                !
 ! D67   D(4,10,18,40)        -178.9936         estimate D2E/DX2                !
 ! D68   D(17,10,18,13)        174.5971         estimate D2E/DX2                !
 ! D69   D(17,10,18,40)         -0.5104         estimate D2E/DX2                !
 ! D70   D(5,11,19,30)          57.3031         estimate D2E/DX2                !
 ! D71   D(5,11,19,31)         178.9754         estimate D2E/DX2                !
 ! D72   D(5,11,19,32)         -59.5478         estimate D2E/DX2                !
 ! D73   D(20,11,19,30)       -124.0371         estimate D2E/DX2                !
 ! D74   D(20,11,19,31)         -2.3648         estimate D2E/DX2                !
 ! D75   D(20,11,19,32)        119.112          estimate D2E/DX2                !
 ! D76   D(5,11,20,12)           4.004          estimate D2E/DX2                !
 ! D77   D(5,11,20,33)         179.1231         estimate D2E/DX2                !
 ! D78   D(19,11,20,12)       -174.4784         estimate D2E/DX2                !
 ! D79   D(19,11,20,33)          0.6407         estimate D2E/DX2                !
 ! D80   D(6,12,20,11)          -3.8624         estimate D2E/DX2                !
 ! D81   D(6,12,20,33)        -178.9853         estimate D2E/DX2                !
 ! D82   D(21,12,20,11)        174.6543         estimate D2E/DX2                !
 ! D83   D(21,12,20,33)         -0.4686         estimate D2E/DX2                !
 ! D84   D(6,12,21,34)         -62.1468         estimate D2E/DX2                !
 ! D85   D(6,12,21,35)          54.669          estimate D2E/DX2                !
 ! D86   D(6,12,21,36)         176.4522         estimate D2E/DX2                !
 ! D87   D(20,12,21,34)        119.1783         estimate D2E/DX2                !
 ! D88   D(20,12,21,35)       -124.0059         estimate D2E/DX2                !
 ! D89   D(20,12,21,36)         -2.2227         estimate D2E/DX2                !
 ! D90   D(7,13,18,10)           4.0189         estimate D2E/DX2                !
 ! D91   D(7,13,18,40)         179.1225         estimate D2E/DX2                !
 ! D92   D(22,13,18,10)       -174.461          estimate D2E/DX2                !
 ! D93   D(22,13,18,40)          0.6425         estimate D2E/DX2                !
 ! D94   D(7,13,22,41)          57.294          estimate D2E/DX2                !
 ! D95   D(7,13,22,42)         178.9681         estimate D2E/DX2                !
 ! D96   D(7,13,22,43)         -59.5563         estimate D2E/DX2                !
 ! D97   D(18,13,22,41)       -124.0485         estimate D2E/DX2                !
 ! D98   D(18,13,22,42)         -2.3743         estimate D2E/DX2                !
 ! D99   D(18,13,22,43)        119.1013         estimate D2E/DX2                !
 --------------------------------------------------------------------------------
 Trust Radius=3.00D-01 FncErr=1.00D-07 GrdErr=1.00D-06 EigMax=2.50D+02 EigMin=1.00D-04
 Number of steps in this run=    241 maximum allowed number of steps=    258.
 GradGradGradGradGradGradGradGradGradGradGradGradGradGradGradGradGradGrad

 Leave Link  103 at Mon Feb 25 09:46:18 2019, MaxMem=   104857600 cpu:               0.6 elap:               0.1
 (Enter /global/hds/software/cpu/non-eb/Gaussian/g16_B.01/l202.exe)
                          Input orientation:                          
 ---------------------------------------------------------------------
 Center     Atomic      Atomic             Coordinates (Angstroms)
 Number     Number       Type             X           Y           Z
 ---------------------------------------------------------------------
      1         44           0        0.166123    0.131242   -0.074029
      2          8           0       -1.334704   -0.596028    1.112816
      3          8           0        0.130931   -1.526701   -1.273986
      4          8           0        0.212479    1.823579    1.115243
      5          8           0        1.550727   -0.770815    1.122479
      6          8           0        1.693523    0.882720   -1.250014
      7          8           0       -1.222012    1.027858   -1.270509
      8          6           0       -1.897408   -1.725758    0.936735
      9          6           0       -0.665840   -2.507575   -1.109733
     10          6           0       -0.659683    2.740600    1.103620
     11          6           0        2.778463   -0.960442    0.811787
     12          6           0        2.889207    0.468178   -1.235446
     13          6           0       -1.904408    2.064493   -0.954976
     14          6           0       -2.958080   -2.056846    1.961694
     15          6           0       -1.621574   -2.644436   -0.089461
     16          6           0       -0.523407   -3.602071   -2.142678
     17          6           0       -0.507355    3.775409    2.195076
     18          6           0       -1.703552    2.875795    0.163879
     19          6           0        3.536385   -1.818697    1.796551
     20          6           0        3.439604   -0.433127   -0.299616
     21          6           0        3.773497    1.042619   -2.318668
     22          6           0       -2.994529    2.406957   -1.942472
     23          1           0       -2.504087   -2.061664    2.956154
     24          1           0       -3.719669   -1.272770    1.958423
     25          1           0       -3.431350   -3.021059    1.777178
     26          1           0       -2.207056   -3.553434   -0.094540
     27          1           0        0.505520   -3.970957   -2.137421
     28          1           0       -1.206209   -4.433333   -1.967970
     29          1           0       -0.710945   -3.182936   -3.134770
     30          1           0        3.033204   -2.784336    1.893668
     31          1           0        4.572454   -1.978001    1.498255
     32          1           0        3.512524   -1.342159    2.780194
     33          1           0        4.486531   -0.678404   -0.411694
     34          1           0        3.377362    0.748338   -3.294339
     35          1           0        3.737568    2.133742   -2.270731
     36          1           0        4.807710    0.709358   -2.234834
     37          1           0        0.498700    4.199724    2.149835
     38          1           0       -1.242602    4.576115    2.117821
     39          1           0       -0.608244    3.284833    3.166940
     40          1           0       -2.360757    3.726386    0.279458
     41          1           0       -3.664662    1.549943   -2.049831
     42          1           0       -3.570000    3.281690   -1.640028
     43          1           0       -2.545962    2.590419   -2.922444
 ---------------------------------------------------------------------
                    Distance matrix (angstroms):
                    1          2          3          4          5
     1  Ru   0.000000
     2  O    2.046950   0.000000
     3  O    2.046927   2.951451   0.000000
     4  O    2.068942   2.871982   4.115755   0.000000
     5  O    2.040212   2.890736   2.886214   2.919219   0.000000
     6  O    2.068964   4.115801   2.871860   2.945021   2.895391
     7  O    2.040197   2.886164   2.890716   2.895298   4.080404
     8  C    2.954362   1.274335   3.006837   4.132951   3.582744
     9  C    2.954353   3.006845   1.274338   4.947813   3.593365
    10  C    2.979524   3.404236   4.948529   1.265594   4.149253
    11  C    2.966608   4.140237   3.417678   3.798307   1.280556
    12  C    2.979530   4.948565   3.404279   3.811525   2.981014
    13  C    2.966585   3.417411   4.140175   2.970700   4.928767
    14  C    4.323487   2.343061   4.504738   5.081990   4.763140
    15  C    3.301589   2.392434   2.392427   4.977773   3.878498
    16  C    4.323469   4.504746   2.343063   6.371284   4.793672
    17  C    4.345384   4.578783   6.368216   2.343894   5.104343
    18  C    3.329393   3.618022   4.981441   2.383994   4.980664
    19  C    4.319722   5.068523   4.594625   4.977821   2.344199
    20  C    3.329426   4.981518   3.618372   4.184362   2.388356
    21  C    4.345361   6.368199   4.578324   5.008242   4.480038
    22  C    4.319685   4.594314   5.068436   4.469323   6.336522
    23  H    4.595744   2.629342   5.012344   5.085646   4.633592
    24  H    4.604508   2.619368   5.033892   5.075443   5.359835
    25  H    5.128916   3.273847   4.922657   6.098046   5.505753
    26  H    4.382834   3.311338   3.311332   6.019136   4.831670
    27  H    4.604434   5.033946   2.619203   6.651492   4.686183
    28  H    5.128904   4.922668   3.273846   7.118134   5.528617
    29  H    4.595776   5.012300   2.629522   6.631781   5.390515
    30  H    4.537905   4.947428   4.476479   5.458509   2.616627
    31  H    5.131933   6.078892   5.255104   5.797249   3.275567
    32  H    4.638523   5.180008   5.282575   4.866647   2.631179
    33  H    4.408568   6.018114   4.520443   5.182565   3.313785
    34  H    4.589473   6.590440   4.449376   5.533267   5.015247
    35  H    4.646582   6.680417   5.234518   4.897680   4.973188
    36  H    5.152439   7.116182   5.272139   5.794882   4.906159
    37  H    4.648519   5.237940   6.682047   2.607368   5.183481
    38  H    5.152243   5.269685   7.115849   3.270914   6.114168
    39  H    4.587882   4.450646   6.589314   2.649209   5.028843
    40  H    4.408530   4.520015   6.018025   3.307681   6.019569
    41  H    4.537777   4.476185   4.947141   5.012464   6.530678
    42  H    5.131890   5.254655   6.078775   4.901505   7.090563
    43  H    4.638580   5.282416   5.180140   4.949743   6.666495
                    6          7          8          9         10
     6  O    0.000000
     7  O    2.919217   0.000000
     8  C    4.947809   3.593117   0.000000
     9  C    4.132841   3.582522   2.513171   0.000000
    10  C    3.811678   2.980971   4.637690   5.695815   0.000000
    11  C    2.970751   4.928802   4.739735   4.236636   5.060012
    12  C    1.265590   4.149288   5.695912   4.637809   4.819725
    13  C    3.798518   1.280561   4.236109   4.739389   2.498855
    14  C    6.371305   4.793377   1.511683   3.858910   5.388359
    15  C    4.977708   3.878178   1.404682   1.404676   5.598865
    16  C    5.081828   4.762874   3.858914   1.511683   7.126465
    17  C    5.008009   4.479961   5.811928   7.100899   1.511724
    18  C    4.184682   2.388351   4.670030   5.628464   1.411047
    19  C    4.469379   6.336566   5.502184   5.155554   6.234928
    20  C    2.384011   4.980740   5.628779   4.670578   5.370826
    21  C    2.343903   5.104309   7.100755   5.811464   5.852203
    22  C    4.978014   2.344198   5.154885   5.501715   3.852467
    23  H    6.631831   5.390134   2.135169   4.484353   5.467673
    24  H    6.651530   4.685849   2.137681   4.501577   5.118725
    25  H    7.118125   5.528408   2.176494   4.030629   6.429038
    26  H    6.019061   4.831299   2.121275   2.121270   6.591268
    27  H    5.075138   5.359483   4.501713   2.137689   7.543676
    28  H    6.097895   5.505571   4.030636   2.176491   7.822958
    29  H    5.085600   4.633297   4.484218   2.135163   7.283876
    30  H    5.012463   6.530827   5.132957   4.772834   6.692272
    31  H    4.901525   7.090633   6.499080   5.875523   7.056642
    32  H    4.949892   6.666409   5.728250   5.826530   6.073478
    33  H    3.307685   6.019664   6.608320   5.511810   6.361547
    34  H    2.651912   5.032719   7.200440   5.632136   6.293559
    35  H    2.604811   5.178886   7.545630   6.502287   5.575871
    36  H    3.270793   6.114647   7.806872   6.447810   6.720387
    37  H    4.897866   4.971955   6.505711   7.547768   2.136694
    38  H    5.796922   4.906254   6.444947   7.805666   2.176583
    39  H    5.529716   5.016134   5.633984   7.200364   2.134508
    40  H    5.182944   3.313788   5.511132   6.607940   2.131823
    41  H    5.458483   2.616573   4.772104   5.132268   4.515730
    42  H    5.797572   3.275569   5.874675   6.498534   4.036128
    43  H    4.866877   2.631222   5.826085   5.728030   4.448572
                   11         12         13         14         15
    11  C    0.000000
    12  C    2.498876   0.000000
    13  C    5.848159   5.060201   0.000000
    14  C    5.952505   7.126585   5.157773   0.000000
    15  C    4.796708   5.598999   4.796157   2.517687   0.000000
    16  C    5.158431   5.388500   5.952121   5.016096   2.517685
    17  C    5.927763   5.851743   3.847313   6.330539   6.904709
    18  C    5.935062   5.371049   1.396564   5.397863   5.526649
    19  C    1.510234   3.852485   7.228575   6.500928   5.553686
    20  C    1.396562   1.411051   5.935155   6.977130   5.527167
    21  C    3.847349   1.511728   5.928110   8.558172   6.904385
    22  C    7.228607   6.235150   1.510230   5.930378   5.552948
    23  H    5.806577   7.284039   5.716793   1.093199   3.224007
    24  H    6.605910   7.543802   4.787524   1.093071   3.236866
    25  H    6.613615   7.823050   5.971520   1.089834   2.627066
    26  H    5.692138   6.591428   5.691489   2.651775   1.081246
    27  H    4.788246   5.118734   6.605497   5.697639   3.237024
    28  H    5.972071   6.429139   6.613273   4.915181   2.627066
    29  H    5.717583   5.468012   5.806149   5.682573   3.223838
    30  H    2.135872   4.515633   7.483711   6.035673   5.061554
    31  H    2.173722   4.036116   8.019342   7.545193   6.428916
    32  H    2.135224   4.448731   7.409448   6.561207   6.024102
    33  H    2.119893   2.131821   6.975868   7.934438   6.424801
    34  H    4.487636   2.134438   5.924692   8.696710   6.838971
    35  H    4.471663   2.136735   5.793781   8.961370   7.503954
    36  H    4.023428   2.176602   6.966129   9.250418   7.562159
    37  H    5.797845   5.576656   4.469227   7.150482   7.506833
    38  H    6.966215   6.722454   4.023470   6.852986   7.559899
    39  H    5.919366   6.288618   4.489929   5.958849   6.840118
    40  H    6.975766   6.361837   2.119899   6.052478   6.424163
    41  H    7.483632   6.692282   2.135875   5.440636   5.060640
    42  H    8.019356   7.056975   2.173721   6.468911   6.428032
    43  H    7.409629   6.073791   2.135210   6.754385   6.023620
                   16         17         18         19         20
    16  C    0.000000
    17  C    8.558246   0.000000
    18  C    6.976797   2.523084   0.000000
    19  C    5.931261   6.914093   7.222244   0.000000
    20  C    5.398568   6.285996   6.133176   2.514575   0.000000
    21  C    6.329890   6.794683   6.286624   5.017806   2.523070
    22  C    6.500380   5.017768   2.514586   8.630717   7.222404
    23  H    5.682784   6.215915   5.728539   6.155568   6.969909
    24  H    5.697435   5.988245   4.949314   7.278362   7.553736
    25  H    4.915178   7.410558   6.353023   7.070741   7.630234
    26  H    2.651775   7.864049   6.454090   6.290680   6.454699
    27  H    1.093067   8.933232   7.553409   5.412440   4.950012
    28  H    1.089834   9.230536   7.629907   6.595463   6.353631
    29  H    1.093202   8.767398   6.969546   6.649728   5.729451
    30  H    5.441531   7.460339   7.580640   1.093198   3.240963
    31  H    6.470069   7.706604   8.045380   1.089861   2.627228
    32  H    6.755043   6.533857   7.200256   1.093257   3.211991
    33  H    6.053397   7.181267   7.161057   2.660713   1.081101
    34  H    5.955534   7.374813   6.503924   5.703693   3.219953
    35  H    7.146458   6.376353   6.006976   5.674948   3.250061
    36  H    6.856947   7.568004   7.269375   4.925383   2.630980
    37  H    8.963168   1.092811   3.247572   6.750832   6.009329
    38  H    9.249423   1.089810   2.630865   7.989715   7.270458
    39  H    8.696476   1.093327   3.222637   6.715797   6.498101
    40  H    7.934033   2.665913   1.081102   8.235642   7.161080
    41  H    6.034845   5.739383   3.241041   8.831618   7.580661
    42  H    7.544571   4.932705   2.627253   9.398124   8.045565
    43  H    6.560922   5.634637   3.211928   8.871537   7.200560
                   21         22         23         24         25
    21  C    0.000000
    22  C    6.914414   0.000000
    23  H    8.767461   6.648732   0.000000
    24  H    8.933200   5.411395   1.759392   0.000000
    25  H    9.230344   6.594692   1.780517   1.781149   0.000000
    26  H    7.863680   6.289772   3.408862   3.421123   2.299054
    27  H    5.987359   7.277784   6.216723   6.473668   5.632525
    28  H    7.409893   7.070241   5.617499   5.632335   4.579509
    29  H    6.215429   6.154936   6.447632   6.216250   5.617298
    30  H    5.739111   8.831708   5.684428   6.920283   6.469936
    31  H    4.932685   9.398175   7.225642   8.334771   8.076302
    32  H    5.635039   8.871369   6.062034   7.279062   7.214023
    33  H    2.665875   8.235836   7.881913   8.562269   8.542367
    34  H    1.093370   6.721574   9.030848   9.057827   9.289090
    35  H    1.092766   6.745630   9.158603   9.224991   9.713440
    36  H    1.089811   7.990135   9.385483   9.707133   9.894158
    37  H    6.376451   5.671300   6.990841   6.912269   8.229452
    38  H    7.571610   4.925492   6.808396   6.353796   7.913514
    39  H    7.370147   5.707111   5.676591   5.649179   7.047385
    40  H    7.182057   2.660739   6.378618   5.445836   6.994094
    41  H    7.460286   1.093196   6.280965   4.902737   5.966112
    42  H    7.707200   1.089861   7.128288   5.806406   7.170855
    43  H    6.534202   1.093259   7.496769   6.334404   7.372859
                   26         27         28         29         30
    26  H    0.000000
    27  H    3.421368   0.000000
    28  H    2.299056   1.781157   0.000000
    29  H    3.408609   1.759395   1.780506   0.000000
    30  H    5.657279   4.903767   5.966914   6.281936   0.000000
    31  H    7.140080   5.807750   7.171912   7.129593   1.782083
    32  H    6.772550   6.335266   7.373389   7.497530   1.759418
    33  H    7.291810   5.446787   6.994911   6.379779   3.444097
    34  H    7.741426   5.644261   7.044011   5.674031   6.285988
    35  H    8.509896   6.908781   8.225513   6.985907   6.482734
    36  H    8.482877   6.357962   7.917431   6.812884   5.692038
    37  H    8.512919   9.227168   9.715591   9.159365   7.434139
    38  H    8.480229   9.706465   9.892682   9.384841   8.515222
    39  H    7.743084   9.056666   9.289507   9.030733   7.191396
    40  H    7.291041   8.561889   8.541951   7.881470   8.607554
    41  H    5.656168   6.919424   6.469180   5.683457   8.899358
    42  H    7.138982   8.334156   8.075682   7.224946   9.637737
    43  H    6.771915   7.278699   7.213810   6.061683   9.121953
                   31         32         33         34         35
    31  H    0.000000
    32  H    1.780762   0.000000
    33  H    2.311761   3.402559   0.000000
    34  H    5.641819   6.425605   3.402277   0.000000
    35  H    5.639922   6.135501   3.453278   1.759791   0.000000
    36  H    4.605779   5.571062   2.313629   1.780440   1.781955
    37  H    7.428615   6.339791   6.801497   7.059589   5.856616
    38  H    8.783802   7.620756   8.175046   8.080063   7.072953
    39  H    7.571101   6.208007   7.380420   8.004186   7.055449
    40  H    9.060624   8.151028   8.170999   7.386935   6.799231
    41  H    9.637706   9.121699   8.607611   7.195934   7.428501
    42  H   10.188853   9.543610   9.060841   7.577629   7.424023
    43  H    9.543840   9.202744   8.151382   6.214285   6.333722
                   36         37         38         39         40
    36  H    0.000000
    37  H    7.069338   0.000000
    38  H    8.396648   1.781805   0.000000
    39  H    8.071232   1.759788   1.780581   0.000000
    40  H    8.173802   3.449471   2.313415   3.406438   0.000000
    41  H    8.515979   6.480132   5.691521   6.290170   3.444221
    42  H    8.783889   5.635616   4.605838   5.646145   2.311807
    43  H    7.621528   6.130893   5.571894   6.427874   3.402484
                   41         42         43
    41  H    0.000000
    42  H    1.782091   0.000000
    43  H    1.759413   1.780758   0.000000
 Stoichiometry    C15H21O6Ru(2)
 Framework group  C1[X(C15H21O6Ru)]
 Deg. of freedom   123
 Full point group                 C1      NOp   1
 Largest Abelian subgroup         C1      NOp   1
 Largest concise Abelian subgroup C1      NOp   1
                         Standard orientation:                         
 ---------------------------------------------------------------------
 Center     Atomic      Atomic             Coordinates (Angstroms)
 Number     Number       Type             X           Y           Z
 ---------------------------------------------------------------------
      1         44           0       -0.000069    0.104734   -0.000020
      2          8           0        0.988695   -1.313375   -1.096066
      3          8           0       -0.987990   -1.314191    1.095686
      4          8           0        0.995890    1.558572   -1.083968
      5          8           0       -1.518081    0.101227   -1.363139
      6          8           0       -0.996906    1.557632    1.084421
      7          8           0        1.517974    0.101755    1.363042
      8          6           0        0.833419   -2.568722   -0.941393
      9          6           0       -0.831742   -2.569414    0.940964
     10          6           0        2.217434    1.857638   -0.942129
     11          6           0       -2.679673    0.604713   -1.170707
     12          6           0       -2.218556    1.856195    0.942477
     13          6           0        2.679380    0.605663    1.170556
     14          6           0        1.650070   -3.416255   -1.890053
     15          6           0        0.001085   -3.196854   -0.000223
     16          6           0       -1.647740   -3.417617    1.889586
     17          6           0        2.760884    2.815448   -1.977780
     18          6           0        3.064906    1.401919    0.089938
     19          6           0       -3.672071    0.297882   -2.266977
     20          6           0       -3.065629    1.400621   -0.089988
     21          6           0       -2.762890    2.812629    1.978940
     22          6           0        3.672006    0.298976    2.266654
     23          1           0        1.371904   -3.169869   -2.918158
     24          1           0        2.708494   -3.169101   -1.774049
     25          1           0        1.508107   -4.484060   -1.724595
     26          1           0        0.001489   -4.278100   -0.000261
     27          1           0       -2.706314   -3.170952    1.773939
     28          1           0       -1.505278   -4.485304    1.723797
     29          1           0       -1.369414   -3.171394    2.917691
     30          1           0       -3.760267   -0.785966   -2.379127
     31          1           0       -4.655718    0.723199   -2.068634
     32          1           0       -3.292759    0.690380   -3.214225
     33          1           0       -4.085081    1.760409   -0.082984
     34          1           0       -2.692006    2.346134    2.965255
     35          1           0       -2.141021    3.710932    2.000575
     36          1           0       -3.798493    3.092486    1.786860
     37          1           0        2.142723    3.716492   -1.993102
     38          1           0        3.798462    3.090488   -1.789445
     39          1           0        2.683300    2.352964   -2.965430
     40          1           0        4.084234    1.762062    0.082855
     41          1           0        3.760463   -0.784856    2.378729
     42          1           0        4.655525    0.724545    2.068210
     43          1           0        3.292731    0.691327    3.213980
 ---------------------------------------------------------------------
 Rotational constants (GHZ):           0.2791767           0.2451460           0.1915410
 Leave Link  202 at Mon Feb 25 09:46:19 2019, MaxMem=   104857600 cpu:               1.8 elap:               0.1
 (Enter /global/hds/software/cpu/non-eb/Gaussian/g16_B.01/l301.exe)
 General basis read from cards:  (5D, 7F)
 Centers:       8      9     10     11     12     13     14     15     16     17
 Centers:      18     19     20     21     22     23     24     25     26     27
 Centers:      28     29     30     31     32     33     34     35     36     37
 Centers:      38     39     40     41     42     43      2      3      4      5
 Centers:       6      7
 6-311G(d,p)
 ****
 Centers:       1
 Lanl2dz
 ****
 ======================================================================================================
                                       Pseudopotential Parameters
 ======================================================================================================
  Center     Atomic      Valence      Angular      Power
  Number     Number     Electrons     Momentum     of R      Exponent        Coefficient   SO-Coeffient
 ======================================================================================================
    1         44           16
                                      F and up 
                                                     0      554.3796303       -0.05152700    0.00000000
                                                     1      155.1066871      -20.18165360    0.00000000
                                                     2       48.4976263     -105.99669150    0.00000000
                                                     2       14.7701594      -42.21667880    0.00000000
                                                     2        5.2077363       -3.76750240    0.00000000
                                      S - F
                                                     0       66.7118060        2.95783440    0.00000000
                                                     1       77.3503632       25.37487070    0.00000000
                                                     2       18.3571445      536.12623720    0.00000000
                                                     2       11.8404727     -651.20572210    0.00000000
                                                     2        8.1179479      381.38169430    0.00000000
                                      P - F
                                                     0       54.9937915        4.96515570    0.00000000
                                                     1       13.9399212       23.88615010    0.00000000
                                                     2       15.2118246      464.46313440    0.00000000
                                                     2       10.5460691     -714.44517880    0.00000000
                                                     2        7.5539486      377.55035940    0.00000000
                                      D - F
                                                     0       60.3444595        3.03529880    0.00000000
                                                     1       45.2100305       23.29017230    0.00000000
                                                     2       19.1190074      146.09266200    0.00000000
                                                     2        4.2712090       28.91297700    0.00000000
    2          8
                                   No pseudopotential on this center.
    3          8
                                   No pseudopotential on this center.
    4          8
                                   No pseudopotential on this center.
    5          8
                                   No pseudopotential on this center.
    6          8
                                   No pseudopotential on this center.
    7          8
                                   No pseudopotential on this center.
    8          6
                                   No pseudopotential on this center.
    9          6
                                   No pseudopotential on this center.
   10          6
                                   No pseudopotential on this center.
   11          6
                                   No pseudopotential on this center.
   12          6
                                   No pseudopotential on this center.
   13          6
                                   No pseudopotential on this center.
   14          6
                                   No pseudopotential on this center.
   15          6
                                   No pseudopotential on this center.
   16          6
                                   No pseudopotential on this center.
   17          6
                                   No pseudopotential on this center.
   18          6
                                   No pseudopotential on this center.
   19          6
                                   No pseudopotential on this center.
   20          6
                                   No pseudopotential on this center.
   21          6
                                   No pseudopotential on this center.
   22          6
                                   No pseudopotential on this center.
   23          1
                                   No pseudopotential on this center.
   24          1
                                   No pseudopotential on this center.
   25          1
                                   No pseudopotential on this center.
   26          1
                                   No pseudopotential on this center.
   27          1
                                   No pseudopotential on this center.
   28          1
                                   No pseudopotential on this center.
   29          1
                                   No pseudopotential on this center.
   30          1
                                   No pseudopotential on this center.
   31          1
                                   No pseudopotential on this center.
   32          1
                                   No pseudopotential on this center.
   33          1
                                   No pseudopotential on this center.
   34          1
                                   No pseudopotential on this center.
   35          1
                                   No pseudopotential on this center.
   36          1
                                   No pseudopotential on this center.
   37          1
                                   No pseudopotential on this center.
   38          1
                                   No pseudopotential on this center.
   39          1
                                   No pseudopotential on this center.
   40          1
                                   No pseudopotential on this center.
   41          1
                                   No pseudopotential on this center.
   42          1
                                   No pseudopotential on this center.
   43          1
                                   No pseudopotential on this center.
 ======================================================================================================
 Ernie: Thresh=  0.10000D-02 Tol=  0.10000D-05 Strict=F.
 Ernie:  1 primitive shells out of 396 were deleted.
 There are   549 symmetry adapted cartesian basis functions of A   symmetry.
 There are   526 symmetry adapted basis functions of A   symmetry.
   526 basis functions,   889 primitive gaussians,   549 cartesian basis functions
    88 alpha electrons       87 beta electrons
       nuclear repulsion energy      2188.6179837741 Hartrees.
 IExCor=  402 DFT=T Ex+Corr=B3LYP ExCW=0 ScaHFX=  0.200000
 ScaDFX=  0.800000  0.720000  1.000000  0.810000 ScalE2=  1.000000  1.000000
 IRadAn=      5 IRanWt=     -1 IRanGd=            0 ICorTp=0 IEmpDi=  4
 NAtoms=   43 NActive=   43 NUniq=   43 SFac= 1.00D+00 NAtFMM=   60 NAOKFM=F Big=F
 Integral buffers will be    131072 words long.
 Raffenetti 2 integral format.
 Two-electron integral symmetry is turned on.
 ------------------------------------------------------------------------------
 Polarizable Continuum Model (PCM)
 =================================
 Model                : PCM.
 Atomic radii         : UFF (Universal Force Field).
 Polarization charges : Total charges.
 Charge compensation  : None.
 Solution method      : On-the-fly selection.
 Cavity type          : Scaled VdW (van der Waals Surface) (Alpha=1.100).
 Cavity algorithm     : GePol (No added spheres)
                        Default sphere list used, NSphG=   43.
                        Lebedev-Laikov grids with approx.  5.0 points / Ang**2.
                        Smoothing algorithm: York/Karplus (Gamma=1.0000).
                        Polarization charges: spherical gaussians, with
                                              point-specific exponents (IZeta= 3).
                        Self-potential: point-specific (ISelfS= 7).
                        Self-field    : sphere-specific E.n sum rule (ISelfD= 2).
 1st derivatives      : Analytical E(r).r(x)/FMM algorithm (CHGder, D1EAlg=3).
                        Cavity 1st derivative terms included.
 Solvent              : Acetonitrile, Eps=  35.688000 Eps(inf)=   1.806874
 ------------------------------------------------------------------------------
 GePol: Number of generator spheres                  =      43
 GePol: Total number of spheres                      =      43
 GePol: Number of exposed spheres                    =      42 ( 97.67%)
 GePol: Number of points                             =    3221
 GePol: Average weight of points                     =       0.13
 GePol: Minimum weight of points                     =   0.50D-10
 GePol: Maximum weight of points                     =    0.20577
 GePol: Number of points with low weight             =     218
 GePol: Fraction of low-weight points (<1% of avg)   =       6.77%
 GePol: Cavity surface area                          =    427.013 Ang**2
 GePol: Cavity volume                                =    455.512 Ang**3
 Leave Link  301 at Mon Feb 25 09:46:19 2019, MaxMem=   104857600 cpu:               3.8 elap:               0.3
 (Enter /global/hds/software/cpu/non-eb/Gaussian/g16_B.01/linda-exe/../l302.exel)
 NPDir=0 NMtPBC=     1 NCelOv=     1 NCel=       1 NClECP=     1 NCelD=      1
         NCelK=      1 NCelE2=     1 NClLst=     1 CellRange=     0.0.
 One-electron integrals computed using PRISM.
 One-electron integral symmetry used in STVInt
   1 Symmetry operations used in ECPInt.
 ECPInt:  NShTT=   19503 NPrTT=   78664 LenC2=   16101 LenP2D=   40361.
 LDataN:  DoStor=T MaxTD1= 5 Len=  102
 Number of processors reduced to  13 by ecpmxn.
 NBasis=   526 RedAO= T EigKep=  8.03D-04  NBF=   526
 NBsUse=   526 1.00D-06 EigRej= -1.00D+00 NBFU=   526
 Precomputing XC quadrature grid using
 IXCGrd= 4 IRadAn=           5 IRanWt=          -1 IRanGd=           0 AccXCQ= 0.00D+00.
 Defaulting to unpruned grid for atomic number  44.
 Generated NRdTot=       0 NPtTot=           0 NUsed=           0 NTot=          32
 NSgBfM=   549   549   549   549   549 MxSgAt=    43 MxSgA2=    43.
 Leave Link  302 at Mon Feb 25 09:46:26 2019, MaxMem=   104857600 cpu:              31.4 elap:               1.7
 (Enter /global/hds/software/cpu/non-eb/Gaussian/g16_B.01/l303.exe)
 DipDrv:  MaxL=1.
 Leave Link  303 at Mon Feb 25 09:46:27 2019, MaxMem=   104857600 cpu:               2.0 elap:               0.1
 (Enter /global/hds/software/cpu/non-eb/Gaussian/g16_B.01/linda-exe/../l401.exel)
 ExpMin= 2.50D-02 ExpMax= 8.59D+03 ExpMxC= 1.30D+03 IAcc=3 IRadAn=         5 AccDes= 0.00D+00
 Harris functional with IExCor=  402 and IRadAn=       5 diagonalized for initial guess.
 HarFok:  IExCor=  402 AccDes= 0.00D+00 IRadAn=         5 IDoV= 1 UseB2=F ITyADJ=14
 ICtDFT=  3500011 ScaDFX=  1.000000  1.000000  1.000000  1.000000
 Defaulting to unpruned grid for atomic number  44.
 FoFCou: FMM=F IPFlag=           0 FMFlag=      100000 FMFlg1=           0
         NFxFlg=           0 DoJE=T BraDBF=F KetDBF=T FulRan=T
         wScrn=  0.000000 ICntrl=       500 IOpCl=  0 I1Cent=   200000004 NGrid=           0
         NMat0=    1 NMatS0=      1 NMatT0=    0 NMatD0=    1 NMtDS0=    0 NMtDT0=    0
 Petite list used in FoFCou.
 Harris En= -1130.21649463185    
 JPrj=0 DoOrth=F DoCkMO=F.
 Initial guess <Sx>= 0.0000 <Sy>= 0.0000 <Sz>= 0.5000 <S**2>= 0.7500 S= 0.5000
 Leave Link  401 at Mon Feb 25 09:46:31 2019, MaxMem=   104857600 cpu:              34.9 elap:               2.3
 (Enter /global/hds/software/cpu/non-eb/Gaussian/g16_B.01/linda-exe/../l502.exel)
 Integral symmetry usage will be decided dynamically.
 UHF open shell SCF:
 Using DIIS extrapolation, IDIIS=  1040.
 NGot=   104857600 LenX=   104238130 LenY=   103936180
 Requested convergence on RMS density matrix=1.00D-08 within 128 cycles.
 Requested convergence on MAX density matrix=1.00D-06.
 Requested convergence on             energy=1.00D-06.
 No special actions if energy rises.
 Fock matrices will be formed incrementally for  20 cycles.

 Cycle   1  Pass 1  IDiag  1:
 FoFJK:  IHMeth= 1 ICntrl=       0 DoSepK=F KAlg= 0 I1Cent=           0 FoldK=F
 IRaf= 720000000 NMat=       1 IRICut=       1 DoRegI=T DoRafI=F ISym2E= 0 IDoP0=0 IntGTp=1.
 FoFCou: FMM=F IPFlag=           0 FMFlag=      100000 FMFlg1=           0
         NFxFlg=           0 DoJE=F BraDBF=F KetDBF=F FulRan=T
         wScrn=  0.000000 ICntrl=         0 IOpCl=  1 I1Cent=           0 NGrid=           0
         NMat0=    1 NMatS0=      1 NMatT0=    0 NMatD0=    1 NMtDS0=    0 NMtDT0=    0
 Symmetry not used in FoFCou.
 Defaulting to unpruned grid for atomic number  44.
 Defaulting to unpruned grid for atomic number  44.
 Defaulting to unpruned grid for atomic number  44.
 Defaulting to unpruned grid for atomic number  44.
 Defaulting to unpruned grid for atomic number  44.
 Defaulting to unpruned grid for atomic number  44.
 Defaulting to unpruned grid for atomic number  44.
 Defaulting to unpruned grid for atomic number  44.
 Defaulting to unpruned grid for atomic number  44.
 Defaulting to unpruned grid for atomic number  44.
 Defaulting to unpruned grid for atomic number  44.
 Defaulting to unpruned grid for atomic number  44.
 Defaulting to unpruned grid for atomic number  44.
 Defaulting to unpruned grid for atomic number  44.
 Defaulting to unpruned grid for atomic number  44.
 Defaulting to unpruned grid for atomic number  44.
 Defaulting to unpruned grid for atomic number  44.
 Defaulting to unpruned grid for atomic number  44.
 Defaulting to unpruned grid for atomic number  44.
 Defaulting to unpruned grid for atomic number  44.
 Inv3:  Mode=1 IEnd=    31124523.
 Iteration    1 A*A^-1 deviation from unit magnitude is 5.11D-15 for   3203.
 Iteration    1 A*A^-1 deviation from orthogonality  is 3.55D-15 for   3218   2121.
 Iteration    1 A^-1*A deviation from unit magnitude is 4.88D-15 for   3203.
 Iteration    1 A^-1*A deviation from orthogonality  is 2.44D-15 for   3212   2123.
 E= -1124.43831772692    
 DIIS: error= 1.27D-01 at cycle   1 NSaved=   1.
 NSaved= 1 IEnMin= 1 EnMin= -1124.43831772692     IErMin= 1 ErrMin= 1.27D-01
 ErrMax= 1.27D-01  0.00D+00 EMaxC= 1.00D-01 BMatC= 1.64D+01 BMatP= 1.64D+01
 IDIUse=3 WtCom= 0.00D+00 WtEn= 1.00D+00
 Coeff-Com:  0.100D+01
 Coeff-En:   0.100D+01
 Coeff:      0.100D+01
 Gap=    -1.132 Goal=   None    Shift=    0.000
 Gap=     0.033 Goal=   None    Shift=    0.000
 GapD=   -1.132 DampG=0.250 DampE=0.125 DampFc=0.1250 IDamp=-1.
 Damping current iteration by 1.25D-01
 RMSDP=3.22D-02 MaxDP=1.90D+00              OVMax= 9.70D-01

 Cycle   2  Pass 1  IDiag  1:
 RMSU=  4.03D-03    CP:  1.00D+00
 E= -1126.39514225743     Delta-E=       -1.956824530506 Rises=F Damp=T
 DIIS: error= 7.81D-02 at cycle   2 NSaved=   2.
 NSaved= 2 IEnMin= 2 EnMin= -1126.39514225743     IErMin= 2 ErrMin= 7.81D-02
 ErrMax= 7.81D-02  0.00D+00 EMaxC= 1.00D-01 BMatC= 6.78D+00 BMatP= 1.64D+01
 IDIUse=3 WtCom= 2.19D-01 WtEn= 7.81D-01
 Coeff-Com: -0.164D+01 0.264D+01
 Coeff-En:   0.000D+00 0.100D+01
 Coeff:     -0.358D+00 0.136D+01
 Gap=     0.103 Goal=   None    Shift=    0.000
 Gap=     0.023 Goal=   None    Shift=    0.000
 RMSDP=9.23D-03 MaxDP=9.44D-01 DE=-1.96D+00 OVMax= 9.54D-01

 Cycle   3  Pass 1  IDiag  1:
 RMSU=  5.16D-03    CP:  9.58D-01  2.90D+00
 E= -1120.79848528224     Delta-E=        5.596656975194 Rises=F Damp=F
 DIIS: error= 7.01D-02 at cycle   3 NSaved=   3.
 NSaved= 3 IEnMin= 2 EnMin= -1126.39514225743     IErMin= 3 ErrMin= 7.01D-02
 ErrMax= 7.01D-02  0.00D+00 EMaxC= 1.00D-01 BMatC= 2.23D+01 BMatP= 6.78D+00
 IDIUse=2 WtCom= 0.00D+00 WtEn= 1.00D+00
 EnCoef did   100 forward-backward iterations
 Coeff-En:   0.573D+00 0.109D-01 0.417D+00
 Coeff:      0.573D+00 0.109D-01 0.417D+00
 Gap=     0.018 Goal=   None    Shift=    0.000
 Gap=     0.018 Goal=   None    Shift=    0.000
 RMSDP=1.14D-02 MaxDP=6.32D-01 DE= 5.60D+00 OVMax= 6.36D-01

 Cycle   4  Pass 1  IDiag  1:
 RMSU=  3.43D-03    CP:  9.47D-01  2.96D-01  4.48D-01
 E= -1128.38684723409     Delta-E=       -7.588361951856 Rises=F Damp=F
 DIIS: error= 5.18D-02 at cycle   4 NSaved=   4.
 NSaved= 4 IEnMin= 4 EnMin= -1128.38684723409     IErMin= 4 ErrMin= 5.18D-02
 ErrMax= 5.18D-02  0.00D+00 EMaxC= 1.00D-01 BMatC= 5.81D+00 BMatP= 6.78D+00
 IDIUse=3 WtCom= 4.82D-01 WtEn= 5.18D-01
 EnCoef did   100 forward-backward iterations
 Coeff-Com: -0.114D+01 0.195D+01 0.121D-01 0.177D+00
 Coeff-En:   0.268D+00 0.124D-01 0.000D+00 0.719D+00
 Coeff:     -0.410D+00 0.946D+00 0.581D-02 0.458D+00
 Gap=     0.322 Goal=   None    Shift=    0.000
 Gap=     0.032 Goal=   None    Shift=    0.000
 RMSDP=3.22D-03 MaxDP=1.05D-01 DE=-7.59D+00 OVMax= 9.59D-01

 Cycle   5  Pass 1  IDiag  1:
 RMSU=  2.73D-03    CP:  9.53D-01  2.86D-01  4.72D-01  5.07D-01
 E= -1127.23706359657     Delta-E=        1.149783637519 Rises=F Damp=F
 DIIS: error= 5.68D-02 at cycle   5 NSaved=   5.
 NSaved= 5 IEnMin= 4 EnMin= -1128.38684723409     IErMin= 4 ErrMin= 5.18D-02
 ErrMax= 5.68D-02  0.00D+00 EMaxC= 1.00D-01 BMatC= 7.66D+00 BMatP= 5.81D+00
 IDIUse=2 WtCom= 0.00D+00 WtEn= 1.00D+00
 EnCoef did   100 forward-backward iterations
 Coeff-En:   0.232D+00 0.649D-02 0.000D+00 0.527D+00 0.235D+00
 Coeff:      0.232D+00 0.649D-02 0.000D+00 0.527D+00 0.235D+00
 Gap=    -0.008 Goal=   None    Shift=    0.000
 Gap=    -0.112 Goal=   None    Shift=    0.000
 RMSDP=2.92D-03 MaxDP=5.01D-01 DE= 1.15D+00 OVMax= 9.26D-01

 Cycle   6  Pass 1  IDiag  1:
 RMSU=  1.64D-03    CP:  9.61D-01  1.17D-01  2.63D-01  5.66D-01  2.55D-01
 E= -1129.61264950893     Delta-E=       -2.375585912354 Rises=F Damp=F
 DIIS: error= 2.61D-02 at cycle   6 NSaved=   6.
 NSaved= 6 IEnMin= 6 EnMin= -1129.61264950893     IErMin= 6 ErrMin= 2.61D-02
 ErrMax= 2.61D-02  0.00D+00 EMaxC= 1.00D-01 BMatC= 1.17D+00 BMatP= 5.81D+00
 IDIUse=3 WtCom= 7.39D-01 WtEn= 2.61D-01
 EnCoef did   100 forward-backward iterations
 Coeff-Com: -0.234D+00 0.394D+00-0.172D-01 0.241D+00 0.100D+00 0.516D+00
 Coeff-En:   0.000D+00 0.000D+00 0.000D+00 0.203D+00 0.172D-02 0.796D+00
 Coeff:     -0.173D+00 0.291D+00-0.127D-01 0.231D+00 0.744D-01 0.589D+00
 Gap=     0.169 Goal=   None    Shift=    0.000
 Gap=     0.058 Goal=   None    Shift=    0.000
 RMSDP=1.37D-03 MaxDP=1.86D-01 DE=-2.38D+00 OVMax= 1.97D-01

 Cycle   7  Pass 1  IDiag  1:
 RMSU=  8.60D-04    CP:  9.56D-01  2.24D-01  3.97D-01  7.01D-01  3.06D-01
                    CP:  6.93D-01
 E= -1129.74296022184     Delta-E=       -0.130310712916 Rises=F Damp=F
 DIIS: error= 1.96D-02 at cycle   7 NSaved=   7.
 NSaved= 7 IEnMin= 7 EnMin= -1129.74296022184     IErMin= 7 ErrMin= 1.96D-02
 ErrMax= 1.96D-02  0.00D+00 EMaxC= 1.00D-01 BMatC= 6.34D-01 BMatP= 1.17D+00
 IDIUse=3 WtCom= 8.04D-01 WtEn= 1.96D-01
 Coeff-Com: -0.207D+00 0.296D+00-0.373D-02 0.271D-01-0.318D-01 0.408D+00
 Coeff-Com:  0.511D+00
 Coeff-En:   0.000D+00 0.000D+00 0.000D+00 0.000D+00 0.000D+00 0.375D+00
 Coeff-En:   0.625D+00
 Coeff:     -0.166D+00 0.238D+00-0.300D-02 0.218D-01-0.255D-01 0.402D+00
 Coeff:      0.533D+00
 Gap=     0.174 Goal=   None    Shift=    0.000
 Gap=     0.070 Goal=   None    Shift=    0.000
 RMSDP=5.14D-04 MaxDP=8.87D-02 DE=-1.30D-01 OVMax= 1.27D-01

 Cycle   8  Pass 1  IDiag  1:
 RMSU=  3.50D-04    CP:  9.55D-01  2.02D-01  3.69D-01  6.73D-01  2.75D-01
                    CP:  7.98D-01  6.97D-01
 E= -1129.86955031953     Delta-E=       -0.126590097690 Rises=F Damp=F
 DIIS: error= 4.64D-03 at cycle   8 NSaved=   8.
 NSaved= 8 IEnMin= 8 EnMin= -1129.86955031953     IErMin= 8 ErrMin= 4.64D-03
 ErrMax= 4.64D-03  0.00D+00 EMaxC= 1.00D-01 BMatC= 3.89D-02 BMatP= 6.34D-01
 IDIUse=3 WtCom= 9.54D-01 WtEn= 4.64D-02
 Coeff-Com: -0.145D-01 0.168D-01 0.404D-03-0.905D-02-0.382D-01 0.203D+00
 Coeff-Com:  0.271D+00 0.571D+00
 Coeff-En:   0.000D+00 0.000D+00 0.000D+00 0.000D+00 0.000D+00 0.000D+00
 Coeff-En:   0.000D+00 0.100D+01
 Coeff:     -0.138D-01 0.161D-01 0.385D-03-0.863D-02-0.364D-01 0.193D+00
 Coeff:      0.258D+00 0.591D+00
 Gap=     0.170 Goal=   None    Shift=    0.000
 Gap=     0.084 Goal=   None    Shift=    0.000
 RMSDP=2.72D-04 MaxDP=4.55D-02 DE=-1.27D-01 OVMax= 9.45D-02

 Cycle   9  Pass 1  IDiag  1:
 RMSU=  1.92D-04    CP:  9.56D-01  1.78D-01  3.48D-01  6.63D-01  2.69D-01
                    CP:  8.54D-01  6.50D-01  8.24D-01
 E= -1129.87918738254     Delta-E=       -0.009637063012 Rises=F Damp=F
 DIIS: error= 1.83D-03 at cycle   9 NSaved=   9.
 NSaved= 9 IEnMin= 9 EnMin= -1129.87918738254     IErMin= 9 ErrMin= 1.83D-03
 ErrMax= 1.83D-03  0.00D+00 EMaxC= 1.00D-01 BMatC= 7.74D-03 BMatP= 3.89D-02
 IDIUse=3 WtCom= 9.82D-01 WtEn= 1.83D-02
 Coeff-Com: -0.130D-01 0.184D-01 0.879D-03 0.169D-02-0.127D-01 0.313D-01
 Coeff-Com:  0.436D-01 0.295D+00 0.635D+00
 Coeff-En:   0.000D+00 0.000D+00 0.000D+00 0.000D+00 0.000D+00 0.000D+00
 Coeff-En:   0.000D+00 0.142D+00 0.858D+00
 Coeff:     -0.128D-01 0.181D-01 0.863D-03 0.166D-02-0.125D-01 0.307D-01
 Coeff:      0.428D-01 0.292D+00 0.639D+00
 Gap=     0.168 Goal=   None    Shift=    0.000
 Gap=     0.084 Goal=   None    Shift=    0.000
 RMSDP=1.08D-04 MaxDP=1.28D-02 DE=-9.64D-03 OVMax= 1.93D-02

 Cycle  10  Pass 1  IDiag  1:
 RMSU=  7.12D-05    CP:  9.55D-01  1.86D-01  3.55D-01  6.67D-01  2.67D-01
                    CP:  8.41D-01  6.66D-01  9.87D-01  9.24D-01
 E= -1129.88068688918     Delta-E=       -0.001499506637 Rises=F Damp=F
 DIIS: error= 9.18D-04 at cycle  10 NSaved=  10.
 NSaved=10 IEnMin=10 EnMin= -1129.88068688918     IErMin=10 ErrMin= 9.18D-04
 ErrMax= 9.18D-04  0.00D+00 EMaxC= 1.00D-01 BMatC= 2.83D-03 BMatP= 7.74D-03
 IDIUse=3 WtCom= 9.91D-01 WtEn= 9.18D-03
 Coeff-Com: -0.116D-01 0.181D-01-0.890D-04 0.420D-02 0.275D-03-0.264D-01
 Coeff-Com: -0.321D-01 0.966D-01 0.475D+00 0.476D+00
 Coeff-En:   0.000D+00 0.000D+00 0.000D+00 0.000D+00 0.000D+00 0.000D+00
 Coeff-En:   0.000D+00 0.000D+00 0.137D+00 0.863D+00
 Coeff:     -0.115D-01 0.179D-01-0.882D-04 0.416D-02 0.272D-03-0.262D-01
 Coeff:     -0.318D-01 0.957D-01 0.472D+00 0.480D+00
 Gap=     0.168 Goal=   None    Shift=    0.000
 Gap=     0.085 Goal=   None    Shift=    0.000
 RMSDP=4.83D-05 MaxDP=3.90D-03 DE=-1.50D-03 OVMax= 1.04D-02

 Cycle  11  Pass 1  IDiag  1:
 RMSU=  2.94D-05    CP:  9.55D-01  1.88D-01  3.56D-01  6.69D-01  2.66D-01
                    CP:  8.37D-01  6.71D-01  1.04D+00  1.02D+00  6.84D-01
 E= -1129.88132627754     Delta-E=       -0.000639388355 Rises=F Damp=F
 DIIS: error= 2.54D-04 at cycle  11 NSaved=  11.
 NSaved=11 IEnMin=11 EnMin= -1129.88132627754     IErMin=11 ErrMin= 2.54D-04
 ErrMax= 2.54D-04  0.00D+00 EMaxC= 1.00D-01 BMatC= 1.39D-04 BMatP= 2.83D-03
 IDIUse=3 WtCom= 9.97D-01 WtEn= 2.54D-03
 Coeff-Com:  0.290D-03 0.333D-04 0.153D-04 0.155D-02 0.509D-03-0.181D-01
 Coeff-Com: -0.241D-01 0.312D-01 0.202D+00 0.238D+00 0.569D+00
 Coeff-En:   0.000D+00 0.000D+00 0.000D+00 0.000D+00 0.000D+00 0.000D+00
 Coeff-En:   0.000D+00 0.000D+00 0.000D+00 0.000D+00 0.100D+01
 Coeff:      0.289D-03 0.332D-04 0.153D-04 0.154D-02 0.507D-03-0.181D-01
 Coeff:     -0.240D-01 0.311D-01 0.201D+00 0.237D+00 0.570D+00
 Gap=     0.168 Goal=   None    Shift=    0.000
 Gap=     0.087 Goal=   None    Shift=    0.000
 RMSDP=2.06D-05 MaxDP=3.90D-03 DE=-6.39D-04 OVMax= 9.63D-03

 Cycle  12  Pass 1  IDiag  1:
 RMSU=  1.09D-05    CP:  9.55D-01  1.87D-01  3.55D-01  6.68D-01  2.65D-01
                    CP:  8.40D-01  6.66D-01  1.06D+00  1.09D+00  7.47D-01
                    CP:  9.81D-01
 E= -1129.88137693777     Delta-E=       -0.000050660235 Rises=F Damp=F
 DIIS: error= 1.96D-04 at cycle  12 NSaved=  12.
 NSaved=12 IEnMin=12 EnMin= -1129.88137693777     IErMin=12 ErrMin= 1.96D-04
 ErrMax= 1.96D-04  0.00D+00 EMaxC= 1.00D-01 BMatC= 5.88D-05 BMatP= 1.39D-04
 IDIUse=3 WtCom= 9.98D-01 WtEn= 1.96D-03
 Coeff-Com:  0.222D-03-0.494D-03 0.443D-04 0.338D-03 0.974D-03-0.199D-02
 Coeff-Com: -0.939D-03-0.121D-01-0.318D-01-0.624D-02 0.270D+00 0.782D+00
 Coeff-En:   0.000D+00 0.000D+00 0.000D+00 0.000D+00 0.000D+00 0.000D+00
 Coeff-En:   0.000D+00 0.000D+00 0.000D+00 0.000D+00 0.000D+00 0.100D+01
 Coeff:      0.222D-03-0.493D-03 0.442D-04 0.337D-03 0.972D-03-0.198D-02
 Coeff:     -0.938D-03-0.121D-01-0.317D-01-0.623D-02 0.270D+00 0.782D+00
 Gap=     0.168 Goal=   None    Shift=    0.000
 Gap=     0.088 Goal=   None    Shift=    0.000
 RMSDP=1.33D-05 MaxDP=1.87D-03 DE=-5.07D-05 OVMax= 5.47D-03

 Cycle  13  Pass 1  IDiag  1:
 RMSU=  5.86D-06    CP:  9.55D-01  1.87D-01  3.56D-01  6.68D-01  2.66D-01
                    CP:  8.39D-01  6.68D-01  1.08D+00  1.12D+00  8.10D-01
                    CP:  1.21D+00  1.21D+00
 E= -1129.88140100064     Delta-E=       -0.000024062872 Rises=F Damp=F
 DIIS: error= 1.14D-04 at cycle  13 NSaved=  13.
 NSaved=13 IEnMin=13 EnMin= -1129.88140100064     IErMin=13 ErrMin= 1.14D-04
 ErrMax= 1.14D-04  0.00D+00 EMaxC= 1.00D-01 BMatC= 1.71D-05 BMatP= 5.88D-05
 IDIUse=3 WtCom= 9.99D-01 WtEn= 1.14D-03
 Coeff-Com: -0.216D-03 0.148D-03 0.277D-04-0.908D-04 0.670D-03 0.706D-03
 Coeff-Com:  0.309D-02-0.636D-02-0.449D-01-0.345D-01 0.688D-01 0.369D+00
 Coeff-Com:  0.643D+00
 Coeff-En:   0.000D+00 0.000D+00 0.000D+00 0.000D+00 0.000D+00 0.000D+00
 Coeff-En:   0.000D+00 0.000D+00 0.000D+00 0.000D+00 0.000D+00 0.000D+00
 Coeff-En:   0.100D+01
 Coeff:     -0.216D-03 0.148D-03 0.277D-04-0.907D-04 0.669D-03 0.705D-03
 Coeff:      0.309D-02-0.635D-02-0.448D-01-0.344D-01 0.687D-01 0.369D+00
 Coeff:      0.644D+00
 Gap=     0.168 Goal=   None    Shift=    0.000
 Gap=     0.088 Goal=   None    Shift=    0.000
 RMSDP=5.96D-06 MaxDP=8.50D-04 DE=-2.41D-05 OVMax= 1.73D-03

 Cycle  14  Pass 1  IDiag  1:
 RMSU=  3.03D-06    CP:  9.55D-01  1.88D-01  3.56D-01  6.68D-01  2.66D-01
                    CP:  8.39D-01  6.69D-01  1.08D+00  1.12D+00  8.33D-01
                    CP:  1.30D+00  1.42D+00  1.22D+00
 E= -1129.88140679094     Delta-E=       -0.000005790293 Rises=F Damp=F
 DIIS: error= 4.88D-05 at cycle  14 NSaved=  14.
 NSaved=14 IEnMin=14 EnMin= -1129.88140679094     IErMin=14 ErrMin= 4.88D-05
 ErrMax= 4.88D-05  0.00D+00 EMaxC= 1.00D-01 BMatC= 5.21D-06 BMatP= 1.71D-05
 IDIUse=1 WtCom= 1.00D+00 WtEn= 0.00D+00
 Coeff-Com: -0.258D-03 0.296D-03 0.250D-04-0.297D-03 0.101D-03 0.144D-02
 Coeff-Com:  0.332D-02 0.289D-02-0.230D-01-0.268D-01-0.746D-01-0.105D+00
 Coeff-Com:  0.507D+00 0.715D+00
 Coeff:     -0.258D-03 0.296D-03 0.250D-04-0.297D-03 0.101D-03 0.144D-02
 Coeff:      0.332D-02 0.289D-02-0.230D-01-0.268D-01-0.746D-01-0.105D+00
 Coeff:      0.507D+00 0.715D+00
 Gap=     0.168 Goal=   None    Shift=    0.000
 Gap=     0.088 Goal=   None    Shift=    0.000
 RMSDP=5.95D-06 MaxDP=9.21D-04 DE=-5.79D-06 OVMax= 2.17D-03

 Cycle  15  Pass 1  IDiag  1:
 RMSU=  2.24D-06    CP:  9.55D-01  1.88D-01  3.56D-01  6.68D-01  2.66D-01
                    CP:  8.39D-01  6.70D-01  1.09D+00  1.13D+00  8.49D-01
                    CP:  1.38D+00  1.64D+00  1.75D+00  1.30D+00
 E= -1129.88140958148     Delta-E=       -0.000002790538 Rises=F Damp=F
 DIIS: error= 1.20D-05 at cycle  15 NSaved=  15.
 NSaved=15 IEnMin=15 EnMin= -1129.88140958148     IErMin=15 ErrMin= 1.20D-05
 ErrMax= 1.20D-05  0.00D+00 EMaxC= 1.00D-01 BMatC= 5.50D-07 BMatP= 5.21D-06
 IDIUse=1 WtCom= 1.00D+00 WtEn= 0.00D+00
 Coeff-Com: -0.209D-04 0.255D-04 0.318D-05-0.289D-04-0.944D-05 0.295D-03
 Coeff-Com:  0.527D-03 0.286D-02-0.681D-03-0.323D-02-0.391D-01-0.107D+00
 Coeff-Com:  0.122D+00 0.363D+00 0.661D+00
 Coeff:     -0.209D-04 0.255D-04 0.318D-05-0.289D-04-0.944D-05 0.295D-03
 Coeff:      0.527D-03 0.286D-02-0.681D-03-0.323D-02-0.391D-01-0.107D+00
 Coeff:      0.122D+00 0.363D+00 0.661D+00
 Gap=     0.168 Goal=   None    Shift=    0.000
 Gap=     0.088 Goal=   None    Shift=    0.000
 RMSDP=2.61D-06 MaxDP=6.06D-04 DE=-2.79D-06 OVMax= 1.23D-03

 Cycle  16  Pass 1  IDiag  1:
 RMSU=  1.08D-06    CP:  9.55D-01  1.88D-01  3.56D-01  6.68D-01  2.66D-01
                    CP:  8.38D-01  6.70D-01  1.09D+00  1.13D+00  8.53D-01
                    CP:  1.40D+00  1.71D+00  1.96D+00  1.75D+00  1.51D+00
 E= -1129.88141020711     Delta-E=       -0.000000625638 Rises=F Damp=F
 DIIS: error= 1.18D-05 at cycle  16 NSaved=  16.
 NSaved=16 IEnMin=16 EnMin= -1129.88141020711     IErMin=16 ErrMin= 1.18D-05
 ErrMax= 1.18D-05  0.00D+00 EMaxC= 1.00D-01 BMatC= 1.63D-07 BMatP= 5.50D-07
 IDIUse=1 WtCom= 1.00D+00 WtEn= 0.00D+00
 Coeff-Com:  0.391D-04-0.491D-04-0.461D-05 0.437D-04-0.351D-04-0.587D-04
 Coeff-Com: -0.340D-03 0.693D-03 0.304D-02 0.298D-02-0.355D-02-0.306D-01
 Coeff-Com: -0.368D-01 0.383D-01 0.310D+00 0.716D+00
 Coeff:      0.391D-04-0.491D-04-0.461D-05 0.437D-04-0.351D-04-0.587D-04
 Coeff:     -0.340D-03 0.693D-03 0.304D-02 0.298D-02-0.355D-02-0.306D-01
 Coeff:     -0.368D-01 0.383D-01 0.310D+00 0.716D+00
 Gap=     0.168 Goal=   None    Shift=    0.000
 Gap=     0.088 Goal=   None    Shift=    0.000
 RMSDP=2.48D-06 MaxDP=6.22D-04 DE=-6.26D-07 OVMax= 1.27D-03

 Cycle  17  Pass 1  IDiag  1:
 RMSU=  6.01D-07    CP:  9.55D-01  1.88D-01  3.56D-01  6.68D-01  2.66D-01
                    CP:  8.38D-01  6.70D-01  1.09D+00  1.13D+00  8.54D-01
                    CP:  1.41D+00  1.77D+00  2.14D+00  2.12D+00  2.17D+00
                    CP:  1.72D+00
 E= -1129.88141067876     Delta-E=       -0.000000471649 Rises=F Damp=F
 DIIS: error= 1.08D-05 at cycle  17 NSaved=  17.
 NSaved=17 IEnMin=17 EnMin= -1129.88141067876     IErMin=17 ErrMin= 1.08D-05
 ErrMax= 1.08D-05  0.00D+00 EMaxC= 1.00D-01 BMatC= 9.00D-08 BMatP= 1.63D-07
 IDIUse=1 WtCom= 1.00D+00 WtEn= 0.00D+00
 Coeff-Com:  0.197D-04-0.213D-04-0.193D-05 0.114D-04-0.282D-04-0.320D-04
 Coeff-Com: -0.157D-03-0.755D-03 0.143D-03 0.975D-03 0.101D-01 0.197D-01
 Coeff-Com: -0.394D-01-0.844D-01-0.126D+00 0.273D+00 0.947D+00
 Coeff:      0.197D-04-0.213D-04-0.193D-05 0.114D-04-0.282D-04-0.320D-04
 Coeff:     -0.157D-03-0.755D-03 0.143D-03 0.975D-03 0.101D-01 0.197D-01
 Coeff:     -0.394D-01-0.844D-01-0.126D+00 0.273D+00 0.947D+00
 Gap=     0.168 Goal=   None    Shift=    0.000
 Gap=     0.088 Goal=   None    Shift=    0.000
 RMSDP=3.14D-06 MaxDP=8.09D-04 DE=-4.72D-07 OVMax= 1.63D-03

 Cycle  18  Pass 1  IDiag  1:
 RMSU=  4.20D-07    CP:  9.55D-01  1.88D-01  3.56D-01  6.68D-01  2.66D-01
                    CP:  8.38D-01  6.70D-01  1.09D+00  1.13D+00  8.54D-01
                    CP:  1.42D+00  1.84D+00  2.36D+00  2.59D+00  3.00D+00
                    CP:  2.84D+00  1.97D+00
 E= -1129.88141119038     Delta-E=       -0.000000511613 Rises=F Damp=F
 DIIS: error= 9.63D-06 at cycle  18 NSaved=  18.
 NSaved=18 IEnMin=18 EnMin= -1129.88141119038     IErMin=18 ErrMin= 9.63D-06
 ErrMax= 9.63D-06  0.00D+00 EMaxC= 1.00D-01 BMatC= 8.40D-08 BMatP= 9.00D-08
 IDIUse=1 WtCom= 1.00D+00 WtEn= 0.00D+00
 Coeff-Com: -0.188D-04 0.303D-04-0.651D-07-0.930D-05 0.473D-05 0.239D-04
 Coeff-Com:  0.961D-04-0.125D-02-0.190D-02-0.108D-02 0.100D-01 0.358D-01
 Coeff-Com: -0.153D-02-0.908D-01-0.363D+00-0.265D+00 0.912D+00 0.767D+00
 Coeff:     -0.188D-04 0.303D-04-0.651D-07-0.930D-05 0.473D-05 0.239D-04
 Coeff:      0.961D-04-0.125D-02-0.190D-02-0.108D-02 0.100D-01 0.358D-01
 Coeff:     -0.153D-02-0.908D-01-0.363D+00-0.265D+00 0.912D+00 0.767D+00
 Gap=     0.168 Goal=   None    Shift=    0.000
 Gap=     0.088 Goal=   None    Shift=    0.000
 RMSDP=3.96D-06 MaxDP=1.04D-03 DE=-5.12D-07 OVMax= 2.08D-03

 Cycle  19  Pass 1  IDiag  1:
 RMSU=  2.85D-06    CP:  9.55D-01  1.88D-01  3.56D-01  6.68D-01  2.66D-01
                    CP:  8.38D-01  6.70D-01  1.09D+00  1.13D+00  8.55D-01
                    CP:  1.43D+00  1.93D+00  2.61D+00  3.00D+00  3.00D+00
                    CP:  3.00D+00  3.00D+00  2.05D+00
 E= -1129.88141175870     Delta-E=       -0.000000568323 Rises=F Damp=F
 DIIS: error= 8.44D-06 at cycle  19 NSaved=  19.
 NSaved=19 IEnMin=19 EnMin= -1129.88141175870     IErMin=19 ErrMin= 8.44D-06
 ErrMax= 8.44D-06  0.00D+00 EMaxC= 1.00D-01 BMatC= 4.11D-08 BMatP= 8.40D-08
 IDIUse=1 WtCom= 1.00D+00 WtEn= 0.00D+00
 Coeff-Com: -0.241D-05-0.660D-05 0.155D-05-0.924D-05 0.114D-04 0.547D-04
 Coeff-Com:  0.973D-04-0.192D-04-0.302D-03-0.399D-03-0.382D-02-0.385D-02
 Coeff-Com:  0.184D-01 0.231D-01-0.458D-01-0.168D+00-0.229D+00 0.134D+00
 Coeff-Com:  0.127D+01
 Coeff:     -0.241D-05-0.660D-05 0.155D-05-0.924D-05 0.114D-04 0.547D-04
 Coeff:      0.973D-04-0.192D-04-0.302D-03-0.399D-03-0.382D-02-0.385D-02
 Coeff:      0.184D-01 0.231D-01-0.458D-01-0.168D+00-0.229D+00 0.134D+00
 Coeff:      0.127D+01
 Gap=     0.168 Goal=   None    Shift=    0.000
 Gap=     0.088 Goal=   None    Shift=    0.000
 RMSDP=4.45D-06 MaxDP=1.17D-03 DE=-5.68D-07 OVMax= 2.35D-03

 Cycle  20  Pass 1  IDiag  1:
 RMSU=  1.59D-06    CP:  9.55D-01  1.88D-01  3.56D-01  6.68D-01  2.66D-01
                    CP:  8.38D-01  6.70D-01  1.09D+00  1.13D+00  8.56D-01
                    CP:  1.44D+00  2.02D+00  2.88D+00  3.00D+00  3.00D+00
                    CP:  3.00D+00  3.00D+00  3.00D+00  2.26D+00
 E= -1129.88141229124     Delta-E=       -0.000000532538 Rises=F Damp=F
 DIIS: error= 6.75D-06 at cycle  20 NSaved=  20.
 NSaved=20 IEnMin=20 EnMin= -1129.88141229124     IErMin=20 ErrMin= 6.75D-06
 ErrMax= 6.75D-06  0.00D+00 EMaxC= 1.00D-01 BMatC= 3.40D-08 BMatP= 4.11D-08
 IDIUse=1 WtCom= 1.00D+00 WtEn= 0.00D+00
 Coeff-Com:  0.212D-04-0.440D-04 0.255D-05-0.109D-04 0.731D-05 0.332D-04
 Coeff-Com:  0.307D-04 0.125D-02 0.106D-02 0.559D-03-0.113D-01-0.374D-01
 Coeff-Com:  0.177D-01 0.110D+00 0.300D+00 0.110D+00-0.109D+01-0.641D+00
 Coeff-Com:  0.107D+01 0.116D+01
 Coeff:      0.212D-04-0.440D-04 0.255D-05-0.109D-04 0.731D-05 0.332D-04
 Coeff:      0.307D-04 0.125D-02 0.106D-02 0.559D-03-0.113D-01-0.374D-01
 Coeff:      0.177D-01 0.110D+00 0.300D+00 0.110D+00-0.109D+01-0.641D+00
 Coeff:      0.107D+01 0.116D+01
 Gap=     0.168 Goal=   None    Shift=    0.000
 Gap=     0.088 Goal=   None    Shift=    0.000
 RMSDP=6.49D-06 MaxDP=1.72D-03 DE=-5.33D-07 OVMax= 3.44D-03

 Cycle  21  Pass 1  IDiag  1:
 Restarting incremental Fock formation.
 E= -1129.88141288921     Delta-E=       -0.000000597973 Rises=F Damp=F
 DIIS: error= 4.79D-06 at cycle  21 NSaved=  20.
 NSaved=20 IEnMin=20 EnMin= -1129.88141288921     IErMin=20 ErrMin= 4.79D-06
 ErrMax= 4.79D-06  0.00D+00 EMaxC= 1.00D-01 BMatC= 3.20D-08 BMatP= 3.40D-08
 IDIUse=1 WtCom= 1.00D+00 WtEn= 0.00D+00
 Coeff-Com:  0.696D-05-0.130D-04-0.205D-05 0.200D-05-0.207D-04-0.342D-04
 Coeff-Com:  0.136D-02 0.992D-03 0.998D-03-0.588D-02-0.346D-01-0.180D-02
 Coeff-Com:  0.889D-01 0.335D+00 0.268D+00-0.863D+00-0.738D+00-0.195D+00
 Coeff-Com:  0.120D+01 0.947D+00
 Coeff:      0.696D-05-0.130D-04-0.205D-05 0.200D-05-0.207D-04-0.342D-04
 Coeff:      0.136D-02 0.992D-03 0.998D-03-0.588D-02-0.346D-01-0.180D-02
 Coeff:      0.889D-01 0.335D+00 0.268D+00-0.863D+00-0.738D+00-0.195D+00
 Coeff:      0.120D+01 0.947D+00
 Gap=     0.168 Goal=   None    Shift=    0.000
 Gap=     0.088 Goal=   None    Shift=    0.000
 RMSDP=7.30D-06 MaxDP=1.93D-03 DE=-5.98D-07 OVMax= 3.89D-03

 Cycle  22  Pass 1  IDiag  1:
 RMSU=  7.30D-06    CP:  1.00D+00
 E= -1129.88141331680     Delta-E=       -0.000000427594 Rises=F Damp=F
 DIIS: error= 2.23D-06 at cycle  22 NSaved=  20.
 NSaved=20 IEnMin=20 EnMin= -1129.88141331680     IErMin=20 ErrMin= 2.23D-06
 ErrMax= 2.23D-06  0.00D+00 EMaxC= 1.00D-01 BMatC= 1.20D-08 BMatP= 3.20D-08
 IDIUse=1 WtCom= 1.00D+00 WtEn= 0.00D+00
 Coeff-Com:  0.440D-05 0.337D-05-0.415D-05-0.197D-04-0.152D-04 0.344D-03
 Coeff-Com: -0.182D-03 0.254D-03 0.235D-02-0.537D-02-0.116D-01 0.898D-02
 Coeff-Com:  0.816D-01 0.142D+00-0.584D-01-0.198D+00-0.757D+00 0.295D+00
 Coeff-Com:  0.737D+00 0.763D+00
 Coeff:      0.440D-05 0.337D-05-0.415D-05-0.197D-04-0.152D-04 0.344D-03
 Coeff:     -0.182D-03 0.254D-03 0.235D-02-0.537D-02-0.116D-01 0.898D-02
 Coeff:      0.816D-01 0.142D+00-0.584D-01-0.198D+00-0.757D+00 0.295D+00
 Coeff:      0.737D+00 0.763D+00
 Gap=     0.168 Goal=   None    Shift=    0.000
 Gap=     0.088 Goal=   None    Shift=    0.000
 RMSDP=4.35D-06 MaxDP=1.15D-03 DE=-4.28D-07 OVMax= 2.33D-03

 Cycle  23  Pass 1  IDiag  1:
 RMSU=  2.76D-07    CP:  1.00D+00  1.59D+00
 E= -1129.88141344957     Delta-E=       -0.000000132763 Rises=F Damp=F
 DIIS: error= 1.77D-06 at cycle  23 NSaved=  20.
 NSaved=20 IEnMin=20 EnMin= -1129.88141344957     IErMin=20 ErrMin= 1.77D-06
 ErrMax= 1.77D-06  0.00D+00 EMaxC= 1.00D-01 BMatC= 3.10D-09 BMatP= 1.20D-08
 IDIUse=1 WtCom= 1.00D+00 WtEn= 0.00D+00
 Coeff-Com:  0.186D-05-0.242D-05 0.184D-04 0.305D-04-0.296D-03-0.584D-03
 Coeff-Com: -0.421D-03 0.208D-02 0.815D-02-0.226D-03-0.161D-01-0.704D-01
 Coeff-Com: -0.307D-01 0.207D+00 0.129D+00-0.189D+00-0.233D+00 0.688D-02
 Coeff-Com:  0.261D+00 0.927D+00
 Coeff:      0.186D-05-0.242D-05 0.184D-04 0.305D-04-0.296D-03-0.584D-03
 Coeff:     -0.421D-03 0.208D-02 0.815D-02-0.226D-03-0.161D-01-0.704D-01
 Coeff:     -0.307D-01 0.207D+00 0.129D+00-0.189D+00-0.233D+00 0.688D-02
 Coeff:      0.261D+00 0.927D+00
 Gap=     0.168 Goal=   None    Shift=    0.000
 Gap=     0.088 Goal=   None    Shift=    0.000
 RMSDP=1.58D-06 MaxDP=4.03D-04 DE=-1.33D-07 OVMax= 8.41D-04

 Cycle  24  Pass 1  IDiag  1:
 RMSU=  1.84D-07    CP:  1.00D+00  1.81D+00  2.23D+00
 E= -1129.88141348104     Delta-E=       -0.000000031474 Rises=F Damp=F
 DIIS: error= 1.55D-06 at cycle  24 NSaved=  20.
 NSaved=20 IEnMin=20 EnMin= -1129.88141348104     IErMin=20 ErrMin= 1.55D-06
 ErrMax= 1.55D-06  0.00D+00 EMaxC= 1.00D-01 BMatC= 2.00D-09 BMatP= 3.10D-09
 IDIUse=1 WtCom= 1.00D+00 WtEn= 0.00D+00
 Coeff-Com:  0.110D-05 0.171D-04 0.203D-04-0.324D-03-0.339D-03-0.315D-03
 Coeff-Com:  0.715D-03 0.741D-02 0.364D-02-0.136D-01-0.794D-01-0.657D-01
 Coeff-Com:  0.159D+00 0.156D+00 0.131D+00-0.242D+00-0.251D+00-0.118D+00
 Coeff-Com:  0.541D+00 0.771D+00
 Coeff:      0.110D-05 0.171D-04 0.203D-04-0.324D-03-0.339D-03-0.315D-03
 Coeff:      0.715D-03 0.741D-02 0.364D-02-0.136D-01-0.794D-01-0.657D-01
 Coeff:      0.159D+00 0.156D+00 0.131D+00-0.242D+00-0.251D+00-0.118D+00
 Coeff:      0.541D+00 0.771D+00
 Gap=     0.168 Goal=   None    Shift=    0.000
 Gap=     0.088 Goal=   None    Shift=    0.000
 RMSDP=7.76D-07 MaxDP=1.76D-04 DE=-3.15D-08 OVMax= 3.84D-04

 Cycle  25  Pass 1  IDiag  1:
 RMSU=  1.35D-07    CP:  1.00D+00  1.90D+00  3.00D+00  2.00D+00
 E= -1129.88141349565     Delta-E=       -0.000000014609 Rises=F Damp=F
 DIIS: error= 1.35D-06 at cycle  25 NSaved=  20.
 NSaved=20 IEnMin=20 EnMin= -1129.88141349565     IErMin=20 ErrMin= 1.35D-06
 ErrMax= 1.35D-06  0.00D+00 EMaxC= 1.00D-01 BMatC= 1.10D-09 BMatP= 2.00D-09
 IDIUse=1 WtCom= 1.00D+00 WtEn= 0.00D+00
 Coeff-Com: -0.634D-05-0.249D-04 0.123D-03 0.390D-03 0.387D-03-0.129D-02
 Coeff-Com: -0.410D-02-0.779D-03 0.646D-02 0.261D-01 0.170D-01-0.110D+00
 Coeff-Com: -0.420D-01 0.164D+00 0.103D+00-0.610D-01-0.262D+00-0.603D+00
 Coeff-Com:  0.166D+00 0.160D+01
 Coeff:     -0.634D-05-0.249D-04 0.123D-03 0.390D-03 0.387D-03-0.129D-02
 Coeff:     -0.410D-02-0.779D-03 0.646D-02 0.261D-01 0.170D-01-0.110D+00
 Coeff:     -0.420D-01 0.164D+00 0.103D+00-0.610D-01-0.262D+00-0.603D+00
 Coeff:      0.166D+00 0.160D+01
 Gap=     0.168 Goal=   None    Shift=    0.000
 Gap=     0.088 Goal=   None    Shift=    0.000
 RMSDP=1.14D-06 MaxDP=2.54D-04 DE=-1.46D-08 OVMax= 4.95D-04

 Cycle  26  Pass 1  IDiag  1:
 RMSU=  4.68D-07    CP:  1.00D+00  2.01D+00  3.00D+00  3.00D+00  3.00D+00
 E= -1129.88141351390     Delta-E=       -0.000000018251 Rises=F Damp=F
 DIIS: error= 9.38D-07 at cycle  26 NSaved=  20.
 NSaved=20 IEnMin=20 EnMin= -1129.88141351390     IErMin=20 ErrMin= 9.38D-07
 ErrMax= 9.38D-07  0.00D+00 EMaxC= 1.00D-01 BMatC= 6.44D-10 BMatP= 1.10D-09
 IDIUse=1 WtCom= 1.00D+00 WtEn= 0.00D+00
 Coeff-Com: -0.471D-05 0.176D-03 0.217D-03 0.241D-03-0.108D-02-0.478D-02
 Coeff-Com: -0.145D-02 0.893D-02 0.417D-01 0.344D-01-0.114D+00-0.709D-01
 Coeff-Com:  0.137D-01 0.136D+00 0.825D-01-0.698D-01-0.486D+00-0.325D+00
 Coeff-Com:  0.721D+00 0.103D+01
 Coeff:     -0.471D-05 0.176D-03 0.217D-03 0.241D-03-0.108D-02-0.478D-02
 Coeff:     -0.145D-02 0.893D-02 0.417D-01 0.344D-01-0.114D+00-0.709D-01
 Coeff:      0.137D-01 0.136D+00 0.825D-01-0.698D-01-0.486D+00-0.325D+00
 Coeff:      0.721D+00 0.103D+01
 Gap=     0.168 Goal=   None    Shift=    0.000
 Gap=     0.088 Goal=   None    Shift=    0.000
 RMSDP=7.39D-07 MaxDP=1.85D-04 DE=-1.83D-08 OVMax= 2.95D-04

 Cycle  27  Pass 1  IDiag  1:
 RMSU=  1.35D-07    CP:  1.00D+00  2.08D+00  3.00D+00  3.00D+00  3.00D+00
                    CP:  2.19D+00
 E= -1129.88141352223     Delta-E=       -0.000000008326 Rises=F Damp=F
 DIIS: error= 5.87D-07 at cycle  27 NSaved=  20.
 NSaved=20 IEnMin=20 EnMin= -1129.88141352223     IErMin=20 ErrMin= 5.87D-07
 ErrMax= 5.87D-07  0.00D+00 EMaxC= 1.00D-01 BMatC= 4.99D-10 BMatP= 6.44D-10
 IDIUse=1 WtCom= 1.00D+00 WtEn= 0.00D+00
 Coeff-Com:  0.801D-04-0.197D-04 0.371D-04-0.571D-04-0.204D-02-0.240D-02
 Coeff-Com:  0.395D-02 0.266D-01 0.300D-01-0.470D-01-0.488D-01-0.938D-01
 Coeff-Com:  0.713D-01 0.125D+00 0.106D+00-0.645D-01-0.458D+00-0.427D+00
 Coeff-Com:  0.985D+00 0.795D+00
 Coeff:      0.801D-04-0.197D-04 0.371D-04-0.571D-04-0.204D-02-0.240D-02
 Coeff:      0.395D-02 0.266D-01 0.300D-01-0.470D-01-0.488D-01-0.938D-01
 Coeff:      0.713D-01 0.125D+00 0.106D+00-0.645D-01-0.458D+00-0.427D+00
 Coeff:      0.985D+00 0.795D+00
 Gap=     0.168 Goal=   None    Shift=    0.000
 Gap=     0.088 Goal=   None    Shift=    0.000
 RMSDP=7.11D-07 MaxDP=1.85D-04 DE=-8.33D-09 OVMax= 3.02D-04

 Cycle  28  Pass 1  IDiag  1:
 RMSU=  1.87D-07    CP:  1.00D+00  2.13D+00  3.00D+00  3.00D+00  3.00D+00
                    CP:  3.00D+00  2.06D+00
 E= -1129.88141352703     Delta-E=       -0.000000004805 Rises=F Damp=F
 DIIS: error= 3.08D-07 at cycle  28 NSaved=  20.
 NSaved=20 IEnMin=20 EnMin= -1129.88141352703     IErMin=20 ErrMin= 3.08D-07
 ErrMax= 3.08D-07  0.00D+00 EMaxC= 1.00D-01 BMatC= 1.66D-10 BMatP= 4.99D-10
 IDIUse=1 WtCom= 1.00D+00 WtEn= 0.00D+00
 Coeff-Com: -0.850D-04-0.669D-04 0.690D-03 0.997D-03-0.440D-03-0.236D-03
 Coeff-Com: -0.143D-02 0.312D-02 0.212D-01-0.468D-02-0.799D-01-0.101D-01
 Coeff-Com:  0.543D-01 0.114D+00 0.201D+00-0.135D+00-0.598D+00 0.286D-01
 Coeff-Com:  0.436D+00 0.970D+00
 Coeff:     -0.850D-04-0.669D-04 0.690D-03 0.997D-03-0.440D-03-0.236D-03
 Coeff:     -0.143D-02 0.312D-02 0.212D-01-0.468D-02-0.799D-01-0.101D-01
 Coeff:      0.543D-01 0.114D+00 0.201D+00-0.135D+00-0.598D+00 0.286D-01
 Coeff:      0.436D+00 0.970D+00
 Gap=     0.168 Goal=   None    Shift=    0.000
 Gap=     0.088 Goal=   None    Shift=    0.000
 RMSDP=4.42D-07 MaxDP=1.17D-04 DE=-4.80D-09 OVMax= 1.92D-04

 Cycle  29  Pass 1  IDiag  1:
 RMSU=  5.77D-08    CP:  1.00D+00  2.17D+00  3.00D+00  3.00D+00  3.00D+00
                    CP:  3.00D+00  2.81D+00  2.87D+00
 E= -1129.88141352841     Delta-E=       -0.000000001378 Rises=F Damp=F
 DIIS: error= 1.07D-07 at cycle  29 NSaved=  20.
 NSaved=20 IEnMin=20 EnMin= -1129.88141352841     IErMin=20 ErrMin= 1.07D-07
 ErrMax= 1.07D-07  0.00D+00 EMaxC= 1.00D-01 BMatC= 2.90D-11 BMatP= 1.66D-10
 IDIUse=1 WtCom= 1.00D+00 WtEn= 0.00D+00
 Coeff-Com: -0.190D-04-0.641D-05 0.281D-04 0.449D-03 0.718D-03-0.155D-02
 Coeff-Com: -0.295D-02 0.239D-02-0.152D-02 0.710D-02-0.130D-02-0.110D-01
 Coeff-Com: -0.532D-02 0.376D-01 0.805D-01-0.213D-01-0.281D+00-0.501D-01
 Coeff-Com:  0.336D+00 0.911D+00
 Coeff:     -0.190D-04-0.641D-05 0.281D-04 0.449D-03 0.718D-03-0.155D-02
 Coeff:     -0.295D-02 0.239D-02-0.152D-02 0.710D-02-0.130D-02-0.110D-01
 Coeff:     -0.532D-02 0.376D-01 0.805D-01-0.213D-01-0.281D+00-0.501D-01
 Coeff:      0.336D+00 0.911D+00
 Gap=     0.168 Goal=   None    Shift=    0.000
 Gap=     0.088 Goal=   None    Shift=    0.000
 RMSDP=1.45D-07 MaxDP=3.79D-05 DE=-1.38D-09 OVMax= 6.24D-05

 Cycle  30  Pass 1  IDiag  1:
 RMSU=  9.10D-08    CP:  1.00D+00  2.18D+00  3.00D+00  3.00D+00  3.00D+00
                    CP:  3.00D+00  3.00D+00  3.00D+00  1.24D+00
 E= -1129.88141352855     Delta-E=       -0.000000000137 Rises=F Damp=F
 DIIS: error= 5.14D-08 at cycle  30 NSaved=  20.
 NSaved=20 IEnMin=20 EnMin= -1129.88141352855     IErMin=20 ErrMin= 5.14D-08
 ErrMax= 5.14D-08  0.00D+00 EMaxC= 1.00D-01 BMatC= 5.87D-12 BMatP= 2.90D-11
 IDIUse=1 WtCom= 1.00D+00 WtEn= 0.00D+00
 Coeff-Com: -0.119D-03-0.175D-03 0.372D-04 0.106D-03 0.155D-03-0.347D-03
 Coeff-Com: -0.337D-02 0.428D-03 0.113D-01 0.424D-02-0.814D-02-0.218D-01
 Coeff-Com: -0.361D-01 0.423D-01 0.121D+00-0.681D-01-0.103D+00-0.150D+00
 Coeff-Com:  0.256D+00 0.956D+00
 Coeff:     -0.119D-03-0.175D-03 0.372D-04 0.106D-03 0.155D-03-0.347D-03
 Coeff:     -0.337D-02 0.428D-03 0.113D-01 0.424D-02-0.814D-02-0.218D-01
 Coeff:     -0.361D-01 0.423D-01 0.121D+00-0.681D-01-0.103D+00-0.150D+00
 Coeff:      0.256D+00 0.956D+00
 Gap=     0.168 Goal=   None    Shift=    0.000
 Gap=     0.088 Goal=   None    Shift=    0.000
 RMSDP=3.62D-08 MaxDP=9.75D-06 DE=-1.37D-10 OVMax= 1.69D-05

 Cycle  31  Pass 1  IDiag  1:
 RMSU=  1.06D-08    CP:  1.00D+00  2.18D+00  3.00D+00  3.00D+00  3.00D+00
                    CP:  3.00D+00  3.00D+00  3.00D+00  1.28D+00  1.35D+00
 E= -1129.88141352855     Delta-E=        0.000000000000 Rises=F Damp=F
 DIIS: error= 2.59D-08 at cycle  31 NSaved=  20.
 NSaved=20 IEnMin=19 EnMin= -1129.88141352855     IErMin=20 ErrMin= 2.59D-08
 ErrMax= 2.59D-08  0.00D+00 EMaxC= 1.00D-01 BMatC= 1.82D-12 BMatP= 5.87D-12
 IDIUse=1 WtCom= 1.00D+00 WtEn= 0.00D+00
 Coeff-Com:  0.692D-04 0.587D-04-0.263D-03-0.107D-02-0.122D-02 0.134D-02
 Coeff-Com:  0.278D-02 0.251D-02-0.138D-02-0.242D-02-0.529D-02-0.117D-01
 Coeff-Com:  0.367D-02 0.351D-01 0.176D-01-0.306D-01-0.104D+00-0.340D-01
 Coeff-Com:  0.340D+00 0.788D+00
 Coeff:      0.692D-04 0.587D-04-0.263D-03-0.107D-02-0.122D-02 0.134D-02
 Coeff:      0.278D-02 0.251D-02-0.138D-02-0.242D-02-0.529D-02-0.117D-01
 Coeff:      0.367D-02 0.351D-01 0.176D-01-0.306D-01-0.104D+00-0.340D-01
 Coeff:      0.340D+00 0.788D+00
 Gap=     0.168 Goal=   None    Shift=    0.000
 Gap=     0.088 Goal=   None    Shift=    0.000
 RMSDP=1.54D-08 MaxDP=3.57D-06 DE= 0.00D+00 OVMax= 6.00D-06

 Cycle  32  Pass 1  IDiag  1:
 RMSU=  2.51D-09    CP:  1.00D+00  2.18D+00  3.00D+00  3.00D+00  3.00D+00
                    CP:  3.00D+00  3.00D+00  3.00D+00  1.30D+00  1.47D+00
                    CP:  1.28D+00
 E= -1129.88141352855     Delta-E=       -0.000000000004 Rises=F Damp=F
 DIIS: error= 1.87D-08 at cycle  32 NSaved=  20.
 NSaved=20 IEnMin=20 EnMin= -1129.88141352855     IErMin=20 ErrMin= 1.87D-08
 ErrMax= 1.87D-08  0.00D+00 EMaxC= 1.00D-01 BMatC= 7.61D-13 BMatP= 1.82D-12
 IDIUse=1 WtCom= 1.00D+00 WtEn= 0.00D+00
 Coeff-Com: -0.600D-04-0.153D-03-0.651D-04 0.278D-03 0.520D-03 0.573D-03
 Coeff-Com: -0.137D-02-0.887D-04 0.128D-02 0.136D-03-0.713D-02-0.759D-02
 Coeff-Com:  0.118D-01 0.312D-01-0.159D-02-0.586D-01-0.824D-01 0.590D-01
 Coeff-Com:  0.438D+00 0.616D+00
 Coeff:     -0.600D-04-0.153D-03-0.651D-04 0.278D-03 0.520D-03 0.573D-03
 Coeff:     -0.137D-02-0.887D-04 0.128D-02 0.136D-03-0.713D-02-0.759D-02
 Coeff:      0.118D-01 0.312D-01-0.159D-02-0.586D-01-0.824D-01 0.590D-01
 Coeff:      0.438D+00 0.616D+00
 Gap=     0.168 Goal=   None    Shift=    0.000
 Gap=     0.088 Goal=   None    Shift=    0.000
 RMSDP=4.53D-09 MaxDP=9.51D-07 DE=-3.64D-12 OVMax= 2.07D-06

 Error on total polarization charges =  0.01578
 SCF Done:  E(UB3LYP) =  -1129.88141353     A.U. after   32 cycles
            NFock= 32  Conv=0.45D-08     -V/T= 2.0616
 <Sx>= 0.0000 <Sy>= 0.0000 <Sz>= 0.5000 <S**2>= 0.7554 S= 0.5027
 <L.S>=  0.00000000000    
 KE= 1.064330285919D+03 PE=-6.999472328350D+03 EE= 2.616642645129D+03
 Annihilation of the first spin contaminant:
 S**2 before annihilation     0.7554,   after     0.7500
 Leave Link  502 at Mon Feb 25 09:48:43 2019, MaxMem=   104857600 cpu:            2449.3 elap:             129.8
 (Enter /global/hds/software/cpu/non-eb/Gaussian/g16_B.01/l601.exe)
 Copying SCF densities to generalized density rwf, IOpCl= 1 IROHF=0.

 **********************************************************************

            Population analysis using the SCF Density.

 **********************************************************************

 Orbital symmetries:
 Alpha Orbitals:
       Occupied  (A) (A) (A) (A) (A) (A) (A) (A) (A) (A) (A) (A)
                 (A) (A) (A) (A) (A) (A) (A) (A) (A) (A) (A) (A)
                 (A) (A) (A) (A) (A) (A) (A) (A) (A) (A) (A) (A)
                 (A) (A) (A) (A) (A) (A) (A) (A) (A) (A) (A) (A)
                 (A) (A) (A) (A) (A) (A) (A) (A) (A) (A) (A) (A)
                 (A) (A) (A) (A) (A) (A) (A) (A) (A) (A) (A) (A)
                 (A) (A) (A) (A) (A) (A) (A) (A) (A) (A) (A) (A)
                 (A) (A) (A) (A)
       Virtual   (A) (A) (A) (A) (A) (A) (A) (A) (A) (A) (A) (A)
                 (A) (A) (A) (A) (A) (A) (A) (A) (A) (A) (A) (A)
                 (A) (A) (A) (A) (A) (A) (A) (A) (A) (A) (A) (A)
                 (A) (A) (A) (A) (A) (A) (A) (A) (A) (A) (A) (A)
                 (A) (A) (A) (A) (A) (A) (A) (A) (A) (A) (A) (A)
                 (A) (A) (A) (A) (A) (A) (A) (A) (A) (A) (A) (A)
                 (A) (A) (A) (A) (A) (A) (A) (A) (A) (A) (A) (A)
                 (A) (A) (A) (A) (A) (A) (A) (A) (A) (A) (A) (A)
                 (A) (A) (A) (A) (A) (A) (A) (A) (A) (A) (A) (A)
                 (A) (A) (A) (A) (A) (A) (A) (A) (A) (A) (A) (A)
                 (A) (A) (A) (A) (A) (A) (A) (A) (A) (A) (A) (A)
                 (A) (A) (A) (A) (A) (A) (A) (A) (A) (A) (A) (A)
                 (A) (A) (A) (A) (A) (A) (A) (A) (A) (A) (A) (A)
                 (A) (A) (A) (A) (A) (A) (A) (A) (A) (A) (A) (A)
                 (A) (A) (A) (A) (A) (A) (A) (A) (A) (A) (A) (A)
                 (A) (A) (A) (A) (A) (A) (A) (A) (A) (A) (A) (A)
                 (A) (A) (A) (A) (A) (A) (A) (A) (A) (A) (A) (A)
                 (A) (A) (A) (A) (A) (A) (A) (A) (A) (A) (A) (A)
                 (A) (A) (A) (A) (A) (A) (A) (A) (A) (A) (A) (A)
                 (A) (A) (A) (A) (A) (A) (A) (A) (A) (A) (A) (A)
                 (A) (A) (A) (A) (A) (A) (A) (A) (A) (A) (A) (A)
                 (A) (A) (A) (A) (A) (A) (A) (A) (A) (A) (A) (A)
                 (A) (A) (A) (A) (A) (A) (A) (A) (A) (A) (A) (A)
                 (A) (A) (A) (A) (A) (A) (A) (A) (A) (A) (A) (A)
                 (A) (A) (A) (A) (A) (A) (A) (A) (A) (A) (A) (A)
                 (A) (A) (A) (A) (A) (A) (A) (A) (A) (A) (A) (A)
                 (A) (A) (A) (A) (A) (A) (A) (A) (A) (A) (A) (A)
                 (A) (A) (A) (A) (A) (A) (A) (A) (A) (A) (A) (A)
                 (A) (A) (A) (A) (A) (A) (A) (A) (A) (A) (A) (A)
                 (A) (A) (A) (A) (A) (A) (A) (A) (A) (A) (A) (A)
                 (A) (A) (A) (A) (A) (A) (A) (A) (A) (A) (A) (A)
                 (A) (A) (A) (A) (A) (A) (A) (A) (A) (A) (A) (A)
                 (A) (A) (A) (A) (A) (A) (A) (A) (A) (A) (A) (A)
                 (A) (A) (A) (A) (A) (A) (A) (A) (A) (A) (A) (A)
                 (A) (A) (A) (A) (A) (A) (A) (A) (A) (A) (A) (A)
                 (A) (A) (A) (A) (A) (A) (A) (A) (A) (A) (A) (A)
                 (A) (A) (A) (A) (A) (A)
 Beta  Orbitals:
       Occupied  (A) (A) (A) (A) (A) (A) (A) (A) (A) (A) (A) (A)
                 (A) (A) (A) (A) (A) (A) (A) (A) (A) (A) (A) (A)
                 (A) (A) (A) (A) (A) (A) (A) (A) (A) (A) (A) (A)
                 (A) (A) (A) (A) (A) (A) (A) (A) (A) (A) (A) (A)
                 (A) (A) (A) (A) (A) (A) (A) (A) (A) (A) (A) (A)
                 (A) (A) (A) (A) (A) (A) (A) (A) (A) (A) (A) (A)
                 (A) (A) (A) (A) (A) (A) (A) (A) (A) (A) (A) (A)
                 (A) (A) (A)
       Virtual   (A) (A) (A) (A) (A) (A) (A) (A) (A) (A) (A) (A)
                 (A) (A) (A) (A) (A) (A) (A) (A) (A) (A) (A) (A)
                 (A) (A) (A) (A) (A) (A) (A) (A) (A) (A) (A) (A)
                 (A) (A) (A) (A) (A) (A) (A) (A) (A) (A) (A) (A)
                 (A) (A) (A) (A) (A) (A) (A) (A) (A) (A) (A) (A)
                 (A) (A) (A) (A) (A) (A) (A) (A) (A) (A) (A) (A)
                 (A) (A) (A) (A) (A) (A) (A) (A) (A) (A) (A) (A)
                 (A) (A) (A) (A) (A) (A) (A) (A) (A) (A) (A) (A)
                 (A) (A) (A) (A) (A) (A) (A) (A) (A) (A) (A) (A)
                 (A) (A) (A) (A) (A) (A) (A) (A) (A) (A) (A) (A)
                 (A) (A) (A) (A) (A) (A) (A) (A) (A) (A) (A) (A)
                 (A) (A) (A) (A) (A) (A) (A) (A) (A) (A) (A) (A)
                 (A) (A) (A) (A) (A) (A) (A) (A) (A) (A) (A) (A)
                 (A) (A) (A) (A) (A) (A) (A) (A) (A) (A) (A) (A)
                 (A) (A) (A) (A) (A) (A) (A) (A) (A) (A) (A) (A)
                 (A) (A) (A) (A) (A) (A) (A) (A) (A) (A) (A) (A)
                 (A) (A) (A) (A) (A) (A) (A) (A) (A) (A) (A) (A)
                 (A) (A) (A) (A) (A) (A) (A) (A) (A) (A) (A) (A)
                 (A) (A) (A) (A) (A) (A) (A) (A) (A) (A) (A) (A)
                 (A) (A) (A) (A) (A) (A) (A) (A) (A) (A) (A) (A)
                 (A) (A) (A) (A) (A) (A) (A) (A) (A) (A) (A) (A)
                 (A) (A) (A) (A) (A) (A) (A) (A) (A) (A) (A) (A)
                 (A) (A) (A) (A) (A) (A) (A) (A) (A) (A) (A) (A)
                 (A) (A) (A) (A) (A) (A) (A) (A) (A) (A) (A) (A)
                 (A) (A) (A) (A) (A) (A) (A) (A) (A) (A) (A) (A)
                 (A) (A) (A) (A) (A) (A) (A) (A) (A) (A) (A) (A)
                 (A) (A) (A) (A) (A) (A) (A) (A) (A) (A) (A) (A)
                 (A) (A) (A) (A) (A) (A) (A) (A) (A) (A) (A) (A)
                 (A) (A) (A) (A) (A) (A) (A) (A) (A) (A) (A) (A)
                 (A) (A) (A) (A) (A) (A) (A) (A) (A) (A) (A) (A)
                 (A) (A) (A) (A) (A) (A) (A) (A) (A) (A) (A) (A)
                 (A) (A) (A) (A) (A) (A) (A) (A) (A) (A) (A) (A)
                 (A) (A) (A) (A) (A) (A) (A) (A) (A) (A) (A) (A)
                 (A) (A) (A) (A) (A) (A) (A) (A) (A) (A) (A) (A)
                 (A) (A) (A) (A) (A) (A) (A) (A) (A) (A) (A) (A)
                 (A) (A) (A) (A) (A) (A) (A) (A) (A) (A) (A) (A)
                 (A) (A) (A) (A) (A) (A) (A)
 The electronic state is 2-A.
 Alpha  occ. eigenvalues --  -19.13980 -19.13980 -19.13896 -19.13895 -19.13814
 Alpha  occ. eigenvalues --  -19.13814 -10.26528 -10.26527 -10.26333 -10.26333
 Alpha  occ. eigenvalues --  -10.26313 -10.26312 -10.17299 -10.17299 -10.17290
 Alpha  occ. eigenvalues --  -10.17290 -10.17283 -10.17283 -10.16511 -10.16331
 Alpha  occ. eigenvalues --  -10.16330  -2.95394  -1.84519  -1.84221  -1.80849
 Alpha  occ. eigenvalues --   -1.06344  -1.05674  -1.05524  -1.04760  -1.04753
 Alpha  occ. eigenvalues --   -1.04485  -0.79452  -0.79278  -0.79218  -0.75389
 Alpha  occ. eigenvalues --   -0.75369  -0.75274  -0.71009  -0.70993  -0.70968
 Alpha  occ. eigenvalues --   -0.59775  -0.59773  -0.59614  -0.56342  -0.54386
 Alpha  occ. eigenvalues --   -0.54052  -0.51719  -0.51543  -0.50572  -0.49211
 Alpha  occ. eigenvalues --   -0.49163  -0.49102  -0.46435  -0.45974  -0.45338
 Alpha  occ. eigenvalues --   -0.44557  -0.44048  -0.44016  -0.43658  -0.43435
 Alpha  occ. eigenvalues --   -0.43426  -0.41869  -0.41269  -0.41221  -0.40960
 Alpha  occ. eigenvalues --   -0.40923  -0.40871  -0.39670  -0.39600  -0.39193
 Alpha  occ. eigenvalues --   -0.38951  -0.38389  -0.38188  -0.37371  -0.36448
 Alpha  occ. eigenvalues --   -0.36409  -0.33569  -0.33461  -0.32895  -0.30674
 Alpha  occ. eigenvalues --   -0.29933  -0.28095  -0.27907  -0.26453  -0.24960
 Alpha  occ. eigenvalues --   -0.24154  -0.23030  -0.22672
 Alpha virt. eigenvalues --   -0.05849  -0.05496  -0.05426  -0.03551  -0.03484
 Alpha virt. eigenvalues --    0.02347   0.02362   0.02605   0.03547   0.06442
 Alpha virt. eigenvalues --    0.06457   0.07026   0.07079   0.07125   0.08183
 Alpha virt. eigenvalues --    0.08354   0.08357   0.09958   0.10185   0.11005
 Alpha virt. eigenvalues --    0.12098   0.12460   0.12462   0.12775   0.12883
 Alpha virt. eigenvalues --    0.12900   0.13180   0.14629   0.15056   0.15087
 Alpha virt. eigenvalues --    0.16154   0.16772   0.17019   0.19263   0.20014
 Alpha virt. eigenvalues --    0.20098   0.21319   0.21332   0.22184   0.23819
 Alpha virt. eigenvalues --    0.23931   0.24266   0.26251   0.26731   0.28656
 Alpha virt. eigenvalues --    0.28799   0.29039   0.31072   0.31364   0.31666
 Alpha virt. eigenvalues --    0.31720   0.31995   0.32065   0.32318   0.33080
 Alpha virt. eigenvalues --    0.33442   0.33650   0.34097   0.34704   0.35203
 Alpha virt. eigenvalues --    0.37096   0.37615   0.37712   0.38018   0.38732
 Alpha virt. eigenvalues --    0.38993   0.39061   0.41018   0.41554   0.42698
 Alpha virt. eigenvalues --    0.42736   0.44512   0.44916   0.48847   0.49340
 Alpha virt. eigenvalues --    0.49748   0.50201   0.50276   0.51013   0.51117
 Alpha virt. eigenvalues --    0.51219   0.51246   0.52303   0.52308   0.52566
 Alpha virt. eigenvalues --    0.53789   0.54417   0.54879   0.55150   0.55690
 Alpha virt. eigenvalues --    0.55710   0.56715   0.56909   0.57098   0.57505
 Alpha virt. eigenvalues --    0.57699   0.57713   0.57968   0.58179   0.58784
 Alpha virt. eigenvalues --    0.59222   0.60026   0.61082   0.61091   0.61283
 Alpha virt. eigenvalues --    0.62172   0.62630   0.62648   0.62701   0.63379
 Alpha virt. eigenvalues --    0.63456   0.63947   0.64248   0.64443   0.64538
 Alpha virt. eigenvalues --    0.64804   0.64949   0.68174   0.73049   0.73663
 Alpha virt. eigenvalues --    0.75760   0.76276   0.76867   0.76973   0.78228
 Alpha virt. eigenvalues --    0.78966   0.80393   0.80868   0.82780   0.83783
 Alpha virt. eigenvalues --    0.84038   0.84540   0.85245   0.88025   0.88662
 Alpha virt. eigenvalues --    0.89110   0.89376   0.91621   0.92348   0.93557
 Alpha virt. eigenvalues --    0.94416   0.95814   0.96924   0.97098   0.98339
 Alpha virt. eigenvalues --    0.98828   0.99002   1.00384   1.01352   1.02483
 Alpha virt. eigenvalues --    1.02960   1.03329   1.03488   1.07519   1.09388
 Alpha virt. eigenvalues --    1.10013   1.10642   1.11432   1.12027   1.20131
 Alpha virt. eigenvalues --    1.20731   1.21367   1.23266   1.24468   1.24621
 Alpha virt. eigenvalues --    1.25341   1.25684   1.29068   1.29457   1.30910
 Alpha virt. eigenvalues --    1.32711   1.33078   1.34901   1.36277   1.36861
 Alpha virt. eigenvalues --    1.37972   1.38264   1.38592   1.39720   1.40200
 Alpha virt. eigenvalues --    1.40340   1.40431   1.43604   1.44639   1.44689
 Alpha virt. eigenvalues --    1.44759   1.44764   1.44927   1.45121   1.45291
 Alpha virt. eigenvalues --    1.45741   1.46389   1.47454   1.47870   1.48202
 Alpha virt. eigenvalues --    1.48938   1.49296   1.49704   1.50540   1.50613
 Alpha virt. eigenvalues --    1.50650   1.51510   1.51800   1.52190   1.53695
 Alpha virt. eigenvalues --    1.53821   1.54181   1.54356   1.54512   1.56259
 Alpha virt. eigenvalues --    1.57316   1.57389   1.59893   1.61149   1.61934
 Alpha virt. eigenvalues --    1.63883   1.64217   1.64825   1.64831   1.68539
 Alpha virt. eigenvalues --    1.69265   1.69634   1.72127   1.72391   1.74810
 Alpha virt. eigenvalues --    1.75785   1.76044   1.76354   1.76843   1.78503
 Alpha virt. eigenvalues --    1.79194   1.79854   1.79943   1.80643   1.80880
 Alpha virt. eigenvalues --    1.80994   1.81524   1.82091   1.82402   1.83881
 Alpha virt. eigenvalues --    1.88693   1.89093   1.89662   1.89956   1.90846
 Alpha virt. eigenvalues --    1.95869   1.97065   1.97541   1.97747   1.97950
 Alpha virt. eigenvalues --    1.98627   1.98662   1.98850   1.98880   1.99708
 Alpha virt. eigenvalues --    1.99796   2.00039   2.10312   2.10934   2.11192
 Alpha virt. eigenvalues --    2.13712   2.14523   2.15167   2.23173   2.23253
 Alpha virt. eigenvalues --    2.23300   2.23526   2.23598   2.23979   2.28219
 Alpha virt. eigenvalues --    2.28694   2.28832   2.30293   2.30806   2.31823
 Alpha virt. eigenvalues --    2.35393   2.36289   2.36300   2.37249   2.37500
 Alpha virt. eigenvalues --    2.37891   2.38001   2.40888   2.41653   2.43232
 Alpha virt. eigenvalues --    2.43669   2.43683   2.43911   2.43982   2.44368
 Alpha virt. eigenvalues --    2.46679   2.46959   2.47026   2.48728   2.48817
 Alpha virt. eigenvalues --    2.48914   2.49284   2.49442   2.49494   2.50153
 Alpha virt. eigenvalues --    2.50228   2.50348   2.52244   2.52258   2.52744
 Alpha virt. eigenvalues --    2.52996   2.53420   2.53516   2.62061   2.63795
 Alpha virt. eigenvalues --    2.64222   2.64282   2.66768   2.67492   2.73888
 Alpha virt. eigenvalues --    2.74750   2.75594   2.75869   2.79447   2.79611
 Alpha virt. eigenvalues --    2.79679   2.80548   2.80977   2.81385   2.82775
 Alpha virt. eigenvalues --    2.83105   2.83472   2.84463   2.84608   2.84676
 Alpha virt. eigenvalues --    2.86668   2.86823   2.88585   2.88645   2.89362
 Alpha virt. eigenvalues --    2.90472   2.90787   2.91139   2.93375   2.95993
 Alpha virt. eigenvalues --    2.99409   2.99490   3.00529   3.01656   3.08990
 Alpha virt. eigenvalues --    3.10120   3.11154   3.11602   3.13474   3.13637
 Alpha virt. eigenvalues --    3.13850   3.16471   3.17705   3.22624   3.22939
 Alpha virt. eigenvalues --    3.23886   3.24427   3.24682   3.25807   3.26273
 Alpha virt. eigenvalues --    3.26934   3.27068   3.36941   3.37267   3.37479
 Alpha virt. eigenvalues --    3.48975   3.51010   3.51108   3.52719   3.53172
 Alpha virt. eigenvalues --    3.53237   3.60239   3.63401   3.63467   3.78233
 Alpha virt. eigenvalues --    3.78305   3.78510   3.78978   3.79291   3.79332
 Alpha virt. eigenvalues --    3.81516   3.81662   3.81775   3.81847   3.81941
 Alpha virt. eigenvalues --    3.82001   4.01128   4.04988   4.05009   4.14977
 Alpha virt. eigenvalues --    4.19686   4.23759   4.25097   4.25854   4.26269
 Alpha virt. eigenvalues --    4.40499   4.41018   4.41030   4.52145   4.88721
 Alpha virt. eigenvalues --    4.91807   4.93618   4.97515   4.98014   4.99847
 Alpha virt. eigenvalues --    5.07745   5.07861   5.11476   5.20688   5.20712
 Alpha virt. eigenvalues --    5.50365   5.65466   5.67263   5.72895   5.81242
 Alpha virt. eigenvalues --    5.82552   7.34535  23.67194  23.68663  23.70220
 Alpha virt. eigenvalues --   23.84689  23.84971  23.85093  23.91045  23.91127
 Alpha virt. eigenvalues --   23.91183  23.95624  23.95782  23.96153  24.08936
 Alpha virt. eigenvalues --   24.09019  24.09082  49.93289  49.93357  49.94394
 Alpha virt. eigenvalues --   49.96131  49.96503  49.98113
  Beta  occ. eigenvalues --  -19.13898 -19.13898 -19.13797 -19.13796 -19.13747
  Beta  occ. eigenvalues --  -19.13746 -10.26532 -10.26531 -10.26364 -10.26363
  Beta  occ. eigenvalues --  -10.26331 -10.26330 -10.17299 -10.17299 -10.17292
  Beta  occ. eigenvalues --  -10.17292 -10.17284 -10.17284 -10.16456 -10.16292
  Beta  occ. eigenvalues --  -10.16291  -2.92409  -1.80187  -1.80066  -1.79582
  Beta  occ. eigenvalues --   -1.06198  -1.05533  -1.05373  -1.04596  -1.04585
  Beta  occ. eigenvalues --   -1.04300  -0.79391  -0.79212  -0.79153  -0.75384
  Beta  occ. eigenvalues --   -0.75370  -0.75276  -0.70978  -0.70962  -0.70938
  Beta  occ. eigenvalues --   -0.59762  -0.59740  -0.59596  -0.56269  -0.54270
  Beta  occ. eigenvalues --   -0.53897  -0.51647  -0.51449  -0.50547  -0.49145
  Beta  occ. eigenvalues --   -0.49061  -0.49007  -0.46137  -0.45858  -0.45265
  Beta  occ. eigenvalues --   -0.44448  -0.43993  -0.43913  -0.43577  -0.43391
  Beta  occ. eigenvalues --   -0.43353  -0.41821  -0.41193  -0.40984  -0.40950
  Beta  occ. eigenvalues --   -0.40884  -0.40863  -0.39560  -0.39548  -0.39190
  Beta  occ. eigenvalues --   -0.38519  -0.38123  -0.37994  -0.37210  -0.36091
  Beta  occ. eigenvalues --   -0.36063  -0.33340  -0.32767  -0.32604  -0.30034
  Beta  occ. eigenvalues --   -0.29678  -0.27817  -0.25761  -0.25519  -0.24505
  Beta  occ. eigenvalues --   -0.22895  -0.21721
  Beta virt. eigenvalues --   -0.12915  -0.05702  -0.05301  -0.05191  -0.02528
  Beta virt. eigenvalues --   -0.02151   0.02352   0.02374   0.02612   0.03591
  Beta virt. eigenvalues --    0.06458   0.06478   0.07105   0.07216   0.07259
  Beta virt. eigenvalues --    0.08188   0.08373   0.08384   0.09978   0.10212
  Beta virt. eigenvalues --    0.11056   0.12113   0.12480   0.12488   0.12874
  Beta virt. eigenvalues --    0.12903   0.12931   0.13196   0.14633   0.15064
  Beta virt. eigenvalues --    0.15092   0.16216   0.16795   0.17025   0.19292
  Beta virt. eigenvalues --    0.20040   0.20142   0.21329   0.21346   0.22191
  Beta virt. eigenvalues --    0.23892   0.24038   0.24268   0.26321   0.26782
  Beta virt. eigenvalues --    0.28674   0.28829   0.29072   0.31119   0.31363
  Beta virt. eigenvalues --    0.31668   0.31720   0.31986   0.32081   0.32320
  Beta virt. eigenvalues --    0.33122   0.33456   0.33667   0.34147   0.34793
  Beta virt. eigenvalues --    0.35349   0.37175   0.37735   0.37788   0.38417
  Beta virt. eigenvalues --    0.38811   0.39036   0.39061   0.41014   0.41638
  Beta virt. eigenvalues --    0.42791   0.42894   0.44654   0.44977   0.48933
  Beta virt. eigenvalues --    0.49350   0.49769   0.50310   0.50326   0.51078
  Beta virt. eigenvalues --    0.51146   0.51293   0.51337   0.52319   0.52331
  Beta virt. eigenvalues --    0.52594   0.53794   0.54473   0.54874   0.55156
  Beta virt. eigenvalues --    0.55700   0.55722   0.56877   0.56936   0.57103
  Beta virt. eigenvalues --    0.57588   0.57717   0.57741   0.57989   0.58231
  Beta virt. eigenvalues --    0.58853   0.59226   0.60244   0.61105   0.61147
  Beta virt. eigenvalues --    0.61335   0.62195   0.62670   0.62684   0.62741
  Beta virt. eigenvalues --    0.63409   0.63563   0.63962   0.64252   0.64470
  Beta virt. eigenvalues --    0.64570   0.64860   0.65053   0.68251   0.73136
  Beta virt. eigenvalues --    0.73732   0.75817   0.76329   0.76885   0.77039
  Beta virt. eigenvalues --    0.78280   0.79018   0.80474   0.80898   0.82897
  Beta virt. eigenvalues --    0.83803   0.84079   0.84577   0.85256   0.88096
  Beta virt. eigenvalues --    0.88728   0.89151   0.89416   0.91674   0.92453
  Beta virt. eigenvalues --    0.93604   0.94513   0.95891   0.96960   0.97156
  Beta virt. eigenvalues --    0.98396   0.98848   0.99074   1.00485   1.01464
  Beta virt. eigenvalues --    1.02772   1.03078   1.03441   1.03771   1.07766
  Beta virt. eigenvalues --    1.09532   1.10116   1.10752   1.11564   1.12222
  Beta virt. eigenvalues --    1.20174   1.20779   1.21464   1.23292   1.24481
  Beta virt. eigenvalues --    1.24638   1.25399   1.25750   1.29125   1.29513
  Beta virt. eigenvalues --    1.30990   1.32775   1.33105   1.34927   1.36288
  Beta virt. eigenvalues --    1.36872   1.37994   1.38269   1.38614   1.39737
  Beta virt. eigenvalues --    1.40182   1.40333   1.40411   1.43620   1.44638
  Beta virt. eigenvalues --    1.44685   1.44754   1.44766   1.44931   1.45124
  Beta virt. eigenvalues --    1.45306   1.45762   1.46408   1.47479   1.47886
  Beta virt. eigenvalues --    1.48221   1.48948   1.49307   1.49724   1.50538
  Beta virt. eigenvalues --    1.50612   1.50639   1.51516   1.51803   1.52199
  Beta virt. eigenvalues --    1.53725   1.53847   1.54153   1.54344   1.54493
  Beta virt. eigenvalues --    1.56299   1.57354   1.57422   1.59920   1.61174
  Beta virt. eigenvalues --    1.61961   1.63926   1.64269   1.64862   1.64873
  Beta virt. eigenvalues --    1.68546   1.69279   1.69662   1.72152   1.72414
  Beta virt. eigenvalues --    1.74849   1.75779   1.76083   1.76328   1.76884
  Beta virt. eigenvalues --    1.78531   1.79234   1.79874   1.79981   1.80636
  Beta virt. eigenvalues --    1.80888   1.81004   1.81517   1.82094   1.82392
  Beta virt. eigenvalues --    1.83879   1.88714   1.89124   1.89686   1.89957
  Beta virt. eigenvalues --    1.90863   1.95921   1.97144   1.97566   1.97733
  Beta virt. eigenvalues --    1.97966   1.98657   1.98721   1.98897   1.98913
  Beta virt. eigenvalues --    1.99731   1.99809   2.00054   2.10319   2.10940
  Beta virt. eigenvalues --    2.11189   2.13719   2.14531   2.15174   2.23180
  Beta virt. eigenvalues --    2.23257   2.23306   2.23521   2.23602   2.23983
  Beta virt. eigenvalues --    2.28230   2.28708   2.28854   2.30318   2.30834
  Beta virt. eigenvalues --    2.31840   2.35408   2.36285   2.36303   2.37255
  Beta virt. eigenvalues --    2.37496   2.37901   2.37998   2.40913   2.41689
  Beta virt. eigenvalues --    2.43241   2.43664   2.43699   2.43913   2.43980
  Beta virt. eigenvalues --    2.44384   2.46683   2.46962   2.47027   2.48730
  Beta virt. eigenvalues --    2.48820   2.48912   2.49282   2.49443   2.49493
  Beta virt. eigenvalues --    2.50158   2.50229   2.50355   2.52248   2.52265
  Beta virt. eigenvalues --    2.52750   2.53000   2.53424   2.53516   2.62121
  Beta virt. eigenvalues --    2.63820   2.64262   2.64307   2.66820   2.67536
  Beta virt. eigenvalues --    2.73947   2.74853   2.75654   2.75924   2.79435
  Beta virt. eigenvalues --    2.79608   2.79729   2.80552   2.80987   2.81341
  Beta virt. eigenvalues --    2.82860   2.83175   2.83562   2.84538   2.84696
  Beta virt. eigenvalues --    2.84840   2.86740   2.86839   2.88726   2.88810
  Beta virt. eigenvalues --    2.89538   2.90606   2.90933   2.91295   2.93536
  Beta virt. eigenvalues --    2.96145   2.99549   2.99639   3.00696   3.01872
  Beta virt. eigenvalues --    3.08990   3.10131   3.11156   3.11617   3.13499
  Beta virt. eigenvalues --    3.13652   3.13870   3.16541   3.17784   3.22701
  Beta virt. eigenvalues --    3.23087   3.23954   3.24503   3.24809   3.25936
  Beta virt. eigenvalues --    3.26415   3.27079   3.27207   3.36957   3.37336
  Beta virt. eigenvalues --    3.37567   3.49044   3.51090   3.51165   3.52792
  Beta virt. eigenvalues --    3.53224   3.53298   3.60286   3.63444   3.63516
  Beta virt. eigenvalues --    3.78230   3.78302   3.78507   3.78976   3.79289
  Beta virt. eigenvalues --    3.79327   3.81515   3.81664   3.81776   3.81842
  Beta virt. eigenvalues --    3.81941   3.82001   4.01202   4.05051   4.05070
  Beta virt. eigenvalues --    4.15006   4.19733   4.23783   4.25105   4.25868
  Beta virt. eigenvalues --    4.26276   4.40531   4.41050   4.41053   4.52380
  Beta virt. eigenvalues --    4.88995   4.92210   4.93880   4.97811   4.98358
  Beta virt. eigenvalues --    5.00156   5.07930   5.07932   5.11574   5.20778
  Beta virt. eigenvalues --    5.20833   5.50453   5.65527   5.67314   5.72963
  Beta virt. eigenvalues --    5.81287   5.82588   7.34999  23.67196  23.68658
  Beta virt. eigenvalues --   23.70223  23.84664  23.84962  23.85085  23.91045
  Beta virt. eigenvalues --   23.91127  23.91183  23.95621  23.95776  23.96148
  Beta virt. eigenvalues --   24.08970  24.09046  24.09110  49.93386  49.93432
  Beta virt. eigenvalues --   49.94472  49.96223  49.96575  49.98194
          Condensed to atoms (all electrons):
               1          2          3          4          5          6
     1  Ru  14.716902   0.127998   0.127993   0.125211   0.131111   0.125211
     2  O    0.127998   8.125769   0.000267  -0.002131  -0.002379  -0.000816
     3  O    0.127993   0.000267   8.125786  -0.000816  -0.004057  -0.002134
     4  O    0.125211  -0.002131  -0.000816   8.101131  -0.001181  -0.001546
     5  O    0.131111  -0.002379  -0.004057  -0.001181   8.150981  -0.001635
     6  O    0.125211  -0.000816  -0.002134  -0.001546  -0.001635   8.101081
     7  O    0.131109  -0.004058  -0.002380  -0.001634  -0.000915  -0.001181
     8  C   -0.081417   0.330861  -0.018321  -0.000323  -0.000380   0.000138
     9  C   -0.081418  -0.018320   0.330856   0.000138  -0.000847  -0.000323
    10  C   -0.071640  -0.001382   0.000152   0.350660  -0.000205  -0.000106
    11  C   -0.073154  -0.000335  -0.002337  -0.000090   0.321434  -0.017595
    12  C   -0.071658   0.000152  -0.001381  -0.000106  -0.016785   0.350702
    13  C   -0.073147  -0.002340  -0.000335  -0.017606   0.000138  -0.000091
    14  C    0.000651  -0.054159  -0.000054   0.000007  -0.000062  -0.000000
    15  C    0.009305  -0.027940  -0.027940  -0.000106   0.000560  -0.000106
    16  C    0.000650  -0.000054  -0.054158  -0.000000  -0.000042   0.000007
    17  C    0.000177  -0.000198   0.000000  -0.053536   0.000003  -0.000008
    18  C    0.006603   0.002477  -0.000099  -0.032076  -0.000078   0.000034
    19  C    0.000403   0.000005  -0.000171  -0.000009  -0.052993  -0.000023
    20  C    0.006628  -0.000099   0.002479   0.000032  -0.029774  -0.032088
    21  C    0.000171   0.000000  -0.000199  -0.000008   0.000010  -0.053554
    22  C    0.000404  -0.000171   0.000005  -0.000023  -0.000000  -0.000009
    23  H    0.000542   0.001224   0.000011  -0.000012  -0.000034  -0.000000
    24  H    0.000376   0.000828   0.000003  -0.000031  -0.000004  -0.000000
    25  H    0.000465   0.003992  -0.000016   0.000000  -0.000002   0.000000
    26  H   -0.000490   0.004182   0.004182  -0.000001   0.000004  -0.000001
    27  H    0.000376   0.000003   0.000831  -0.000000  -0.000022  -0.000031
    28  H    0.000466  -0.000016   0.003992   0.000000   0.000001   0.000000
    29  H    0.000540   0.000011   0.001221  -0.000000  -0.000003  -0.000012
    30  H    0.000531  -0.000037   0.000003  -0.000003   0.001356  -0.000006
    31  H    0.000390   0.000000  -0.000002  -0.000000   0.004041  -0.000013
    32  H    0.000579  -0.000010  -0.000005  -0.000030   0.001384   0.000029
    33  H   -0.000120  -0.000001   0.000090  -0.000002   0.004054   0.003990
    34  H    0.000222  -0.000000  -0.000015  -0.000003   0.000007   0.000442
    35  H    0.000734  -0.000000  -0.000006  -0.000015   0.000021   0.001442
    36  H    0.000511   0.000000  -0.000005   0.000000  -0.000012   0.003972
    37  H    0.000730  -0.000006  -0.000000   0.001397  -0.000011  -0.000015
    38  H    0.000515  -0.000005   0.000000   0.003974  -0.000000   0.000000
    39  H    0.000222  -0.000016  -0.000000   0.000475  -0.000020  -0.000003
    40  H   -0.000121   0.000090  -0.000001   0.003991   0.000000  -0.000002
    41  H    0.000530   0.000003  -0.000037  -0.000006  -0.000000  -0.000003
    42  H    0.000390  -0.000002   0.000000  -0.000013   0.000000  -0.000000
    43  H    0.000579  -0.000005  -0.000010   0.000029  -0.000000  -0.000030
               7          8          9         10         11         12
     1  Ru   0.131109  -0.081417  -0.081418  -0.071640  -0.073154  -0.071658
     2  O   -0.004058   0.330861  -0.018320  -0.001382  -0.000335   0.000152
     3  O   -0.002380  -0.018321   0.330856   0.000152  -0.002337  -0.001381
     4  O   -0.001634  -0.000323   0.000138   0.350660  -0.000090  -0.000106
     5  O   -0.000915  -0.000380  -0.000847  -0.000205   0.321434  -0.016785
     6  O   -0.001181   0.000138  -0.000323  -0.000106  -0.017595   0.350702
     7  O    8.150957  -0.000847  -0.000381  -0.016796   0.000138  -0.000205
     8  C   -0.000847   4.869321  -0.031258  -0.000203  -0.000091  -0.000045
     9  C   -0.000381  -0.031258   4.869323  -0.000045   0.001721  -0.000203
    10  C   -0.016796  -0.000203  -0.000045   4.840863  -0.000071   0.000170
    11  C    0.000138  -0.000091   0.001721  -0.000071   4.860599  -0.032016
    12  C   -0.000205  -0.000045  -0.000203   0.000170  -0.032016   4.840754
    13  C    0.321445   0.001724  -0.000091  -0.031983  -0.000014  -0.000071
    14  C   -0.000042   0.383375   0.004965   0.000035   0.000007   0.000000
    15  C    0.000562   0.395556   0.395556   0.000009   0.000003   0.000009
    16  C   -0.000062   0.004965   0.383373   0.000000  -0.000037   0.000035
    17  C    0.000009   0.000014   0.000000   0.382282   0.000006  -0.000001
    18  C   -0.029767   0.000235   0.000010   0.389681  -0.000002   0.000030
    19  C   -0.000000   0.000030  -0.000070   0.000001   0.382440   0.005099
    20  C   -0.000078   0.000010   0.000236   0.000030   0.405923   0.389704
    21  C    0.000003   0.000000   0.000014  -0.000001   0.004918   0.382331
    22  C   -0.052993  -0.000071   0.000030   0.005101  -0.000000   0.000001
    23  H   -0.000003  -0.029671  -0.000393  -0.000003   0.000004   0.000000
    24  H   -0.000022  -0.029797  -0.000389   0.000017  -0.000000   0.000000
    25  H    0.000001  -0.041792   0.001131   0.000001  -0.000001  -0.000000
    26  H    0.000004  -0.026926  -0.026925   0.000001   0.000004   0.000001
    27  H   -0.000004  -0.000389  -0.029801   0.000000   0.000056   0.000017
    28  H   -0.000002   0.001131  -0.041791  -0.000000  -0.000001   0.000001
    29  H   -0.000034  -0.000393  -0.029668   0.000000  -0.000001  -0.000003
    30  H   -0.000000   0.000010   0.000047  -0.000000  -0.030972  -0.000373
    31  H    0.000000   0.000000  -0.000002  -0.000000  -0.041732   0.001073
    32  H   -0.000000  -0.000000   0.000000  -0.000000  -0.029343  -0.000422
    33  H    0.000000   0.000001   0.000013   0.000003  -0.026996  -0.028115
    34  H   -0.000020   0.000000   0.000000   0.000000  -0.000402  -0.028839
    35  H   -0.000012   0.000000   0.000000  -0.000007  -0.000444  -0.029813
    36  H   -0.000000  -0.000000  -0.000002  -0.000000   0.001120  -0.042048
    37  H    0.000021   0.000000   0.000000  -0.029732  -0.000003  -0.000007
    38  H   -0.000012  -0.000002  -0.000000  -0.042053   0.000000  -0.000000
    39  H    0.000007   0.000000   0.000000  -0.028892  -0.000002   0.000000
    40  H    0.004054   0.000013   0.000001  -0.028123   0.000000   0.000003
    41  H    0.001356   0.000047   0.000010  -0.000375   0.000000  -0.000000
    42  H    0.004041  -0.000002   0.000000   0.001074  -0.000000  -0.000000
    43  H    0.001383   0.000000  -0.000000  -0.000419   0.000000  -0.000000
              13         14         15         16         17         18
     1  Ru  -0.073147   0.000651   0.009305   0.000650   0.000177   0.006603
     2  O   -0.002340  -0.054159  -0.027940  -0.000054  -0.000198   0.002477
     3  O   -0.000335  -0.000054  -0.027940  -0.054158   0.000000  -0.000099
     4  O   -0.017606   0.000007  -0.000106  -0.000000  -0.053536  -0.032076
     5  O    0.000138  -0.000062   0.000560  -0.000042   0.000003  -0.000078
     6  O   -0.000091  -0.000000  -0.000106   0.000007  -0.000008   0.000034
     7  O    0.321445  -0.000042   0.000562  -0.000062   0.000009  -0.029767
     8  C    0.001724   0.383375   0.395556   0.004965   0.000014   0.000235
     9  C   -0.000091   0.004965   0.395556   0.383373   0.000000   0.000010
    10  C   -0.031983   0.000035   0.000009   0.000000   0.382282   0.389681
    11  C   -0.000014   0.000007   0.000003  -0.000037   0.000006  -0.000002
    12  C   -0.000071   0.000000   0.000009   0.000035  -0.000001   0.000030
    13  C    4.860666  -0.000037   0.000003   0.000007   0.004923   0.405851
    14  C   -0.000037   4.815989  -0.071695  -0.000147   0.000000  -0.000016
    15  C    0.000003  -0.071695   5.281842  -0.071692  -0.000000   0.000030
    16  C    0.000007  -0.000147  -0.071692   4.815987  -0.000000  -0.000000
    17  C    0.004923   0.000000  -0.000000  -0.000000   4.820296  -0.073324
    18  C    0.405851  -0.000016   0.000030  -0.000000  -0.073324   5.285155
    19  C   -0.000000   0.000000  -0.000003   0.000009   0.000000  -0.000000
    20  C   -0.000002  -0.000000   0.000030  -0.000016   0.000000   0.000003
    21  C    0.000006  -0.000000  -0.000000   0.000000   0.000000   0.000000
    22  C    0.382436   0.000009  -0.000003   0.000000  -0.000135  -0.069856
    23  H   -0.000001   0.394598   0.001495   0.000009  -0.000001  -0.000006
    24  H    0.000056   0.395140   0.001391   0.000007  -0.000002   0.000126
    25  H   -0.000001   0.410293   0.001724  -0.000048  -0.000000  -0.000002
    26  H    0.000004  -0.006364   0.387297  -0.006365   0.000000  -0.000001
    27  H   -0.000000   0.000007   0.001397   0.395140  -0.000000  -0.000000
    28  H   -0.000001  -0.000048   0.001723   0.410292   0.000000   0.000000
    29  H    0.000004   0.000009   0.001489   0.394598  -0.000000  -0.000000
    30  H    0.000000  -0.000002   0.000044  -0.000000   0.000000  -0.000000
    31  H   -0.000000  -0.000000  -0.000001  -0.000000   0.000000   0.000000
    32  H    0.000000  -0.000000  -0.000003  -0.000000  -0.000000  -0.000000
    33  H    0.000000   0.000000  -0.000002  -0.000001   0.000000  -0.000000
    34  H   -0.000002  -0.000000  -0.000000  -0.000001  -0.000000  -0.000001
    35  H   -0.000003   0.000000  -0.000000   0.000000  -0.000000  -0.000002
    36  H    0.000000   0.000000   0.000000   0.000000   0.000000  -0.000000
    37  H   -0.000444   0.000000  -0.000000   0.000000   0.395051   0.001855
    38  H    0.001123   0.000000   0.000000   0.000000   0.410411   0.001931
    39  H   -0.000404  -0.000001  -0.000000  -0.000000   0.393963   0.001959
    40  H   -0.027012  -0.000001  -0.000002   0.000000  -0.005794   0.390139
    41  H   -0.030969  -0.000000   0.000045  -0.000002   0.000004   0.002007
    42  H   -0.041731  -0.000000  -0.000001  -0.000000  -0.000050   0.001243
    43  H   -0.029342  -0.000000  -0.000003  -0.000000   0.000014   0.000561
              19         20         21         22         23         24
     1  Ru   0.000403   0.006628   0.000171   0.000404   0.000542   0.000376
     2  O    0.000005  -0.000099   0.000000  -0.000171   0.001224   0.000828
     3  O   -0.000171   0.002479  -0.000199   0.000005   0.000011   0.000003
     4  O   -0.000009   0.000032  -0.000008  -0.000023  -0.000012  -0.000031
     5  O   -0.052993  -0.029774   0.000010  -0.000000  -0.000034  -0.000004
     6  O   -0.000023  -0.032088  -0.053554  -0.000009  -0.000000  -0.000000
     7  O   -0.000000  -0.000078   0.000003  -0.052993  -0.000003  -0.000022
     8  C    0.000030   0.000010   0.000000  -0.000071  -0.029671  -0.029797
     9  C   -0.000070   0.000236   0.000014   0.000030  -0.000393  -0.000389
    10  C    0.000001   0.000030  -0.000001   0.005101  -0.000003   0.000017
    11  C    0.382440   0.405923   0.004918  -0.000000   0.000004  -0.000000
    12  C    0.005099   0.389704   0.382331   0.000001   0.000000   0.000000
    13  C   -0.000000  -0.000002   0.000006   0.382436  -0.000001   0.000056
    14  C    0.000000  -0.000000  -0.000000   0.000009   0.394598   0.395140
    15  C   -0.000003   0.000030  -0.000000  -0.000003   0.001495   0.001391
    16  C    0.000009  -0.000016   0.000000   0.000000   0.000009   0.000007
    17  C    0.000000   0.000000   0.000000  -0.000135  -0.000001  -0.000002
    18  C   -0.000000   0.000003   0.000000  -0.069856  -0.000006   0.000126
    19  C    4.813634  -0.069847  -0.000135   0.000000  -0.000001   0.000000
    20  C   -0.069847   5.285126  -0.073350  -0.000000  -0.000000  -0.000000
    21  C   -0.000135  -0.073350   4.820344   0.000000  -0.000000  -0.000000
    22  C    0.000000  -0.000000   0.000000   4.813639  -0.000000   0.000006
    23  H   -0.000001  -0.000000  -0.000000  -0.000000   0.536031  -0.022907
    24  H    0.000000  -0.000000  -0.000000   0.000006  -0.022907   0.536285
    25  H    0.000000   0.000000   0.000000  -0.000000  -0.022396  -0.022640
    26  H    0.000000  -0.000001   0.000000   0.000000   0.000165   0.000159
    27  H    0.000005   0.000126  -0.000002   0.000000   0.000004  -0.000002
    28  H   -0.000000  -0.000002  -0.000000   0.000000   0.000001   0.000002
    29  H   -0.000000  -0.000006  -0.000001  -0.000001  -0.000003   0.000004
    30  H    0.394568   0.001995   0.000004  -0.000000  -0.000000   0.000000
    31  H    0.410526   0.001244  -0.000050   0.000000   0.000000   0.000000
    32  H    0.394656   0.000573   0.000014  -0.000000  -0.000000  -0.000000
    33  H   -0.006659   0.390130  -0.005792  -0.000000   0.000000  -0.000000
    34  H    0.000005   0.001873   0.393948  -0.000000   0.000000   0.000000
    35  H    0.000013   0.001943   0.395078  -0.000000   0.000000   0.000000
    36  H   -0.000045   0.001935   0.410397  -0.000000   0.000000   0.000000
    37  H   -0.000000  -0.000002  -0.000000   0.000013  -0.000000   0.000000
    38  H   -0.000000  -0.000000   0.000000  -0.000045   0.000000   0.000000
    39  H   -0.000000  -0.000001  -0.000000   0.000005   0.000001  -0.000002
    40  H   -0.000000  -0.000000   0.000000  -0.006659  -0.000000   0.000001
    41  H   -0.000000  -0.000000   0.000000   0.394559   0.000000  -0.000031
    42  H    0.000000   0.000000   0.000000   0.410525  -0.000000   0.000000
    43  H   -0.000000  -0.000000  -0.000000   0.394666  -0.000000   0.000000
              25         26         27         28         29         30
     1  Ru   0.000465  -0.000490   0.000376   0.000466   0.000540   0.000531
     2  O    0.003992   0.004182   0.000003  -0.000016   0.000011  -0.000037
     3  O   -0.000016   0.004182   0.000831   0.003992   0.001221   0.000003
     4  O    0.000000  -0.000001  -0.000000   0.000000  -0.000000  -0.000003
     5  O   -0.000002   0.000004  -0.000022   0.000001  -0.000003   0.001356
     6  O    0.000000  -0.000001  -0.000031   0.000000  -0.000012  -0.000006
     7  O    0.000001   0.000004  -0.000004  -0.000002  -0.000034  -0.000000
     8  C   -0.041792  -0.026926  -0.000389   0.001131  -0.000393   0.000010
     9  C    0.001131  -0.026925  -0.029801  -0.041791  -0.029668   0.000047
    10  C    0.000001   0.000001   0.000000  -0.000000   0.000000  -0.000000
    11  C   -0.000001   0.000004   0.000056  -0.000001  -0.000001  -0.030972
    12  C   -0.000000   0.000001   0.000017   0.000001  -0.000003  -0.000373
    13  C   -0.000001   0.000004  -0.000000  -0.000001   0.000004   0.000000
    14  C    0.410293  -0.006364   0.000007  -0.000048   0.000009  -0.000002
    15  C    0.001724   0.387297   0.001397   0.001723   0.001489   0.000044
    16  C   -0.000048  -0.006365   0.395140   0.410292   0.394598  -0.000000
    17  C   -0.000000   0.000000  -0.000000   0.000000  -0.000000   0.000000
    18  C   -0.000002  -0.000001  -0.000000   0.000000  -0.000000  -0.000000
    19  C    0.000000   0.000000   0.000005  -0.000000  -0.000000   0.394568
    20  C    0.000000  -0.000001   0.000126  -0.000002  -0.000006   0.001995
    21  C    0.000000   0.000000  -0.000002  -0.000000  -0.000001   0.000004
    22  C   -0.000000   0.000000   0.000000   0.000000  -0.000001  -0.000000
    23  H   -0.022396   0.000165   0.000004   0.000001  -0.000003  -0.000000
    24  H   -0.022640   0.000159  -0.000002   0.000002   0.000004   0.000000
    25  H    0.547025  -0.002170   0.000002   0.000026   0.000001   0.000000
    26  H   -0.002170   0.553239   0.000159  -0.002170   0.000165   0.000001
    27  H    0.000002   0.000159   0.536290  -0.022642  -0.022906  -0.000031
    28  H    0.000026  -0.002170  -0.022642   0.547026  -0.022395   0.000000
    29  H    0.000001   0.000165  -0.022906  -0.022395   0.536029   0.000000
    30  H    0.000000   0.000001  -0.000031   0.000000   0.000000   0.538487
    31  H    0.000000  -0.000000   0.000000   0.000000  -0.000000  -0.022748
    32  H    0.000000  -0.000000   0.000000  -0.000000  -0.000000  -0.023347
    33  H    0.000000  -0.000000   0.000001  -0.000000  -0.000000   0.000119
    34  H    0.000000  -0.000000  -0.000002   0.000000   0.000001   0.000004
    35  H    0.000000  -0.000000   0.000000   0.000000  -0.000000  -0.000002
    36  H   -0.000000   0.000000   0.000000   0.000000   0.000000   0.000003
    37  H    0.000000  -0.000000   0.000000   0.000000   0.000000   0.000000
    38  H    0.000000   0.000000   0.000000  -0.000000   0.000000   0.000000
    39  H    0.000000  -0.000000   0.000000   0.000000   0.000000  -0.000000
    40  H   -0.000000  -0.000000  -0.000000   0.000000   0.000000  -0.000000
    41  H    0.000000   0.000001   0.000000   0.000000  -0.000000   0.000000
    42  H    0.000000  -0.000000   0.000000   0.000000   0.000000   0.000000
    43  H   -0.000000  -0.000000  -0.000000   0.000000  -0.000000   0.000000
              31         32         33         34         35         36
     1  Ru   0.000390   0.000579  -0.000120   0.000222   0.000734   0.000511
     2  O    0.000000  -0.000010  -0.000001  -0.000000  -0.000000   0.000000
     3  O   -0.000002  -0.000005   0.000090  -0.000015  -0.000006  -0.000005
     4  O   -0.000000  -0.000030  -0.000002  -0.000003  -0.000015   0.000000
     5  O    0.004041   0.001384   0.004054   0.000007   0.000021  -0.000012
     6  O   -0.000013   0.000029   0.003990   0.000442   0.001442   0.003972
     7  O    0.000000  -0.000000   0.000000  -0.000020  -0.000012  -0.000000
     8  C    0.000000  -0.000000   0.000001   0.000000   0.000000  -0.000000
     9  C   -0.000002   0.000000   0.000013   0.000000   0.000000  -0.000002
    10  C   -0.000000  -0.000000   0.000003   0.000000  -0.000007  -0.000000
    11  C   -0.041732  -0.029343  -0.026996  -0.000402  -0.000444   0.001120
    12  C    0.001073  -0.000422  -0.028115  -0.028839  -0.029813  -0.042048
    13  C   -0.000000   0.000000   0.000000  -0.000002  -0.000003   0.000000
    14  C   -0.000000  -0.000000   0.000000  -0.000000   0.000000   0.000000
    15  C   -0.000001  -0.000003  -0.000002  -0.000000  -0.000000   0.000000
    16  C   -0.000000  -0.000000  -0.000001  -0.000001   0.000000   0.000000
    17  C    0.000000  -0.000000   0.000000  -0.000000  -0.000000   0.000000
    18  C    0.000000  -0.000000  -0.000000  -0.000001  -0.000002  -0.000000
    19  C    0.410526   0.394656  -0.006659   0.000005   0.000013  -0.000045
    20  C    0.001244   0.000573   0.390130   0.001873   0.001943   0.001935
    21  C   -0.000050   0.000014  -0.005792   0.393948   0.395078   0.410397
    22  C    0.000000  -0.000000  -0.000000  -0.000000  -0.000000  -0.000000
    23  H    0.000000  -0.000000   0.000000   0.000000   0.000000   0.000000
    24  H    0.000000  -0.000000  -0.000000   0.000000   0.000000   0.000000
    25  H    0.000000   0.000000   0.000000   0.000000   0.000000  -0.000000
    26  H   -0.000000  -0.000000  -0.000000  -0.000000  -0.000000   0.000000
    27  H    0.000000   0.000000   0.000001  -0.000002   0.000000   0.000000
    28  H    0.000000  -0.000000  -0.000000   0.000000   0.000000   0.000000
    29  H   -0.000000  -0.000000  -0.000000   0.000001  -0.000000   0.000000
    30  H   -0.022748  -0.023347   0.000119   0.000004  -0.000002   0.000003
    31  H    0.546643  -0.022108  -0.001923   0.000002   0.000001   0.000019
    32  H   -0.022108   0.536182   0.000178  -0.000003   0.000004   0.000000
    33  H   -0.001923   0.000178   0.552118   0.000236   0.000130  -0.002131
    34  H    0.000002  -0.000003   0.000236   0.534168  -0.021860  -0.022645
    35  H    0.000001   0.000004   0.000130  -0.021860   0.533562  -0.022354
    36  H    0.000019   0.000000  -0.002131  -0.022645  -0.022354   0.546143
    37  H    0.000000  -0.000000   0.000000  -0.000000  -0.000002   0.000000
    38  H    0.000000   0.000000  -0.000000   0.000000   0.000000   0.000000
    39  H    0.000000  -0.000001  -0.000000   0.000000  -0.000000   0.000000
    40  H    0.000000  -0.000000  -0.000000  -0.000000   0.000000  -0.000000
    41  H    0.000000   0.000000  -0.000000  -0.000000   0.000000   0.000000
    42  H   -0.000000   0.000000   0.000000   0.000000   0.000000   0.000000
    43  H    0.000000   0.000000  -0.000000  -0.000001  -0.000000   0.000000
              37         38         39         40         41         42
     1  Ru   0.000730   0.000515   0.000222  -0.000121   0.000530   0.000390
     2  O   -0.000006  -0.000005  -0.000016   0.000090   0.000003  -0.000002
     3  O   -0.000000   0.000000  -0.000000  -0.000001  -0.000037   0.000000
     4  O    0.001397   0.003974   0.000475   0.003991  -0.000006  -0.000013
     5  O   -0.000011  -0.000000  -0.000020   0.000000  -0.000000   0.000000
     6  O   -0.000015   0.000000  -0.000003  -0.000002  -0.000003  -0.000000
     7  O    0.000021  -0.000012   0.000007   0.004054   0.001356   0.004041
     8  C    0.000000  -0.000002   0.000000   0.000013   0.000047  -0.000002
     9  C    0.000000  -0.000000   0.000000   0.000001   0.000010   0.000000
    10  C   -0.029732  -0.042053  -0.028892  -0.028123  -0.000375   0.001074
    11  C   -0.000003   0.000000  -0.000002   0.000000   0.000000  -0.000000
    12  C   -0.000007  -0.000000   0.000000   0.000003  -0.000000  -0.000000
    13  C   -0.000444   0.001123  -0.000404  -0.027012  -0.030969  -0.041731
    14  C    0.000000   0.000000  -0.000001  -0.000001  -0.000000  -0.000000
    15  C   -0.000000   0.000000  -0.000000  -0.000002   0.000045  -0.000001
    16  C    0.000000   0.000000  -0.000000   0.000000  -0.000002  -0.000000
    17  C    0.395051   0.410411   0.393963  -0.005794   0.000004  -0.000050
    18  C    0.001855   0.001931   0.001959   0.390139   0.002007   0.001243
    19  C   -0.000000  -0.000000  -0.000000  -0.000000  -0.000000   0.000000
    20  C   -0.000002  -0.000000  -0.000001  -0.000000  -0.000000   0.000000
    21  C   -0.000000   0.000000  -0.000000   0.000000   0.000000   0.000000
    22  C    0.000013  -0.000045   0.000005  -0.006659   0.394559   0.410525
    23  H   -0.000000   0.000000   0.000001  -0.000000   0.000000  -0.000000
    24  H    0.000000   0.000000  -0.000002   0.000001  -0.000031   0.000000
    25  H    0.000000   0.000000   0.000000  -0.000000   0.000000   0.000000
    26  H   -0.000000   0.000000  -0.000000  -0.000000   0.000001  -0.000000
    27  H    0.000000   0.000000   0.000000  -0.000000   0.000000   0.000000
    28  H    0.000000  -0.000000   0.000000   0.000000   0.000000   0.000000
    29  H    0.000000   0.000000   0.000000   0.000000  -0.000000   0.000000
    30  H    0.000000   0.000000  -0.000000  -0.000000   0.000000   0.000000
    31  H    0.000000   0.000000   0.000000   0.000000   0.000000  -0.000000
    32  H   -0.000000   0.000000  -0.000001  -0.000000   0.000000   0.000000
    33  H    0.000000  -0.000000  -0.000000  -0.000000  -0.000000   0.000000
    34  H   -0.000000   0.000000   0.000000  -0.000000  -0.000000   0.000000
    35  H   -0.000002   0.000000  -0.000000   0.000000   0.000000   0.000000
    36  H    0.000000   0.000000   0.000000  -0.000000   0.000000   0.000000
    37  H    0.533493  -0.022323  -0.021864   0.000131  -0.000002   0.000001
    38  H   -0.022323   0.546140  -0.022672  -0.002137   0.000003   0.000019
    39  H   -0.021864  -0.022672   0.534243   0.000237   0.000004   0.000002
    40  H    0.000131  -0.002137   0.000237   0.552123   0.000122  -0.001924
    41  H   -0.000002   0.000003   0.000004   0.000122   0.538484  -0.022753
    42  H    0.000001   0.000019   0.000002  -0.001924  -0.022753   0.546639
    43  H    0.000004   0.000000  -0.000003   0.000175  -0.023345  -0.022102
              43
     1  Ru   0.000579
     2  O   -0.000005
     3  O   -0.000010
     4  O    0.000029
     5  O   -0.000000
     6  O   -0.000030
     7  O    0.001383
     8  C    0.000000
     9  C   -0.000000
    10  C   -0.000419
    11  C    0.000000
    12  C   -0.000000
    13  C   -0.029342
    14  C   -0.000000
    15  C   -0.000003
    16  C   -0.000000
    17  C    0.000014
    18  C    0.000561
    19  C   -0.000000
    20  C   -0.000000
    21  C   -0.000000
    22  C    0.394666
    23  H   -0.000000
    24  H    0.000000
    25  H   -0.000000
    26  H   -0.000000
    27  H   -0.000000
    28  H    0.000000
    29  H   -0.000000
    30  H    0.000000
    31  H    0.000000
    32  H    0.000000
    33  H   -0.000000
    34  H   -0.000001
    35  H   -0.000000
    36  H    0.000000
    37  H    0.000004
    38  H    0.000000
    39  H   -0.000003
    40  H    0.000175
    41  H   -0.023345
    42  H   -0.022102
    43  H    0.536168
          Atomic-Atomic Spin Densities.
               1          2          3          4          5          6
     1  Ru   0.921013  -0.011810  -0.011815  -0.008585  -0.020613  -0.008569
     2  O   -0.011810   0.033966   0.000340   0.000082   0.000606  -0.000022
     3  O   -0.011815   0.000340   0.033967  -0.000022   0.000673   0.000081
     4  O   -0.008585   0.000082  -0.000022   0.030538   0.000378  -0.000245
     5  O   -0.020613   0.000606   0.000673   0.000378   0.042220   0.000936
     6  O   -0.008569  -0.000022   0.000081  -0.000245   0.000936   0.030483
     7  O   -0.020622   0.000674   0.000606   0.000936  -0.000035   0.000378
     8  C   -0.003128   0.002494  -0.000322  -0.000019   0.000150   0.000003
     9  C   -0.003130  -0.000322   0.002497   0.000003   0.000110  -0.000019
    10  C   -0.002149  -0.000180   0.000004  -0.002314  -0.000022  -0.000087
    11  C   -0.004435  -0.000001   0.000237  -0.000001   0.004935   0.000434
    12  C   -0.002138   0.000004  -0.000180  -0.000087   0.000100  -0.002326
    13  C   -0.004443   0.000237  -0.000001   0.000436   0.000002  -0.000001
    14  C    0.000165  -0.000345  -0.000005   0.000001  -0.000006  -0.000000
    15  C    0.005116  -0.001257  -0.001257   0.000001  -0.000305   0.000001
    16  C    0.000165  -0.000005  -0.000346  -0.000000  -0.000009   0.000001
    17  C   -0.000042  -0.000001   0.000000   0.000251   0.000000  -0.000000
    18  C    0.004686  -0.000185   0.000001  -0.001341   0.000003   0.000033
    19  C    0.000018  -0.000002  -0.000021  -0.000002  -0.000271   0.000005
    20  C    0.004664   0.000001  -0.000186   0.000033  -0.001525  -0.001334
    21  C   -0.000041   0.000000  -0.000001  -0.000000  -0.000003   0.000260
    22  C    0.000018  -0.000021  -0.000002   0.000005  -0.000000  -0.000002
    23  H   -0.000107   0.000055   0.000000  -0.000002   0.000009  -0.000000
    24  H   -0.000007   0.000048  -0.000000   0.000001  -0.000001   0.000000
    25  H   -0.000006  -0.000021  -0.000000  -0.000000  -0.000000   0.000000
    26  H    0.000044  -0.000012  -0.000012  -0.000000   0.000001  -0.000000
    27  H   -0.000007  -0.000000   0.000048   0.000000   0.000005   0.000001
    28  H   -0.000007  -0.000000  -0.000021   0.000000   0.000000  -0.000000
    29  H   -0.000107   0.000000   0.000055  -0.000000  -0.000001  -0.000002
    30  H    0.000009   0.000002   0.000008  -0.000000   0.000100  -0.000001
    31  H    0.000034   0.000000   0.000001  -0.000000  -0.000003  -0.000002
    32  H   -0.000086  -0.000000  -0.000000   0.000001  -0.000095  -0.000001
    33  H   -0.000248  -0.000000  -0.000010   0.000000   0.000022   0.000028
    34  H    0.000121   0.000000   0.000000   0.000001  -0.000003   0.000393
    35  H   -0.000092  -0.000000  -0.000000  -0.000001   0.000001  -0.000171
    36  H    0.000030   0.000000   0.000000   0.000000  -0.000001  -0.000005
    37  H   -0.000092  -0.000000  -0.000000  -0.000170  -0.000002  -0.000001
    38  H    0.000029   0.000000   0.000000  -0.000005   0.000000   0.000000
    39  H    0.000121   0.000000   0.000000   0.000396   0.000004   0.000001
    40  H   -0.000247  -0.000010  -0.000000   0.000027  -0.000000   0.000000
    41  H    0.000009   0.000008   0.000002  -0.000001   0.000000  -0.000000
    42  H    0.000034   0.000001   0.000000  -0.000002   0.000000  -0.000000
    43  H   -0.000086  -0.000000  -0.000000  -0.000001  -0.000000   0.000001
               7          8          9         10         11         12
     1  Ru  -0.020622  -0.003128  -0.003130  -0.002149  -0.004435  -0.002138
     2  O    0.000674   0.002494  -0.000322  -0.000180  -0.000001   0.000004
     3  O    0.000606  -0.000322   0.002497   0.000004   0.000237  -0.000180
     4  O    0.000936  -0.000019   0.000003  -0.002314  -0.000001  -0.000087
     5  O   -0.000035   0.000150   0.000110  -0.000022   0.004935   0.000100
     6  O    0.000378   0.000003  -0.000019  -0.000087   0.000434  -0.002326
     7  O    0.042267   0.000110   0.000150   0.000103   0.000002  -0.000022
     8  C    0.000110  -0.017927   0.001567   0.000008   0.000031  -0.000002
     9  C    0.000150   0.001567  -0.017926  -0.000002   0.000046   0.000008
    10  C    0.000103   0.000008  -0.000002  -0.002065  -0.000003  -0.000002
    11  C    0.000002   0.000031   0.000046  -0.000003  -0.006369   0.001038
    12  C   -0.000022  -0.000002   0.000008  -0.000002   0.001038  -0.002042
    13  C    0.004939   0.000046   0.000031   0.001048  -0.000001  -0.000003
    14  C   -0.000009   0.000005  -0.000007  -0.000001  -0.000000  -0.000000
    15  C   -0.000306  -0.005295  -0.005300   0.000004  -0.000073   0.000004
    16  C   -0.000006  -0.000007   0.000005  -0.000000  -0.000006  -0.000001
    17  C   -0.000003  -0.000000  -0.000000   0.000487  -0.000000   0.000000
    18  C   -0.001533  -0.000025  -0.000000   0.000307   0.000001   0.000002
    19  C   -0.000000  -0.000004  -0.000006   0.000000  -0.000715   0.000032
    20  C    0.000003  -0.000000  -0.000025   0.000002  -0.009922   0.000343
    21  C    0.000000  -0.000000  -0.000000   0.000000   0.000016   0.000475
    22  C   -0.000272  -0.000006  -0.000004   0.000032   0.000000   0.000000
    23  H   -0.000001   0.000486   0.000010   0.000002   0.000000  -0.000000
    24  H    0.000005   0.000528   0.000001  -0.000003   0.000000   0.000000
    25  H    0.000000   0.000092   0.000010  -0.000000  -0.000000  -0.000000
    26  H    0.000001  -0.000162  -0.000161   0.000000  -0.000000   0.000000
    27  H   -0.000001   0.000001   0.000528   0.000000   0.000014  -0.000003
    28  H   -0.000000   0.000010   0.000092  -0.000000   0.000000  -0.000000
    29  H    0.000009   0.000010   0.000486  -0.000000  -0.000002   0.000002
    30  H    0.000000   0.000004   0.000011   0.000000   0.000306  -0.000008
    31  H    0.000000   0.000000   0.000001   0.000000  -0.000066  -0.000005
    32  H   -0.000000  -0.000000  -0.000000   0.000000   0.000444   0.000003
    33  H   -0.000000  -0.000000  -0.000002  -0.000000   0.000135   0.000243
    34  H    0.000004   0.000000  -0.000001   0.000000  -0.000011  -0.000369
    35  H   -0.000002   0.000000   0.000000   0.000001   0.000014   0.000368
    36  H    0.000000  -0.000000  -0.000000   0.000000  -0.000001  -0.000005
    37  H    0.000001   0.000000   0.000000   0.000369  -0.000001   0.000001
    38  H   -0.000001  -0.000000  -0.000000  -0.000005   0.000000   0.000000
    39  H   -0.000003  -0.000001   0.000000  -0.000371   0.000002   0.000000
    40  H    0.000022  -0.000002  -0.000000   0.000245  -0.000000  -0.000000
    41  H    0.000100   0.000011   0.000004  -0.000008   0.000000   0.000000
    42  H   -0.000003   0.000001   0.000000  -0.000005  -0.000000   0.000000
    43  H   -0.000095  -0.000000  -0.000000   0.000003   0.000000   0.000000
              13         14         15         16         17         18
     1  Ru  -0.004443   0.000165   0.005116   0.000165  -0.000042   0.004686
     2  O    0.000237  -0.000345  -0.001257  -0.000005  -0.000001  -0.000185
     3  O   -0.000001  -0.000005  -0.001257  -0.000346   0.000000   0.000001
     4  O    0.000436   0.000001   0.000001  -0.000000   0.000251  -0.001341
     5  O    0.000002  -0.000006  -0.000305  -0.000009   0.000000   0.000003
     6  O   -0.000001  -0.000000   0.000001   0.000001  -0.000000   0.000033
     7  O    0.004939  -0.000009  -0.000306  -0.000006  -0.000003  -0.001533
     8  C    0.000046   0.000005  -0.005295  -0.000007  -0.000000  -0.000025
     9  C    0.000031  -0.000007  -0.005300   0.000005  -0.000000  -0.000000
    10  C    0.001048  -0.000001   0.000004  -0.000000   0.000487   0.000307
    11  C   -0.000001  -0.000000  -0.000073  -0.000006  -0.000000   0.000001
    12  C   -0.000003  -0.000000   0.000004  -0.000001   0.000000   0.000002
    13  C   -0.006389  -0.000006  -0.000073  -0.000000   0.000016  -0.009943
    14  C   -0.000006   0.000641   0.000669  -0.000001   0.000000   0.000005
    15  C   -0.000073   0.000669   0.054818   0.000669   0.000000   0.000008
    16  C   -0.000000  -0.000001   0.000669   0.000641  -0.000000  -0.000000
    17  C    0.000016   0.000000   0.000000  -0.000000  -0.001257   0.000132
    18  C   -0.009943   0.000005   0.000008  -0.000000   0.000132   0.039684
    19  C    0.000000   0.000000   0.000009   0.000001   0.000000  -0.000000
    20  C    0.000001  -0.000000   0.000008   0.000005  -0.000000  -0.000002
    21  C   -0.000000  -0.000000   0.000000   0.000000  -0.000000  -0.000000
    22  C   -0.000711   0.000001   0.000009   0.000000   0.000001   0.000502
    23  H   -0.000002  -0.000368  -0.000044  -0.000000   0.000000   0.000002
    24  H    0.000014  -0.000378  -0.000056   0.000000  -0.000000  -0.000008
    25  H    0.000000   0.000160  -0.000119   0.000001  -0.000000  -0.000000
    26  H   -0.000000   0.000011   0.000523   0.000011   0.000000  -0.000000
    27  H    0.000000   0.000000  -0.000056  -0.000378  -0.000000  -0.000000
    28  H   -0.000000   0.000001  -0.000119   0.000160   0.000000   0.000000
    29  H    0.000000  -0.000000  -0.000044  -0.000368   0.000000   0.000000
    30  H    0.000000  -0.000000  -0.000008  -0.000001  -0.000000  -0.000000
    31  H   -0.000000  -0.000000  -0.000000  -0.000000  -0.000000  -0.000000
    32  H    0.000000   0.000000  -0.000000   0.000000   0.000000   0.000000
    33  H   -0.000000   0.000000   0.000001   0.000000   0.000000   0.000000
    34  H    0.000002   0.000000  -0.000000   0.000000  -0.000000  -0.000001
    35  H   -0.000001  -0.000000   0.000000  -0.000000   0.000000   0.000001
    36  H    0.000000   0.000000  -0.000000  -0.000000  -0.000000  -0.000000
    37  H    0.000015  -0.000000   0.000000  -0.000000   0.000035  -0.000201
    38  H   -0.000001  -0.000000  -0.000000   0.000000   0.000152  -0.000045
    39  H   -0.000011   0.000000  -0.000000   0.000000  -0.000410   0.000045
    40  H    0.000136   0.000000   0.000001   0.000000  -0.000003  -0.000322
    41  H    0.000306  -0.000001  -0.000008  -0.000000   0.000000   0.000067
    42  H   -0.000066  -0.000000  -0.000000  -0.000000  -0.000000  -0.000034
    43  H    0.000444   0.000000  -0.000000   0.000000  -0.000000  -0.000012
              19         20         21         22         23         24
     1  Ru   0.000018   0.004664  -0.000041   0.000018  -0.000107  -0.000007
     2  O   -0.000002   0.000001   0.000000  -0.000021   0.000055   0.000048
     3  O   -0.000021  -0.000186  -0.000001  -0.000002   0.000000  -0.000000
     4  O   -0.000002   0.000033  -0.000000   0.000005  -0.000002   0.000001
     5  O   -0.000271  -0.001525  -0.000003  -0.000000   0.000009  -0.000001
     6  O    0.000005  -0.001334   0.000260  -0.000002  -0.000000   0.000000
     7  O   -0.000000   0.000003   0.000000  -0.000272  -0.000001   0.000005
     8  C   -0.000004  -0.000000  -0.000000  -0.000006   0.000486   0.000528
     9  C   -0.000006  -0.000025  -0.000000  -0.000004   0.000010   0.000001
    10  C    0.000000   0.000002   0.000000   0.000032   0.000002  -0.000003
    11  C   -0.000715  -0.009922   0.000016   0.000000   0.000000   0.000000
    12  C    0.000032   0.000343   0.000475   0.000000  -0.000000   0.000000
    13  C    0.000000   0.000001  -0.000000  -0.000711  -0.000002   0.000014
    14  C    0.000000  -0.000000  -0.000000   0.000001  -0.000368  -0.000378
    15  C    0.000009   0.000008   0.000000   0.000009  -0.000044  -0.000056
    16  C    0.000001   0.000005   0.000000   0.000000  -0.000000   0.000000
    17  C    0.000000  -0.000000  -0.000000   0.000001   0.000000  -0.000000
    18  C   -0.000000  -0.000002  -0.000000   0.000502   0.000002  -0.000008
    19  C    0.000954   0.000504   0.000001  -0.000000  -0.000000  -0.000000
    20  C    0.000504   0.039583   0.000128  -0.000000   0.000000  -0.000000
    21  C    0.000001   0.000128  -0.001259   0.000000   0.000000  -0.000000
    22  C   -0.000000  -0.000000   0.000000   0.000958   0.000000  -0.000002
    23  H   -0.000000   0.000000   0.000000   0.000000  -0.000966   0.000258
    24  H   -0.000000  -0.000000  -0.000000  -0.000002   0.000258  -0.001102
    25  H    0.000000   0.000000   0.000000  -0.000000  -0.000047   0.000030
    26  H    0.000000  -0.000000   0.000000   0.000000   0.000003  -0.000001
    27  H   -0.000002  -0.000008  -0.000000  -0.000000   0.000000   0.000000
    28  H   -0.000000  -0.000000  -0.000000   0.000000   0.000000  -0.000000
    29  H    0.000000   0.000002   0.000000  -0.000000  -0.000000   0.000000
    30  H   -0.000107   0.000068   0.000000   0.000000   0.000000  -0.000000
    31  H    0.000176  -0.000035  -0.000000   0.000000   0.000000  -0.000000
    32  H   -0.000012  -0.000013  -0.000000   0.000000   0.000000   0.000000
    33  H    0.000056  -0.000321  -0.000002  -0.000000  -0.000000   0.000000
    34  H   -0.000001   0.000043  -0.000405  -0.000000   0.000000  -0.000000
    35  H   -0.000000  -0.000199   0.000034   0.000000  -0.000000   0.000000
    36  H   -0.000001  -0.000044   0.000152  -0.000000   0.000000  -0.000000
    37  H    0.000000   0.000001   0.000000  -0.000000   0.000000  -0.000000
    38  H   -0.000000  -0.000000  -0.000000  -0.000001  -0.000000   0.000000
    39  H   -0.000000  -0.000001  -0.000000  -0.000001  -0.000001   0.000001
    40  H   -0.000000   0.000000   0.000000   0.000055   0.000000  -0.000001
    41  H    0.000000  -0.000000  -0.000000  -0.000108  -0.000000   0.000000
    42  H    0.000000  -0.000000  -0.000000   0.000176  -0.000000   0.000000
    43  H    0.000000   0.000000   0.000000  -0.000013   0.000000   0.000000
              25         26         27         28         29         30
     1  Ru  -0.000006   0.000044  -0.000007  -0.000007  -0.000107   0.000009
     2  O   -0.000021  -0.000012  -0.000000  -0.000000   0.000000   0.000002
     3  O   -0.000000  -0.000012   0.000048  -0.000021   0.000055   0.000008
     4  O   -0.000000  -0.000000   0.000000   0.000000  -0.000000  -0.000000
     5  O   -0.000000   0.000001   0.000005   0.000000  -0.000001   0.000100
     6  O    0.000000  -0.000000   0.000001  -0.000000  -0.000002  -0.000001
     7  O    0.000000   0.000001  -0.000001  -0.000000   0.000009   0.000000
     8  C    0.000092  -0.000162   0.000001   0.000010   0.000010   0.000004
     9  C    0.000010  -0.000161   0.000528   0.000092   0.000486   0.000011
    10  C   -0.000000   0.000000   0.000000  -0.000000  -0.000000   0.000000
    11  C   -0.000000  -0.000000   0.000014   0.000000  -0.000002   0.000306
    12  C   -0.000000   0.000000  -0.000003  -0.000000   0.000002  -0.000008
    13  C    0.000000  -0.000000   0.000000  -0.000000   0.000000   0.000000
    14  C    0.000160   0.000011   0.000000   0.000001  -0.000000  -0.000000
    15  C   -0.000119   0.000523  -0.000056  -0.000119  -0.000044  -0.000008
    16  C    0.000001   0.000011  -0.000378   0.000160  -0.000368  -0.000001
    17  C   -0.000000   0.000000  -0.000000   0.000000   0.000000  -0.000000
    18  C   -0.000000  -0.000000  -0.000000   0.000000   0.000000  -0.000000
    19  C    0.000000   0.000000  -0.000002  -0.000000   0.000000  -0.000107
    20  C    0.000000  -0.000000  -0.000008  -0.000000   0.000002   0.000068
    21  C    0.000000   0.000000  -0.000000  -0.000000   0.000000   0.000000
    22  C   -0.000000   0.000000  -0.000000   0.000000  -0.000000   0.000000
    23  H   -0.000047   0.000003   0.000000   0.000000  -0.000000   0.000000
    24  H    0.000030  -0.000001   0.000000  -0.000000   0.000000  -0.000000
    25  H   -0.000387  -0.000005  -0.000000  -0.000000   0.000000  -0.000000
    26  H   -0.000005  -0.002450  -0.000001  -0.000005   0.000003   0.000000
    27  H   -0.000000  -0.000001  -0.001101   0.000029   0.000258   0.000000
    28  H   -0.000000  -0.000005   0.000029  -0.000388  -0.000046  -0.000000
    29  H    0.000000   0.000003   0.000258  -0.000046  -0.000967  -0.000000
    30  H   -0.000000   0.000000   0.000000  -0.000000  -0.000000  -0.001258
    31  H   -0.000000  -0.000000   0.000000   0.000000  -0.000000   0.000071
    32  H    0.000000  -0.000000   0.000000   0.000000   0.000000   0.000385
    33  H    0.000000   0.000000  -0.000001  -0.000000   0.000000  -0.000005
    34  H   -0.000000  -0.000000   0.000001   0.000000  -0.000001   0.000000
    35  H    0.000000   0.000000  -0.000000  -0.000000   0.000000  -0.000000
    36  H   -0.000000   0.000000   0.000000   0.000000  -0.000000  -0.000000
    37  H   -0.000000   0.000000   0.000000   0.000000  -0.000000   0.000000
    38  H    0.000000   0.000000  -0.000000  -0.000000   0.000000  -0.000000
    39  H    0.000000  -0.000000  -0.000000  -0.000000   0.000000  -0.000000
    40  H   -0.000000   0.000000   0.000000   0.000000  -0.000000   0.000000
    41  H    0.000000   0.000000  -0.000000  -0.000000   0.000000  -0.000000
    42  H    0.000000  -0.000000  -0.000000  -0.000000   0.000000  -0.000000
    43  H    0.000000  -0.000000   0.000000   0.000000   0.000000   0.000000
              31         32         33         34         35         36
     1  Ru   0.000034  -0.000086  -0.000248   0.000121  -0.000092   0.000030
     2  O    0.000000  -0.000000  -0.000000   0.000000  -0.000000   0.000000
     3  O    0.000001  -0.000000  -0.000010   0.000000  -0.000000   0.000000
     4  O   -0.000000   0.000001   0.000000   0.000001  -0.000001   0.000000
     5  O   -0.000003  -0.000095   0.000022  -0.000003   0.000001  -0.000001
     6  O   -0.000002  -0.000001   0.000028   0.000393  -0.000171  -0.000005
     7  O    0.000000  -0.000000  -0.000000   0.000004  -0.000002   0.000000
     8  C    0.000000  -0.000000  -0.000000   0.000000   0.000000  -0.000000
     9  C    0.000001  -0.000000  -0.000002  -0.000001   0.000000  -0.000000
    10  C    0.000000   0.000000  -0.000000   0.000000   0.000001   0.000000
    11  C   -0.000066   0.000444   0.000135  -0.000011   0.000014  -0.000001
    12  C   -0.000005   0.000003   0.000243  -0.000369   0.000368  -0.000005
    13  C   -0.000000   0.000000  -0.000000   0.000002  -0.000001   0.000000
    14  C   -0.000000   0.000000   0.000000   0.000000  -0.000000   0.000000
    15  C   -0.000000  -0.000000   0.000001  -0.000000   0.000000  -0.000000
    16  C   -0.000000   0.000000   0.000000   0.000000  -0.000000  -0.000000
    17  C   -0.000000   0.000000   0.000000  -0.000000   0.000000  -0.000000
    18  C   -0.000000   0.000000   0.000000  -0.000001   0.000001  -0.000000
    19  C    0.000176  -0.000012   0.000056  -0.000001  -0.000000  -0.000001
    20  C   -0.000035  -0.000013  -0.000321   0.000043  -0.000199  -0.000044
    21  C   -0.000000  -0.000000  -0.000002  -0.000405   0.000034   0.000152
    22  C    0.000000   0.000000  -0.000000  -0.000000   0.000000  -0.000000
    23  H    0.000000   0.000000  -0.000000   0.000000  -0.000000   0.000000
    24  H   -0.000000   0.000000   0.000000  -0.000000   0.000000  -0.000000
    25  H   -0.000000   0.000000   0.000000  -0.000000   0.000000  -0.000000
    26  H   -0.000000  -0.000000   0.000000  -0.000000   0.000000   0.000000
    27  H    0.000000   0.000000  -0.000001   0.000001  -0.000000   0.000000
    28  H    0.000000   0.000000  -0.000000   0.000000  -0.000000   0.000000
    29  H   -0.000000   0.000000   0.000000  -0.000001   0.000000  -0.000000
    30  H    0.000071   0.000385  -0.000005   0.000000  -0.000000  -0.000000
    31  H   -0.000235  -0.000076  -0.000073   0.000000  -0.000000   0.000001
    32  H   -0.000076  -0.001153  -0.000001   0.000000   0.000000   0.000000
    33  H   -0.000073  -0.000001  -0.000785  -0.000039   0.000022  -0.000044
    34  H    0.000000   0.000000  -0.000039   0.000534  -0.000155   0.000131
    35  H   -0.000000   0.000000   0.000022  -0.000155   0.000349  -0.000140
    36  H    0.000001   0.000000  -0.000044   0.000131  -0.000140  -0.000260
    37  H    0.000000   0.000000  -0.000000   0.000000  -0.000000   0.000000
    38  H   -0.000000   0.000000   0.000000  -0.000000   0.000000  -0.000000
    39  H   -0.000000   0.000000   0.000000  -0.000000   0.000000  -0.000000
    40  H    0.000000  -0.000000  -0.000000   0.000000  -0.000000   0.000000
    41  H   -0.000000   0.000000   0.000000  -0.000000   0.000000  -0.000000
    42  H   -0.000000  -0.000000   0.000000  -0.000000   0.000000  -0.000000
    43  H   -0.000000   0.000000  -0.000000   0.000000   0.000000   0.000000
              37         38         39         40         41         42
     1  Ru  -0.000092   0.000029   0.000121  -0.000247   0.000009   0.000034
     2  O   -0.000000   0.000000   0.000000  -0.000010   0.000008   0.000001
     3  O   -0.000000   0.000000   0.000000  -0.000000   0.000002   0.000000
     4  O   -0.000170  -0.000005   0.000396   0.000027  -0.000001  -0.000002
     5  O   -0.000002   0.000000   0.000004  -0.000000   0.000000   0.000000
     6  O   -0.000001   0.000000   0.000001   0.000000  -0.000000  -0.000000
     7  O    0.000001  -0.000001  -0.000003   0.000022   0.000100  -0.000003
     8  C    0.000000  -0.000000  -0.000001  -0.000002   0.000011   0.000001
     9  C    0.000000  -0.000000   0.000000  -0.000000   0.000004   0.000000
    10  C    0.000369  -0.000005  -0.000371   0.000245  -0.000008  -0.000005
    11  C   -0.000001   0.000000   0.000002  -0.000000   0.000000  -0.000000
    12  C    0.000001   0.000000   0.000000  -0.000000   0.000000   0.000000
    13  C    0.000015  -0.000001  -0.000011   0.000136   0.000306  -0.000066
    14  C   -0.000000  -0.000000   0.000000   0.000000  -0.000001  -0.000000
    15  C    0.000000  -0.000000  -0.000000   0.000001  -0.000008  -0.000000
    16  C   -0.000000   0.000000   0.000000   0.000000  -0.000000  -0.000000
    17  C    0.000035   0.000152  -0.000410  -0.000003   0.000000  -0.000000
    18  C   -0.000201  -0.000045   0.000045  -0.000322   0.000067  -0.000034
    19  C    0.000000  -0.000000  -0.000000  -0.000000   0.000000   0.000000
    20  C    0.000001  -0.000000  -0.000001   0.000000  -0.000000  -0.000000
    21  C    0.000000  -0.000000  -0.000000   0.000000  -0.000000  -0.000000
    22  C   -0.000000  -0.000001  -0.000001   0.000055  -0.000108   0.000176
    23  H    0.000000  -0.000000  -0.000001   0.000000  -0.000000  -0.000000
    24  H   -0.000000   0.000000   0.000001  -0.000001   0.000000   0.000000
    25  H   -0.000000   0.000000   0.000000  -0.000000   0.000000   0.000000
    26  H    0.000000   0.000000  -0.000000   0.000000   0.000000  -0.000000
    27  H    0.000000  -0.000000  -0.000000   0.000000  -0.000000  -0.000000
    28  H    0.000000  -0.000000  -0.000000   0.000000  -0.000000  -0.000000
    29  H   -0.000000   0.000000   0.000000  -0.000000   0.000000   0.000000
    30  H    0.000000  -0.000000  -0.000000   0.000000  -0.000000  -0.000000
    31  H    0.000000  -0.000000  -0.000000   0.000000  -0.000000  -0.000000
    32  H    0.000000   0.000000   0.000000  -0.000000   0.000000  -0.000000
    33  H   -0.000000   0.000000   0.000000  -0.000000   0.000000   0.000000
    34  H    0.000000  -0.000000  -0.000000   0.000000  -0.000000  -0.000000
    35  H   -0.000000   0.000000   0.000000  -0.000000   0.000000   0.000000
    36  H    0.000000  -0.000000  -0.000000   0.000000  -0.000000  -0.000000
    37  H    0.000347  -0.000139  -0.000157   0.000022  -0.000000  -0.000000
    38  H   -0.000139  -0.000256   0.000130  -0.000044  -0.000000   0.000001
    39  H   -0.000157   0.000130   0.000541  -0.000039   0.000000   0.000000
    40  H    0.000022  -0.000044  -0.000039  -0.000790  -0.000005  -0.000072
    41  H   -0.000000  -0.000000   0.000000  -0.000005  -0.001259   0.000072
    42  H   -0.000000   0.000001   0.000000  -0.000072   0.000072  -0.000236
    43  H    0.000000   0.000000   0.000000  -0.000001   0.000385  -0.000076
              43
     1  Ru  -0.000086
     2  O   -0.000000
     3  O   -0.000000
     4  O   -0.000001
     5  O   -0.000000
     6  O    0.000001
     7  O   -0.000095
     8  C   -0.000000
     9  C   -0.000000
    10  C    0.000003
    11  C    0.000000
    12  C    0.000000
    13  C    0.000444
    14  C    0.000000
    15  C   -0.000000
    16  C    0.000000
    17  C   -0.000000
    18  C   -0.000012
    19  C    0.000000
    20  C    0.000000
    21  C    0.000000
    22  C   -0.000013
    23  H    0.000000
    24  H    0.000000
    25  H    0.000000
    26  H   -0.000000
    27  H    0.000000
    28  H    0.000000
    29  H    0.000000
    30  H    0.000000
    31  H   -0.000000
    32  H    0.000000
    33  H   -0.000000
    34  H    0.000000
    35  H    0.000000
    36  H    0.000000
    37  H    0.000000
    38  H    0.000000
    39  H    0.000000
    40  H   -0.000001
    41  H    0.000385
    42  H   -0.000076
    43  H   -0.001154
 Mulliken charges and spin densities:
               1          2
     1  Ru   0.933942   0.833664
     2  O   -0.483382   0.024323
     3  O   -0.483390   0.024322
     4  O   -0.475739   0.020291
     5  O   -0.503660   0.027361
     6  O   -0.475719   0.020248
     7  O   -0.503641   0.027397
     8  C    0.274497  -0.021343
     9  C    0.274502  -0.021344
    10  C    0.281959  -0.004602
    11  C    0.277265  -0.013951
    12  C    0.282012  -0.004571
    13  C    0.277241  -0.013979
    14  C   -0.272455   0.000530
    15  C   -0.280573   0.047517
    16  C   -0.272455   0.000531
    17  C   -0.274103  -0.000644
    18  C   -0.284699   0.031827
    19  C   -0.271438   0.000613
    20  C   -0.284752   0.031774
    21  C   -0.274145  -0.000644
    22  C   -0.271432   0.000615
    23  H    0.141348  -0.000712
    24  H    0.141426  -0.000674
    25  H    0.124406  -0.000294
    26  H    0.121851  -0.002216
    27  H    0.141418  -0.000673
    28  H    0.124406  -0.000295
    29  H    0.141355  -0.000712
    30  H    0.140351  -0.000425
    31  H    0.124642  -0.000212
    32  H    0.141674  -0.000605
    33  H    0.120679  -0.001025
    34  H    0.142886   0.000245
    35  H    0.141592   0.000029
    36  H    0.125143  -0.000186
    37  H    0.141717   0.000026
    38  H    0.125133  -0.000183
    39  H    0.142764   0.000246
    40  H    0.120698  -0.001027
    41  H    0.140350  -0.000426
    42  H    0.124645  -0.000212
    43  H    0.141682  -0.000606
 Sum of Mulliken charges =  -0.00000   1.00000
 Mulliken charges and spin densities with hydrogens summed into heavy atoms:
               1          2
     1  Ru   0.933942   0.833664
     2  O   -0.483382   0.024323
     3  O   -0.483390   0.024322
     4  O   -0.475739   0.020291
     5  O   -0.503660   0.027361
     6  O   -0.475719   0.020248
     7  O   -0.503641   0.027397
     8  C    0.274497  -0.021343
     9  C    0.274502  -0.021344
    10  C    0.281959  -0.004602
    11  C    0.277265  -0.013951
    12  C    0.282012  -0.004571
    13  C    0.277241  -0.013979
    14  C    0.134725  -0.001150
    15  C   -0.158722   0.045302
    16  C    0.134724  -0.001150
    17  C    0.135511  -0.000555
    18  C   -0.164001   0.030799
    19  C    0.135228  -0.000629
    20  C   -0.164073   0.030749
    21  C    0.135477  -0.000556
    22  C    0.135245  -0.000629
 Electronic spatial extent (au):  <R**2>=           6924.2603
 Charge=             -0.0000 electrons
 Dipole moment (field-independent basis, Debye):
    X=              0.0010    Y=             -1.1780    Z=              0.0015  Tot=              1.1780
 Quadrupole moment (field-independent basis, Debye-Ang):
   XX=           -115.2304   YY=           -122.3225   ZZ=           -140.2289
   XY=              0.0029   XZ=              0.2361   YZ=             -0.0003
 Traceless Quadrupole moment (field-independent basis, Debye-Ang):
   XX=             10.6969   YY=              3.6047   ZZ=            -14.3016
   XY=              0.0029   XZ=              0.2361   YZ=             -0.0003
 Octapole moment (field-independent basis, Debye-Ang**2):
  XXX=             -0.0286  YYY=            -38.0228  ZZZ=              0.0118  XYY=              0.0548
  XXY=             41.4493  XXZ=              0.0198  XZZ=             -0.0264  YZZ=              2.6748
  YYZ=             -0.0062  XYZ=             -3.7320
 Hexadecapole moment (field-independent basis, Debye-Ang**3):
 XXXX=          -3678.0858 YYYY=          -3090.1339 ZZZZ=          -1754.5950 XXXY=             -0.0510
 XXXZ=             82.4159 YYYX=              0.1066 YYYZ=             -0.0946 ZZZX=              4.3828
 ZZZY=             -0.0017 XXYY=          -1134.5414 XXZZ=           -889.3117 YYZZ=           -811.2327
 XXYZ=              0.0617 YYXZ=            -98.2390 ZZXY=             -0.0170
 N-N= 2.188617983774D+03 E-N=-6.999472327477D+03  KE= 1.064330285919D+03
                          Isotropic Fermi Contact Couplings
        Atom                 a.u.       MegaHertz       Gauss      10(-4) cm-1
     1  Ru(99)            -0.00001       0.00169       0.00060       0.00056
     2  O(17)              0.00468      -2.83954      -1.01322      -0.94717
     3  O(17)              0.00469      -2.84087      -1.01369      -0.94761
     4  O(17)              0.00475      -2.87740      -1.02673      -0.95980
     5  O(17)              0.00315      -1.90878      -0.68110      -0.63670
     6  O(17)              0.00474      -2.87130      -1.02455      -0.95776
     7  O(17)              0.00315      -1.91208      -0.68228      -0.63780
     8  C(13)             -0.00298      -3.35523      -1.19723      -1.11918
     9  C(13)             -0.00298      -3.35465      -1.19702      -1.11899
    10  C(13)              0.00064       0.71994       0.25689       0.24014
    11  C(13)             -0.00093      -1.04075      -0.37137      -0.34716
    12  C(13)              0.00064       0.72291       0.25795       0.24114
    13  C(13)             -0.00093      -1.04637      -0.37337      -0.34903
    14  C(13)             -0.00036      -0.40422      -0.14424      -0.13483
    15  C(13)              0.00259       2.90904       1.03802       0.97035
    16  C(13)             -0.00036      -0.40437      -0.14429      -0.13488
    17  C(13)             -0.00062      -0.69841      -0.24921      -0.23296
    18  C(13)              0.00305       3.42338       1.22155       1.14192
    19  C(13)             -0.00019      -0.21495      -0.07670      -0.07170
    20  C(13)              0.00304       3.42048       1.22051       1.14095
    21  C(13)             -0.00062      -0.69878      -0.24934      -0.23309
    22  C(13)             -0.00019      -0.21322      -0.07608      -0.07112
    23  H(1)              -0.00035      -1.57826      -0.56316      -0.52645
    24  H(1)              -0.00034      -1.53640      -0.54823      -0.51249
    25  H(1)              -0.00010      -0.42656      -0.15221      -0.14229
    26  H(1)              -0.00055      -2.46065      -0.87802      -0.82078
    27  H(1)              -0.00034      -1.53559      -0.54794      -0.51222
    28  H(1)              -0.00010      -0.42674      -0.15227      -0.14234
    29  H(1)              -0.00035      -1.57913      -0.56347      -0.52674
    30  H(1)              -0.00014      -0.63821      -0.22773      -0.21288
    31  H(1)              -0.00005      -0.23259      -0.08299      -0.07758
    32  H(1)              -0.00021      -0.95786      -0.34179      -0.31951
    33  H(1)              -0.00017      -0.76846      -0.27421      -0.25633
    34  H(1)              -0.00004      -0.19348      -0.06904      -0.06454
    35  H(1)               0.00003       0.13889       0.04956       0.04633
    36  H(1)              -0.00006      -0.29023      -0.10356      -0.09681
    37  H(1)               0.00003       0.13174       0.04701       0.04394
    38  H(1)              -0.00006      -0.28353      -0.10117      -0.09457
    39  H(1)              -0.00004      -0.19939      -0.07115      -0.06651
    40  H(1)              -0.00017      -0.77050      -0.27493      -0.25701
    41  H(1)              -0.00014      -0.64128      -0.22883      -0.21391
    42  H(1)              -0.00005      -0.23260      -0.08300      -0.07759
    43  H(1)              -0.00021      -0.96040      -0.34269      -0.32036
 --------------------------------------------------------
       Center         ----  Spin Dipole Couplings  ----
                      3XX-RR        3YY-RR        3ZZ-RR
 --------------------------------------------------------
     1   Atom       -0.077967      0.152533     -0.074565
     2   Atom        0.069699     -0.067868     -0.001831
     3   Atom        0.069531     -0.067853     -0.001678
     4   Atom       -0.055655     -0.053043      0.108699
     5   Atom       -0.059590      0.172034     -0.112443
     6   Atom       -0.055541     -0.052943      0.108484
     7   Atom       -0.059583      0.172128     -0.112546
     8   Atom       -0.011533      0.018661     -0.007128
     9   Atom       -0.011537      0.018666     -0.007130
    10   Atom        0.005651     -0.002726     -0.002926
    11   Atom        0.016275     -0.015280     -0.000994
    12   Atom        0.005640     -0.002720     -0.002920
    13   Atom        0.016279     -0.015286     -0.000994
    14   Atom       -0.000963      0.001563     -0.000600
    15   Atom        0.010251     -0.014210      0.003959
    16   Atom       -0.000964      0.001565     -0.000601
    17   Atom        0.000784     -0.000206     -0.000578
    18   Atom       -0.001032      0.007849     -0.006817
    19   Atom        0.001878     -0.001283     -0.000594
    20   Atom       -0.001023      0.007853     -0.006830
    21   Atom        0.000782     -0.000205     -0.000576
    22   Atom        0.001878     -0.001284     -0.000594
    23   Atom       -0.001007      0.000806      0.000201
    24   Atom       -0.000058      0.000803     -0.000745
    25   Atom       -0.000675      0.001222     -0.000547
    26   Atom       -0.002816      0.005987     -0.003171
    27   Atom       -0.000060      0.000805     -0.000745
    28   Atom       -0.000676      0.001224     -0.000548
    29   Atom       -0.001009      0.000808      0.000200
    30   Atom        0.001915     -0.001451     -0.000463
    31   Atom        0.001560     -0.001065     -0.000495
    32   Atom        0.000794     -0.001415      0.000621
    33   Atom        0.004317     -0.001311     -0.003006
    34   Atom        0.000152     -0.000521      0.000369
    35   Atom       -0.000578      0.001191     -0.000612
    36   Atom        0.000466      0.000040     -0.000505
    37   Atom       -0.000578      0.001196     -0.000618
    38   Atom        0.000465      0.000038     -0.000503
    39   Atom        0.000144     -0.000514      0.000370
    40   Atom        0.004318     -0.001310     -0.003008
    41   Atom        0.001916     -0.001452     -0.000464
    42   Atom        0.001560     -0.001065     -0.000495
    43   Atom        0.000794     -0.001414      0.000620
 --------------------------------------------------------
                        XY            XZ            YZ
 --------------------------------------------------------
     1   Atom        0.000078      0.261314      0.000176
     2   Atom       -0.009171      0.135906     -0.014433
     3   Atom        0.009288      0.135940      0.014560
     4   Atom        0.006371      0.012938      0.057329
     5   Atom        0.077089      0.010442      0.045687
     6   Atom       -0.006375      0.012991     -0.057267
     7   Atom       -0.077263      0.010447     -0.045627
     8   Atom       -0.001836     -0.016617      0.003119
     9   Atom        0.001813     -0.016615     -0.003132
    10   Atom        0.011654      0.001773     -0.003532
    11   Atom       -0.006510      0.003458      0.007721
    12   Atom       -0.011648      0.001762      0.003506
    13   Atom        0.006535      0.003467     -0.007741
    14   Atom       -0.000917     -0.000668      0.001186
    15   Atom        0.000005      0.035068      0.000010
    16   Atom        0.000916     -0.000667     -0.001186
    17   Atom        0.001502     -0.001065     -0.001076
    18   Atom       -0.011220     -0.010982      0.018959
    19   Atom       -0.000960      0.002095     -0.000666
    20   Atom        0.011204     -0.010957     -0.018926
    21   Atom       -0.001500     -0.001064      0.001074
    22   Atom        0.000961      0.002097      0.000665
    23   Atom       -0.000905     -0.000889      0.002022
    24   Atom       -0.001858     -0.001032      0.001191
    25   Atom       -0.000939     -0.000453      0.001079
    26   Atom       -0.000003      0.001571      0.000001
    27   Atom        0.001858     -0.001031     -0.001191
    28   Atom        0.000937     -0.000453     -0.001079
    29   Atom        0.000904     -0.000887     -0.002023
    30   Atom        0.000855      0.002142      0.000548
    31   Atom       -0.000294      0.001192     -0.000098
    32   Atom       -0.000502      0.002300     -0.000424
    33   Atom       -0.002341      0.000106     -0.001000
    34   Atom       -0.001243     -0.001707      0.001474
    35   Atom       -0.001570     -0.000770      0.001511
    36   Atom       -0.001388     -0.000946      0.000823
    37   Atom        0.001570     -0.000765     -0.001505
    38   Atom        0.001388     -0.000947     -0.000824
    39   Atom        0.001246     -0.001707     -0.001481
    40   Atom        0.002345      0.000105      0.001001
    41   Atom       -0.000854      0.002142     -0.000547
    42   Atom        0.000295      0.001192      0.000098
    43   Atom        0.000503      0.002300      0.000425
 --------------------------------------------------------


 ---------------------------------------------------------------------------------
              Anisotropic Spin Dipole Couplings in Principal Axis System
 ---------------------------------------------------------------------------------

       Atom             a.u.   MegaHertz   Gauss  10(-4) cm-1        Axes

              Baa    -0.3376     8.272     2.952     2.759  0.7094  0.0001 -0.7048
     1 Ru(99) Bbb     0.1525    -3.738    -1.334    -1.247 -0.0040  1.0000 -0.0038
              Bcc     0.1851    -4.534    -1.618    -1.513  0.7048  0.0055  0.7094
 
              Baa    -0.1075     7.777     2.775     2.594 -0.5970  0.1490  0.7883
     2 O(17)  Bbb    -0.0681     4.924     1.757     1.643  0.1429  0.9866 -0.0783
              Bcc     0.1755   -12.701    -4.532    -4.237  0.7894 -0.0659  0.6103
 
              Baa    -0.1075     7.777     2.775     2.594 -0.5973 -0.1495  0.7880
     3 O(17)  Bbb    -0.0681     4.924     1.757     1.643 -0.1438  0.9865  0.0782
              Bcc     0.1755   -12.702    -4.532    -4.237  0.7890  0.0666  0.6107
 
              Baa    -0.0716     5.182     1.849     1.728 -0.1422  0.9462 -0.2906
     4 O(17)  Bbb    -0.0565     4.085     1.458     1.363  0.9868  0.1125 -0.1164
              Bcc     0.1281    -9.267    -3.307    -3.091  0.0774  0.3034  0.9497
 
              Baa    -0.1197     8.659     3.090     2.888  0.0405 -0.1651  0.9855
     5 O(17)  Bbb    -0.0826     5.979     2.133     1.994  0.9578 -0.2746 -0.0854
              Bcc     0.2023   -14.638    -5.223    -4.883  0.2847  0.9473  0.1470
 
              Baa    -0.0715     5.174     1.846     1.726  0.1412  0.9463  0.2909
     6 O(17)  Bbb    -0.0564     4.078     1.455     1.360  0.9869 -0.1115 -0.1165
              Bcc     0.1279    -9.251    -3.301    -3.086  0.0778 -0.3035  0.9496
 
              Baa    -0.1197     8.665     3.092     2.890  0.0405  0.1648  0.9855
     7 O(17)  Bbb    -0.0827     5.985     2.135     1.996  0.9576  0.2751 -0.0853
              Bcc     0.2025   -14.649    -5.227    -4.886 -0.2851  0.9472 -0.1467
 
              Baa    -0.0261    -3.503    -1.250    -1.168  0.7510 -0.0152  0.6602
     8 C(13)  Bbb     0.0064     0.859     0.306     0.287 -0.6373 -0.2783  0.7186
              Bcc     0.0197     2.644     0.943     0.882 -0.1728  0.9604  0.2187
 
              Baa    -0.0261    -3.503    -1.250    -1.168  0.7510  0.0158  0.6602
     9 C(13)  Bbb     0.0064     0.859     0.307     0.287 -0.6376  0.2777  0.7186
              Bcc     0.0197     2.644     0.943     0.882  0.1720  0.9605 -0.2186
 
              Baa    -0.0125    -1.680    -0.599    -0.560 -0.5257  0.7621  0.3779
    10 C(13)  Bbb    -0.0014    -0.181    -0.065    -0.060  0.2463 -0.2888  0.9252
              Bcc     0.0139     1.861     0.664     0.621  0.8142  0.5795 -0.0359
 
              Baa    -0.0201    -2.703    -0.964    -0.901  0.1979  0.8962 -0.3971
    11 C(13)  Bbb     0.0024     0.317     0.113     0.106 -0.0340  0.4112  0.9109
              Bcc     0.0178     2.386     0.851     0.796  0.9796 -0.1668  0.1119
 
              Baa    -0.0125    -1.676    -0.598    -0.559  0.5264  0.7625 -0.3762
    12 C(13)  Bbb    -0.0014    -0.183    -0.065    -0.061  0.2452  0.2875  0.9259
              Bcc     0.0139     1.859     0.663     0.620  0.8141 -0.5796 -0.0357
 
              Baa    -0.0202    -2.706    -0.966    -0.903 -0.1985  0.8959  0.3975
    13 C(13)  Bbb     0.0024     0.319     0.114     0.106 -0.0336 -0.4116  0.9107
              Bcc     0.0178     2.388     0.852     0.796  0.9795  0.1674  0.1118
 
              Baa    -0.0015    -0.198    -0.071    -0.066  0.7984  0.0061  0.6021
    14 C(13)  Bbb    -0.0010    -0.131    -0.047    -0.044 -0.5159 -0.5086  0.6893
              Bcc     0.0024     0.329     0.117     0.110 -0.3104  0.8610  0.4029
 
              Baa    -0.0281    -3.771    -1.346    -1.258 -0.6748 -0.0003  0.7380
    15 C(13)  Bbb    -0.0142    -1.907    -0.680    -0.636 -0.0003  1.0000  0.0001
              Bcc     0.0423     5.678     2.026     1.894  0.7380  0.0002  0.6748
 
              Baa    -0.0015    -0.198    -0.071    -0.066  0.7983 -0.0056  0.6022
    16 C(13)  Bbb    -0.0010    -0.131    -0.047    -0.044 -0.5164  0.5081  0.6893
              Bcc     0.0024     0.329     0.117     0.110  0.3098  0.8613 -0.4028
 
              Baa    -0.0015    -0.203    -0.072    -0.068 -0.1898  0.7444  0.6401
    17 C(13)  Bbb    -0.0011    -0.143    -0.051    -0.048  0.6725 -0.3765  0.6372
              Bcc     0.0026     0.346     0.124     0.115  0.7154  0.5514 -0.4291
 
              Baa    -0.0204    -2.732    -0.975    -0.911  0.1964 -0.4920  0.8482
    18 C(13)  Bbb    -0.0085    -1.144    -0.408    -0.381  0.8654  0.4936  0.0859
              Bcc     0.0289     3.875     1.383     1.293 -0.4609  0.7172  0.5227
 
              Baa    -0.0018    -0.246    -0.088    -0.082 -0.3899  0.3519  0.8510
    19 C(13)  Bbb    -0.0015    -0.206    -0.074    -0.069  0.3774  0.9040 -0.2009
              Bcc     0.0034     0.452     0.161     0.151  0.8400 -0.2428  0.4853
 
              Baa    -0.0203    -2.728    -0.974    -0.910  0.1961  0.4917  0.8484
    20 C(13)  Bbb    -0.0085    -1.141    -0.407    -0.380  0.8655 -0.4935  0.0860
              Bcc     0.0288     3.869     1.381     1.291  0.4609  0.7174 -0.5224
 
              Baa    -0.0015    -0.203    -0.072    -0.068  0.1907  0.7450 -0.6392
    21 C(13)  Bbb    -0.0011    -0.143    -0.051    -0.048  0.6723  0.3754  0.6380
              Bcc     0.0026     0.346     0.123     0.115  0.7153 -0.5514 -0.4293
 
              Baa    -0.0018    -0.246    -0.088    -0.082 -0.3903 -0.3510  0.8512
    22 C(13)  Bbb    -0.0015    -0.206    -0.074    -0.069 -0.3771  0.9043  0.2000
              Bcc     0.0034     0.452     0.161     0.151  0.8399  0.2429  0.4853
 
              Baa    -0.0016    -0.842    -0.301    -0.281  0.4094 -0.4946  0.7666
    23 H(1)   Bbb    -0.0014    -0.733    -0.262    -0.245  0.8600  0.4897 -0.1433
              Bcc     0.0030     1.576     0.562     0.526 -0.3046  0.7180  0.6259
 
              Baa    -0.0016    -0.833    -0.297    -0.278  0.8129  0.4577  0.3601
    24 H(1)   Bbb    -0.0014    -0.741    -0.265    -0.247 -0.0786 -0.5265  0.8466
              Bcc     0.0030     1.574     0.562     0.525 -0.5770  0.7165  0.3920
 
              Baa    -0.0011    -0.570    -0.204    -0.190  0.7691  0.0143  0.6389
    25 H(1)   Bbb    -0.0011    -0.561    -0.200    -0.187 -0.5352 -0.5321  0.6561
              Bcc     0.0021     1.132     0.404     0.378 -0.3493  0.8466  0.4016
 
              Baa    -0.0046    -2.441    -0.871    -0.814 -0.6662 -0.0003  0.7458
    26 H(1)   Bbb    -0.0014    -0.754    -0.269    -0.251  0.7458  0.0002  0.6662
              Bcc     0.0060     3.194     1.140     1.066 -0.0003  1.0000  0.0000
 
              Baa    -0.0016    -0.833    -0.297    -0.278  0.8133 -0.4576  0.3593
    27 H(1)   Bbb    -0.0014    -0.741    -0.265    -0.247 -0.0782  0.5260  0.8469
              Bcc     0.0030     1.574     0.562     0.525  0.5765  0.7169 -0.3920
 
              Baa    -0.0011    -0.570    -0.204    -0.190  0.7690 -0.0137  0.6391
    28 H(1)   Bbb    -0.0011    -0.561    -0.200    -0.187 -0.5357  0.5316  0.6560
              Bcc     0.0021     1.132     0.404     0.378  0.3488  0.8469 -0.4015
 
              Baa    -0.0016    -0.842    -0.301    -0.281  0.4095  0.4945  0.7666
    29 H(1)   Bbb    -0.0014    -0.733    -0.262    -0.245  0.8602 -0.4893 -0.1438
              Bcc     0.0030     1.576     0.562     0.526  0.3040  0.7183 -0.6258
 
              Baa    -0.0017    -0.930    -0.332    -0.310 -0.3816 -0.4248  0.8210
    30 H(1)   Bbb    -0.0016    -0.878    -0.313    -0.293 -0.3799  0.8817  0.2796
              Bcc     0.0034     1.808     0.645     0.603  0.8426  0.2052  0.4978
 
              Baa    -0.0011    -0.593    -0.211    -0.198  0.2599  0.8955 -0.3612
    31 H(1)   Bbb    -0.0010    -0.547    -0.195    -0.183 -0.3359  0.4345  0.8357
              Bcc     0.0021     1.140     0.407     0.380  0.9053 -0.0959  0.4138
 
              Baa    -0.0016    -0.860    -0.307    -0.287  0.6799  0.3769 -0.6290
    32 H(1)   Bbb    -0.0015    -0.796    -0.284    -0.266 -0.1681  0.9150  0.3667
              Bcc     0.0031     1.656     0.591     0.553  0.7137 -0.1436  0.6855
 
              Baa    -0.0036    -1.919    -0.685    -0.640  0.1408  0.5143  0.8460
    33 H(1)   Bbb    -0.0016    -0.849    -0.303    -0.283  0.3204  0.7848 -0.5305
              Bcc     0.0052     2.768     0.988     0.923  0.9368 -0.3458  0.0543
 
              Baa    -0.0016    -0.863    -0.308    -0.288 -0.0613  0.7756 -0.6283
    34 H(1)   Bbb    -0.0014    -0.748    -0.267    -0.250  0.8028  0.4123  0.4307
              Bcc     0.0030     1.611     0.575     0.537 -0.5931  0.4780  0.6479
 
              Baa    -0.0016    -0.830    -0.296    -0.277  0.5996  0.6208 -0.5051
    35 H(1)   Bbb    -0.0014    -0.728    -0.260    -0.243  0.6640 -0.0336  0.7470
              Bcc     0.0029     1.558     0.556     0.520 -0.4467  0.7833  0.4324
 
              Baa    -0.0012    -0.615    -0.219    -0.205  0.6145  0.7828 -0.0976
    36 H(1)   Bbb    -0.0011    -0.576    -0.205    -0.192  0.3840 -0.1888  0.9038
              Bcc     0.0022     1.191     0.425     0.397  0.6891 -0.5929 -0.4166
 
              Baa    -0.0016    -0.829    -0.296    -0.277 -0.6005  0.6196  0.5055
    37 H(1)   Bbb    -0.0014    -0.727    -0.259    -0.242  0.6632  0.0327  0.7477
              Bcc     0.0029     1.556     0.555     0.519  0.4467  0.7843 -0.4306
 
              Baa    -0.0012    -0.616    -0.220    -0.205 -0.6142  0.7831  0.0976
    38 H(1)   Bbb    -0.0011    -0.575    -0.205    -0.192  0.3845  0.1889  0.9036
              Bcc     0.0022     1.191     0.425     0.397  0.6891  0.5925 -0.4172
 
              Baa    -0.0016    -0.864    -0.308    -0.288  0.0643  0.7732  0.6309
    39 H(1)   Bbb    -0.0014    -0.750    -0.268    -0.250  0.8036 -0.4149  0.4267
              Bcc     0.0030     1.614     0.576     0.538 -0.5917 -0.4796  0.6480
 
              Baa    -0.0036    -1.921    -0.685    -0.641  0.1412 -0.5144  0.8458
    40 H(1)   Bbb    -0.0016    -0.849    -0.303    -0.283 -0.3207  0.7845  0.5307
              Bcc     0.0052     2.770     0.988     0.924  0.9366  0.3462  0.0542
 
              Baa    -0.0017    -0.930    -0.332    -0.310 -0.3815  0.4250  0.8209
    41 H(1)   Bbb    -0.0016    -0.878    -0.313    -0.293  0.3798  0.8817 -0.2800
              Bcc     0.0034     1.808     0.645     0.603  0.8427 -0.2050  0.4978
 
              Baa    -0.0011    -0.593    -0.211    -0.198 -0.2605  0.8951  0.3620
    42 H(1)   Bbb    -0.0010    -0.547    -0.195    -0.183 -0.3356 -0.4355  0.8353
              Bcc     0.0021     1.140     0.407     0.380  0.9053  0.0961  0.4138
 
              Baa    -0.0016    -0.860    -0.307    -0.287  0.6800 -0.3770 -0.6289
    43 H(1)   Bbb    -0.0015    -0.796    -0.284    -0.266  0.1680  0.9150 -0.3669
              Bcc     0.0031     1.657     0.591     0.553  0.7137  0.1438  0.6855
 

 ---------------------------------------------------------------------------------

 No NMR shielding tensors so no spin-rotation constants.
 Leave Link  601 at Mon Feb 25 09:48:44 2019, MaxMem=   104857600 cpu:              21.3 elap:               1.2
 (Enter /global/hds/software/cpu/non-eb/Gaussian/g16_B.01/linda-exe/../l701.exel)
 ... and contract with generalized density number  0.
 Compute integral first derivatives.
   1 Symmetry operations used in ECPInt.
 ECPInt:  NShTT=   19503 NPrTT=   78664 LenC2=   16101 LenP2D=   40361.
 LDataN:  DoStor=T MaxTD1= 6 Len=  172
 Number of processors reduced to  14 by ecpmxn.
 D1PCM: PCM CHGder 1st derivatives, ID1Alg=3 FixD1E=F DoIter=F DoCFld=F I1PDM=0.
 GePol: Maximum number of non-zero 1st derivatives   =     221
 Leave Link  701 at Mon Feb 25 09:48:50 2019, MaxMem=   104857600 cpu:              53.8 elap:               3.9
 (Enter /global/hds/software/cpu/non-eb/Gaussian/g16_B.01/l702.exe)
 L702 exits ... SP integral derivatives will be done elsewhere.
 Leave Link  702 at Mon Feb 25 09:48:50 2019, MaxMem=   104857600 cpu:               1.0 elap:               0.1
 (Enter /global/hds/software/cpu/non-eb/Gaussian/g16_B.01/linda-exe/../l703.exel)
 Integral derivatives from FoFJK, PRISM(SPDF).
 Compute integral first derivatives, UseDBF=F ICtDFT=           0.
 Calling FoFJK, ICntrl=      2127 FMM=F ISym2X=0 I1Cent= 0 IOpClX= 1 NMat=1 NMatS=1 NMatT=0.
 FoFJK:  IHMeth= 1 ICntrl=    2127 DoSepK=F KAlg= 0 I1Cent=           0 FoldK=F
 IRaf=         0 NMat=       1 IRICut=       1 DoRegI=T DoRafI=F ISym2E= 0 IDoP0=0 IntGTp=1.
 FoFCou: FMM=F IPFlag=           0 FMFlag=      100000 FMFlg1=         800
         NFxFlg=           0 DoJE=F BraDBF=F KetDBF=F FulRan=T
         wScrn=  0.000000 ICntrl=      2127 IOpCl=  1 I1Cent=           0 NGrid=           0
         NMat0=    1 NMatS0=      1 NMatT0=    0 NMatD0=    1 NMtDS0=    0 NMtDT0=    0
 Symmetry not used in FoFCou.
 Defaulting to unpruned grid for atomic number  44.
 Defaulting to unpruned grid for atomic number  44.
 Defaulting to unpruned grid for atomic number  44.
 Defaulting to unpruned grid for atomic number  44.
 Defaulting to unpruned grid for atomic number  44.
 Defaulting to unpruned grid for atomic number  44.
 Defaulting to unpruned grid for atomic number  44.
 Defaulting to unpruned grid for atomic number  44.
 Defaulting to unpruned grid for atomic number  44.
 Defaulting to unpruned grid for atomic number  44.
 Defaulting to unpruned grid for atomic number  44.
 Defaulting to unpruned grid for atomic number  44.
 Defaulting to unpruned grid for atomic number  44.
 Defaulting to unpruned grid for atomic number  44.
 Defaulting to unpruned grid for atomic number  44.
 Defaulting to unpruned grid for atomic number  44.
 Defaulting to unpruned grid for atomic number  44.
 Defaulting to unpruned grid for atomic number  44.
 Defaulting to unpruned grid for atomic number  44.
 Defaulting to unpruned grid for atomic number  44.
 Leave Link  703 at Mon Feb 25 09:48:58 2019, MaxMem=   104857600 cpu:             125.5 elap:               6.4
 (Enter /global/hds/software/cpu/non-eb/Gaussian/g16_B.01/l716.exe)
 Dipole        = 3.87294085D-04-4.63445044D-01 5.90017467D-04
 ***** Axes restored to original set *****
 -------------------------------------------------------------------
 Center     Atomic                   Forces (Hartrees/Bohr)
 Number     Number              X              Y              Z
 -------------------------------------------------------------------
      1       44          -0.000711403   -0.001104035   -0.000005312
      2        8           0.003095214    0.004020398    0.000381405
      3        8           0.002381509    0.004483787   -0.000333687
      4        8           0.003812023   -0.004199090   -0.000108094
      5        8          -0.004880029    0.001827500    0.000818208
      6        8          -0.005398889    0.001731378    0.000094496
      7        8           0.003684225   -0.003673640   -0.000827925
      8        6          -0.004136016   -0.005017835    0.000807571
      9        6          -0.002853974   -0.005835206   -0.000867569
     10        6          -0.003671974    0.006108543    0.001433066
     11        6           0.006011117   -0.002482142    0.000617691
     12        6           0.007089932   -0.000808908   -0.001410762
     13        6          -0.004741561    0.004440674   -0.000609132
     14        6           0.000333014   -0.000253607   -0.000750796
     15        6           0.000566275    0.000880475    0.000005471
     16        6          -0.000373482    0.000192282    0.000750554
     17        6          -0.000530270   -0.000193684   -0.000810190
     18        6           0.000746831   -0.000848227    0.000360868
     19        6           0.000049954    0.000363688   -0.000792813
     20        6          -0.001083416    0.000331556   -0.000360937
     21        6           0.000038201   -0.000562929    0.000811958
     22        6           0.000306713    0.000190866    0.000794302
     23        1          -0.000018567   -0.000249424    0.000165070
     24        1          -0.000185438   -0.000058560   -0.000119814
     25        1           0.000288779    0.000492965    0.000035353
     26        1           0.000202713    0.000315175    0.000001859
     27        1           0.000023413   -0.000194117    0.000118483
     28        1           0.000329414    0.000467242   -0.000030292
     29        1          -0.000217937   -0.000118723   -0.000166713
     30        1           0.000090679   -0.000157489   -0.000089408
     31        1          -0.000513207    0.000128715    0.000172766
     32        1           0.000252005    0.000068328    0.000128117
     33        1          -0.000353679    0.000104160    0.000026149
     34        1           0.000175960   -0.000119696   -0.000190392
     35        1           0.000229968    0.000112984    0.000049930
     36        1          -0.000555087    0.000122406   -0.000024265
     37        1           0.000006065    0.000252562   -0.000048617
     38        1           0.000344679   -0.000452648    0.000018691
     39        1          -0.000182624    0.000110556    0.000192923
     40        1           0.000242524   -0.000279084   -0.000027767
     41        1          -0.000181977    0.000016435    0.000089465
     42        1           0.000330225   -0.000412754   -0.000174165
     43        1          -0.000041903    0.000259122   -0.000125747
 -------------------------------------------------------------------
 Cartesian Forces:  Max     0.007089932 RMS     0.001893179
 Leave Link  716 at Mon Feb 25 09:48:59 2019, MaxMem=   104857600 cpu:               1.4 elap:               0.1
 (Enter /global/hds/software/cpu/non-eb/Gaussian/g16_B.01/l103.exe)

 GradGradGradGradGradGradGradGradGradGradGradGradGradGradGradGradGradGrad
 Berny optimization.
 FormGI is forming the generalized inverse of G from B-inverse, IUseBI=4.
 Internal  Forces:  Max     0.006231719 RMS     0.000990882
 Search for a local minimum.
 Step number   1 out of a maximum of  241
 All quantities printed in internal units (Hartrees-Bohrs-Radians)
 RMS Force = .99088D-03 SwitMx=.10000D-02 MixMth= 2
 Mixed Optimization -- En-DIIS/RFO-DIIS
 Second derivative matrix not updated -- first step.
 ITU=  0
     Eigenvalues ---    0.00559   0.00608   0.00611   0.00611   0.00611
     Eigenvalues ---    0.00611   0.00631   0.00631   0.00706   0.01378
     Eigenvalues ---    0.01465   0.01473   0.01674   0.01685   0.01686
     Eigenvalues ---    0.02027   0.02037   0.02039   0.02183   0.02271
     Eigenvalues ---    0.02278   0.02300   0.02314   0.02324   0.07016
     Eigenvalues ---    0.07016   0.07019   0.07020   0.07041   0.07041
     Eigenvalues ---    0.07069   0.07192   0.07536   0.07536   0.07544
     Eigenvalues ---    0.07544   0.07547   0.07547   0.08060   0.08207
     Eigenvalues ---    0.09004   0.09691   0.15257   0.15285   0.15829
     Eigenvalues ---    0.15958   0.15963   0.16000   0.16000   0.16000
     Eigenvalues ---    0.16000   0.16000   0.16000   0.16000   0.16000
     Eigenvalues ---    0.16000   0.16000   0.16000   0.16000   0.16000
     Eigenvalues ---    0.16000   0.16000   0.16000   0.16000   0.16000
     Eigenvalues ---    0.16000   0.16348   0.16360   0.16384   0.18397
     Eigenvalues ---    0.18773   0.19197   0.23700   0.23709   0.23726
     Eigenvalues ---    0.24506   0.24546   0.24995   0.24995   0.24996
     Eigenvalues ---    0.24996   0.24999   0.25000   0.25000   0.31177
     Eigenvalues ---    0.31178   0.31182   0.31182   0.31327   0.31327
     Eigenvalues ---    0.34426   0.34431   0.34439   0.34439   0.34445
     Eigenvalues ---    0.34446   0.34446   0.34446   0.34460   0.34461
     Eigenvalues ---    0.34490   0.34495   0.34829   0.34829   0.34832
     Eigenvalues ---    0.34832   0.34835   0.34835   0.35844   0.35861
     Eigenvalues ---    0.35862   0.42062   0.42086   0.42419   0.44507
     Eigenvalues ---    0.45054   0.45074   0.70114   0.70117   0.71206
     Eigenvalues ---    0.74667   0.76210   0.76222
 RFO step:  Lambda=-4.18058257D-04 EMin= 5.59319174D-03
 Linear search not attempted -- first point.
 Iteration  1 RMS(Cart)=  0.00911168 RMS(Int)=  0.00001890
 Iteration  2 RMS(Cart)=  0.00003214 RMS(Int)=  0.00000406
 Iteration  3 RMS(Cart)=  0.00000000 RMS(Int)=  0.00000406
 ITry= 1 IFail=0 DXMaxC= 4.19D-02 DCOld= 1.00D+10 DXMaxT= 3.00D-01 DXLimC= 3.00D+00 Rises=F
 Variable       Old X    -DE/DX   Delta X   Delta X   Delta X     New X
                                 (Linear)    (Quad)   (Total)
    R1        3.86817   0.00049   0.00000   0.00285   0.00285   3.87102
    R2        3.86813   0.00049   0.00000   0.00284   0.00284   3.87097
    R3        3.90973   0.00101   0.00000   0.00659   0.00658   3.91632
    R4        3.85544   0.00036   0.00000   0.00192   0.00191   3.85736
    R5        3.90977   0.00101   0.00000   0.00660   0.00660   3.91638
    R6        3.85541   0.00036   0.00000   0.00192   0.00192   3.85734
    R7        2.40814   0.00547   0.00000   0.00731   0.00731   2.41546
    R8        2.40815   0.00547   0.00000   0.00731   0.00731   2.41546
    R9        2.39163   0.00623   0.00000   0.00807   0.00807   2.39970
   R10        2.41990   0.00541   0.00000   0.00738   0.00738   2.42728
   R11        2.39162   0.00623   0.00000   0.00807   0.00807   2.39969
   R12        2.41991   0.00541   0.00000   0.00737   0.00737   2.42728
   R13        2.85667  -0.00073   0.00000  -0.00235  -0.00235   2.85432
   R14        2.65446  -0.00013   0.00000  -0.00019  -0.00019   2.65427
   R15        2.65445  -0.00013   0.00000  -0.00019  -0.00019   2.65426
   R16        2.85667  -0.00073   0.00000  -0.00235  -0.00235   2.85432
   R17        2.85674  -0.00069   0.00000  -0.00222  -0.00222   2.85452
   R18        2.66649  -0.00018   0.00000  -0.00029  -0.00028   2.66621
   R19        2.85393  -0.00067   0.00000  -0.00214  -0.00214   2.85179
   R20        2.63912   0.00029   0.00000   0.00067   0.00067   2.63979
   R21        2.66650  -0.00018   0.00000  -0.00029  -0.00028   2.66622
   R22        2.85675  -0.00070   0.00000  -0.00223  -0.00223   2.85452
   R23        2.63912   0.00030   0.00000   0.00067   0.00068   2.63980
   R24        2.85392  -0.00067   0.00000  -0.00214  -0.00214   2.85178
   R25        2.06585   0.00014   0.00000   0.00042   0.00042   2.06627
   R26        2.06560   0.00009   0.00000   0.00025   0.00025   2.06585
   R27        2.05949  -0.00057   0.00000  -0.00163  -0.00163   2.05786
   R28        2.04326  -0.00037   0.00000  -0.00104  -0.00104   2.04221
   R29        2.06560   0.00009   0.00000   0.00025   0.00025   2.06585
   R30        2.05949  -0.00057   0.00000  -0.00163  -0.00163   2.05786
   R31        2.06585   0.00014   0.00000   0.00042   0.00042   2.06627
   R32        2.06511   0.00011   0.00000   0.00031   0.00031   2.06542
   R33        2.05944  -0.00057   0.00000  -0.00163  -0.00163   2.05781
   R34        2.06609   0.00014   0.00000   0.00041   0.00041   2.06650
   R35        2.04299  -0.00037   0.00000  -0.00103  -0.00103   2.04196
   R36        2.06584   0.00009   0.00000   0.00026   0.00026   2.06610
   R37        2.05954  -0.00055   0.00000  -0.00158  -0.00158   2.05796
   R38        2.06596   0.00014   0.00000   0.00040   0.00040   2.06635
   R39        2.04298  -0.00037   0.00000  -0.00103  -0.00103   2.04196
   R40        2.06617   0.00014   0.00000   0.00041   0.00041   2.06658
   R41        2.06503   0.00011   0.00000   0.00031   0.00031   2.06534
   R42        2.05944  -0.00057   0.00000  -0.00163  -0.00163   2.05782
   R43        2.06584   0.00009   0.00000   0.00026   0.00026   2.06610
   R44        2.05954  -0.00055   0.00000  -0.00158  -0.00158   2.05796
   R45        2.06596   0.00014   0.00000   0.00040   0.00040   2.06636
    A1        1.61032  -0.00015   0.00000  -0.00127  -0.00127   1.60905
    A2        1.54455   0.00020   0.00000   0.00106   0.00107   1.54562
    A3        1.57126  -0.00011   0.00000  -0.00085  -0.00084   1.57042
    A4        1.56811   0.00024   0.00000   0.00349   0.00348   1.57159
    A5        1.56814   0.00024   0.00000   0.00347   0.00347   1.57161
    A6        1.54447   0.00020   0.00000   0.00109   0.00110   1.54557
    A7        1.57127  -0.00011   0.00000  -0.00085  -0.00085   1.57042
    A8        1.58014  -0.00016   0.00000  -0.00112  -0.00112   1.57902
    A9        1.58388  -0.00025   0.00000  -0.00085  -0.00085   1.58303
   A10        1.56367   0.00002   0.00000  -0.00153  -0.00154   1.56213
   A11        1.56371   0.00002   0.00000  -0.00155  -0.00155   1.56216
   A12        1.58013  -0.00016   0.00000  -0.00113  -0.00112   1.57901
   A13        2.16352   0.00057   0.00000   0.00205   0.00204   2.16556
   A14        2.16353   0.00057   0.00000   0.00205   0.00204   2.16557
   A15        2.17970   0.00023   0.00000   0.00073   0.00072   2.18042
   A16        2.18199   0.00061   0.00000   0.00182   0.00181   2.18380
   A17        2.17968   0.00023   0.00000   0.00074   0.00073   2.18041
   A18        2.18197   0.00061   0.00000   0.00182   0.00181   2.18378
   A19        1.99359   0.00118   0.00000   0.00460   0.00460   1.99818
   A20        2.20686  -0.00092   0.00000  -0.00346  -0.00347   2.20339
   A21        2.08274  -0.00026   0.00000  -0.00113  -0.00113   2.08161
   A22        2.20685  -0.00092   0.00000  -0.00346  -0.00346   2.20339
   A23        1.99359   0.00117   0.00000   0.00459   0.00459   1.99818
   A24        2.08275  -0.00026   0.00000  -0.00113  -0.00113   2.08162
   A25        2.00415   0.00131   0.00000   0.00513   0.00513   2.00928
   A26        2.19611  -0.00094   0.00000  -0.00353  -0.00354   2.19257
   A27        2.08265  -0.00036   0.00000  -0.00154  -0.00154   2.08111
   A28        1.99008   0.00109   0.00000   0.00446   0.00446   1.99454
   A29        2.20315  -0.00096   0.00000  -0.00408  -0.00408   2.19907
   A30        2.08968  -0.00013   0.00000  -0.00040  -0.00040   2.08928
   A31        2.19613  -0.00094   0.00000  -0.00355  -0.00355   2.19258
   A32        2.00416   0.00131   0.00000   0.00512   0.00513   2.00929
   A33        2.08263  -0.00036   0.00000  -0.00153  -0.00153   2.08110
   A34        2.20314  -0.00096   0.00000  -0.00408  -0.00408   2.19905
   A35        1.99008   0.00109   0.00000   0.00447   0.00447   1.99455
   A36        2.08970  -0.00013   0.00000  -0.00041  -0.00041   2.08929
   A37        1.90325   0.00026   0.00000   0.00202   0.00202   1.90527
   A38        1.90682   0.00008   0.00000   0.00074   0.00074   1.90756
   A39        1.96457  -0.00024   0.00000  -0.00215  -0.00215   1.96242
   A40        1.87050   0.00008   0.00000   0.00188   0.00187   1.87237
   A41        1.90759  -0.00011   0.00000  -0.00120  -0.00120   1.90639
   A42        1.90875  -0.00005   0.00000  -0.00108  -0.00108   1.90767
   A43        2.21494   0.00085   0.00000   0.00426   0.00426   2.21920
   A44        2.03412  -0.00043   0.00000  -0.00213  -0.00213   2.03199
   A45        2.03412  -0.00042   0.00000  -0.00213  -0.00213   2.03199
   A46        1.90683   0.00008   0.00000   0.00074   0.00074   1.90757
   A47        1.96457  -0.00024   0.00000  -0.00215  -0.00215   1.96242
   A48        1.90324   0.00026   0.00000   0.00202   0.00202   1.90526
   A49        1.90877  -0.00005   0.00000  -0.00108  -0.00108   1.90769
   A50        1.87050   0.00008   0.00000   0.00187   0.00187   1.87237
   A51        1.90756  -0.00011   0.00000  -0.00120  -0.00120   1.90637
   A52        1.90568   0.00018   0.00000   0.00143   0.00143   1.90711
   A53        1.96467  -0.00022   0.00000  -0.00198  -0.00198   1.96269
   A54        1.90217   0.00026   0.00000   0.00195   0.00194   1.90411
   A55        1.91016  -0.00010   0.00000  -0.00121  -0.00121   1.90894
   A56        1.87127   0.00002   0.00000   0.00146   0.00146   1.87273
   A57        1.90755  -0.00014   0.00000  -0.00146  -0.00146   1.90609
   A58        2.19480   0.00101   0.00000   0.00461   0.00461   2.19941
   A59        2.04193  -0.00053   0.00000  -0.00259  -0.00260   2.03934
   A60        2.04349  -0.00048   0.00000  -0.00233  -0.00233   2.04116
   A61        1.90595   0.00009   0.00000   0.00089   0.00089   1.90683
   A62        1.96241  -0.00014   0.00000  -0.00141  -0.00141   1.96101
   A63        1.90500   0.00022   0.00000   0.00158   0.00158   1.90658
   A64        1.91003  -0.00007   0.00000  -0.00088  -0.00088   1.90916
   A65        1.87030   0.00006   0.00000   0.00156   0.00156   1.87187
   A66        1.90786  -0.00016   0.00000  -0.00159  -0.00159   1.90627
   A67        2.19483   0.00101   0.00000   0.00461   0.00461   2.19944
   A68        2.04348  -0.00048   0.00000  -0.00233  -0.00233   2.04115
   A69        2.04193  -0.00053   0.00000  -0.00260  -0.00260   2.03933
   A70        1.90202   0.00026   0.00000   0.00191   0.00191   1.90393
   A71        1.90578   0.00019   0.00000   0.00146   0.00146   1.90724
   A72        1.96469  -0.00022   0.00000  -0.00198  -0.00198   1.96272
   A73        1.87128   0.00002   0.00000   0.00147   0.00146   1.87274
   A74        1.90727  -0.00014   0.00000  -0.00147  -0.00147   1.90581
   A75        1.91045  -0.00010   0.00000  -0.00122  -0.00122   1.90924
   A76        1.90596   0.00009   0.00000   0.00088   0.00088   1.90684
   A77        1.96242  -0.00014   0.00000  -0.00141  -0.00141   1.96101
   A78        1.90498   0.00022   0.00000   0.00159   0.00159   1.90657
   A79        1.91005  -0.00007   0.00000  -0.00088  -0.00088   1.90916
   A80        1.87030   0.00006   0.00000   0.00157   0.00157   1.87187
   A81        1.90785  -0.00016   0.00000  -0.00159  -0.00159   1.90626
   A82        3.15480   0.00005   0.00000  -0.00018  -0.00018   3.15462
   A83        3.15488   0.00005   0.00000  -0.00021  -0.00021   3.15467
   A84        3.13937   0.00014   0.00000   0.00264   0.00263   3.14200
   A85        3.14825   0.00008   0.00000   0.00235   0.00235   3.15060
   A86        3.14829   0.00008   0.00000   0.00234   0.00234   3.15063
   A87        3.14386  -0.00014   0.00000  -0.00273  -0.00273   3.14114
    D1        0.01125  -0.00002   0.00000  -0.00257  -0.00258   0.00868
    D2       -3.13703  -0.00010   0.00000  -0.00491  -0.00492   3.14123
    D3       -1.55691  -0.00025   0.00000  -0.00601  -0.00601  -1.56292
    D4        1.58241  -0.00011   0.00000  -0.00328  -0.00329   1.57913
    D5       -1.28121  -0.00015   0.00000  -0.00227  -0.00227  -1.28348
    D6        0.01157  -0.00002   0.00000  -0.00258  -0.00258   0.00899
    D7        1.58273  -0.00011   0.00000  -0.00329  -0.00329   1.57944
    D8       -3.13668  -0.00010   0.00000  -0.00493  -0.00493   3.14158
    D9       -1.55655  -0.00025   0.00000  -0.00603  -0.00603  -1.56258
   D10       -1.28059  -0.00015   0.00000  -0.00234  -0.00234  -1.28294
   D11       -1.28967  -0.00014   0.00000  -0.00047  -0.00048  -1.29014
   D12       -2.86068  -0.00004   0.00000   0.00034   0.00033  -2.86035
   D13        1.85867  -0.00006   0.00000   0.00191   0.00190   1.86057
   D14        0.27863   0.00010   0.00000   0.00305   0.00303   0.28166
   D15        2.87837  -0.00016   0.00000  -0.00797  -0.00798   2.87040
   D16        1.26805  -0.00001   0.00000  -0.00670  -0.00670   1.26135
   D17       -1.86026   0.00003   0.00000  -0.00691  -0.00692  -1.86717
   D18       -0.27644  -0.00021   0.00000  -0.00777  -0.00777  -0.28421
   D19       -2.13904  -0.00006   0.00000  -0.01234  -0.01233  -2.15136
   D20       -1.28998  -0.00014   0.00000  -0.00040  -0.00041  -1.29038
   D21        1.85840  -0.00006   0.00000   0.00197   0.00196   1.86036
   D22        0.27835   0.00010   0.00000   0.00310   0.00309   0.28145
   D23       -2.86100  -0.00004   0.00000   0.00041   0.00040  -2.86060
   D24        1.26773  -0.00002   0.00000  -0.00668  -0.00668   1.26105
   D25        2.87805  -0.00016   0.00000  -0.00795  -0.00796   2.87010
   D26       -0.27684  -0.00021   0.00000  -0.00772  -0.00772  -0.28457
   D27       -1.86066   0.00003   0.00000  -0.00686  -0.00687  -1.86753
   D28        3.11845   0.00008   0.00000   0.00551   0.00551   3.12396
   D29       -0.02394   0.00003   0.00000   0.00547   0.00547  -0.01847
   D30       -0.02415   0.00003   0.00000   0.00548   0.00548  -0.01867
   D31        3.11823   0.00008   0.00000   0.00552   0.00553   3.12376
   D32        3.00013  -0.00000   0.00000   0.00082   0.00082   3.00095
   D33       -0.16689   0.00000   0.00000   0.00313   0.00313  -0.16377
   D34       -3.00101   0.00016   0.00000   0.00551   0.00552  -2.99549
   D35        0.16576   0.00015   0.00000   0.00652   0.00653   0.17229
   D36       -0.16694   0.00000   0.00000   0.00311   0.00310  -0.16385
   D37        2.99952   0.00000   0.00000   0.00092   0.00091   3.00043
   D38        0.16599   0.00015   0.00000   0.00650   0.00651   0.17250
   D39       -3.00083   0.00016   0.00000   0.00552   0.00553  -2.99530
   D40       -1.03636  -0.00016   0.00000  -0.00265  -0.00266  -1.03901
   D41        1.00280   0.00012   0.00000   0.00116   0.00116   1.00397
   D42        3.12681  -0.00005   0.00000  -0.00113  -0.00113   3.12568
   D43        2.10597  -0.00012   0.00000  -0.00262  -0.00262   2.10335
   D44       -2.13805   0.00017   0.00000   0.00120   0.00120  -2.13685
   D45       -0.01405   0.00000   0.00000  -0.00109  -0.00109  -0.01514
   D46        0.01383  -0.00003   0.00000  -0.00317  -0.00317   0.01066
   D47       -3.12779  -0.00003   0.00000  -0.00318  -0.00317  -3.13097
   D48       -3.12859  -0.00009   0.00000  -0.00321  -0.00321  -3.13180
   D49        0.01297  -0.00009   0.00000  -0.00322  -0.00322   0.00975
   D50        0.01381  -0.00003   0.00000  -0.00319  -0.00318   0.01063
   D51       -3.12775  -0.00003   0.00000  -0.00318  -0.00318  -3.13093
   D52       -3.12861  -0.00009   0.00000  -0.00324  -0.00323  -3.13184
   D53        0.01302  -0.00009   0.00000  -0.00323  -0.00322   0.00979
   D54        1.00234   0.00012   0.00000   0.00119   0.00119   1.00353
   D55        3.12637  -0.00005   0.00000  -0.00109  -0.00110   3.12528
   D56       -1.03683  -0.00016   0.00000  -0.00261  -0.00262  -1.03945
   D57       -2.13853   0.00017   0.00000   0.00124   0.00124  -2.13728
   D58       -0.01449   0.00000   0.00000  -0.00105  -0.00105  -0.01554
   D59        2.10549  -0.00012   0.00000  -0.00257  -0.00257   2.10292
   D60        0.96124   0.00015   0.00000   0.00503   0.00503   0.96627
   D61        3.08630   0.00001   0.00000   0.00317   0.00317   3.08947
   D62       -1.07759  -0.00013   0.00000   0.00137   0.00137  -1.07622
   D63       -2.15670   0.00016   0.00000   0.00291   0.00292  -2.15378
   D64       -0.03164   0.00002   0.00000   0.00106   0.00106  -0.03059
   D65        2.08765  -0.00012   0.00000  -0.00074  -0.00074   2.08691
   D66       -0.06783  -0.00013   0.00000  -0.00774  -0.00773  -0.07556
   D67       -3.12403  -0.00004   0.00000  -0.00316  -0.00315  -3.12718
   D68        3.04729  -0.00011   0.00000  -0.00524  -0.00525   3.04204
   D69       -0.00891  -0.00001   0.00000  -0.00067  -0.00067  -0.00958
   D70        1.00013   0.00012   0.00000   0.00248   0.00248   1.00261
   D71        3.12371   0.00001   0.00000   0.00105   0.00105   3.12476
   D72       -1.03931  -0.00012   0.00000  -0.00079  -0.00079  -1.04010
   D73       -2.16486   0.00012   0.00000   0.00148   0.00148  -2.16338
   D74       -0.04127   0.00001   0.00000   0.00005   0.00005  -0.04122
   D75        2.07890  -0.00013   0.00000  -0.00180  -0.00180   2.07710
   D76        0.06988   0.00010   0.00000   0.00263   0.00264   0.07252
   D77        3.12629  -0.00000   0.00000  -0.00202  -0.00201   3.12427
   D78       -3.04522   0.00007   0.00000   0.00363   0.00364  -3.04158
   D79        0.01118  -0.00003   0.00000  -0.00102  -0.00102   0.01017
   D80       -0.06741  -0.00014   0.00000  -0.00777  -0.00776  -0.07518
   D81       -3.12388  -0.00004   0.00000  -0.00313  -0.00312  -3.12701
   D82        3.04829  -0.00011   0.00000  -0.00541  -0.00541   3.04288
   D83       -0.00818  -0.00001   0.00000  -0.00077  -0.00077  -0.00895
   D84       -1.08467  -0.00013   0.00000   0.00156   0.00156  -1.08311
   D85        0.95415   0.00015   0.00000   0.00522   0.00522   0.95937
   D86        3.07967   0.00001   0.00000   0.00338   0.00338   3.08305
   D87        2.08005  -0.00012   0.00000  -0.00044  -0.00044   2.07961
   D88       -2.16431   0.00016   0.00000   0.00322   0.00322  -2.16109
   D89       -0.03879   0.00002   0.00000   0.00138   0.00138  -0.03741
   D90        0.07014   0.00010   0.00000   0.00259   0.00260   0.07274
   D91        3.12628  -0.00000   0.00000  -0.00200  -0.00199   3.12428
   D92       -3.04492   0.00007   0.00000   0.00356   0.00357  -3.04135
   D93        0.01121  -0.00003   0.00000  -0.00103  -0.00102   0.01019
   D94        0.99997   0.00012   0.00000   0.00247   0.00247   1.00244
   D95        3.12358   0.00001   0.00000   0.00103   0.00103   3.12461
   D96       -1.03945  -0.00013   0.00000  -0.00082  -0.00082  -1.04027
   D97       -2.16505   0.00012   0.00000   0.00149   0.00149  -2.16356
   D98       -0.04144   0.00001   0.00000   0.00005   0.00005  -0.04139
   D99        2.07871  -0.00013   0.00000  -0.00179  -0.00179   2.07692
         Item               Value     Threshold  Converged?
 Maximum Force            0.006232     0.000450     NO 
 RMS     Force            0.000991     0.000300     NO 
 Maximum Displacement     0.041882     0.001800     NO 
 RMS     Displacement     0.009109     0.001200     NO 
 Predicted change in Energy=-2.095827D-04
 Lowest energy point so far.  Saving SCF results.
 GradGradGradGradGradGradGradGradGradGradGradGradGradGradGradGradGradGrad

 Leave Link  103 at Mon Feb 25 09:49:04 2019, MaxMem=   104857600 cpu:              92.6 elap:               5.0
 (Enter /global/hds/software/cpu/non-eb/Gaussian/g16_B.01/l202.exe)
                          Input orientation:                          
 ---------------------------------------------------------------------
 Center     Atomic      Atomic             Coordinates (Angstroms)
 Number     Number       Type             X           Y           Z
 ---------------------------------------------------------------------
      1         44           0        0.167006    0.132610   -0.074032
      2          8           0       -1.332374   -0.597947    1.115218
      3          8           0        0.128212   -1.525376   -1.276383
      4          8           0        0.213393    1.828573    1.116139
      5          8           0        1.554000   -0.766393    1.123733
      6          8           0        1.697713    0.885636   -1.250876
      7          8           0       -1.219324    1.032671   -1.271753
      8          6           0       -1.900075   -1.729380    0.938064
      9          6           0       -0.668050   -2.511506   -1.111066
     10          6           0       -0.662027    2.748401    1.105565
     11          6           0        2.784211   -0.962942    0.811017
     12          6           0        2.897295    0.469262   -1.237399
     13          6           0       -1.909026    2.068701   -0.954269
     14          6           0       -2.963261   -2.062868    1.957796
     15          6           0       -1.622543   -2.645923   -0.089444
     16          6           0       -0.526787   -3.609352   -2.138787
     17          6           0       -0.514118    3.787046    2.192345
     18          6           0       -1.707779    2.876900    0.167205
     19          6           0        3.544028   -1.822348    1.791570
     20          6           0        3.442367   -0.436563   -0.303045
     21          6           0        3.786906    1.041370   -2.315844
     22          6           0       -3.001015    2.412373   -1.937542
     23          1           0       -2.513728   -2.074118    2.954472
     24          1           0       -3.725610   -1.279348    1.954260
     25          1           0       -3.435404   -3.025327    1.766445
     26          1           0       -2.207728   -3.554456   -0.094507
     27          1           0        0.501941   -3.979181   -2.133239
     28          1           0       -1.208512   -4.438898   -1.957226
     29          1           0       -0.718286   -3.196936   -3.133180
     30          1           0        3.040893   -2.788042    1.889922
     31          1           0        4.577532   -1.982468    1.487920
     32          1           0        3.527638   -1.346440    2.775904
     33          1           0        4.487972   -0.684440   -0.416501
     34          1           0        3.393990    0.751814   -3.294467
     35          1           0        3.759731    2.132766   -2.264665
     36          1           0        4.817595    0.700897   -2.228843
     37          1           0        0.488616    4.219246    2.144152
     38          1           0       -1.254267    4.581706    2.111703
     39          1           0       -0.612374    3.301369    3.167177
     40          1           0       -2.366797    3.725209    0.284123
     41          1           0       -3.671225    1.555394   -2.046096
     42          1           0       -3.576179    3.284400   -1.629766
     43          1           0       -2.556134    2.602357   -2.918184
 ---------------------------------------------------------------------
                    Distance matrix (angstroms):
                    1          2          3          4          5
     1  Ru   0.000000
     2  O    2.048456   0.000000
     3  O    2.048431   2.951811   0.000000
     4  O    2.072426   2.877046   4.120727   0.000000
     5  O    2.041226   2.891298   2.893006   2.920811   0.000000
     6  O    2.072456   4.120783   2.876971   2.948745   2.896313
     7  O    2.041215   2.892979   2.891276   2.896233   4.082440
     8  C    2.960434   1.278205   3.009874   4.142159   3.590606
     9  C    2.960424   3.009879   1.278208   4.957183   3.602395
    10  C    2.986823   3.412844   4.956140   1.269865   4.155104
    11  C    2.972088   4.143915   3.424602   3.807198   1.284461
    12  C    2.986844   4.956192   3.412905   3.819712   2.984331
    13  C    2.972065   3.424370   4.143848   2.974712   4.934410
    14  C    4.329784   2.348558   4.506220   5.093410   4.773066
    15  C    3.304992   2.393662   2.393657   4.984497   3.885211
    16  C    4.329762   4.506226   2.348557   6.380708   4.801679
    17  C    4.353769   4.588890   6.377028   2.350130   5.113987
    18  C    3.332287   3.621355   4.983456   2.385449   4.982744
    19  C    4.325114   5.073057   4.600905   4.987841   2.349736
    20  C    3.332326   4.983540   3.621674   4.191801   2.389647
    21  C    4.353761   6.377035   4.588541   5.016791   4.481581
    22  C    4.325083   4.600622   5.072973   4.471936   6.342249
    23  H    4.607366   2.637714   5.018077   5.103690   4.648458
    24  H    4.610863   2.626000   5.034832   5.086980   5.369095
    25  H    5.131986   3.277042   4.920164   6.107124   5.514527
    26  H    4.385685   3.312193   3.312191   6.025320   4.838181
    27  H    4.610785   5.034872   2.625840   6.661210   4.694327
    28  H    5.131974   4.920179   3.277040   7.123804   5.532728
    29  H    4.607386   5.018041   2.637872   6.646840   5.402975
    30  H    4.543847   4.951984   4.483696   5.468695   2.623920
    31  H    5.134782   6.081348   5.258018   5.805856   3.279209
    32  H    4.647964   5.190168   5.292367   4.880547   2.638440
    33  H    4.410850   6.019142   4.522618   5.190013   3.314698
    34  H    4.600874   6.603461   4.463582   5.543379   5.021057
    35  H    4.659095   6.694022   5.248488   4.909061   4.975099
    36  H    5.156950   7.119821   5.277668   5.801657   4.903443
    37  H    4.660941   5.251672   6.695568   2.616845   5.199317
    38  H    5.156735   5.275215   7.119468   3.274892   6.120835
    39  H    4.599338   4.464707   6.602360   2.656648   5.041382
    40  H    4.410805   4.522214   6.019044   3.308604   6.020971
    41  H    4.543718   4.483415   4.951699   5.016435   6.537698
    42  H    5.134737   5.257586   6.081228   4.901049   7.092914
    43  H    4.648047   5.292245   5.190318   4.954270   6.676734
                    6          7          8          9         10
     6  O    0.000000
     7  O    2.920815   0.000000
     8  C    4.957202   3.602172   0.000000
     9  C    4.142096   3.590392   2.515659   0.000000
    10  C    3.819827   2.984284   4.648800   5.707899   0.000000
    11  C    2.974748   4.934440   4.748273   4.243885   5.073202
    12  C    1.269860   4.155137   5.708014   4.648938   4.832466
    13  C    3.807385   1.284461   4.243397   4.747936   2.501982
    14  C    6.380748   4.801424   1.510441   3.858391   5.400953
    15  C    4.984470   3.884906   1.404582   1.404576   5.607974
    16  C    5.093300   4.772812   3.858397   1.510441   7.138987
    17  C    5.016588   4.481504   5.824522   7.113929   1.510547
    18  C    4.192071   2.389637   4.674293   5.634707   1.410896
    19  C    4.471973   6.342287   5.511386   5.161573   6.249260
    20  C    2.385459   4.982811   5.635017   4.674807   5.382772
    21  C    2.350135   5.113955   7.113840   5.824179   5.866259
    22  C    4.988034   2.349739   5.160939   5.510932   3.852827
    23  H    6.646905   5.402648   2.135724   4.486249   5.486707
    24  H    6.661268   4.694045   2.137232   4.501456   5.131139
    25  H    7.123816   5.532541   2.173230   4.025211   6.439280
    26  H    6.025286   4.837828   2.119376   2.119373   6.599649
    27  H    5.086736   5.368759   4.501577   2.137239   7.556788
    28  H    6.107024   5.514351   4.025227   2.173230   7.831769
    29  H    5.103677   4.648175   4.486131   2.135717   7.301860
    30  H    5.016439   6.537850   5.141980   4.778981   6.706641
    31  H    4.901059   7.092982   6.505827   5.877987   7.069674
    32  H    4.954367   6.676627   5.743202   5.836926   6.091884
    33  H    3.308605   6.021059   6.613160   5.514087   6.373662
    34  H    2.659234   5.045089   7.217878   5.649484   6.308559
    35  H    2.614386   5.194908   7.563534   6.519609   5.593692
    36  H    3.274783   6.121313   7.814258   6.454553   6.733260
    37  H    4.909286   4.973904   6.522779   7.565536   2.136826
    38  H    5.803625   4.903534   6.451690   7.813037   2.173493
    39  H    5.539988   5.021900   5.651155   7.217755   2.135061
    40  H    5.190341   3.314695   5.513439   6.612783   2.129592
    41  H    5.468679   2.623865   4.778277   5.141305   4.517910
    42  H    5.806166   3.279211   5.877165   6.505289   4.032569
    43  H    4.880806   2.638505   5.836524   5.743007   4.449666
                   11         12         13         14         15
    11  C    0.000000
    12  C    2.502001   0.000000
    13  C    5.859485   5.073370   0.000000
    14  C    5.963084   7.139123   5.163468   0.000000
    15  C    4.802368   5.608130   4.801840   2.515685   0.000000
    16  C    5.164062   5.401104   5.962713   5.010989   2.515687
    17  C    5.945539   5.865882   3.847033   6.346244   6.915075
    18  C    5.944481   5.382967   1.396922   5.402199   5.529440
    19  C    1.509101   3.852843   7.239868   6.513854   5.559672
    20  C    1.396918   1.410901   5.944564   6.984866   5.529938
    21  C    3.847067   1.510549   5.945833   8.571176   6.914848
    22  C    7.239901   6.249475   1.509098   5.933200   5.558957
    23  H    5.822136   7.302036   5.727728   1.093421   3.222825
    24  H    6.617015   7.556930   4.792593   1.093203   3.235297
    25  H    6.621924   7.831877   5.973377   1.088973   2.621972
    26  H    5.696961   6.599831   5.696341   2.647190   1.080693
    27  H    4.793234   5.131169   6.616616   5.693545   3.235446
    28  H    5.973883   6.439398   6.621592   4.904290   2.621982
    29  H    5.728430   5.487023   5.821722   5.678386   3.222673
    30  H    2.135629   4.517830   7.495269   6.048170   5.068109
    31  H    2.171090   4.032560   8.028180   7.555846   6.431888
    32  H    2.135541   4.449799   7.425273   6.581363   6.035167
    33  H    2.118293   2.129590   6.985023   7.940921   6.425945
    34  H    4.490793   2.134964   5.944131   8.713401   6.854371
    35  H    4.471562   2.136893   5.818594   8.979484   7.519064
    36  H    4.017930   2.173515   6.981607   9.257865   7.566611
    37  H    5.822549   5.594551   4.469199   7.170435   7.521735
    38  H    6.981706   6.735292   4.017971   6.862559   7.564345
    39  H    5.939077   6.303880   4.493006   5.980327   6.855386
    40  H    6.984931   6.373922   2.118299   6.054650   6.425324
    41  H    7.495183   6.706648   2.135631   5.442811   5.067213
    42  H    8.028194   7.069994   2.171088   6.468349   6.431020
    43  H    7.425469   6.092210   2.135533   6.760567   6.034716
                   16         17         18         19         20
    16  C    0.000000
    17  C    8.571206   0.000000
    18  C    6.984540   2.520791   0.000000
    19  C    5.934022   6.935018   7.232079   0.000000
    20  C    5.402844   6.302351   6.142001   2.513593   0.000000
    21  C    6.345747   6.808914   6.302877   5.013055   2.520784
    22  C    6.513330   5.013018   2.513604   8.641570   7.232233
    23  H    5.678571   6.239594   5.738553   6.173503   6.983414
    24  H    5.693367   6.003225   4.953746   7.291705   7.562117
    25  H    4.904281   7.424536   6.354411   7.082390   7.634672
    26  H    2.647198   7.873732   6.456065   6.296045   6.456649
    27  H    1.093200   8.947477   7.561795   5.413903   4.954377
    28  H    1.088973   9.239442   7.634355   6.594425   6.354973
    29  H    1.093424   8.785153   6.983059   6.656574   5.739369
    30  H    5.443656   7.480732   7.590072   1.093335   3.240330
    31  H    6.469453   7.727122   8.053749   1.089023   2.624114
    32  H    6.761162   6.559650   7.214672   1.093467   3.211709
    33  H    6.055508   7.198692   7.170159   2.657337   1.080557
    34  H    5.977278   7.388576   6.521289   5.702333   3.219190
    35  H    7.166728   6.392758   6.030040   5.669435   3.248095
    36  H    6.866496   7.582768   7.283991   4.914515   2.625597
    37  H    8.981178   1.092974   3.245668   6.779434   6.032411
    38  H    9.256853   1.088949   2.625474   8.008623   7.285082
    39  H    8.713131   1.093542   3.221788   6.739470   6.515789
    40  H    7.940523   2.660368   1.080557   8.245341   7.170182
    41  H    6.047370   5.736897   3.240402   8.842890   7.590080
    42  H    7.555244   4.923150   2.624134   9.406475   8.053927
    43  H    6.581112   5.629461   3.211652   8.886607   7.214985
                   21         22         23         24         25
    21  C    0.000000
    22  C    6.935318   0.000000
    23  H    8.785242   6.655663   0.000000
    24  H    8.947481   5.412943   1.760893   0.000000
    25  H    9.239311   6.593693   1.779240   1.779870   0.000000
    26  H    7.873473   6.295166   3.403133   3.417240   2.291355
    27  H    6.002522   7.291156   6.213560   6.470621   5.623172
    28  H    7.424025   7.081904   5.605404   5.623012   4.563218
    29  H    6.239234   6.172904   6.445451   6.213146   5.605221
    30  H    5.736671   8.842988   5.700594   6.932955   6.481818
    31  H    4.923140   9.406529   7.241901   8.345898   8.085311
    32  H    5.629809   8.886425   6.087652   7.299946   7.233368
    33  H    2.660342   8.245529   7.894204   8.569559   8.545459
    34  H    1.093585   6.744983   9.051865   9.075432   9.301626
    35  H    1.092932   6.774428   9.181151   9.245116   9.727575
    36  H    1.088949   8.009037   9.397646   9.716278   9.897426
    37  H    6.392901   5.665910   7.019766   6.930389   8.247692
    38  H    7.586210   4.914623   6.826163   6.362726   7.921081
    39  H    7.384090   5.705618   5.705809   5.669777   7.068142
    40  H    7.199366   2.657360   6.386278   5.448056   6.993492
    41  H    7.480689   1.093334   6.286401   4.903220   5.964402
    42  H    7.727671   1.089023   7.131462   5.804771   7.167058
    43  H    6.560004   1.093468   7.507284   6.338455   7.374937
                   26         27         28         29         30
    26  H    0.000000
    27  H    3.417474   0.000000
    28  H    2.291373   1.779880   0.000000
    29  H    3.402909   1.760893   1.779230   0.000000
    30  H    5.663336   4.904173   5.965176   6.287303   0.000000
    31  H    7.142476   5.806039   7.168081   7.132684   1.780958
    32  H    6.782994   6.339231   7.375428   7.507961   1.760710
    33  H    7.291986   5.448940   6.994263   6.387339   3.440750
    34  H    7.756478   5.665219   7.065036   5.703460   6.287539
    35  H    8.524355   6.927218   8.244072   7.015175   6.480097
    36  H    8.486375   6.366878   7.924975   6.830586   5.682744
    37  H    8.527151   9.247187   9.729594   9.181863   7.461959
    38  H    8.483725   9.715585   9.895938   9.396987   8.532923
    39  H    7.757969   9.074278   9.301969   9.051723   7.215169
    40  H    7.291240   8.569184   8.545052   7.893772   8.616504
    41  H    5.662251   6.932130   6.481079   5.699670   8.911241
    42  H    7.141402   8.345308   8.084702   7.241238   9.646160
    43  H    6.782395   7.299630   7.233173   6.087340   9.137888
                   31         32         33         34         35
    31  H    0.000000
    32  H    1.779245   0.000000
    33  H    2.306451   3.398813   0.000000
    34  H    5.634562   6.424168   3.397398   0.000000
    35  H    5.629017   6.129116   3.447128   1.761047   0.000000
    36  H    4.590469   5.559052   2.304863   1.778988   1.780620
    37  H    7.457288   6.372725   6.826268   7.074098   5.872926
    38  H    8.802691   7.645306   8.191302   8.093272   7.091550
    39  H    7.594338   6.236580   7.398848   8.018980   7.070067
    40  H    9.069201   8.165474   8.180693   7.405002   6.823968
    41  H    9.646125   9.137612   8.616550   7.219518   7.456557
    42  H   10.195237   9.556088   9.069412   7.600558   7.452847
    43  H    9.556336   9.221058   8.165836   6.242602   6.366927
                   36         37         38         39         40
    36  H    0.000000
    37  H    7.088154   0.000000
    38  H    8.412403   1.780469   0.000000
    39  H    8.084803   1.761038   1.779134   0.000000
    40  H    8.190052   3.443423   2.304639   3.401418   0.000000
    41  H    8.533676   6.477543   5.682214   6.291520   3.440865
    42  H    8.802773   5.624851   4.590519   5.638714   2.306488
    43  H    7.646085   6.124711   5.559897   6.426387   3.398737
                   41         42         43
    41  H    0.000000
    42  H    1.780963   0.000000
    43  H    1.760709   1.779241   0.000000
 Stoichiometry    C15H21O6Ru(2)
 Framework group  C1[X(C15H21O6Ru)]
 Deg. of freedom   123
 Full point group                 C1      NOp   1
 RotChk:  IX=3 Diff= 5.91D-04
 Largest Abelian subgroup         C1      NOp   1
 Largest concise Abelian subgroup C1      NOp   1
                         Standard orientation:                         
 ---------------------------------------------------------------------
 Center     Atomic      Atomic             Coordinates (Angstroms)
 Number     Number       Type             X           Y           Z
 ---------------------------------------------------------------------
      1         44           0       -0.000069    0.105394   -0.000018
      2          8           0        0.986422   -1.314711   -1.098338
      3          8           0       -0.985714   -1.315501    1.097993
      4          8           0        0.998366    1.562275   -1.084257
      5          8           0       -1.517738    0.105732   -1.365040
      6          8           0       -0.999377    1.561406    1.084642
      7          8           0        1.517618    0.106305    1.364966
      8          6           0        0.834227   -2.574196   -0.942312
      9          6           0       -0.832547   -2.574868    0.941939
     10          6           0        2.224197    1.861943   -0.942507
     11          6           0       -2.685413    0.604735   -1.171724
     12          6           0       -2.225327    1.860534    0.942820
     13          6           0        2.685096    0.605751    1.171605
     14          6           0        1.651534   -3.425155   -1.885346
     15          6           0        0.001088   -3.199598   -0.000186
     16          6           0       -1.649217   -3.426472    1.884941
     17          6           0        2.773350    2.820541   -1.972688
     18          6           0        3.069357    1.399598    0.088304
     19          6           0       -3.680002    0.297922   -2.264447
     20          6           0       -3.070104    1.398252   -0.088339
     21          6           0       -2.775292    2.817932    1.973687
     22          6           0        3.679921    0.299108    2.264157
     23          1           0        1.374302   -3.186601   -2.915785
     24          1           0        2.710220   -3.178882   -1.768611
     25          1           0        1.508778   -4.490903   -1.713118
     26          1           0        0.001492   -4.280291   -0.000215
     27          1           0       -2.708052   -3.180706    1.768518
     28          1           0       -1.505947   -4.492106    1.712431
     29          1           0       -1.371860   -3.188034    2.915376
     30          1           0       -3.768093   -0.785942   -2.377846
     31          1           0       -4.662587    0.721148   -2.061028
     32          1           0       -3.306809    0.693917   -3.212912
     33          1           0       -4.089994    1.755136   -0.080442
     34          1           0       -2.705285    2.357159    2.962987
     35          1           0       -2.160265    3.721216    1.991602
     36          1           0       -3.811411    3.089832    1.777883
     37          1           0        2.161907    3.726405   -1.984585
     38          1           0        3.811344    3.087828   -1.780505
     39          1           0        2.696920    2.363595   -2.963240
     40          1           0        4.089119    1.756844    0.080324
     41          1           0        3.768285   -0.784740    2.377489
     42          1           0        4.662373    0.722585    2.060620
     43          1           0        3.306773    0.694967    3.212698
 ---------------------------------------------------------------------
 Rotational constants (GHZ):           0.2786623           0.2445263           0.1907579
 Leave Link  202 at Mon Feb 25 09:49:04 2019, MaxMem=   104857600 cpu:               0.3 elap:               0.0
 (Enter /global/hds/software/cpu/non-eb/Gaussian/g16_B.01/l301.exe)
 Basis read from rwf:  (5D, 7F)
 Pseudo-potential data read from rwf file.
 There are   549 symmetry adapted cartesian basis functions of A   symmetry.
 There are   526 symmetry adapted basis functions of A   symmetry.
   526 basis functions,   889 primitive gaussians,   549 cartesian basis functions
    88 alpha electrons       87 beta electrons
       nuclear repulsion energy      2185.9802121531 Hartrees.
 IExCor=  402 DFT=T Ex+Corr=B3LYP ExCW=0 ScaHFX=  0.200000
 ScaDFX=  0.800000  0.720000  1.000000  0.810000 ScalE2=  1.000000  1.000000
 IRadAn=      5 IRanWt=     -1 IRanGd=            0 ICorTp=0 IEmpDi=  4
 NAtoms=   43 NActive=   43 NUniq=   43 SFac= 1.00D+00 NAtFMM=   60 NAOKFM=F Big=F
 Integral buffers will be    131072 words long.
 Raffenetti 2 integral format.
 Two-electron integral symmetry is turned on.
 No density basis found on file   724.
 ------------------------------------------------------------------------------
 Polarizable Continuum Model (PCM)
 =================================
 Model                : PCM.
 Atomic radii         : UFF (Universal Force Field).
 Polarization charges : Total charges.
 Charge compensation  : None.
 Solution method      : On-the-fly selection.
 Cavity type          : Scaled VdW (van der Waals Surface) (Alpha=1.100).
 Cavity algorithm     : GePol (No added spheres)
                        Default sphere list used, NSphG=   43.
                        Lebedev-Laikov grids with approx.  5.0 points / Ang**2.
                        Smoothing algorithm: York/Karplus (Gamma=1.0000).
                        Polarization charges: spherical gaussians, with
                                              point-specific exponents (IZeta= 3).
                        Self-potential: point-specific (ISelfS= 7).
                        Self-field    : sphere-specific E.n sum rule (ISelfD= 2).
 1st derivatives      : Analytical E(r).r(x)/FMM algorithm (CHGder, D1EAlg=3).
                        Cavity 1st derivative terms included.
 Solvent              : Acetonitrile, Eps=  35.688000 Eps(inf)=   1.806874
 ------------------------------------------------------------------------------
 GePol: Number of generator spheres                  =      43
 GePol: Total number of spheres                      =      43
 GePol: Number of exposed spheres                    =      42 ( 97.67%)
 GePol: Number of points                             =    3225
 GePol: Average weight of points                     =       0.13
 GePol: Minimum weight of points                     =   0.12D-10
 GePol: Maximum weight of points                     =    0.20577
 GePol: Number of points with low weight             =     218
 GePol: Fraction of low-weight points (<1% of avg)   =       6.76%
 GePol: Cavity surface area                          =    427.216 Ang**2
 GePol: Cavity volume                                =    455.636 Ang**3
 Leave Link  301 at Mon Feb 25 09:49:04 2019, MaxMem=   104857600 cpu:               4.0 elap:               0.2
 (Enter /global/hds/software/cpu/non-eb/Gaussian/g16_B.01/linda-exe/../l302.exel)
 NPDir=0 NMtPBC=     1 NCelOv=     1 NCel=       1 NClECP=     1 NCelD=      1
         NCelK=      1 NCelE2=     1 NClLst=     1 CellRange=     0.0.
 One-electron integrals computed using PRISM.
 One-electron integral symmetry used in STVInt
   1 Symmetry operations used in ECPInt.
 ECPInt:  NShTT=   19503 NPrTT=   78664 LenC2=   16082 LenP2D=   40320.
 LDataN:  DoStor=T MaxTD1= 5 Len=  102
 Number of processors reduced to  13 by ecpmxn.
 NBasis=   526 RedAO= T EigKep=  8.10D-04  NBF=   526
 NBsUse=   526 1.00D-06 EigRej= -1.00D+00 NBFU=   526
 Precomputing XC quadrature grid using
 IXCGrd= 4 IRadAn=           5 IRanWt=          -1 IRanGd=           0 AccXCQ= 0.00D+00.
 Defaulting to unpruned grid for atomic number  44.
 Generated NRdTot=       0 NPtTot=           0 NUsed=           0 NTot=          32
 NSgBfM=   549   549   549   549   549 MxSgAt=    43 MxSgA2=    43.
 Leave Link  302 at Mon Feb 25 09:49:09 2019, MaxMem=   104857600 cpu:              71.5 elap:               3.8
 (Enter /global/hds/software/cpu/non-eb/Gaussian/g16_B.01/l303.exe)
 DipDrv:  MaxL=1.
 Leave Link  303 at Mon Feb 25 09:49:09 2019, MaxMem=   104857600 cpu:               4.1 elap:               0.3
 (Enter /global/hds/software/cpu/non-eb/Gaussian/g16_B.01/linda-exe/../l401.exel)
 Initial guess from the checkpoint file:  "09_Ru_acac_b3lyp_s12_GO_MO.chk"
 B after Tr=     0.000000    0.000000   -0.000000
         Rot=    1.000000    0.000009    0.000162    0.000001 Ang=   0.02 deg.
 Guess basis will be translated and rotated to current coordinates.
 JPrj=2 DoOrth=T DoCkMO=T.
 Initial guess <Sx>= 0.0000 <Sy>= 0.0000 <Sz>= 0.5000 <S**2>= 0.7554 S= 0.5027
 Generating alternative initial guess.
 ExpMin= 2.50D-02 ExpMax= 8.59D+03 ExpMxC= 1.30D+03 IAcc=3 IRadAn=         5 AccDes= 0.00D+00
 Harris functional with IExCor=  402 and IRadAn=       5 diagonalized for initial guess.
 HarFok:  IExCor=  402 AccDes= 0.00D+00 IRadAn=         5 IDoV= 1 UseB2=F ITyADJ=14
 ICtDFT=  3500011 ScaDFX=  1.000000  1.000000  1.000000  1.000000
 Defaulting to unpruned grid for atomic number  44.
 FoFCou: FMM=F IPFlag=           0 FMFlag=      100000 FMFlg1=           0
         NFxFlg=           0 DoJE=T BraDBF=F KetDBF=T FulRan=T
         wScrn=  0.000000 ICntrl=       500 IOpCl=  0 I1Cent=   200000004 NGrid=           0
         NMat0=    1 NMatS0=      1 NMatT0=    0 NMatD0=    1 NMtDS0=    0 NMtDT0=    0
 Petite list used in FoFCou.
 Harris En= -1130.21937718302    
 Leave Link  401 at Mon Feb 25 09:49:15 2019, MaxMem=   104857600 cpu:              82.1 elap:               4.3
 (Enter /global/hds/software/cpu/non-eb/Gaussian/g16_B.01/linda-exe/../l502.exel)
 Integral symmetry usage will be decided dynamically.
 UHF open shell SCF:
 Using DIIS extrapolation, IDIIS=  1040.
 NGot=   104857600 LenX=   104238130 LenY=   103936180
 Requested convergence on RMS density matrix=1.00D-08 within 128 cycles.
 Requested convergence on MAX density matrix=1.00D-06.
 Requested convergence on             energy=1.00D-06.
 No special actions if energy rises.
 Fock matrices will be formed incrementally for  20 cycles.

 Cycle   1  Pass 1  IDiag  1:
 FoFJK:  IHMeth= 1 ICntrl=       0 DoSepK=F KAlg= 0 I1Cent=           0 FoldK=F
 IRaf= 720000000 NMat=       1 IRICut=       1 DoRegI=T DoRafI=F ISym2E= 0 IDoP0=0 IntGTp=1.
 FoFCou: FMM=F IPFlag=           0 FMFlag=      100000 FMFlg1=           0
         NFxFlg=           0 DoJE=F BraDBF=F KetDBF=F FulRan=T
         wScrn=  0.000000 ICntrl=         0 IOpCl=  1 I1Cent=           0 NGrid=           0
         NMat0=    1 NMatS0=      1 NMatT0=    0 NMatD0=    1 NMtDS0=    0 NMtDT0=    0
 Symmetry not used in FoFCou.
 Defaulting to unpruned grid for atomic number  44.
 Defaulting to unpruned grid for atomic number  44.
 Defaulting to unpruned grid for atomic number  44.
 Defaulting to unpruned grid for atomic number  44.
 Defaulting to unpruned grid for atomic number  44.
 Defaulting to unpruned grid for atomic number  44.
 Defaulting to unpruned grid for atomic number  44.
 Defaulting to unpruned grid for atomic number  44.
 Defaulting to unpruned grid for atomic number  44.
 Defaulting to unpruned grid for atomic number  44.
 Defaulting to unpruned grid for atomic number  44.
 Defaulting to unpruned grid for atomic number  44.
 Defaulting to unpruned grid for atomic number  44.
 Defaulting to unpruned grid for atomic number  44.
 Defaulting to unpruned grid for atomic number  44.
 Defaulting to unpruned grid for atomic number  44.
 Defaulting to unpruned grid for atomic number  44.
 Defaulting to unpruned grid for atomic number  44.
 Defaulting to unpruned grid for atomic number  44.
 Defaulting to unpruned grid for atomic number  44.
 Inv3:  Mode=1 IEnd=    31201875.
 Iteration    1 A*A^-1 deviation from unit magnitude is 6.33D-15 for   3220.
 Iteration    1 A*A^-1 deviation from orthogonality  is 3.55D-15 for   3220     52.
 Iteration    1 A^-1*A deviation from unit magnitude is 6.33D-15 for   3220.
 Iteration    1 A^-1*A deviation from orthogonality  is 2.44D-15 for   2537    626.
 E= -1129.88145197196    
 DIIS: error= 3.12D-04 at cycle   1 NSaved=   1.
 NSaved= 1 IEnMin= 1 EnMin= -1129.88145197196     IErMin= 1 ErrMin= 3.12D-04
 ErrMax= 3.12D-04  0.00D+00 EMaxC= 1.00D-01 BMatC= 5.94D-04 BMatP= 5.94D-04
 IDIUse=3 WtCom= 9.97D-01 WtEn= 3.12D-03
 Coeff-Com:  0.100D+01
 Coeff-En:   0.100D+01
 Coeff:      0.100D+01
 Gap=     0.484 Goal=   None    Shift=    0.000
 Gap=     0.474 Goal=   None    Shift=    0.000
 RMSDP=3.62D-05 MaxDP=8.84D-04              OVMax= 2.42D-03

 Cycle   2  Pass 1  IDiag  1:
 RMSU=  3.62D-05    CP:  1.00D+00
 E= -1129.88165113157     Delta-E=       -0.000199159612 Rises=F Damp=F
 DIIS: error= 1.68D-04 at cycle   2 NSaved=   2.
 NSaved= 2 IEnMin= 2 EnMin= -1129.88165113157     IErMin= 2 ErrMin= 1.68D-04
 ErrMax= 1.68D-04  0.00D+00 EMaxC= 1.00D-01 BMatC= 5.84D-05 BMatP= 5.94D-04
 IDIUse=3 WtCom= 9.98D-01 WtEn= 1.68D-03
 Coeff-Com:  0.996D-01 0.900D+00
 Coeff-En:   0.000D+00 0.100D+01
 Coeff:      0.994D-01 0.901D+00
 Gap=     0.167 Goal=   None    Shift=    0.000
 Gap=     0.088 Goal=   None    Shift=    0.000
 RMSDP=1.49D-05 MaxDP=1.90D-03 DE=-1.99D-04 OVMax= 2.96D-03

 Cycle   3  Pass 1  IDiag  1:
 RMSU=  1.48D-05    CP:  1.00D+00  9.89D-01
 E= -1129.88162360620     Delta-E=        0.000027525366 Rises=F Damp=F
 DIIS: error= 3.50D-04 at cycle   3 NSaved=   3.
 NSaved= 3 IEnMin= 2 EnMin= -1129.88165113157     IErMin= 2 ErrMin= 1.68D-04
 ErrMax= 3.50D-04  0.00D+00 EMaxC= 1.00D-01 BMatC= 1.86D-04 BMatP= 5.84D-05
 IDIUse=3 WtCom= 3.48D-01 WtEn= 6.52D-01
 Coeff-Com: -0.193D-01 0.658D+00 0.361D+00
 Coeff-En:   0.000D+00 0.726D+00 0.274D+00
 Coeff:     -0.673D-02 0.702D+00 0.305D+00
 Gap=     0.167 Goal=   None    Shift=    0.000
 Gap=     0.088 Goal=   None    Shift=    0.000
 RMSDP=1.12D-05 MaxDP=1.46D-03 DE= 2.75D-05 OVMax= 2.30D-03

 Cycle   4  Pass 1  IDiag  1:
 RMSU=  3.71D-06    CP:  1.00D+00  1.04D+00  3.04D-01
 E= -1129.88166230995     Delta-E=       -0.000038703749 Rises=F Damp=F
 DIIS: error= 4.24D-05 at cycle   4 NSaved=   4.
 NSaved= 4 IEnMin= 4 EnMin= -1129.88166230995     IErMin= 4 ErrMin= 4.24D-05
 ErrMax= 4.24D-05  0.00D+00 EMaxC= 1.00D-01 BMatC= 4.66D-06 BMatP= 5.84D-05
 IDIUse=1 WtCom= 1.00D+00 WtEn= 0.00D+00
 Coeff-Com: -0.205D-01 0.329D+00 0.151D+00 0.541D+00
 Coeff:     -0.205D-01 0.329D+00 0.151D+00 0.541D+00
 Gap=     0.167 Goal=   None    Shift=    0.000
 Gap=     0.088 Goal=   None    Shift=    0.000
 RMSDP=2.94D-06 MaxDP=2.26D-04 DE=-3.87D-05 OVMax= 4.75D-04

 Cycle   5  Pass 1  IDiag  1:
 RMSU=  1.92D-06    CP:  1.00D+00  1.05D+00  3.65D-01  4.86D-01
 E= -1129.88166302547     Delta-E=       -0.000000715513 Rises=F Damp=F
 DIIS: error= 2.84D-05 at cycle   5 NSaved=   5.
 NSaved= 5 IEnMin= 5 EnMin= -1129.88166302547     IErMin= 5 ErrMin= 2.84D-05
 ErrMax= 2.84D-05  0.00D+00 EMaxC= 1.00D-01 BMatC= 1.39D-06 BMatP= 4.66D-06
 IDIUse=1 WtCom= 1.00D+00 WtEn= 0.00D+00
 Coeff-Com: -0.102D-01 0.132D+00 0.554D-01 0.372D+00 0.450D+00
 Coeff:     -0.102D-01 0.132D+00 0.554D-01 0.372D+00 0.450D+00
 Gap=     0.167 Goal=   None    Shift=    0.000
 Gap=     0.088 Goal=   None    Shift=    0.000
 RMSDP=1.35D-06 MaxDP=1.10D-04 DE=-7.16D-07 OVMax= 2.31D-04

 Cycle   6  Pass 1  IDiag  1:
 RMSU=  6.33D-07    CP:  1.00D+00  1.05D+00  3.27D-01  6.51D-01  5.60D-01
 E= -1129.88166333036     Delta-E=       -0.000000304894 Rises=F Damp=F
 DIIS: error= 8.15D-06 at cycle   6 NSaved=   6.
 NSaved= 6 IEnMin= 6 EnMin= -1129.88166333036     IErMin= 6 ErrMin= 8.15D-06
 ErrMax= 8.15D-06  0.00D+00 EMaxC= 1.00D-01 BMatC= 1.12D-07 BMatP= 1.39D-06
 IDIUse=1 WtCom= 1.00D+00 WtEn= 0.00D+00
 Coeff-Com: -0.261D-02 0.251D-01 0.949D-02 0.136D+00 0.269D+00 0.563D+00
 Coeff:     -0.261D-02 0.251D-01 0.949D-02 0.136D+00 0.269D+00 0.563D+00
 Gap=     0.167 Goal=   None    Shift=    0.000
 Gap=     0.088 Goal=   None    Shift=    0.000
 RMSDP=2.79D-07 MaxDP=2.77D-05 DE=-3.05D-07 OVMax= 3.58D-05

 Cycle   7  Pass 1  IDiag  1:
 RMSU=  1.93D-07    CP:  1.00D+00  1.05D+00  3.34D-01  6.60D-01  6.16D-01
                    CP:  8.15D-01
 E= -1129.88166335583     Delta-E=       -0.000000025467 Rises=F Damp=F
 DIIS: error= 1.39D-06 at cycle   7 NSaved=   7.
 NSaved= 7 IEnMin= 7 EnMin= -1129.88166335583     IErMin= 7 ErrMin= 1.39D-06
 ErrMax= 1.39D-06  0.00D+00 EMaxC= 1.00D-01 BMatC= 5.06D-09 BMatP= 1.12D-07
 IDIUse=1 WtCom= 1.00D+00 WtEn= 0.00D+00
 Coeff-Com: -0.955D-05-0.446D-02-0.212D-02 0.130D-01 0.641D-01 0.224D+00
 Coeff-Com:  0.705D+00
 Coeff:     -0.955D-05-0.446D-02-0.212D-02 0.130D-01 0.641D-01 0.224D+00
 Coeff:      0.705D+00
 Gap=     0.167 Goal=   None    Shift=    0.000
 Gap=     0.088 Goal=   None    Shift=    0.000
 RMSDP=1.05D-07 MaxDP=1.58D-05 DE=-2.55D-08 OVMax= 1.96D-05

 Cycle   8  Pass 1  IDiag  1:
 RMSU=  8.68D-08    CP:  1.00D+00  1.05D+00  3.35D-01  6.66D-01  6.34D-01
                    CP:  8.67D-01  9.16D-01
 E= -1129.88166335692     Delta-E=       -0.000000001092 Rises=F Damp=F
 DIIS: error= 1.17D-06 at cycle   8 NSaved=   8.
 NSaved= 8 IEnMin= 8 EnMin= -1129.88166335692     IErMin= 8 ErrMin= 1.17D-06
 ErrMax= 1.17D-06  0.00D+00 EMaxC= 1.00D-01 BMatC= 2.98D-09 BMatP= 5.06D-09
 IDIUse=1 WtCom= 1.00D+00 WtEn= 0.00D+00
 Coeff-Com:  0.297D-03-0.624D-02-0.259D-02-0.768D-02 0.141D-01 0.901D-01
 Coeff-Com:  0.487D+00 0.425D+00
 Coeff:      0.297D-03-0.624D-02-0.259D-02-0.768D-02 0.141D-01 0.901D-01
 Coeff:      0.487D+00 0.425D+00
 Gap=     0.167 Goal=   None    Shift=    0.000
 Gap=     0.088 Goal=   None    Shift=    0.000
 RMSDP=4.83D-08 MaxDP=5.65D-06 DE=-1.09D-09 OVMax= 7.58D-06

 Cycle   9  Pass 1  IDiag  1:
 RMSU=  3.83D-08    CP:  1.00D+00  1.05D+00  3.35D-01  6.67D-01  6.38D-01
                    CP:  8.80D-01  1.03D+00  8.45D-01
 E= -1129.88166335762     Delta-E=       -0.000000000700 Rises=F Damp=F
 DIIS: error= 3.17D-07 at cycle   9 NSaved=   9.
 NSaved= 9 IEnMin= 9 EnMin= -1129.88166335762     IErMin= 9 ErrMin= 3.17D-07
 ErrMax= 3.17D-07  0.00D+00 EMaxC= 1.00D-01 BMatC= 1.99D-10 BMatP= 2.98D-09
 IDIUse=1 WtCom= 1.00D+00 WtEn= 0.00D+00
 Coeff-Com:  0.117D-03-0.156D-02-0.424D-03-0.682D-02-0.747D-02-0.122D-01
 Coeff-Com:  0.601D-01 0.187D+00 0.781D+00
 Coeff:      0.117D-03-0.156D-02-0.424D-03-0.682D-02-0.747D-02-0.122D-01
 Coeff:      0.601D-01 0.187D+00 0.781D+00
 Gap=     0.167 Goal=   None    Shift=    0.000
 Gap=     0.088 Goal=   None    Shift=    0.000
 RMSDP=3.17D-08 MaxDP=7.69D-06 DE=-7.00D-10 OVMax= 6.26D-06

 Cycle  10  Pass 1  IDiag  1:
 RMSU=  1.56D-08    CP:  1.00D+00  1.05D+00  3.35D-01  6.67D-01  6.44D-01
                    CP:  8.96D-01  1.09D+00  1.06D+00  1.18D+00
 E= -1129.88166335772     Delta-E=       -0.000000000103 Rises=F Damp=F
 DIIS: error= 1.25D-07 at cycle  10 NSaved=  10.
 NSaved=10 IEnMin=10 EnMin= -1129.88166335772     IErMin=10 ErrMin= 1.25D-07
 ErrMax= 1.25D-07  0.00D+00 EMaxC= 1.00D-01 BMatC= 4.74D-11 BMatP= 1.99D-10
 IDIUse=1 WtCom= 1.00D+00 WtEn= 0.00D+00
 Coeff-Com: -0.161D-04 0.919D-03 0.541D-03-0.111D-02-0.688D-02-0.300D-01
 Coeff-Com: -0.104D+00-0.307D-01 0.378D+00 0.794D+00
 Coeff:     -0.161D-04 0.919D-03 0.541D-03-0.111D-02-0.688D-02-0.300D-01
 Coeff:     -0.104D+00-0.307D-01 0.378D+00 0.794D+00
 Gap=     0.167 Goal=   None    Shift=    0.000
 Gap=     0.088 Goal=   None    Shift=    0.000
 RMSDP=1.92D-08 MaxDP=4.70D-06 DE=-1.03D-10 OVMax= 4.16D-06

 Cycle  11  Pass 1  IDiag  1:
 RMSU=  7.28D-09    CP:  1.00D+00  1.05D+00  3.35D-01  6.68D-01  6.45D-01
                    CP:  9.05D-01  1.13D+00  1.18D+00  1.38D+00  1.10D+00
 E= -1129.88166335776     Delta-E=       -0.000000000040 Rises=F Damp=F
 DIIS: error= 7.08D-08 at cycle  11 NSaved=  11.
 NSaved=11 IEnMin=11 EnMin= -1129.88166335776     IErMin=11 ErrMin= 7.08D-08
 ErrMax= 7.08D-08  0.00D+00 EMaxC= 1.00D-01 BMatC= 9.41D-12 BMatP= 4.74D-11
 IDIUse=1 WtCom= 1.00D+00 WtEn= 0.00D+00
 Coeff-Com: -0.219D-04 0.656D-03 0.363D-03 0.188D-03-0.274D-02-0.142D-01
 Coeff-Com: -0.606D-01-0.400D-01 0.112D+00 0.400D+00 0.604D+00
 Coeff:     -0.219D-04 0.656D-03 0.363D-03 0.188D-03-0.274D-02-0.142D-01
 Coeff:     -0.606D-01-0.400D-01 0.112D+00 0.400D+00 0.604D+00
 Gap=     0.167 Goal=   None    Shift=    0.000
 Gap=     0.088 Goal=   None    Shift=    0.000
 RMSDP=5.79D-09 MaxDP=1.15D-06 DE=-3.96D-11 OVMax= 1.24D-06

 Cycle  12  Pass 1  IDiag  1:
 RMSU=  3.21D-09    CP:  1.00D+00  1.05D+00  3.35D-01  6.68D-01  6.45D-01
                    CP:  9.06D-01  1.14D+00  1.21D+00  1.46D+00  1.24D+00
                    CP:  1.10D+00
 E= -1129.88166335777     Delta-E=       -0.000000000004 Rises=F Damp=F
 DIIS: error= 3.58D-08 at cycle  12 NSaved=  12.
 NSaved=12 IEnMin=12 EnMin= -1129.88166335777     IErMin=12 ErrMin= 3.58D-08
 ErrMax= 3.58D-08  0.00D+00 EMaxC= 1.00D-01 BMatC= 2.18D-12 BMatP= 9.41D-12
 IDIUse=1 WtCom= 1.00D+00 WtEn= 0.00D+00
 Coeff-Com: -0.757D-05 0.867D-04 0.622D-04 0.377D-03 0.462D-03 0.930D-03
 Coeff-Com: -0.307D-02-0.129D-01-0.459D-01-0.148D-01 0.326D+00 0.749D+00
 Coeff:     -0.757D-05 0.867D-04 0.622D-04 0.377D-03 0.462D-03 0.930D-03
 Coeff:     -0.307D-02-0.129D-01-0.459D-01-0.148D-01 0.326D+00 0.749D+00
 Gap=     0.167 Goal=   None    Shift=    0.000
 Gap=     0.088 Goal=   None    Shift=    0.000
 RMSDP=4.12D-09 MaxDP=7.11D-07 DE=-4.09D-12 OVMax= 1.12D-06

 Error on total polarization charges =  0.01574
 SCF Done:  E(UB3LYP) =  -1129.88166336     A.U. after   12 cycles
            NFock= 12  Conv=0.41D-08     -V/T= 2.0617
 <Sx>= 0.0000 <Sy>= 0.0000 <Sz>= 0.5000 <S**2>= 0.7555 S= 0.5027
 <L.S>=  0.00000000000    
 KE= 1.064259944087D+03 PE=-6.994231665002D+03 EE= 2.614109845404D+03
 Annihilation of the first spin contaminant:
 S**2 before annihilation     0.7555,   after     0.7500
 Leave Link  502 at Mon Feb 25 09:50:09 2019, MaxMem=   104857600 cpu:             956.9 elap:              54.2
 (Enter /global/hds/software/cpu/non-eb/Gaussian/g16_B.01/linda-exe/../l701.exel)
 ... and contract with generalized density number  0.
 Compute integral first derivatives.
   1 Symmetry operations used in ECPInt.
 ECPInt:  NShTT=   19503 NPrTT=   78664 LenC2=   16082 LenP2D=   40320.
 LDataN:  DoStor=T MaxTD1= 6 Len=  172
 Number of processors reduced to  14 by ecpmxn.
 D1PCM: PCM CHGder 1st derivatives, ID1Alg=3 FixD1E=F DoIter=F DoCFld=F I1PDM=0.
 GePol: Maximum number of non-zero 1st derivatives   =     221
 Leave Link  701 at Mon Feb 25 09:50:15 2019, MaxMem=   104857600 cpu:              52.4 elap:               3.7
 (Enter /global/hds/software/cpu/non-eb/Gaussian/g16_B.01/l702.exe)
 L702 exits ... SP integral derivatives will be done elsewhere.
 Leave Link  702 at Mon Feb 25 09:50:15 2019, MaxMem=   104857600 cpu:               0.4 elap:               0.0
 (Enter /global/hds/software/cpu/non-eb/Gaussian/g16_B.01/linda-exe/../l703.exel)
 Integral derivatives from FoFJK, PRISM(SPDF).
 Compute integral first derivatives, UseDBF=F ICtDFT=           0.
 Calling FoFJK, ICntrl=      2127 FMM=F ISym2X=0 I1Cent= 0 IOpClX= 1 NMat=1 NMatS=1 NMatT=0.
 FoFJK:  IHMeth= 1 ICntrl=    2127 DoSepK=F KAlg= 0 I1Cent=           0 FoldK=F
 IRaf=         0 NMat=       1 IRICut=       1 DoRegI=T DoRafI=F ISym2E= 0 IDoP0=0 IntGTp=1.
 FoFCou: FMM=F IPFlag=           0 FMFlag=      100000 FMFlg1=         800
         NFxFlg=           0 DoJE=F BraDBF=F KetDBF=F FulRan=T
         wScrn=  0.000000 ICntrl=      2127 IOpCl=  1 I1Cent=           0 NGrid=           0
         NMat0=    1 NMatS0=      1 NMatT0=    0 NMatD0=    1 NMtDS0=    0 NMtDT0=    0
 Symmetry not used in FoFCou.
 Defaulting to unpruned grid for atomic number  44.
 Defaulting to unpruned grid for atomic number  44.
 Defaulting to unpruned grid for atomic number  44.
 Defaulting to unpruned grid for atomic number  44.
 Defaulting to unpruned grid for atomic number  44.
 Defaulting to unpruned grid for atomic number  44.
 Defaulting to unpruned grid for atomic number  44.
 Defaulting to unpruned grid for atomic number  44.
 Defaulting to unpruned grid for atomic number  44.
 Defaulting to unpruned grid for atomic number  44.
 Defaulting to unpruned grid for atomic number  44.
 Defaulting to unpruned grid for atomic number  44.
 Defaulting to unpruned grid for atomic number  44.
 Defaulting to unpruned grid for atomic number  44.
 Defaulting to unpruned grid for atomic number  44.
 Defaulting to unpruned grid for atomic number  44.
 Defaulting to unpruned grid for atomic number  44.
 Defaulting to unpruned grid for atomic number  44.
 Defaulting to unpruned grid for atomic number  44.
 Defaulting to unpruned grid for atomic number  44.
 Leave Link  703 at Mon Feb 25 09:50:22 2019, MaxMem=   104857600 cpu:             119.4 elap:               6.1
 (Enter /global/hds/software/cpu/non-eb/Gaussian/g16_B.01/l716.exe)
 Dipole        = 3.66027681D-04-4.80584799D-01 5.72005333D-04
 ***** Axes restored to original set *****
 -------------------------------------------------------------------
 Center     Atomic                   Forces (Hartrees/Bohr)
 Number     Number              X              Y              Z
 -------------------------------------------------------------------
      1       44          -0.000503176   -0.000782284   -0.000004686
      2        8           0.000893191    0.000848611    0.000173710
      3        8           0.000402880    0.001165088   -0.000163435
      4        8           0.001006441   -0.000744152    0.000147357
      5        8          -0.001192400    0.000659348    0.000315607
      6        8          -0.001094490    0.000605289   -0.000149854
      7        8           0.001093523   -0.000807764   -0.000316049
      8        6          -0.001265253   -0.001549252    0.000000939
      9        6          -0.000886780   -0.001793097   -0.000018861
     10        6          -0.001264728    0.001543622    0.000332666
     11        6           0.001975894   -0.000726791   -0.000052808
     12        6           0.001933481   -0.000503766   -0.000323394
     13        6          -0.001479399    0.001493196    0.000056420
     14        6           0.000471486    0.000411248   -0.000273375
     15        6           0.000465460    0.000722760    0.000004078
     16        6           0.000177313    0.000597215    0.000278906
     17        6           0.000195481   -0.000576690   -0.000420508
     18        6           0.000603640   -0.000655114   -0.000090424
     19        6          -0.000588716    0.000288415   -0.000303181
     20        6          -0.000848314    0.000275811    0.000088553
     21        6          -0.000609355   -0.000066626    0.000415653
     22        6           0.000504899   -0.000418523    0.000301781
     23        1          -0.000078569   -0.000042743    0.000046922
     24        1          -0.000039403   -0.000023916    0.000021935
     25        1           0.000049567    0.000008178   -0.000049957
     26        1          -0.000050644   -0.000078425   -0.000000529
     27        1          -0.000005359   -0.000045787   -0.000022026
     28        1          -0.000013425    0.000048136    0.000050276
     29        1          -0.000005837   -0.000088808   -0.000047541
     30        1           0.000039793   -0.000033326    0.000035658
     31        1          -0.000020497    0.000051406   -0.000036128
     32        1           0.000054206   -0.000033988    0.000034678
     33        1           0.000105425   -0.000041873    0.000002085
     34        1           0.000054360    0.000045130   -0.000039339
     35        1           0.000081008    0.000030998   -0.000042246
     36        1          -0.000036741   -0.000029554    0.000055144
     37        1          -0.000004770    0.000084896    0.000044210
     38        1          -0.000010850   -0.000045032   -0.000056127
     39        1           0.000016495    0.000068158    0.000039803
     40        1          -0.000080931    0.000079172   -0.000002380
     41        1          -0.000046679    0.000022737   -0.000035455
     42        1           0.000055131    0.000002405    0.000036538
     43        1          -0.000053357    0.000035693   -0.000034616
 -------------------------------------------------------------------
 Cartesian Forces:  Max     0.001975894 RMS     0.000568169
 Leave Link  716 at Mon Feb 25 09:50:22 2019, MaxMem=   104857600 cpu:               1.1 elap:               0.1
 (Enter /global/hds/software/cpu/non-eb/Gaussian/g16_B.01/l103.exe)

 GradGradGradGradGradGradGradGradGradGradGradGradGradGradGradGradGradGrad
 Berny optimization.
 Using GEDIIS/GDIIS optimizer.
 FormGI is forming the generalized inverse of G from B-inverse, IUseBI=4.
 Internal  Forces:  Max     0.001152614 RMS     0.000228369
 Search for a local minimum.
 Step number   2 out of a maximum of  241
 All quantities printed in internal units (Hartrees-Bohrs-Radians)
 RMS Force = .22837D-03 SwitMx=.10000D-02 MixMth= 2
 Mixed Optimization -- En-DIIS/RFO-DIIS
 Swapping is turned off.
 Update second derivatives using D2CorX and points    1    2
 DE= -2.50D-04 DEPred=-2.10D-04 R= 1.19D+00
 TightC=F SS=  1.41D+00  RLast= 5.05D-02 DXNew= 5.0454D-01 1.5146D-01
 Trust test= 1.19D+00 RLast= 5.05D-02 DXMaxT set to 3.00D-01
 ITU=  1  0
     Eigenvalues ---    0.00560   0.00605   0.00611   0.00611   0.00611
     Eigenvalues ---    0.00611   0.00631   0.00631   0.00708   0.01364
     Eigenvalues ---    0.01464   0.01470   0.01672   0.01685   0.01687
     Eigenvalues ---    0.02027   0.02030   0.02040   0.02115   0.02270
     Eigenvalues ---    0.02279   0.02299   0.02313   0.02323   0.07030
     Eigenvalues ---    0.07032   0.07032   0.07032   0.07050   0.07051
     Eigenvalues ---    0.07064   0.07187   0.07437   0.07519   0.07523
     Eigenvalues ---    0.07527   0.07528   0.07529   0.08059   0.08210
     Eigenvalues ---    0.08894   0.09691   0.15272   0.15283   0.15797
     Eigenvalues ---    0.15906   0.15953   0.15961   0.16000   0.16000
     Eigenvalues ---    0.16000   0.16000   0.16000   0.16000   0.16000
     Eigenvalues ---    0.16000   0.16000   0.16000   0.16000   0.16000
     Eigenvalues ---    0.16000   0.16000   0.16000   0.16000   0.16000
     Eigenvalues ---    0.16020   0.16348   0.16357   0.16360   0.18385
     Eigenvalues ---    0.18775   0.18994   0.22654   0.23701   0.23722
     Eigenvalues ---    0.24495   0.24521   0.24994   0.24995   0.24996
     Eigenvalues ---    0.24999   0.25000   0.25000   0.26437   0.30310
     Eigenvalues ---    0.31178   0.31182   0.31182   0.31285   0.31327
     Eigenvalues ---    0.34427   0.34432   0.34439   0.34440   0.34445
     Eigenvalues ---    0.34446   0.34446   0.34447   0.34460   0.34461
     Eigenvalues ---    0.34489   0.34494   0.34829   0.34830   0.34832
     Eigenvalues ---    0.34833   0.34835   0.34954   0.35849   0.35862
     Eigenvalues ---    0.35988   0.42086   0.42129   0.42441   0.44510
     Eigenvalues ---    0.45056   0.45162   0.66146   0.70107   0.71207
     Eigenvalues ---    0.71393   0.75325   0.76222
 En-DIIS/RFO-DIIS/Sim-DIIS IScMMF=       -3 using points:     2    1
 RFO step:  Lambda=-5.06463891D-05.
 NNeg= 0 NGDIIS= 2 SimSw=  2.50D-03 Rises=F DC= -2.50D-04 SmlDif=  1.00D-05
 NRisDI= 0 DoIntr=F SqrtH=F CThrHd= 10.0 CDAdj=  3.0
 RMS Error=  0.2232492394D-02 NUsed= 2 OKEnD=T EnDIS=F
 InvSVX:  RCond= 6.31D-04 Info=           0 Equed=N FErr=  2.65D-15 BErr=  0.00D+00
 DidBck=F Rises=F RFO-DIIS coefs:    1.53943   -0.53943
 Iteration  1 RMS(Cart)=  0.00467586 RMS(Int)=  0.00000855
 Iteration  2 RMS(Cart)=  0.00001242 RMS(Int)=  0.00000336
 Iteration  3 RMS(Cart)=  0.00000000 RMS(Int)=  0.00000336
 ITry= 1 IFail=0 DXMaxC= 2.17D-02 DCOld= 1.00D+10 DXMaxT= 3.00D-01 DXLimC= 3.00D+00 Rises=F
 Variable       Old X    -DE/DX   Delta X   Delta X   Delta X     New X
                                 (Linear)    (Quad)   (Total)
    R1        3.87102  -0.00017   0.00153  -0.00278  -0.00125   3.86977
    R2        3.87097  -0.00017   0.00153  -0.00277  -0.00124   3.86973
    R3        3.91632   0.00011   0.00355  -0.00215   0.00140   3.91771
    R4        3.85736  -0.00021   0.00103  -0.00252  -0.00149   3.85587
    R5        3.91638   0.00011   0.00356  -0.00216   0.00140   3.91777
    R6        3.85734  -0.00021   0.00104  -0.00252  -0.00148   3.85585
    R7        2.41546   0.00109   0.00394  -0.00160   0.00235   2.41781
    R8        2.41546   0.00109   0.00395  -0.00160   0.00235   2.41781
    R9        2.39970   0.00115   0.00435  -0.00191   0.00245   2.40214
   R10        2.42728   0.00113   0.00398  -0.00153   0.00245   2.42973
   R11        2.39969   0.00115   0.00435  -0.00191   0.00245   2.40213
   R12        2.42728   0.00113   0.00398  -0.00153   0.00245   2.42973
   R13        2.85432  -0.00053  -0.00127  -0.00103  -0.00230   2.85202
   R14        2.65427  -0.00022  -0.00010  -0.00047  -0.00057   2.65370
   R15        2.65426  -0.00022  -0.00010  -0.00047  -0.00057   2.65369
   R16        2.85432  -0.00053  -0.00127  -0.00103  -0.00230   2.85202
   R17        2.85452  -0.00058  -0.00120  -0.00129  -0.00249   2.85203
   R18        2.66621  -0.00020  -0.00015  -0.00040  -0.00055   2.66566
   R19        2.85179  -0.00059  -0.00116  -0.00135  -0.00251   2.84928
   R20        2.63979  -0.00020   0.00036  -0.00086  -0.00050   2.63929
   R21        2.66622  -0.00020  -0.00015  -0.00040  -0.00055   2.66566
   R22        2.85452  -0.00058  -0.00120  -0.00129  -0.00249   2.85203
   R23        2.63980  -0.00020   0.00036  -0.00086  -0.00049   2.63931
   R24        2.85178  -0.00059  -0.00115  -0.00135  -0.00251   2.84928
   R25        2.06627   0.00001   0.00023  -0.00015   0.00007   2.06634
   R26        2.06585   0.00001   0.00013  -0.00008   0.00005   2.06590
   R27        2.05786  -0.00002  -0.00088   0.00069  -0.00019   2.05767
   R28        2.04221   0.00009  -0.00056   0.00081   0.00025   2.04246
   R29        2.06585   0.00001   0.00014  -0.00008   0.00005   2.06590
   R30        2.05786  -0.00002  -0.00088   0.00069  -0.00019   2.05767
   R31        2.06627   0.00001   0.00023  -0.00015   0.00007   2.06635
   R32        2.06542   0.00003   0.00017  -0.00004   0.00012   2.06555
   R33        2.05781  -0.00002  -0.00088   0.00068  -0.00020   2.05762
   R34        2.06650   0.00001   0.00022  -0.00017   0.00005   2.06654
   R35        2.04196   0.00011  -0.00056   0.00087   0.00031   2.04227
   R36        2.06610   0.00001   0.00014  -0.00007   0.00007   2.06617
   R37        2.05796  -0.00002  -0.00085   0.00069  -0.00017   2.05779
   R38        2.06635   0.00001   0.00021  -0.00014   0.00008   2.06643
   R39        2.04196   0.00011  -0.00055   0.00087   0.00031   2.04227
   R40        2.06658   0.00001   0.00022  -0.00017   0.00005   2.06663
   R41        2.06534   0.00003   0.00017  -0.00005   0.00012   2.06547
   R42        2.05782  -0.00002  -0.00088   0.00068  -0.00020   2.05762
   R43        2.06610   0.00001   0.00014  -0.00007   0.00007   2.06617
   R44        2.05796  -0.00002  -0.00085   0.00069  -0.00017   2.05779
   R45        2.06636   0.00001   0.00021  -0.00014   0.00008   2.06643
    A1        1.60905  -0.00000  -0.00069   0.00102   0.00033   1.60938
    A2        1.54562   0.00011   0.00058   0.00030   0.00088   1.54650
    A3        1.57042  -0.00007  -0.00046  -0.00008  -0.00053   1.56988
    A4        1.57159   0.00013   0.00188   0.00025   0.00212   1.57370
    A5        1.57161   0.00013   0.00187   0.00025   0.00211   1.57373
    A6        1.54557   0.00011   0.00059   0.00030   0.00089   1.54646
    A7        1.57042  -0.00007  -0.00046  -0.00008  -0.00053   1.56989
    A8        1.57902  -0.00016  -0.00060  -0.00102  -0.00162   1.57740
    A9        1.58303  -0.00022  -0.00046  -0.00164  -0.00210   1.58093
   A10        1.56213   0.00010  -0.00083   0.00085   0.00001   1.56214
   A11        1.56216   0.00010  -0.00084   0.00085   0.00000   1.56217
   A12        1.57901  -0.00016  -0.00060  -0.00102  -0.00161   1.57740
   A13        2.16556   0.00010   0.00110  -0.00070   0.00040   2.16596
   A14        2.16557   0.00010   0.00110  -0.00070   0.00040   2.16597
   A15        2.18042  -0.00012   0.00039  -0.00121  -0.00082   2.17959
   A16        2.18380   0.00005   0.00097  -0.00092   0.00004   2.18383
   A17        2.18041  -0.00012   0.00039  -0.00121  -0.00082   2.17959
   A18        2.18378   0.00005   0.00097  -0.00092   0.00004   2.18382
   A19        1.99818  -0.00010   0.00248  -0.00266  -0.00018   1.99800
   A20        2.20339  -0.00021  -0.00187   0.00057  -0.00131   2.20209
   A21        2.08161   0.00031  -0.00061   0.00210   0.00149   2.08310
   A22        2.20339  -0.00021  -0.00187   0.00057  -0.00131   2.20208
   A23        1.99818  -0.00010   0.00248  -0.00266  -0.00018   1.99799
   A24        2.08162   0.00031  -0.00061   0.00210   0.00149   2.08311
   A25        2.00928  -0.00013   0.00277  -0.00303  -0.00027   2.00901
   A26        2.19257  -0.00012  -0.00191   0.00093  -0.00098   2.19159
   A27        2.08111   0.00025  -0.00083   0.00202   0.00119   2.08230
   A28        1.99454  -0.00009   0.00241  -0.00240   0.00001   1.99455
   A29        2.19907  -0.00022  -0.00220   0.00055  -0.00166   2.19742
   A30        2.08928   0.00031  -0.00022   0.00185   0.00164   2.09092
   A31        2.19258  -0.00012  -0.00192   0.00093  -0.00099   2.19160
   A32        2.00929  -0.00013   0.00276  -0.00303  -0.00027   2.00902
   A33        2.08110   0.00026  -0.00083   0.00202   0.00120   2.08229
   A34        2.19905  -0.00022  -0.00220   0.00055  -0.00166   2.19739
   A35        1.99455  -0.00009   0.00241  -0.00240   0.00001   1.99456
   A36        2.08929   0.00031  -0.00022   0.00185   0.00163   2.09093
   A37        1.90527   0.00016   0.00109   0.00044   0.00153   1.90680
   A38        1.90756   0.00008   0.00040   0.00030   0.00069   1.90825
   A39        1.96242  -0.00015  -0.00116  -0.00039  -0.00155   1.96088
   A40        1.87237  -0.00005   0.00101  -0.00087   0.00014   1.87251
   A41        1.90639  -0.00003  -0.00065   0.00022  -0.00042   1.90596
   A42        1.90767   0.00000  -0.00059   0.00027  -0.00032   1.90735
   A43        2.21920   0.00022   0.00230  -0.00070   0.00159   2.22079
   A44        2.03199  -0.00011  -0.00115   0.00035  -0.00079   2.03120
   A45        2.03199  -0.00011  -0.00115   0.00035  -0.00080   2.03120
   A46        1.90757   0.00007   0.00040   0.00029   0.00069   1.90826
   A47        1.96242  -0.00015  -0.00116  -0.00039  -0.00154   1.96088
   A48        1.90526   0.00016   0.00109   0.00044   0.00153   1.90679
   A49        1.90769   0.00000  -0.00058   0.00026  -0.00032   1.90736
   A50        1.87237  -0.00005   0.00101  -0.00086   0.00014   1.87251
   A51        1.90637  -0.00003  -0.00064   0.00022  -0.00042   1.90595
   A52        1.90711   0.00013   0.00077   0.00041   0.00118   1.90829
   A53        1.96269  -0.00016  -0.00107  -0.00048  -0.00155   1.96114
   A54        1.90411   0.00013   0.00105   0.00022   0.00127   1.90538
   A55        1.90894  -0.00003  -0.00066   0.00013  -0.00053   1.90842
   A56        1.87273  -0.00007   0.00079  -0.00081  -0.00003   1.87270
   A57        1.90609  -0.00001  -0.00079   0.00051  -0.00028   1.90581
   A58        2.19941   0.00029   0.00249  -0.00073   0.00175   2.20116
   A59        2.03934  -0.00012  -0.00140   0.00062  -0.00078   2.03856
   A60        2.04116  -0.00017  -0.00126   0.00015  -0.00110   2.04006
   A61        1.90683   0.00010   0.00048   0.00050   0.00097   1.90781
   A62        1.96101  -0.00014  -0.00076  -0.00061  -0.00137   1.95963
   A63        1.90658   0.00011   0.00085   0.00016   0.00101   1.90759
   A64        1.90916   0.00000  -0.00047   0.00030  -0.00017   1.90898
   A65        1.87187  -0.00005   0.00084  -0.00072   0.00012   1.87199
   A66        1.90627  -0.00002  -0.00086   0.00036  -0.00050   1.90577
   A67        2.19944   0.00029   0.00249  -0.00074   0.00174   2.20119
   A68        2.04115  -0.00017  -0.00126   0.00016  -0.00110   2.04005
   A69        2.03933  -0.00012  -0.00140   0.00062  -0.00078   2.03855
   A70        1.90393   0.00013   0.00103   0.00024   0.00127   1.90521
   A71        1.90724   0.00013   0.00079   0.00039   0.00117   1.90841
   A72        1.96272  -0.00016  -0.00107  -0.00048  -0.00154   1.96117
   A73        1.87274  -0.00007   0.00079  -0.00081  -0.00003   1.87271
   A74        1.90581  -0.00001  -0.00079   0.00052  -0.00027   1.90553
   A75        1.90924  -0.00003  -0.00066   0.00012  -0.00053   1.90870
   A76        1.90684   0.00010   0.00048   0.00050   0.00097   1.90781
   A77        1.96101  -0.00014  -0.00076  -0.00061  -0.00137   1.95963
   A78        1.90657   0.00011   0.00086   0.00016   0.00101   1.90758
   A79        1.90916   0.00000  -0.00048   0.00030  -0.00017   1.90899
   A80        1.87187  -0.00005   0.00085  -0.00072   0.00013   1.87199
   A81        1.90626  -0.00002  -0.00086   0.00036  -0.00050   1.90577
   A82        3.15462   0.00011  -0.00010   0.00132   0.00123   3.15584
   A83        3.15467   0.00011  -0.00011   0.00132   0.00121   3.15588
   A84        3.14200   0.00006   0.00142   0.00016   0.00158   3.14359
   A85        3.15060  -0.00003   0.00127  -0.00077   0.00050   3.15110
   A86        3.15063  -0.00003   0.00126  -0.00077   0.00049   3.15112
   A87        3.14114  -0.00006  -0.00147  -0.00018  -0.00165   3.13949
    D1        0.00868  -0.00002  -0.00139  -0.00110  -0.00249   0.00618
    D2        3.14123   0.00001  -0.00265  -0.00033  -0.00298   3.13825
    D3       -1.56292  -0.00014  -0.00324  -0.00135  -0.00459  -1.56751
    D4        1.57913  -0.00008  -0.00177  -0.00117  -0.00294   1.57618
    D5       -1.28348  -0.00011  -0.00123  -0.00043  -0.00166  -1.28514
    D6        0.00899  -0.00002  -0.00139  -0.00113  -0.00252   0.00646
    D7        1.57944  -0.00008  -0.00178  -0.00120  -0.00298   1.57646
    D8        3.14158   0.00001  -0.00266  -0.00036  -0.00302   3.13855
    D9       -1.56258  -0.00014  -0.00325  -0.00137  -0.00462  -1.56721
   D10       -1.28294  -0.00011  -0.00126  -0.00043  -0.00170  -1.28464
   D11       -1.29014  -0.00004  -0.00026   0.00134   0.00108  -1.28906
   D12       -2.86035   0.00002   0.00018   0.00139   0.00157  -2.85878
   D13        1.86057  -0.00007   0.00103   0.00057   0.00160   1.86217
   D14        0.28166   0.00008   0.00164   0.00156   0.00319   0.28485
   D15        2.87040  -0.00004  -0.00430  -0.00076  -0.00507   2.86532
   D16        1.26135  -0.00004  -0.00362  -0.00178  -0.00540   1.25595
   D17       -1.86717   0.00007  -0.00373  -0.00046  -0.00419  -1.87137
   D18       -0.28421  -0.00015  -0.00419  -0.00208  -0.00628  -0.29049
   D19       -2.15136  -0.00002  -0.00665  -0.00238  -0.00902  -2.16038
   D20       -1.29038  -0.00004  -0.00022   0.00132   0.00109  -1.28929
   D21        1.86036  -0.00007   0.00106   0.00054   0.00160   1.86197
   D22        0.28145   0.00008   0.00167   0.00154   0.00320   0.28465
   D23       -2.86060   0.00002   0.00022   0.00137   0.00158  -2.85902
   D24        1.26105  -0.00004  -0.00360  -0.00176  -0.00537   1.25568
   D25        2.87010  -0.00004  -0.00429  -0.00074  -0.00504   2.86506
   D26       -0.28457  -0.00015  -0.00417  -0.00206  -0.00623  -0.29080
   D27       -1.86753   0.00007  -0.00370  -0.00044  -0.00415  -1.87167
   D28        3.12396   0.00005   0.00297   0.00074   0.00372   3.12768
   D29       -0.01847   0.00004   0.00295   0.00232   0.00527  -0.01320
   D30       -0.01867   0.00004   0.00296   0.00234   0.00530  -0.01337
   D31        3.12376   0.00005   0.00298   0.00076   0.00374   3.12750
   D32        3.00095   0.00003   0.00044   0.00269   0.00312   3.00407
   D33       -0.16377  -0.00002   0.00169  -0.00135   0.00033  -0.16343
   D34       -2.99549   0.00012   0.00298   0.00220   0.00519  -2.99031
   D35        0.17229   0.00012   0.00352   0.00235   0.00587   0.17816
   D36       -0.16385  -0.00002   0.00167  -0.00127   0.00039  -0.16345
   D37        3.00043   0.00003   0.00049   0.00261   0.00309   3.00353
   D38        0.17250   0.00012   0.00351   0.00234   0.00585   0.17835
   D39       -2.99530   0.00012   0.00298   0.00216   0.00516  -2.99014
   D40       -1.03901  -0.00004  -0.00143   0.00126  -0.00017  -1.03919
   D41        1.00397   0.00003   0.00063   0.00064   0.00127   1.00523
   D42        3.12568  -0.00001  -0.00061   0.00093   0.00032   3.12600
   D43        2.10335  -0.00003  -0.00141  -0.00020  -0.00161   2.10175
   D44       -2.13685   0.00004   0.00065  -0.00082  -0.00017  -2.13702
   D45       -0.01514  -0.00001  -0.00059  -0.00053  -0.00112  -0.01625
   D46        0.01066  -0.00002  -0.00171  -0.00133  -0.00303   0.00763
   D47       -3.13097  -0.00002  -0.00171  -0.00133  -0.00303  -3.13400
   D48       -3.13180  -0.00003  -0.00173   0.00031  -0.00141  -3.13322
   D49        0.00975  -0.00003  -0.00173   0.00032  -0.00141   0.00834
   D50        0.01063  -0.00003  -0.00172  -0.00133  -0.00304   0.00759
   D51       -3.13093  -0.00003  -0.00171  -0.00133  -0.00304  -3.13397
   D52       -3.13184  -0.00003  -0.00174   0.00032  -0.00142  -3.13326
   D53        0.00979  -0.00003  -0.00174   0.00032  -0.00142   0.00837
   D54        1.00353   0.00004   0.00064   0.00067   0.00132   1.00485
   D55        3.12528  -0.00001  -0.00059   0.00096   0.00037   3.12565
   D56       -1.03945  -0.00004  -0.00141   0.00129  -0.00012  -1.03957
   D57       -2.13728   0.00004   0.00067  -0.00079  -0.00012  -2.13740
   D58       -0.01554  -0.00001  -0.00057  -0.00051  -0.00107  -0.01661
   D59        2.10292  -0.00003  -0.00139  -0.00017  -0.00156   2.10136
   D60        0.96627   0.00002   0.00271  -0.00063   0.00208   0.96835
   D61        3.08947  -0.00002   0.00171  -0.00050   0.00121   3.09068
   D62       -1.07622  -0.00004   0.00074  -0.00002   0.00072  -1.07550
   D63       -2.15378   0.00007   0.00157   0.00314   0.00472  -2.14907
   D64       -0.03059   0.00003   0.00057   0.00327   0.00384  -0.02674
   D65        2.08691   0.00001  -0.00040   0.00375   0.00335   2.09026
   D66       -0.07556  -0.00004  -0.00417   0.00120  -0.00297  -0.07853
   D67       -3.12718  -0.00001  -0.00170   0.00059  -0.00110  -3.12828
   D68        3.04204  -0.00009  -0.00283  -0.00306  -0.00589   3.03616
   D69       -0.00958  -0.00006  -0.00036  -0.00366  -0.00402  -0.01360
   D70        1.00261   0.00003   0.00134  -0.00015   0.00119   1.00379
   D71        3.12476   0.00001   0.00057   0.00017   0.00074   3.12550
   D72       -1.04010  -0.00003  -0.00043   0.00033  -0.00010  -1.04020
   D73       -2.16338   0.00003   0.00080  -0.00031   0.00049  -2.16288
   D74       -0.04122   0.00001   0.00003   0.00002   0.00005  -0.04118
   D75        2.07710  -0.00004  -0.00097   0.00018  -0.00079   2.07631
   D76        0.07252   0.00001   0.00142  -0.00167  -0.00024   0.07229
   D77        3.12427  -0.00002  -0.00109  -0.00105  -0.00213   3.12214
   D78       -3.04158   0.00001   0.00196  -0.00146   0.00051  -3.04107
   D79        0.01017  -0.00002  -0.00055  -0.00084  -0.00139   0.00878
   D80       -0.07518  -0.00004  -0.00419   0.00110  -0.00308  -0.07826
   D81       -3.12701  -0.00001  -0.00169   0.00050  -0.00118  -3.12818
   D82        3.04288  -0.00009  -0.00292  -0.00299  -0.00591   3.03697
   D83       -0.00895  -0.00006  -0.00042  -0.00358  -0.00400  -0.01295
   D84       -1.08311  -0.00004   0.00084   0.00025   0.00109  -1.08202
   D85        0.95937   0.00003   0.00282  -0.00037   0.00245   0.96182
   D86        3.08305  -0.00002   0.00182  -0.00026   0.00156   3.08462
   D87        2.07961   0.00001  -0.00024   0.00388   0.00364   2.08325
   D88       -2.16109   0.00008   0.00174   0.00326   0.00500  -2.15609
   D89       -0.03741   0.00003   0.00075   0.00337   0.00411  -0.03330
   D90        0.07274   0.00001   0.00140  -0.00172  -0.00031   0.07244
   D91        3.12428  -0.00002  -0.00107  -0.00109  -0.00216   3.12212
   D92       -3.04135   0.00000   0.00193  -0.00148   0.00045  -3.04090
   D93        0.01019  -0.00002  -0.00055  -0.00085  -0.00140   0.00879
   D94        1.00244   0.00003   0.00133  -0.00014   0.00119   1.00363
   D95        3.12461   0.00001   0.00055   0.00019   0.00074   3.12535
   D96       -1.04027  -0.00003  -0.00044   0.00035  -0.00009  -1.04036
   D97       -2.16356   0.00003   0.00081  -0.00032   0.00049  -2.16307
   D98       -0.04139   0.00001   0.00003   0.00001   0.00004  -0.04135
   D99        2.07692  -0.00004  -0.00097   0.00017  -0.00079   2.07612
         Item               Value     Threshold  Converged?
 Maximum Force            0.001153     0.000450     NO 
 RMS     Force            0.000228     0.000300     YES
 Maximum Displacement     0.021732     0.001800     NO 
 RMS     Displacement     0.004677     0.001200     NO 
 Predicted change in Energy=-2.535245D-05
 Lowest energy point so far.  Saving SCF results.
 GradGradGradGradGradGradGradGradGradGradGradGradGradGradGradGradGradGrad

 Leave Link  103 at Mon Feb 25 09:50:24 2019, MaxMem=   104857600 cpu:              43.8 elap:               2.4
 (Enter /global/hds/software/cpu/non-eb/Gaussian/g16_B.01/l202.exe)
                          Input orientation:                          
 ---------------------------------------------------------------------
 Center     Atomic      Atomic             Coordinates (Angstroms)
 Number     Number       Type             X           Y           Z
 ---------------------------------------------------------------------
      1         44           0        0.166814    0.132329   -0.074036
      2          8           0       -1.330921   -0.598457    1.116009
      3          8           0        0.127143   -1.524255   -1.277172
      4          8           0        0.215239    1.829423    1.115729
      5          8           0        1.553830   -0.763916    1.124431
      6          8           0        1.697711    0.887700   -1.250432
      7          8           0       -1.217014    1.033552   -1.272440
      8          6           0       -1.901551   -1.729617    0.937547
      9          6           0       -0.667638   -2.512968   -1.110532
     10          6           0       -0.661903    2.749408    1.105869
     11          6           0        2.784211   -0.964741    0.809781
     12          6           0        2.898154    0.469836   -1.237679
     13          6           0       -1.910669    2.067967   -0.953073
     14          6           0       -2.965815   -2.060570    1.955177
     15          6           0       -1.622455   -2.645822   -0.089426
     16          6           0       -0.523612   -3.610777   -2.136120
     17          6           0       -0.510366    3.790346    2.188118
     18          6           0       -1.708953    2.874800    0.168975
     19          6           0        3.541634   -1.826437    1.788133
     20          6           0        3.440922   -0.438512   -0.304875
     21          6           0        3.788317    1.046158   -2.311570
     22          6           0       -3.003744    2.408513   -1.934190
     23          1           0       -2.518859   -2.073724    2.953031
     24          1           0       -3.727351   -1.276228    1.950634
     25          1           0       -3.438801   -3.022114    1.761884
     26          1           0       -2.207701   -3.554472   -0.094481
     27          1           0        0.505522   -3.979539   -2.129520
     28          1           0       -1.204172   -4.440722   -1.952621
     29          1           0       -0.715740   -3.201498   -3.131730
     30          1           0        3.036714   -2.791242    1.886459
     31          1           0        4.574096   -1.988505    1.482302
     32          1           0        3.528775   -1.351696    2.773128
     33          1           0        4.486203   -0.688060   -0.419220
     34          1           0        3.396475    0.763314   -3.292612
     35          1           0        3.764593    2.137402   -2.254413
     36          1           0        4.817855    0.702460   -2.224940
     37          1           0        0.490915    4.225391    2.134196
     38          1           0       -1.252738    4.582801    2.107636
     39          1           0       -0.603332    3.308482    3.165387
     40          1           0       -2.369328    3.722146    0.286736
     41          1           0       -3.672430    1.550293   -2.042714
     42          1           0       -3.580241    3.278786   -1.624267
     43          1           0       -2.561375    2.601212   -2.915484
 ---------------------------------------------------------------------
                    Distance matrix (angstroms):
                    1          2          3          4          5
     1  Ru   0.000000
     2  O    2.047796   0.000000
     3  O    2.047775   2.951333   0.000000
     4  O    2.073165   2.878405   4.120788   0.000000
     5  O    2.040439   2.889505   2.895038   2.918443   0.000000
     6  O    2.073195   4.120840   2.878355   2.946741   2.896293
     7  O    2.040430   2.895016   2.889491   2.896223   4.080865
     8  C    2.961128   1.279449   3.010441   4.144794   3.592654
     9  C    2.961120   3.010445   1.279452   4.959039   3.604048
    10  C    2.987984   3.414073   4.956376   1.271160   4.153705
    11  C    2.972450   4.142735   3.424681   3.807963   1.285758
    12  C    2.988008   4.956428   3.414156   3.819037   2.984781
    13  C    2.972430   3.424475   4.142678   2.975959   4.933390
    14  C    4.328959   2.348373   4.505786   5.094686   4.774792
    15  C    3.304519   2.393693   2.393689   4.985714   3.886361
    16  C    4.328940   4.505792   2.348371   6.380924   4.801205
    17  C    4.353963   4.591767   6.376490   2.349838   5.112107
    18  C    3.331471   3.619847   4.981392   2.385722   4.979849
    19  C    4.323638   5.069663   4.598495   4.988221   2.349642
    20  C    3.331505   4.981464   3.620129   4.191262   2.389544
    21  C    4.353955   6.376493   4.591427   5.012661   4.480559
    22  C    4.323613   4.598252   5.069595   4.472047   6.339634
    23  H    4.608974   2.638609   5.019747   5.107399   4.652544
    24  H    4.609539   2.626566   5.033624   5.087843   5.369911
    25  H    5.130455   3.276342   4.918881   6.107940   5.516535
    26  H    4.385344   3.312408   3.312406   6.026738   4.839634
    27  H    4.609468   5.033656   2.626421   6.660326   4.693333
    28  H    5.130447   4.918898   3.276341   7.123498   5.531160
    29  H    4.608991   5.019716   2.638746   6.649646   5.404411
    30  H    4.541711   4.947539   4.481007   5.468574   2.624821
    31  H    5.132666   6.077470   5.254105   5.806082   3.278673
    32  H    4.648812   5.189419   5.292051   4.883238   2.638958
    33  H    4.410137   6.016967   4.520698   5.189887   3.314729
    34  H    4.603052   6.605955   4.470291   5.539885   5.023748
    35  H    4.660298   6.693948   5.252978   4.904144   4.972093
    36  H    5.155931   7.117709   5.278192   5.797775   4.901266
    37  H    4.662026   5.255978   6.695385   2.618002   5.200250
    38  H    5.155727   5.275877   7.117382   3.274130   6.118080
    39  H    4.601623   4.471411   6.604943   2.656835   5.040167
    40  H    4.410098   4.520354   6.016885   3.309021   6.018111
    41  H    4.541598   4.480772   4.947287   5.016736   6.534536
    42  H    5.132625   5.253720   6.077366   4.900398   7.089250
    43  H    4.648895   5.291960   5.189573   4.955393   6.676819
                    6          7          8          9         10
     6  O    0.000000
     7  O    2.918456   0.000000
     8  C    4.959061   3.603850   0.000000
     9  C    4.144754   3.592468   2.516110   0.000000
    10  C    3.819148   2.984738   4.650454   5.710084   0.000000
    11  C    2.975987   4.933419   4.749497   4.242625   5.075261
    12  C    1.271155   4.153745   5.710199   4.650608   4.833495
    13  C    3.808131   1.285756   4.242190   4.749198   2.502603
    14  C    6.380965   4.800980   1.509225   3.858090   5.400484
    15  C    4.985701   3.886090   1.404279   1.404274   5.608912
    16  C    5.094606   4.774572   3.858097   1.509224   7.140137
    17  C    5.012443   4.480482   5.828320   7.116009   1.509231
    18  C    4.191496   2.389534   4.672092   5.634670   1.410605
    19  C    4.472076   6.339667   5.510094   5.156700   6.250885
    20  C    2.385729   4.979912   5.634943   4.672549   5.383884
    21  C    2.349842   5.112073   7.115918   5.827984   5.863822
    22  C    4.988395   2.349646   5.156144   5.509698   3.852582
    23  H    6.649706   5.404125   2.135803   4.486926   5.488433
    24  H    6.660384   4.693088   2.136692   4.501346   5.129946
    25  H    7.123514   5.530993   2.170994   4.023599   6.438321
    26  H    6.026720   4.839319   2.118704   2.118699   6.600699
    27  H    5.087644   5.369618   4.501450   2.136696   7.557072
    28  H    6.107870   5.516383   4.023618   2.170995   7.832393
    29  H    5.107403   4.652299   4.486825   2.135797   7.305711
    30  H    5.016735   6.534669   5.139450   4.773009   6.707302
    31  H    4.900406   7.089315   6.503675   5.871425   7.071436
    32  H    4.955474   6.676717   5.744618   5.834488   6.095949
    33  H    3.309021   6.018191   6.612796   5.510923   6.375349
    34  H    2.659280   5.043650   7.223436   5.657959   6.305682
    35  H    2.615671   5.196072   7.566217   6.525264   5.591056
    36  H    3.274031   6.118540   7.814521   6.455347   6.731421
    37  H    4.904309   4.970918   6.528245   7.568090   2.136579
    38  H    5.799616   4.901363   6.452650   7.813378   2.171164
    39  H    5.536646   5.024562   5.659601   7.223358   2.134857
    40  H    5.190162   3.314724   5.510362   6.612470   2.128967
    41  H    5.468561   2.624768   4.772397   5.138854   4.518265
    42  H    5.806361   3.278674   5.870689   6.503199   4.031201
    43  H    4.883476   2.639026   5.834149   5.744469   4.449858
                   11         12         13         14         15
    11  C    0.000000
    12  C    2.502616   0.000000
    13  C    5.860621   5.075412   0.000000
    14  C    5.964526   7.140268   5.159077   0.000000
    15  C    4.801386   5.609075   4.800913   2.515460   0.000000
    16  C    5.159605   5.400655   5.964198   5.010610   2.515462
    17  C    5.946840   5.863436   3.846364   6.349544   6.917240
    18  C    5.944849   5.384047   1.396660   5.397045   5.527343
    19  C    1.507774   3.852593   7.239351   6.513802   5.555577
    20  C    1.396655   1.410609   5.944925   6.984640   5.527787
    21  C    3.846398   1.509231   5.947105   8.571768   6.917015
    22  C    7.239382   6.251080   1.507772   5.924637   5.554946
    23  H    5.826312   7.305873   5.725483   1.093460   3.222946
    24  H    6.618082   7.557208   4.787012   1.093230   3.235463
    25  H    6.623077   7.832502   5.967839   1.088873   2.620697
    26  H    5.695926   6.600887   5.695369   2.647183   1.080825
    27  H    4.787579   5.130010   6.617729   5.693626   3.235595
    28  H    5.968292   6.438462   6.622784   4.902999   2.620710
    29  H    5.726102   5.488747   5.825947   5.678132   3.222813
    30  H    2.135205   4.518193   7.493428   6.047228   5.062917
    31  H    2.168886   4.031193   8.027341   7.555069   6.426480
    32  H    2.135144   4.449971   7.427397   6.584167   6.033585
    33  H    2.117492   2.128967   6.985747   7.940663   6.423185
    34  H    4.493403   2.134760   5.944858   8.717359   6.860923
    35  H    4.469198   2.136643   5.822964   8.980090   7.522413
    36  H    4.015570   2.171186   6.982500   9.257065   7.566308
    37  H    5.826728   5.591828   4.466913   7.175956   7.524918
    38  H    6.982594   6.733314   4.015620   6.862380   7.564176
    39  H    5.940099   6.301216   4.495523   5.989379   6.861936
    40  H    6.985661   6.375558   2.117499   6.048082   6.422643
    41  H    7.493353   6.707312   2.135206   5.433302   5.062125
    42  H    8.027351   7.071722   2.168883   6.457451   6.425702
    43  H    7.427578   6.096249   2.135140   6.754193   6.033203
                   16         17         18         19         20
    16  C    0.000000
    17  C    8.571804   0.000000
    18  C    6.984354   2.520272   0.000000
    19  C    5.925357   6.937358   7.231318   0.000000
    20  C    5.397615   6.301660   6.141969   2.513396   0.000000
    21  C    6.349059   6.801208   6.302143   5.012008   2.520269
    22  C    6.513346   5.011968   2.513407   8.639008   7.231455
    23  H    5.678292   6.245514   5.735399   6.176383   6.986190
    24  H    5.693472   6.006293   4.947653   7.291590   7.561298
    25  H    4.902987   7.427450   6.348490   7.082147   7.633942
    26  H    2.647191   7.876392   6.453967   6.291676   6.454488
    27  H    1.093227   8.946794   7.561014   5.403872   4.948209
    28  H    1.088873   9.239998   7.633664   6.584102   6.348989
    29  H    1.093463   8.787994   6.985880   6.649893   5.736117
    30  H    5.434032   7.482652   7.587828   1.093372   3.240473
    31  H    6.458434   7.729492   8.053152   1.088934   2.623082
    32  H    6.754702   6.564868   7.216556   1.093508   3.211810
    33  H    6.048823   7.198613   7.170767   2.657164   1.080723
    34  H    5.986420   7.380022   6.519689   5.704547   3.220705
    35  H    7.172465   6.383069   6.031274   5.666031   3.246659
    36  H    6.866088   7.576282   7.283482   4.912109   2.623816
    37  H    8.981669   1.093039   3.244319   6.786108   6.033539
    38  H    9.256122   1.088843   2.623701   8.010394   7.284521
    39  H    8.717137   1.093568   3.223192   6.741288   6.514498
    40  H    7.940319   2.660008   1.080722   8.245025   7.170781
    41  H    6.046521   5.737284   3.240545   8.838575   7.587833
    42  H    7.554539   4.921392   2.623098   9.403663   8.053312
    43  H    6.583972   5.627382   3.211754   8.886777   7.216840
                   21         22         23         24         25
    21  C    0.000000
    22  C    6.937617   0.000000
    23  H    8.788069   6.649098   0.000000
    24  H    8.946795   5.403035   1.761038   0.000000
    25  H    9.239865   6.583460   1.778923   1.779609   0.000000
    26  H    7.876136   6.290899   3.402464   3.417928   2.290219
    27  H    6.005623   7.291112   6.213803   6.470917   5.622933
    28  H    7.426954   7.081724   5.603259   5.622798   4.561092
    29  H    6.245140   6.175863   6.445730   6.213444   5.603097
    30  H    5.737073   8.838663   5.702350   6.931953   6.480827
    31  H    4.921391   9.403715   7.244330   8.345101   8.084122
    32  H    5.627719   8.886610   6.093240   7.302983   7.236023
    33  H    2.659990   8.245193   7.897027   8.568817   8.544630
    34  H    1.093611   6.746465   9.058036   9.077459   9.305825
    35  H    1.092997   6.781330   9.183291   9.244702   9.728316
    36  H    1.088844   8.010778   9.399253   9.714483   9.896443
    37  H    6.383198   5.662637   7.029088   6.935075   8.252733
    38  H    7.579542   4.912220   6.828402   6.362120   7.920426
    39  H    7.375755   5.707680   5.716859   5.679321   7.077157
    40  H    7.199216   2.657185   6.381504   5.440269   6.986049
    41  H    7.482592   1.093371   6.278670   4.892756   5.952852
    42  H    7.729985   1.088934   7.122328   5.792211   7.154535
    43  H    6.565173   1.093509   7.503086   6.330335   7.366780
                   26         27         28         29         30
    26  H    0.000000
    27  H    3.418135   0.000000
    28  H    2.290239   1.779617   0.000000
    29  H    3.402267   1.761037   1.778915   0.000000
    30  H    5.657785   4.893575   5.953523   6.279446   0.000000
    31  H    7.136615   5.793338   7.155449   7.123413   1.780807
    32  H    6.781044   6.331001   7.367196   7.503667   1.760852
    33  H    7.289041   5.441027   6.986713   6.382420   3.441010
    34  H    7.763898   5.674949   7.074144   5.714537   6.291827
    35  H    8.528249   6.932107   8.249329   7.024736   6.478284
    36  H    8.486387   6.366037   7.924096   6.832557   5.681727
    37  H    8.530873   9.246640   9.730206   9.183935   7.468307
    38  H    8.483895   9.713837   9.895050   9.398650   8.533747
    39  H    7.765364   9.076390   9.306191   9.057934   7.217495
    40  H    7.288390   8.568490   8.544281   7.896652   8.614444
    41  H    5.656825   6.931223   6.480175   5.701533   8.905052
    42  H    7.135652   8.344581   8.083584   7.243749   9.641294
    43  H    6.780530   7.302731   7.235878   6.092993   9.136510
                   31         32         33         34         35
    31  H    0.000000
    32  H    1.778891   0.000000
    33  H    2.305356   3.398260   0.000000
    34  H    5.635522   6.425261   3.398584   0.000000
    35  H    5.625073   6.124181   3.445561   1.761104   0.000000
    36  H    4.587412   5.555355   2.303077   1.778750   1.780250
    37  H    7.463902   6.382847   6.828196   7.062471   5.859740
    38  H    8.804834   7.650099   8.191607   8.084945   7.083859
    39  H    7.595829   6.240629   7.397644   8.011373   7.058643
    40  H    9.069292   8.167842   8.182091   7.403439   6.825969
    41  H    9.641266   9.136259   8.614479   7.221564   7.463164
    42  H   10.192563   9.555970   9.069483   7.601680   7.459653
    43  H    9.556201   9.223650   8.168170   6.246284   6.377304
                   36         37         38         39         40
    36  H    0.000000
    37  H    7.080644   0.000000
    38  H    8.407162   1.780105   0.000000
    39  H    8.076897   1.761095   1.778891   0.000000
    40  H    8.190399   3.441999   2.302862   3.402424   0.000000
    41  H    8.534458   6.475814   5.681234   6.295626   3.441128
    42  H    8.804902   5.621069   4.587463   5.639473   2.305387
    43  H    7.650827   6.119943   5.556164   6.427376   3.398175
                   41         42         43
    41  H    0.000000
    42  H    1.780811   0.000000
    43  H    1.760852   1.778887   0.000000
 Stoichiometry    C15H21O6Ru(2)
 Framework group  C1[X(C15H21O6Ru)]
 Deg. of freedom   123
 Full point group                 C1      NOp   1
 RotChk:  IX=3 Diff= 1.50D-04
 Largest Abelian subgroup         C1      NOp   1
 Largest concise Abelian subgroup C1      NOp   1
                         Standard orientation:                         
 ---------------------------------------------------------------------
 Center     Atomic      Atomic             Coordinates (Angstroms)
 Number     Number       Type             X           Y           Z
 ---------------------------------------------------------------------
      1         44           0       -0.000060    0.105009   -0.000018
      2          8           0        0.985070   -1.314449   -1.099165
      3          8           0       -0.984460   -1.315134    1.098860
      4          8           0        0.997397    1.563889   -1.083882
      5          8           0       -1.516055    0.107716   -1.365719
      6          8           0       -0.998271    1.563151    1.084204
      7          8           0        1.515953    0.108211    1.365651
      8          6           0        0.835274   -2.575287   -0.941565
      9          6           0       -0.833814   -2.575871    0.941241
     10          6           0        2.224825    1.862716   -0.942569
     11          6           0       -2.686377    0.603253   -1.170877
     12          6           0       -2.225794    1.861531    0.942814
     13          6           0        2.686107    0.604123    1.170766
     14          6           0        1.654684   -3.424752   -1.882169
     15          6           0        0.000948   -3.199510   -0.000158
     16          6           0       -1.652674   -3.425895    1.881818
     17          6           0        2.771835    2.825148   -1.968377
     18          6           0        3.069435    1.397048    0.086796
     19          6           0       -3.680331    0.293230   -2.261438
     20          6           0       -3.070079    1.395890   -0.086837
     21          6           0       -2.773540    2.822830    1.969292
     22          6           0        3.680267    0.294254    2.261180
     23          1           0        1.378818   -3.189194   -2.913704
     24          1           0        2.713023   -3.177391   -1.764352
     25          1           0        1.512865   -4.490188   -1.707880
     26          1           0        0.001300   -4.280335   -0.000181
     27          1           0       -2.711143   -3.178969    1.764272
     28          1           0       -1.510412   -4.491233    1.707286
     29          1           0       -1.376699   -3.190436    2.913350
     30          1           0       -3.766483   -0.790852   -2.374596
     31          1           0       -4.663326    0.714283   -2.055982
     32          1           0       -3.310542    0.690129   -3.210905
     33          1           0       -4.090678    1.751227   -0.078234
     34          1           0       -2.701190    2.368282    2.961329
     35          1           0       -2.160819    3.727859    1.981004
     36          1           0       -3.810441    3.091429    1.773654
     37          1           0        2.162569    3.732614   -1.974352
     38          1           0        3.810511    3.089343   -1.776198
     39          1           0        2.693369    2.374271   -2.961576
     40          1           0        4.089918    1.752715    0.078130
     41          1           0        3.766639   -0.789814    2.374299
     42          1           0        4.663152    0.715505    2.055605
     43          1           0        3.310532    0.691060    3.210707
 ---------------------------------------------------------------------
 Rotational constants (GHZ):           0.2787440           0.2446712           0.1906916
 Leave Link  202 at Mon Feb 25 09:50:24 2019, MaxMem=   104857600 cpu:               1.6 elap:               0.1
 (Enter /global/hds/software/cpu/non-eb/Gaussian/g16_B.01/l301.exe)
 Basis read from rwf:  (5D, 7F)
 Pseudo-potential data read from rwf file.
 There are   549 symmetry adapted cartesian basis functions of A   symmetry.
 There are   526 symmetry adapted basis functions of A   symmetry.
   526 basis functions,   889 primitive gaussians,   549 cartesian basis functions
    88 alpha electrons       87 beta electrons
       nuclear repulsion energy      2186.0431945879 Hartrees.
 IExCor=  402 DFT=T Ex+Corr=B3LYP ExCW=0 ScaHFX=  0.200000
 ScaDFX=  0.800000  0.720000  1.000000  0.810000 ScalE2=  1.000000  1.000000
 IRadAn=      5 IRanWt=     -1 IRanGd=            0 ICorTp=0 IEmpDi=  4
 NAtoms=   43 NActive=   43 NUniq=   43 SFac= 1.00D+00 NAtFMM=   60 NAOKFM=F Big=F
 Integral buffers will be    131072 words long.
 Raffenetti 2 integral format.
 Two-electron integral symmetry is turned on.
 No density basis found on file   724.
 ------------------------------------------------------------------------------
 Polarizable Continuum Model (PCM)
 =================================
 Model                : PCM.
 Atomic radii         : UFF (Universal Force Field).
 Polarization charges : Total charges.
 Charge compensation  : None.
 Solution method      : On-the-fly selection.
 Cavity type          : Scaled VdW (van der Waals Surface) (Alpha=1.100).
 Cavity algorithm     : GePol (No added spheres)
                        Default sphere list used, NSphG=   43.
                        Lebedev-Laikov grids with approx.  5.0 points / Ang**2.
                        Smoothing algorithm: York/Karplus (Gamma=1.0000).
                        Polarization charges: spherical gaussians, with
                                              point-specific exponents (IZeta= 3).
                        Self-potential: point-specific (ISelfS= 7).
                        Self-field    : sphere-specific E.n sum rule (ISelfD= 2).
 1st derivatives      : Analytical E(r).r(x)/FMM algorithm (CHGder, D1EAlg=3).
                        Cavity 1st derivative terms included.
 Solvent              : Acetonitrile, Eps=  35.688000 Eps(inf)=   1.806874
 ------------------------------------------------------------------------------
 GePol: Number of generator spheres                  =      43
 GePol: Total number of spheres                      =      43
 GePol: Number of exposed spheres                    =      42 ( 97.67%)
 GePol: Number of points                             =    3219
 GePol: Average weight of points                     =       0.13
 GePol: Minimum weight of points                     =   0.17D-10
 GePol: Maximum weight of points                     =    0.20577
 GePol: Number of points with low weight             =     212
 GePol: Fraction of low-weight points (<1% of avg)   =       6.59%
 GePol: Cavity surface area                          =    427.128 Ang**2
 GePol: Cavity volume                                =    455.535 Ang**3
 Leave Link  301 at Mon Feb 25 09:50:25 2019, MaxMem=   104857600 cpu:               3.8 elap:               0.2
 (Enter /global/hds/software/cpu/non-eb/Gaussian/g16_B.01/linda-exe/../l302.exel)
 NPDir=0 NMtPBC=     1 NCelOv=     1 NCel=       1 NClECP=     1 NCelD=      1
         NCelK=      1 NCelE2=     1 NClLst=     1 CellRange=     0.0.
 One-electron integrals computed using PRISM.
 One-electron integral symmetry used in STVInt
   1 Symmetry operations used in ECPInt.
 ECPInt:  NShTT=   19503 NPrTT=   78664 LenC2=   16083 LenP2D=   40319.
 LDataN:  DoStor=T MaxTD1= 5 Len=  102
 Number of processors reduced to  13 by ecpmxn.
 NBasis=   526 RedAO= T EigKep=  8.08D-04  NBF=   526
 NBsUse=   526 1.00D-06 EigRej= -1.00D+00 NBFU=   526
 Precomputing XC quadrature grid using
 IXCGrd= 4 IRadAn=           5 IRanWt=          -1 IRanGd=           0 AccXCQ= 0.00D+00.
 Defaulting to unpruned grid for atomic number  44.
 Generated NRdTot=       0 NPtTot=           0 NUsed=           0 NTot=          32
 NSgBfM=   549   549   549   549   549 MxSgAt=    43 MxSgA2=    43.
 Leave Link  302 at Mon Feb 25 09:50:27 2019, MaxMem=   104857600 cpu:              23.8 elap:               1.3
 (Enter /global/hds/software/cpu/non-eb/Gaussian/g16_B.01/l303.exe)
 DipDrv:  MaxL=1.
 Leave Link  303 at Mon Feb 25 09:50:27 2019, MaxMem=   104857600 cpu:               1.8 elap:               0.1
 (Enter /global/hds/software/cpu/non-eb/Gaussian/g16_B.01/linda-exe/../l401.exel)
 Initial guess from the checkpoint file:  "09_Ru_acac_b3lyp_s12_GO_MO.chk"
 B after Tr=     0.000000   -0.000000    0.000000
         Rot=    1.000000    0.000007    0.000031    0.000019 Ang=   0.00 deg.
 Guess basis will be translated and rotated to current coordinates.
 JPrj=2 DoOrth=T DoCkMO=T.
 Initial guess <Sx>= 0.0000 <Sy>= 0.0000 <Sz>= 0.5000 <S**2>= 0.7555 S= 0.5027
 Generating alternative initial guess.
 ExpMin= 2.50D-02 ExpMax= 8.59D+03 ExpMxC= 1.30D+03 IAcc=3 IRadAn=         5 AccDes= 0.00D+00
 Harris functional with IExCor=  402 and IRadAn=       5 diagonalized for initial guess.
 HarFok:  IExCor=  402 AccDes= 0.00D+00 IRadAn=         5 IDoV= 1 UseB2=F ITyADJ=14
 ICtDFT=  3500011 ScaDFX=  1.000000  1.000000  1.000000  1.000000
 Defaulting to unpruned grid for atomic number  44.
 FoFCou: FMM=F IPFlag=           0 FMFlag=      100000 FMFlg1=           0
         NFxFlg=           0 DoJE=T BraDBF=F KetDBF=T FulRan=T
         wScrn=  0.000000 ICntrl=       500 IOpCl=  0 I1Cent=   200000004 NGrid=           0
         NMat0=    1 NMatS0=      1 NMatT0=    0 NMatD0=    1 NMtDS0=    0 NMtDT0=    0
 Petite list used in FoFCou.
 Harris En= -1130.22049283739    
 Leave Link  401 at Mon Feb 25 09:50:32 2019, MaxMem=   104857600 cpu:              88.4 elap:               4.7
 (Enter /global/hds/software/cpu/non-eb/Gaussian/g16_B.01/linda-exe/../l502.exel)
 Integral symmetry usage will be decided dynamically.
 UHF open shell SCF:
 Using DIIS extrapolation, IDIIS=  1040.
 NGot=   104857600 LenX=   104238130 LenY=   103936180
 Requested convergence on RMS density matrix=1.00D-08 within 128 cycles.
 Requested convergence on MAX density matrix=1.00D-06.
 Requested convergence on             energy=1.00D-06.
 No special actions if energy rises.
 Fock matrices will be formed incrementally for  20 cycles.

 Cycle   1  Pass 1  IDiag  1:
 FoFJK:  IHMeth= 1 ICntrl=       0 DoSepK=F KAlg= 0 I1Cent=           0 FoldK=F
 IRaf= 720000000 NMat=       1 IRICut=       1 DoRegI=T DoRafI=F ISym2E= 0 IDoP0=0 IntGTp=1.
 FoFCou: FMM=F IPFlag=           0 FMFlag=      100000 FMFlg1=           0
         NFxFlg=           0 DoJE=F BraDBF=F KetDBF=F FulRan=T
         wScrn=  0.000000 ICntrl=         0 IOpCl=  1 I1Cent=           0 NGrid=           0
         NMat0=    1 NMatS0=      1 NMatT0=    0 NMatD0=    1 NMtDS0=    0 NMtDT0=    0
 Symmetry not used in FoFCou.
 Defaulting to unpruned grid for atomic number  44.
 Defaulting to unpruned grid for atomic number  44.
 Defaulting to unpruned grid for atomic number  44.
 Defaulting to unpruned grid for atomic number  44.
 Defaulting to unpruned grid for atomic number  44.
 Defaulting to unpruned grid for atomic number  44.
 Defaulting to unpruned grid for atomic number  44.
 Defaulting to unpruned grid for atomic number  44.
 Defaulting to unpruned grid for atomic number  44.
 Defaulting to unpruned grid for atomic number  44.
 Defaulting to unpruned grid for atomic number  44.
 Defaulting to unpruned grid for atomic number  44.
 Defaulting to unpruned grid for atomic number  44.
 Defaulting to unpruned grid for atomic number  44.
 Defaulting to unpruned grid for atomic number  44.
 Defaulting to unpruned grid for atomic number  44.
 Defaulting to unpruned grid for atomic number  44.
 Defaulting to unpruned grid for atomic number  44.
 Defaulting to unpruned grid for atomic number  44.
 Defaulting to unpruned grid for atomic number  44.
 Inv3:  Mode=1 IEnd=    31085883.
 Iteration    1 A*A^-1 deviation from unit magnitude is 4.44D-15 for   3203.
 Iteration    1 A*A^-1 deviation from orthogonality  is 4.00D-15 for   3217   1917.
 Iteration    1 A^-1*A deviation from unit magnitude is 4.55D-15 for   3198.
 Iteration    1 A^-1*A deviation from orthogonality  is 2.22D-15 for   3201   2097.
 E= -1129.88161529325    
 DIIS: error= 2.16D-04 at cycle   1 NSaved=   1.
 NSaved= 1 IEnMin= 1 EnMin= -1129.88161529325     IErMin= 1 ErrMin= 2.16D-04
 ErrMax= 2.16D-04  0.00D+00 EMaxC= 1.00D-01 BMatC= 1.81D-04 BMatP= 1.81D-04
 IDIUse=3 WtCom= 9.98D-01 WtEn= 2.16D-03
 Coeff-Com:  0.100D+01
 Coeff-En:   0.100D+01
 Coeff:      0.100D+01
 Gap=     0.484 Goal=   None    Shift=    0.000
 Gap=     0.474 Goal=   None    Shift=    0.000
 RMSDP=1.92D-05 MaxDP=4.39D-04              OVMax= 1.52D-03

 Cycle   2  Pass 1  IDiag  1:
 RMSU=  1.92D-05    CP:  1.00D+00
 E= -1129.88168992284     Delta-E=       -0.000074629598 Rises=F Damp=F
 DIIS: error= 6.86D-05 at cycle   2 NSaved=   2.
 NSaved= 2 IEnMin= 2 EnMin= -1129.88168992284     IErMin= 2 ErrMin= 6.86D-05
 ErrMax= 6.86D-05  0.00D+00 EMaxC= 1.00D-01 BMatC= 9.38D-06 BMatP= 1.81D-04
 IDIUse=1 WtCom= 1.00D+00 WtEn= 0.00D+00
 Coeff-Com:  0.128D-01 0.987D+00
 Coeff:      0.128D-01 0.987D+00
 Gap=     0.167 Goal=   None    Shift=    0.000
 Gap=     0.088 Goal=   None    Shift=    0.000
 RMSDP=4.90D-06 MaxDP=2.91D-04 DE=-7.46D-05 OVMax= 6.07D-04

 Cycle   3  Pass 1  IDiag  1:
 RMSU=  4.83D-06    CP:  1.00D+00  1.04D+00
 E= -1129.88168697262     Delta-E=        0.000002950227 Rises=F Damp=F
 DIIS: error= 1.49D-04 at cycle   3 NSaved=   3.
 NSaved= 3 IEnMin= 2 EnMin= -1129.88168992284     IErMin= 2 ErrMin= 6.86D-05
 ErrMax= 1.49D-04  0.00D+00 EMaxC= 1.00D-01 BMatC= 2.88D-05 BMatP= 9.38D-06
 IDIUse=3 WtCom= 4.51D-01 WtEn= 5.49D-01
 Coeff-Com: -0.419D-01 0.672D+00 0.370D+00
 Coeff-En:   0.000D+00 0.695D+00 0.305D+00
 Coeff:     -0.189D-01 0.685D+00 0.334D+00
 Gap=     0.167 Goal=   None    Shift=    0.000
 Gap=     0.088 Goal=   None    Shift=    0.000
 RMSDP=3.31D-06 MaxDP=2.28D-04 DE= 2.95D-06 OVMax= 4.09D-04

 Cycle   4  Pass 1  IDiag  1:
 RMSU=  1.41D-06    CP:  1.00D+00  1.08D+00  4.02D-01
 E= -1129.88169209461     Delta-E=       -0.000005121989 Rises=F Damp=F
 DIIS: error= 6.32D-06 at cycle   4 NSaved=   4.
 NSaved= 4 IEnMin= 4 EnMin= -1129.88169209461     IErMin= 4 ErrMin= 6.32D-06
 ErrMax= 6.32D-06  0.00D+00 EMaxC= 1.00D-01 BMatC= 1.91D-07 BMatP= 9.38D-06
 IDIUse=1 WtCom= 1.00D+00 WtEn= 0.00D+00
 Coeff-Com: -0.157D-01 0.183D+00 0.113D+00 0.719D+00
 Coeff:     -0.157D-01 0.183D+00 0.113D+00 0.719D+00
 Gap=     0.167 Goal=   None    Shift=    0.000
 Gap=     0.088 Goal=   None    Shift=    0.000
 RMSDP=7.95D-07 MaxDP=9.53D-05 DE=-5.12D-06 OVMax= 1.39D-04

 Cycle   5  Pass 1  IDiag  1:
 RMSU=  7.52D-07    CP:  1.00D+00  1.08D+00  4.19D-01  8.70D-01
 E= -1129.88169209690     Delta-E=       -0.000000002298 Rises=F Damp=F
 DIIS: error= 8.50D-06 at cycle   5 NSaved=   5.
 NSaved= 5 IEnMin= 5 EnMin= -1129.88169209690     IErMin= 4 ErrMin= 6.32D-06
 ErrMax= 8.50D-06  0.00D+00 EMaxC= 1.00D-01 BMatC= 1.84D-07 BMatP= 1.91D-07
 IDIUse=1 WtCom= 1.00D+00 WtEn= 0.00D+00
 Coeff-Com: -0.735D-02 0.706D-01 0.481D-01 0.499D+00 0.389D+00
 Coeff:     -0.735D-02 0.706D-01 0.481D-01 0.499D+00 0.389D+00
 Gap=     0.167 Goal=   None    Shift=    0.000
 Gap=     0.088 Goal=   None    Shift=    0.000
 RMSDP=6.05D-07 MaxDP=6.36D-05 DE=-2.30D-09 OVMax= 1.21D-04

 Cycle   6  Pass 1  IDiag  1:
 RMSU=  3.19D-07    CP:  1.00D+00  1.08D+00  4.28D-01  9.33D-01  3.34D-01
 E= -1129.88169214024     Delta-E=       -0.000000043336 Rises=F Damp=F
 DIIS: error= 2.99D-06 at cycle   6 NSaved=   6.
 NSaved= 6 IEnMin= 6 EnMin= -1129.88169214024     IErMin= 6 ErrMin= 2.99D-06
 ErrMax= 2.99D-06  0.00D+00 EMaxC= 1.00D-01 BMatC= 2.37D-08 BMatP= 1.84D-07
 IDIUse=1 WtCom= 1.00D+00 WtEn= 0.00D+00
 Coeff-Com: -0.143D-02 0.572D-02 0.767D-02 0.192D+00 0.275D+00 0.521D+00
 Coeff:     -0.143D-02 0.572D-02 0.767D-02 0.192D+00 0.275D+00 0.521D+00
 Gap=     0.167 Goal=   None    Shift=    0.000
 Gap=     0.088 Goal=   None    Shift=    0.000
 RMSDP=1.98D-07 MaxDP=2.64D-05 DE=-4.33D-08 OVMax= 3.74D-05

 Cycle   7  Pass 1  IDiag  1:
 RMSU=  1.06D-07    CP:  1.00D+00  1.09D+00  4.28D-01  9.39D-01  5.24D-01
                    CP:  7.49D-01
 E= -1129.88169214602     Delta-E=       -0.000000005779 Rises=F Damp=F
 DIIS: error= 1.31D-06 at cycle   7 NSaved=   7.
 NSaved= 7 IEnMin= 7 EnMin= -1129.88169214602     IErMin= 7 ErrMin= 1.31D-06
 ErrMax= 1.31D-06  0.00D+00 EMaxC= 1.00D-01 BMatC= 3.48D-09 BMatP= 2.37D-08
 IDIUse=1 WtCom= 1.00D+00 WtEn= 0.00D+00
 Coeff-Com:  0.401D-03-0.972D-02-0.441D-02 0.237D-01 0.104D+00 0.332D+00
 Coeff-Com:  0.554D+00
 Coeff:      0.401D-03-0.972D-02-0.441D-02 0.237D-01 0.104D+00 0.332D+00
 Coeff:      0.554D+00
 Gap=     0.167 Goal=   None    Shift=    0.000
 Gap=     0.088 Goal=   None    Shift=    0.000
 RMSDP=6.94D-08 MaxDP=1.07D-05 DE=-5.78D-09 OVMax= 1.56D-05

 Cycle   8  Pass 1  IDiag  1:
 RMSU=  4.75D-08    CP:  1.00D+00  1.09D+00  4.31D-01  9.60D-01  5.16D-01
                    CP:  8.28D-01  7.38D-01
 E= -1129.88169214680     Delta-E=       -0.000000000779 Rises=F Damp=F
 DIIS: error= 7.31D-07 at cycle   8 NSaved=   8.
 NSaved= 8 IEnMin= 8 EnMin= -1129.88169214680     IErMin= 8 ErrMin= 7.31D-07
 ErrMax= 7.31D-07  0.00D+00 EMaxC= 1.00D-01 BMatC= 8.97D-10 BMatP= 3.48D-09
 IDIUse=1 WtCom= 1.00D+00 WtEn= 0.00D+00
 Coeff-Com:  0.513D-03-0.816D-02-0.440D-02-0.962D-02 0.371D-01 0.158D+00
 Coeff-Com:  0.388D+00 0.439D+00
 Coeff:      0.513D-03-0.816D-02-0.440D-02-0.962D-02 0.371D-01 0.158D+00
 Coeff:      0.388D+00 0.439D+00
 Gap=     0.167 Goal=   None    Shift=    0.000
 Gap=     0.088 Goal=   None    Shift=    0.000
 RMSDP=2.63D-08 MaxDP=4.62D-06 DE=-7.79D-10 OVMax= 4.46D-06

 Cycle   9  Pass 1  IDiag  1:
 RMSU=  2.00D-08    CP:  1.00D+00  1.09D+00  4.30D-01  9.61D-01  5.27D-01
                    CP:  8.48D-01  8.48D-01  9.12D-01
 E= -1129.88169214704     Delta-E=       -0.000000000238 Rises=F Damp=F
 DIIS: error= 1.80D-07 at cycle   9 NSaved=   9.
 NSaved= 9 IEnMin= 9 EnMin= -1129.88169214704     IErMin= 9 ErrMin= 1.80D-07
 ErrMax= 1.80D-07  0.00D+00 EMaxC= 1.00D-01 BMatC= 4.22D-11 BMatP= 8.97D-10
 IDIUse=1 WtCom= 1.00D+00 WtEn= 0.00D+00
 Coeff-Com: -0.140D-04 0.121D-02 0.474D-03-0.947D-02-0.197D-01-0.679D-01
 Coeff-Com: -0.587D-01 0.913D-01 0.106D+01
 Coeff:     -0.140D-04 0.121D-02 0.474D-03-0.947D-02-0.197D-01-0.679D-01
 Coeff:     -0.587D-01 0.913D-01 0.106D+01
 Gap=     0.167 Goal=   None    Shift=    0.000
 Gap=     0.088 Goal=   None    Shift=    0.000
 RMSDP=2.22D-08 MaxDP=5.85D-06 DE=-2.38D-10 OVMax= 5.45D-06

 Cycle  10  Pass 1  IDiag  1:
 RMSU=  8.76D-09    CP:  1.00D+00  1.09D+00  4.30D-01  9.64D-01  5.37D-01
                    CP:  8.69D-01  9.28D-01  1.19D+00  1.28D+00
 E= -1129.88169214707     Delta-E=       -0.000000000035 Rises=F Damp=F
 DIIS: error= 6.75D-08 at cycle  10 NSaved=  10.
 NSaved=10 IEnMin=10 EnMin= -1129.88169214707     IErMin=10 ErrMin= 6.75D-08
 ErrMax= 6.75D-08  0.00D+00 EMaxC= 1.00D-01 BMatC= 1.14D-11 BMatP= 4.22D-11
 IDIUse=1 WtCom= 1.00D+00 WtEn= 0.00D+00
 Coeff-Com: -0.596D-04 0.147D-02 0.788D-03-0.284D-02-0.127D-01-0.492D-01
 Coeff-Com: -0.676D-01-0.143D-01 0.508D+00 0.636D+00
 Coeff:     -0.596D-04 0.147D-02 0.788D-03-0.284D-02-0.127D-01-0.492D-01
 Coeff:     -0.676D-01-0.143D-01 0.508D+00 0.636D+00
 Gap=     0.167 Goal=   None    Shift=    0.000
 Gap=     0.088 Goal=   None    Shift=    0.000
 RMSDP=6.67D-09 MaxDP=1.40D-06 DE=-3.46D-11 OVMax= 1.75D-06

 Cycle  11  Pass 1  IDiag  1:
 RMSU=  3.72D-09    CP:  1.00D+00  1.09D+00  4.31D-01  9.65D-01  5.38D-01
                    CP:  8.76D-01  9.50D-01  1.26D+00  1.42D+00  1.14D+00
 E= -1129.88169214708     Delta-E=       -0.000000000013 Rises=F Damp=F
 DIIS: error= 3.14D-08 at cycle  11 NSaved=  11.
 NSaved=11 IEnMin=11 EnMin= -1129.88169214708     IErMin=11 ErrMin= 3.14D-08
 ErrMax= 3.14D-08  0.00D+00 EMaxC= 1.00D-01 BMatC= 2.27D-12 BMatP= 1.14D-11
 IDIUse=1 WtCom= 1.00D+00 WtEn= 0.00D+00
 Coeff-Com: -0.268D-04 0.404D-03 0.283D-03 0.918D-03-0.947D-03-0.709D-02
 Coeff-Com: -0.152D-01-0.342D-01-0.293D-01 0.283D+00 0.802D+00
 Coeff:     -0.268D-04 0.404D-03 0.283D-03 0.918D-03-0.947D-03-0.709D-02
 Coeff:     -0.152D-01-0.342D-01-0.293D-01 0.283D+00 0.802D+00
 Gap=     0.167 Goal=   None    Shift=    0.000
 Gap=     0.088 Goal=   None    Shift=    0.000
 RMSDP=5.06D-09 MaxDP=7.98D-07 DE=-1.32D-11 OVMax= 1.91D-06

 Error on total polarization charges =  0.01571
 SCF Done:  E(UB3LYP) =  -1129.88169215     A.U. after   11 cycles
            NFock= 11  Conv=0.51D-08     -V/T= 2.0617
 <Sx>= 0.0000 <Sy>= 0.0000 <Sz>= 0.5000 <S**2>= 0.7555 S= 0.5027
 <L.S>=  0.00000000000    
 KE= 1.064254572814D+03 PE=-6.994385792090D+03 EE= 2.614206332541D+03
 Annihilation of the first spin contaminant:
 S**2 before annihilation     0.7555,   after     0.7500
 Leave Link  502 at Mon Feb 25 09:51:24 2019, MaxMem=   104857600 cpu:             877.8 elap:              50.5
 (Enter /global/hds/software/cpu/non-eb/Gaussian/g16_B.01/linda-exe/../l701.exel)
 ... and contract with generalized density number  0.
 Compute integral first derivatives.
   1 Symmetry operations used in ECPInt.
 ECPInt:  NShTT=   19503 NPrTT=   78664 LenC2=   16083 LenP2D=   40319.
 LDataN:  DoStor=T MaxTD1= 6 Len=  172
 Number of processors reduced to  14 by ecpmxn.
 D1PCM: PCM CHGder 1st derivatives, ID1Alg=3 FixD1E=F DoIter=F DoCFld=F I1PDM=0.
 GePol: Maximum number of non-zero 1st derivatives   =     220
 Leave Link  701 at Mon Feb 25 09:51:29 2019, MaxMem=   104857600 cpu:              57.2 elap:               4.1
 (Enter /global/hds/software/cpu/non-eb/Gaussian/g16_B.01/l702.exe)
 L702 exits ... SP integral derivatives will be done elsewhere.
 Leave Link  702 at Mon Feb 25 09:51:29 2019, MaxMem=   104857600 cpu:               0.9 elap:               0.1
 (Enter /global/hds/software/cpu/non-eb/Gaussian/g16_B.01/linda-exe/../l703.exel)
 Integral derivatives from FoFJK, PRISM(SPDF).
 Compute integral first derivatives, UseDBF=F ICtDFT=           0.
 Calling FoFJK, ICntrl=      2127 FMM=F ISym2X=0 I1Cent= 0 IOpClX= 1 NMat=1 NMatS=1 NMatT=0.
 FoFJK:  IHMeth= 1 ICntrl=    2127 DoSepK=F KAlg= 0 I1Cent=           0 FoldK=F
 IRaf=         0 NMat=       1 IRICut=       1 DoRegI=T DoRafI=F ISym2E= 0 IDoP0=0 IntGTp=1.
 FoFCou: FMM=F IPFlag=           0 FMFlag=      100000 FMFlg1=         800
         NFxFlg=           0 DoJE=F BraDBF=F KetDBF=F FulRan=T
         wScrn=  0.000000 ICntrl=      2127 IOpCl=  1 I1Cent=           0 NGrid=           0
         NMat0=    1 NMatS0=      1 NMatT0=    0 NMatD0=    1 NMtDS0=    0 NMtDT0=    0
 Symmetry not used in FoFCou.
 Defaulting to unpruned grid for atomic number  44.
 Defaulting to unpruned grid for atomic number  44.
 Defaulting to unpruned grid for atomic number  44.
 Defaulting to unpruned grid for atomic number  44.
 Defaulting to unpruned grid for atomic number  44.
 Defaulting to unpruned grid for atomic number  44.
 Defaulting to unpruned grid for atomic number  44.
 Defaulting to unpruned grid for atomic number  44.
 Defaulting to unpruned grid for atomic number  44.
 Defaulting to unpruned grid for atomic number  44.
 Defaulting to unpruned grid for atomic number  44.
 Defaulting to unpruned grid for atomic number  44.
 Defaulting to unpruned grid for atomic number  44.
 Defaulting to unpruned grid for atomic number  44.
 Defaulting to unpruned grid for atomic number  44.
 Defaulting to unpruned grid for atomic number  44.
 Defaulting to unpruned grid for atomic number  44.
 Defaulting to unpruned grid for atomic number  44.
 Defaulting to unpruned grid for atomic number  44.
 Defaulting to unpruned grid for atomic number  44.
 Leave Link  703 at Mon Feb 25 09:51:35 2019, MaxMem=   104857600 cpu:              99.7 elap:               5.0
 (Enter /global/hds/software/cpu/non-eb/Gaussian/g16_B.01/l716.exe)
 Dipole        = 3.03841688D-04-4.87326278D-01 5.59085532D-04
 ***** Axes restored to original set *****
 -------------------------------------------------------------------
 Center     Atomic                   Forces (Hartrees/Bohr)
 Number     Number              X              Y              Z
 -------------------------------------------------------------------
      1       44          -0.000179712   -0.000279616   -0.000001083
      2        8           0.000133730   -0.000036295    0.000005611
      3        8          -0.000088999    0.000106360   -0.000006507
      4        8          -0.000008442    0.000030892    0.000133028
      5        8          -0.000106199    0.000188346    0.000123738
      6        8           0.000032165    0.000006416   -0.000131856
      7        8           0.000214806   -0.000018122   -0.000122268
      8        6          -0.000019306   -0.000118561   -0.000026083
      9        6          -0.000099626   -0.000066411    0.000025141
     10        6           0.000152814    0.000054689   -0.000193541
     11        6           0.000182693   -0.000071633   -0.000143365
     12        6          -0.000016234    0.000153625    0.000189345
     13        6          -0.000140542    0.000135583    0.000143491
     14        6           0.000076656    0.000124670   -0.000070392
     15        6           0.000114433    0.000177615    0.000001297
     16        6           0.000081099    0.000120893    0.000071618
     17        6          -0.000010365   -0.000159177   -0.000010513
     18        6           0.000093199   -0.000172447   -0.000083540
     19        6          -0.000147264    0.000062539   -0.000054851
     20        6          -0.000195124    0.000015760    0.000084731
     21        6          -0.000140476   -0.000076524    0.000009102
     22        6           0.000117696   -0.000108227    0.000054473
     23        1          -0.000022064    0.000009457   -0.000016895
     24        1           0.000002908   -0.000009146    0.000014514
     25        1          -0.000066559   -0.000064476    0.000022323
     26        1          -0.000034740   -0.000053749   -0.000000312
     27        1          -0.000009551   -0.000001321   -0.000014288
     28        1          -0.000031181   -0.000087071   -0.000023071
     29        1           0.000017863   -0.000016320    0.000016988
     30        1           0.000007097    0.000016883    0.000011807
     31        1           0.000079857   -0.000035541    0.000017673
     32        1          -0.000002639   -0.000025730    0.000002029
     33        1           0.000051388   -0.000035030   -0.000020161
     34        1           0.000016343    0.000049928   -0.000001787
     35        1           0.000004536   -0.000020457    0.000017667
     36        1           0.000093300   -0.000001951   -0.000040621
     37        1          -0.000020623   -0.000006338   -0.000017039
     38        1          -0.000040705    0.000083880    0.000041408
     39        1           0.000036282    0.000035828    0.000003130
     40        1          -0.000053422    0.000032054    0.000020398
     41        1           0.000012528    0.000013639   -0.000011553
     42        1          -0.000065300    0.000058172   -0.000017502
     43        1          -0.000022317   -0.000013088   -0.000002282
 -------------------------------------------------------------------
 Cartesian Forces:  Max     0.000279616 RMS     0.000086117
 Leave Link  716 at Mon Feb 25 09:51:35 2019, MaxMem=   104857600 cpu:               1.1 elap:               0.1
 (Enter /global/hds/software/cpu/non-eb/Gaussian/g16_B.01/l103.exe)

 GradGradGradGradGradGradGradGradGradGradGradGradGradGradGradGradGradGrad
 Berny optimization.
 Using GEDIIS/GDIIS optimizer.
 FormGI is forming the generalized inverse of G from B-inverse, IUseBI=4.
 Internal  Forces:  Max     0.000119028 RMS     0.000045118
 Search for a local minimum.
 Step number   3 out of a maximum of  241
 All quantities printed in internal units (Hartrees-Bohrs-Radians)
 RMS Force = .45118D-04 SwitMx=.10000D-02 MixMth= 2
 Mixed Optimization -- En-DIIS/RFO-DIIS
 Swapping is turned off.
 Update second derivatives using D2CorX and points    1    2    3
 DE= -2.88D-05 DEPred=-2.54D-05 R= 1.14D+00
 TightC=F SS=  1.41D+00  RLast= 3.40D-02 DXNew= 5.0454D-01 1.0213D-01
 Trust test= 1.14D+00 RLast= 3.40D-02 DXMaxT set to 3.00D-01
 ITU=  1  1  0
     Eigenvalues ---    0.00560   0.00576   0.00611   0.00611   0.00611
     Eigenvalues ---    0.00616   0.00631   0.00631   0.00710   0.01295
     Eigenvalues ---    0.01470   0.01491   0.01671   0.01684   0.01688
     Eigenvalues ---    0.01934   0.02027   0.02040   0.02070   0.02270
     Eigenvalues ---    0.02280   0.02298   0.02319   0.02322   0.07016
     Eigenvalues ---    0.07039   0.07040   0.07040   0.07058   0.07058
     Eigenvalues ---    0.07064   0.07183   0.07508   0.07509   0.07515
     Eigenvalues ---    0.07517   0.07519   0.07561   0.08091   0.08212
     Eigenvalues ---    0.08538   0.09685   0.15282   0.15351   0.15495
     Eigenvalues ---    0.15903   0.15952   0.15960   0.16000   0.16000
     Eigenvalues ---    0.16000   0.16000   0.16000   0.16000   0.16000
     Eigenvalues ---    0.16000   0.16000   0.16000   0.16000   0.16000
     Eigenvalues ---    0.16000   0.16000   0.16000   0.16000   0.16005
     Eigenvalues ---    0.16242   0.16348   0.16359   0.16413   0.18368
     Eigenvalues ---    0.18593   0.18777   0.22906   0.23697   0.23737
     Eigenvalues ---    0.24481   0.24501   0.24991   0.24994   0.24996
     Eigenvalues ---    0.24998   0.25000   0.25000   0.26363   0.30446
     Eigenvalues ---    0.31178   0.31182   0.31193   0.31277   0.31327
     Eigenvalues ---    0.34427   0.34432   0.34439   0.34440   0.34445
     Eigenvalues ---    0.34446   0.34446   0.34452   0.34460   0.34462
     Eigenvalues ---    0.34491   0.34498   0.34829   0.34830   0.34832
     Eigenvalues ---    0.34833   0.34835   0.35108   0.35850   0.35862
     Eigenvalues ---    0.35941   0.42007   0.42084   0.42367   0.44511
     Eigenvalues ---    0.45056   0.45106   0.68057   0.70098   0.71205
     Eigenvalues ---    0.73589   0.76052   0.76221
 En-DIIS/RFO-DIIS/Sim-DIIS IScMMF=       -3 using points:     3    2    1
 RFO step:  Lambda=-6.40715995D-06.
 NNeg= 0 NGDIIS= 3 SimSw=  2.50D-03 Rises=F DC= -2.88D-05 SmlDif=  1.00D-05
 NRisDI= 0 DoIntr=F SqrtH=F CThrHd= 10.0 CDAdj=  3.0
 RMS Error=  0.1369746020D-02 NUsed= 3 OKEnD=T EnDIS=F
 InvSVX:  RCond= 3.63D-05 Info=           0 Equed=N FErr=  1.82D-14 BErr=  7.99D-17
 DidBck=F Rises=F RFO-DIIS coefs:    0.97963    0.27433   -0.25396
 Iteration  1 RMS(Cart)=  0.00173501 RMS(Int)=  0.00000243
 Iteration  2 RMS(Cart)=  0.00000155 RMS(Int)=  0.00000217
 Iteration  3 RMS(Cart)=  0.00000000 RMS(Int)=  0.00000217
 ITry= 1 IFail=0 DXMaxC= 7.22D-03 DCOld= 1.00D+10 DXMaxT= 3.00D-01 DXLimC= 3.00D+00 Rises=F
 Variable       Old X    -DE/DX   Delta X   Delta X   Delta X     New X
                                 (Linear)    (Quad)   (Total)
    R1        3.86977  -0.00010   0.00075  -0.00118  -0.00043   3.86934
    R2        3.86973  -0.00010   0.00075  -0.00118  -0.00043   3.86930
    R3        3.91771  -0.00001   0.00164  -0.00141   0.00023   3.91795
    R4        3.85587  -0.00010   0.00052  -0.00098  -0.00046   3.85541
    R5        3.91777  -0.00001   0.00165  -0.00141   0.00023   3.91800
    R6        3.85585  -0.00010   0.00052  -0.00098  -0.00046   3.85540
    R7        2.41781  -0.00001   0.00181  -0.00142   0.00039   2.41820
    R8        2.41781  -0.00001   0.00181  -0.00142   0.00039   2.41820
    R9        2.40214  -0.00012   0.00200  -0.00166   0.00034   2.40248
   R10        2.42973   0.00006   0.00182  -0.00138   0.00045   2.43018
   R11        2.40213  -0.00012   0.00200  -0.00166   0.00034   2.40247
   R12        2.42973   0.00006   0.00182  -0.00138   0.00045   2.43017
   R13        2.85202  -0.00004  -0.00055   0.00018  -0.00037   2.85165
   R14        2.65370  -0.00008  -0.00004  -0.00013  -0.00017   2.65354
   R15        2.65369  -0.00008  -0.00004  -0.00013  -0.00017   2.65353
   R16        2.85202  -0.00004  -0.00055   0.00018  -0.00037   2.85165
   R17        2.85203  -0.00002  -0.00051   0.00017  -0.00035   2.85168
   R18        2.66566  -0.00002  -0.00006  -0.00003  -0.00009   2.66556
   R19        2.84928  -0.00006  -0.00049   0.00007  -0.00042   2.84886
   R20        2.63929  -0.00011   0.00018  -0.00037  -0.00019   2.63911
   R21        2.66566  -0.00002  -0.00006  -0.00003  -0.00009   2.66557
   R22        2.85203  -0.00002  -0.00051   0.00017  -0.00035   2.85168
   R23        2.63931  -0.00012   0.00018  -0.00037  -0.00019   2.63912
   R24        2.84928  -0.00006  -0.00049   0.00007  -0.00042   2.84885
   R25        2.06634  -0.00002   0.00011  -0.00013  -0.00002   2.06632
   R26        2.06590  -0.00001   0.00006  -0.00007  -0.00001   2.06590
   R27        2.05767   0.00008  -0.00041   0.00049   0.00008   2.05775
   R28        2.04246   0.00006  -0.00027   0.00038   0.00011   2.04257
   R29        2.06590  -0.00001   0.00006  -0.00007  -0.00001   2.06589
   R30        2.05767   0.00008  -0.00041   0.00049   0.00008   2.05775
   R31        2.06635  -0.00002   0.00010  -0.00013  -0.00002   2.06632
   R32        2.06555  -0.00002   0.00008  -0.00009  -0.00001   2.06553
   R33        2.05762   0.00008  -0.00041   0.00050   0.00009   2.05770
   R34        2.06654  -0.00001   0.00010  -0.00011  -0.00001   2.06653
   R35        2.04227   0.00006  -0.00027   0.00038   0.00011   2.04238
   R36        2.06617  -0.00002   0.00006  -0.00008  -0.00002   2.06616
   R37        2.05779   0.00008  -0.00040   0.00048   0.00008   2.05787
   R38        2.06643  -0.00001   0.00010  -0.00010  -0.00000   2.06643
   R39        2.04227   0.00006  -0.00027   0.00038   0.00011   2.04238
   R40        2.06663  -0.00002   0.00010  -0.00012  -0.00001   2.06661
   R41        2.06547  -0.00002   0.00008  -0.00009  -0.00001   2.06545
   R42        2.05762   0.00008  -0.00041   0.00049   0.00009   2.05770
   R43        2.06617  -0.00002   0.00006  -0.00008  -0.00002   2.06616
   R44        2.05779   0.00008  -0.00040   0.00048   0.00008   2.05787
   R45        2.06643  -0.00001   0.00010  -0.00010  -0.00000   2.06643
    A1        1.60938  -0.00003  -0.00033   0.00038   0.00005   1.60943
    A2        1.54650   0.00007   0.00025   0.00009   0.00035   1.54685
    A3        1.56988  -0.00003  -0.00020   0.00006  -0.00014   1.56975
    A4        1.57370   0.00005   0.00084  -0.00027   0.00057   1.57427
    A5        1.57373   0.00005   0.00084  -0.00027   0.00057   1.57429
    A6        1.54646   0.00007   0.00026   0.00009   0.00035   1.54681
    A7        1.56989  -0.00003  -0.00020   0.00006  -0.00014   1.56975
    A8        1.57740  -0.00007  -0.00025  -0.00029  -0.00054   1.57687
    A9        1.58093  -0.00012  -0.00017  -0.00057  -0.00075   1.58018
   A10        1.56214   0.00005  -0.00039   0.00049   0.00010   1.56224
   A11        1.56217   0.00005  -0.00039   0.00050   0.00010   1.56226
   A12        1.57740  -0.00007  -0.00025  -0.00029  -0.00054   1.57687
   A13        2.16596   0.00003   0.00051  -0.00040   0.00011   2.16607
   A14        2.16597   0.00003   0.00051  -0.00040   0.00011   2.16608
   A15        2.17959  -0.00007   0.00020  -0.00047  -0.00028   2.17932
   A16        2.18383  -0.00007   0.00046  -0.00063  -0.00018   2.18366
   A17        2.17959  -0.00007   0.00020  -0.00048  -0.00028   2.17932
   A18        2.18382  -0.00007   0.00046  -0.00063  -0.00018   2.18364
   A19        1.99800  -0.00007   0.00117  -0.00127  -0.00010   1.99790
   A20        2.20209  -0.00002  -0.00085   0.00060  -0.00025   2.20183
   A21        2.08310   0.00009  -0.00032   0.00067   0.00035   2.08345
   A22        2.20208  -0.00002  -0.00085   0.00060  -0.00025   2.20183
   A23        1.99799  -0.00007   0.00117  -0.00127  -0.00010   1.99790
   A24        2.08311   0.00009  -0.00032   0.00067   0.00035   2.08346
   A25        2.00901  -0.00008   0.00131  -0.00140  -0.00009   2.00892
   A26        2.19159   0.00003  -0.00088   0.00077  -0.00011   2.19147
   A27        2.08230   0.00005  -0.00042   0.00065   0.00023   2.08253
   A28        1.99455  -0.00007   0.00113  -0.00119  -0.00005   1.99449
   A29        2.19742  -0.00001  -0.00100   0.00067  -0.00034   2.19708
   A30        2.09092   0.00008  -0.00014   0.00052   0.00039   2.09130
   A31        2.19160   0.00003  -0.00088   0.00077  -0.00011   2.19148
   A32        2.00902  -0.00008   0.00131  -0.00140  -0.00009   2.00893
   A33        2.08229   0.00005  -0.00041   0.00064   0.00023   2.08253
   A34        2.19739  -0.00001  -0.00100   0.00067  -0.00034   2.19706
   A35        1.99456  -0.00007   0.00113  -0.00119  -0.00005   1.99450
   A36        2.09093   0.00008  -0.00014   0.00052   0.00039   2.09131
   A37        1.90680  -0.00000   0.00048  -0.00030   0.00018   1.90698
   A38        1.90825   0.00000   0.00017  -0.00009   0.00009   1.90834
   A39        1.96088   0.00007  -0.00051   0.00059   0.00008   1.96095
   A40        1.87251  -0.00002   0.00047  -0.00056  -0.00009   1.87242
   A41        1.90596  -0.00003  -0.00030   0.00017  -0.00013   1.90584
   A42        1.90735  -0.00003  -0.00027   0.00013  -0.00013   1.90721
   A43        2.22079   0.00000   0.00105  -0.00079   0.00026   2.22105
   A44        2.03120  -0.00000  -0.00052   0.00040  -0.00013   2.03107
   A45        2.03120  -0.00000  -0.00052   0.00040  -0.00013   2.03107
   A46        1.90826   0.00000   0.00017  -0.00009   0.00008   1.90835
   A47        1.96088   0.00007  -0.00051   0.00059   0.00008   1.96096
   A48        1.90679  -0.00000   0.00048  -0.00030   0.00018   1.90697
   A49        1.90736  -0.00003  -0.00027   0.00013  -0.00014   1.90723
   A50        1.87251  -0.00002   0.00047  -0.00056  -0.00009   1.87242
   A51        1.90595  -0.00003  -0.00030   0.00017  -0.00013   1.90582
   A52        1.90829  -0.00005   0.00034  -0.00041  -0.00007   1.90821
   A53        1.96114   0.00008  -0.00047   0.00060   0.00013   1.96127
   A54        1.90538   0.00005   0.00047  -0.00011   0.00036   1.90574
   A55        1.90842  -0.00002  -0.00030   0.00010  -0.00020   1.90822
   A56        1.87270  -0.00002   0.00037  -0.00050  -0.00013   1.87257
   A57        1.90581  -0.00004  -0.00036   0.00026  -0.00010   1.90571
   A58        2.20116   0.00004   0.00113  -0.00080   0.00033   2.20150
   A59        2.03856  -0.00002  -0.00064   0.00049  -0.00016   2.03840
   A60        2.04006  -0.00002  -0.00057   0.00038  -0.00019   2.03987
   A61        1.90781  -0.00001   0.00021  -0.00014   0.00007   1.90788
   A62        1.95963   0.00006  -0.00033   0.00042   0.00009   1.95972
   A63        1.90759   0.00001   0.00038  -0.00020   0.00018   1.90777
   A64        1.90898  -0.00002  -0.00022   0.00012  -0.00010   1.90888
   A65        1.87199  -0.00002   0.00039  -0.00049  -0.00010   1.87189
   A66        1.90577  -0.00003  -0.00039   0.00025  -0.00014   1.90563
   A67        2.20119   0.00004   0.00113  -0.00080   0.00033   2.20152
   A68        2.04005  -0.00002  -0.00057   0.00038  -0.00019   2.03987
   A69        2.03855  -0.00002  -0.00064   0.00049  -0.00016   2.03839
   A70        1.90521   0.00005   0.00046  -0.00010   0.00036   1.90557
   A71        1.90841  -0.00005   0.00035  -0.00042  -0.00007   1.90834
   A72        1.96117   0.00008  -0.00047   0.00060   0.00013   1.96130
   A73        1.87271  -0.00002   0.00037  -0.00050  -0.00013   1.87259
   A74        1.90553  -0.00004  -0.00037   0.00027  -0.00009   1.90544
   A75        1.90870  -0.00003  -0.00030   0.00009  -0.00020   1.90850
   A76        1.90781  -0.00001   0.00020  -0.00014   0.00007   1.90788
   A77        1.95963   0.00006  -0.00033   0.00042   0.00009   1.95972
   A78        1.90758   0.00001   0.00038  -0.00020   0.00018   1.90777
   A79        1.90899  -0.00002  -0.00022   0.00012  -0.00010   1.90889
   A80        1.87199  -0.00002   0.00040  -0.00050  -0.00010   1.87189
   A81        1.90577  -0.00003  -0.00039   0.00025  -0.00014   1.90563
   A82        3.15584   0.00005  -0.00007   0.00047   0.00040   3.15624
   A83        3.15588   0.00005  -0.00008   0.00048   0.00040   3.15628
   A84        3.14359   0.00002   0.00064  -0.00020   0.00043   3.14402
   A85        3.15110  -0.00003   0.00059  -0.00056   0.00003   3.15113
   A86        3.15112  -0.00003   0.00058  -0.00056   0.00003   3.15115
   A87        3.13949  -0.00002  -0.00066   0.00021  -0.00045   3.13904
    D1        0.00618  -0.00001  -0.00060   0.00000  -0.00060   0.00558
    D2        3.13825   0.00002  -0.00119   0.00056  -0.00063   3.13762
    D3       -1.56751  -0.00005  -0.00143   0.00027  -0.00117  -1.56867
    D4        1.57618  -0.00003  -0.00077   0.00006  -0.00072   1.57547
    D5       -1.28514  -0.00004  -0.00054  -0.00037  -0.00092  -1.28606
    D6        0.00646  -0.00001  -0.00060  -0.00001  -0.00062   0.00585
    D7        1.57646  -0.00003  -0.00078   0.00005  -0.00073   1.57573
    D8        3.13855   0.00002  -0.00119   0.00055  -0.00065   3.13791
    D9       -1.56721  -0.00005  -0.00144   0.00026  -0.00118  -1.56839
   D10       -1.28464  -0.00004  -0.00056  -0.00040  -0.00096  -1.28560
   D11       -1.28906  -0.00001  -0.00014  -0.00008  -0.00022  -1.28928
   D12       -2.85878   0.00001   0.00005  -0.00015  -0.00010  -2.85888
   D13        1.86217  -0.00004   0.00045  -0.00064  -0.00019   1.86198
   D14        0.28485   0.00003   0.00071  -0.00036   0.00034   0.28520
   D15        2.86532  -0.00003  -0.00192   0.00025  -0.00167   2.86365
   D16        1.25595  -0.00000  -0.00159  -0.00013  -0.00172   1.25422
   D17       -1.87137   0.00005  -0.00167   0.00035  -0.00133  -1.87269
   D18       -0.29049  -0.00007  -0.00185  -0.00022  -0.00207  -0.29256
   D19       -2.16038  -0.00001  -0.00295  -0.00005  -0.00299  -2.16338
   D20       -1.28929  -0.00001  -0.00013  -0.00007  -0.00019  -1.28948
   D21        1.86197  -0.00004   0.00047  -0.00063  -0.00016   1.86181
   D22        0.28465   0.00003   0.00072  -0.00035   0.00037   0.28502
   D23       -2.85902   0.00001   0.00007  -0.00014  -0.00007  -2.85909
   D24        1.25568  -0.00000  -0.00159  -0.00012  -0.00171   1.25397
   D25        2.86506  -0.00003  -0.00192   0.00026  -0.00166   2.86340
   D26       -0.29080  -0.00007  -0.00183  -0.00022  -0.00205  -0.29285
   D27       -1.87167   0.00005  -0.00166   0.00035  -0.00131  -1.87298
   D28        3.12768   0.00004   0.00132   0.00029   0.00162   3.12930
   D29       -0.01320   0.00001   0.00128  -0.00000   0.00128  -0.01192
   D30       -0.01337   0.00001   0.00128   0.00001   0.00129  -0.01208
   D31        3.12750   0.00004   0.00133   0.00030   0.00163   3.12913
   D32        3.00407  -0.00002   0.00014  -0.00023  -0.00009   3.00398
   D33       -0.16343   0.00002   0.00079   0.00053   0.00131  -0.16212
   D34       -2.99031   0.00007   0.00130   0.00071   0.00201  -2.98829
   D35        0.17816   0.00007   0.00154   0.00069   0.00223   0.18039
   D36       -0.16345   0.00002   0.00078   0.00051   0.00128  -0.16217
   D37        3.00353  -0.00002   0.00017  -0.00021  -0.00004   3.00348
   D38        0.17835   0.00007   0.00153   0.00068   0.00222   0.18057
   D39       -2.99014   0.00007   0.00130   0.00071   0.00201  -2.98813
   D40       -1.03919   0.00000  -0.00067   0.00047  -0.00021  -1.03939
   D41        1.00523  -0.00002   0.00027  -0.00043  -0.00016   1.00507
   D42        3.12600  -0.00001  -0.00029   0.00007  -0.00022   3.12578
   D43        2.10175   0.00002  -0.00063   0.00074   0.00011   2.10185
   D44       -2.13702  -0.00000   0.00031  -0.00016   0.00015  -2.13687
   D45       -0.01625   0.00001  -0.00025   0.00034   0.00009  -0.01616
   D46        0.00763  -0.00001  -0.00074   0.00000  -0.00074   0.00689
   D47       -3.13400  -0.00001  -0.00074   0.00000  -0.00074  -3.13474
   D48       -3.13322  -0.00003  -0.00079  -0.00031  -0.00109  -3.13430
   D49        0.00834  -0.00003  -0.00079  -0.00030  -0.00109   0.00725
   D50        0.00759  -0.00001  -0.00075   0.00000  -0.00074   0.00685
   D51       -3.13397  -0.00001  -0.00074   0.00000  -0.00074  -3.13470
   D52       -3.13326  -0.00003  -0.00079  -0.00030  -0.00109  -3.13435
   D53        0.00837  -0.00003  -0.00079  -0.00030  -0.00109   0.00728
   D54        1.00485  -0.00002   0.00028  -0.00041  -0.00014   1.00472
   D55        3.12565  -0.00001  -0.00029   0.00009  -0.00020   3.12545
   D56       -1.03957   0.00000  -0.00066   0.00048  -0.00018  -1.03975
   D57       -2.13740  -0.00000   0.00032  -0.00014   0.00018  -2.13722
   D58       -0.01661   0.00001  -0.00024   0.00036   0.00012  -0.01649
   D59        2.10136   0.00002  -0.00062   0.00075   0.00013   2.10150
   D60        0.96835   0.00003   0.00123   0.00135   0.00259   0.97094
   D61        3.09068   0.00002   0.00078   0.00159   0.00237   3.09305
   D62       -1.07550   0.00006   0.00033   0.00225   0.00258  -1.07293
   D63       -2.14907  -0.00001   0.00064   0.00064   0.00129  -2.14778
   D64       -0.02674  -0.00002   0.00019   0.00088   0.00107  -0.02567
   D65        2.09026   0.00002  -0.00026   0.00154   0.00128   2.09154
   D66       -0.07853  -0.00005  -0.00190   0.00008  -0.00182  -0.08035
   D67       -3.12828  -0.00005  -0.00078  -0.00092  -0.00169  -3.12997
   D68        3.03616  -0.00000  -0.00121   0.00083  -0.00038   3.03578
   D69       -0.01360  -0.00001  -0.00009  -0.00016  -0.00025  -0.01384
   D70        1.00379  -0.00001   0.00061  -0.00027   0.00033   1.00413
   D71        3.12550  -0.00000   0.00025   0.00005   0.00031   3.12581
   D72       -1.04020   0.00002  -0.00020   0.00051   0.00031  -1.03988
   D73       -2.16288  -0.00001   0.00037  -0.00025   0.00012  -2.16277
   D74       -0.04118  -0.00000   0.00001   0.00008   0.00009  -0.04108
   D75        2.07631   0.00001  -0.00044   0.00054   0.00010   2.07641
   D76        0.07229  -0.00001   0.00068  -0.00080  -0.00011   0.07217
   D77        3.12214  -0.00000  -0.00047   0.00020  -0.00026   3.12188
   D78       -3.04107  -0.00000   0.00091  -0.00080   0.00012  -3.04095
   D79        0.00878   0.00000  -0.00023   0.00020  -0.00003   0.00875
   D80       -0.07826  -0.00005  -0.00191   0.00009  -0.00181  -0.08007
   D81       -3.12818  -0.00005  -0.00077  -0.00090  -0.00167  -3.12985
   D82        3.03697  -0.00000  -0.00125   0.00081  -0.00044   3.03653
   D83       -0.01295  -0.00001  -0.00011  -0.00018  -0.00029  -0.01325
   D84       -1.08202   0.00006   0.00037   0.00234   0.00271  -1.07931
   D85        0.96182   0.00003   0.00128   0.00145   0.00272   0.96454
   D86        3.08462   0.00002   0.00083   0.00167   0.00250   3.08711
   D87        2.08325   0.00002  -0.00019   0.00167   0.00148   2.08473
   D88       -2.15609  -0.00001   0.00072   0.00077   0.00149  -2.15460
   D89       -0.03330  -0.00002   0.00027   0.00100   0.00126  -0.03203
   D90        0.07244  -0.00001   0.00067  -0.00079  -0.00011   0.07233
   D91        3.12212  -0.00000  -0.00046   0.00021  -0.00024   3.12188
   D92       -3.04090  -0.00000   0.00090  -0.00079   0.00011  -3.04079
   D93        0.00879   0.00000  -0.00023   0.00021  -0.00002   0.00877
   D94        1.00363  -0.00001   0.00060  -0.00027   0.00033   1.00396
   D95        3.12535  -0.00000   0.00025   0.00006   0.00030   3.12565
   D96       -1.04036   0.00002  -0.00021   0.00052   0.00031  -1.04005
   D97       -2.16307  -0.00001   0.00037  -0.00024   0.00013  -2.16294
   D98       -0.04135  -0.00000   0.00001   0.00009   0.00010  -0.04125
   D99        2.07612   0.00001  -0.00044   0.00054   0.00010   2.07623
         Item               Value     Threshold  Converged?
 Maximum Force            0.000119     0.000450     YES
 RMS     Force            0.000045     0.000300     YES
 Maximum Displacement     0.007217     0.001800     NO 
 RMS     Displacement     0.001735     0.001200     NO 
 Predicted change in Energy=-2.508502D-06
 Lowest energy point so far.  Saving SCF results.
 GradGradGradGradGradGradGradGradGradGradGradGradGradGradGradGradGradGrad

 Leave Link  103 at Mon Feb 25 09:51:35 2019, MaxMem=   104857600 cpu:               7.8 elap:               0.5
 (Enter /global/hds/software/cpu/non-eb/Gaussian/g16_B.01/l202.exe)
                          Input orientation:                          
 ---------------------------------------------------------------------
 Center     Atomic      Atomic             Coordinates (Angstroms)
 Number     Number       Type             X           Y           Z
 ---------------------------------------------------------------------
      1         44           0        0.166895    0.132459   -0.074040
      2          8           0       -1.330461   -0.598335    1.116083
      3          8           0        0.127057   -1.523788   -1.277247
      4          8           0        0.216058    1.829840    1.115502
      5          8           0        1.553805   -0.762964    1.124750
      6          8           0        1.697747    0.888614   -1.250207
      7          8           0       -1.216141    1.033925   -1.272762
      8          6           0       -1.901750   -1.729348    0.937330
      9          6           0       -0.667311   -2.513047   -1.110304
     10          6           0       -0.661084    2.750067    1.105365
     11          6           0        2.784033   -0.965110    0.809385
     12          6           0        2.898402    0.470828   -1.237195
     13          6           0       -1.910926    2.067661   -0.952703
     14          6           0       -2.967064   -2.059167    1.953940
     15          6           0       -1.622281   -2.645560   -0.089416
     16          6           0       -0.521818   -3.611362   -2.134855
     17          6           0       -0.509372    3.791067    2.187273
     18          6           0       -1.708929    2.874335    0.169285
     19          6           0        3.540706   -1.828070    1.786858
     20          6           0        3.440480   -0.438705   -0.305219
     21          6           0        3.788561    1.047383   -2.310706
     22          6           0       -3.004850    2.406992   -1.932951
     23          1           0       -2.521188   -2.072563    2.952260
     24          1           0       -3.727997   -1.274249    1.948608
     25          1           0       -3.440773   -3.020365    1.760451
     26          1           0       -2.207554   -3.554261   -0.094465
     27          1           0        0.507584   -3.979351   -2.127441
     28          1           0       -1.201773   -4.441817   -1.951162
     29          1           0       -0.713701   -3.203172   -3.130946
     30          1           0        3.034912   -2.792456    1.884705
     31          1           0        4.572989   -1.991034    1.480748
     32          1           0        3.528654   -1.354110    2.772237
     33          1           0        4.485533   -0.689171   -0.420189
     34          1           0        3.395689    0.767133   -3.292073
     35          1           0        3.766763    2.138555   -2.251563
     36          1           0        4.817689    0.701955   -2.225527
     37          1           0        0.491094    4.227735    2.131530
     38          1           0       -1.253050    4.582497    2.108145
     39          1           0       -0.599748    3.309343    3.164848
     40          1           0       -2.370049    3.721090    0.287663
     41          1           0       -3.672803    1.548150   -2.040978
     42          1           0       -3.582079    3.276737   -1.622762
     43          1           0       -2.563530    2.600087   -2.914637
 ---------------------------------------------------------------------
                    Distance matrix (angstroms):
                    1          2          3          4          5
     1  Ru   0.000000
     2  O    2.047566   0.000000
     3  O    2.047547   2.951076   0.000000
     4  O    2.073289   2.878846   4.120678   0.000000
     5  O    2.040195   2.888973   2.895523   2.917582   0.000000
     6  O    2.073318   4.120727   2.878799   2.945825   2.896351
     7  O    2.040188   2.895501   2.888961   2.896287   4.080377
     8  C    2.961163   1.279654   3.010426   4.145440   3.593032
     9  C    2.961156   3.010430   1.279658   4.959356   3.604388
    10  C    2.988046   3.414671   4.956192   1.271337   4.153010
    11  C    2.972290   4.142179   3.424278   3.807880   1.285994
    12  C    2.988069   4.956240   3.414741   3.817993   2.984790
    13  C    2.972271   3.424084   4.142126   2.976254   4.932809
    14  C    4.328698   2.348298   4.505639   5.095058   4.775558
    15  C    3.304357   2.393641   2.393637   4.986033   3.886629
    16  C    4.328681   4.505645   2.348296   6.380905   4.800688
    17  C    4.353881   4.592220   6.376176   2.349756   5.111247
    18  C    3.331038   3.619268   4.980641   2.385764   4.978784
    19  C    4.323102   5.068575   4.597209   4.988418   2.349599
    20  C    3.331071   4.980709   3.619533   4.190662   2.389456
    21  C    4.353874   6.376178   4.591902   5.011378   4.480385
    22  C    4.323079   4.596975   5.068511   4.472182   6.338729
    23  H    4.609382   2.638698   5.020268   5.108321   4.654074
    24  H    4.608700   2.626431   5.032877   5.087731   5.370064
    25  H    5.130392   3.276409   4.919021   6.108425   5.517769
    26  H    4.385240   3.312434   3.312432   6.027143   4.840004
    27  H    4.608634   5.032905   2.626294   6.659457   4.692171
    28  H    5.130384   4.919036   3.276408   7.123788   5.530679
    29  H    4.609399   5.020242   2.638826   6.650412   5.404363
    30  H    4.540631   4.945850   4.479184   5.468385   2.624890
    31  H    5.132275   6.076455   5.252730   5.806490   3.278775
    32  H    4.648936   5.188935   5.291312   4.884220   2.638882
    33  H    4.409709   6.016159   4.519674   5.189622   3.314712
    34  H    4.602571   6.605515   4.471219   5.537699   5.024148
    35  H    4.661017   6.694274   5.254475   4.903054   4.971467
    36  H    5.155881   7.117363   5.277802   5.797380   4.901355
    37  H    4.662717   5.257389   6.695692   2.618751   5.200965
    38  H    5.155677   5.275528   7.117041   3.274253   6.117143
    39  H    4.601166   4.472284   6.604514   2.655991   5.038201
    40  H    4.409670   4.519343   6.016080   3.309092   6.016983
    41  H    4.540519   4.478951   4.945606   5.016568   6.533033
    42  H    5.132235   5.252356   6.076356   4.900759   7.088392
    43  H    4.649022   5.291226   5.189089   4.955947   6.676766
                    6          7          8          9         10
     6  O    0.000000
     7  O    2.917596   0.000000
     8  C    4.959377   3.604199   0.000000
     9  C    4.145403   3.592856   2.516113   0.000000
    10  C    3.818090   2.984748   4.651092   5.710481   0.000000
    11  C    2.976278   4.932836   4.749420   4.241827   5.075331
    12  C    1.271333   4.153048   5.710586   4.651228   4.832438
    13  C    3.808041   1.285991   4.241414   4.749137   2.502683
    14  C    6.380943   4.800474   1.509030   3.858039   5.400589
    15  C    4.986021   3.886370   1.404192   1.404186   5.609296
    16  C    5.094983   4.775351   3.858044   1.509029   7.140462
    17  C    5.011175   4.480312   5.828898   7.116235   1.509046
    18  C    4.190882   2.389446   4.671293   5.634377   1.410556
    19  C    4.472207   6.338761   5.509244   5.154625   6.251305
    20  C    2.385770   4.978846   5.634635   4.671724   5.383386
    21  C    2.349759   5.111218   7.116151   5.828586   5.862423
    22  C    4.988589   2.349604   5.154091   5.508866   3.852571
    23  H    6.650467   5.404094   2.135754   4.487239   5.488969
    24  H    6.659512   4.691941   2.136581   4.501040   5.129536
    25  H    7.123803   5.530519   2.170909   4.023767   6.438455
    26  H    6.027127   4.839704   2.118589   2.118586   6.601190
    27  H    5.087545   5.369790   4.501136   2.136585   7.556579
    28  H    6.108359   5.517625   4.023784   2.170910   7.833129
    29  H    5.108324   4.653847   4.487147   2.135748   7.306857
    30  H    5.016569   6.533165   5.137932   4.770179   6.707259
    31  H    4.900766   7.088457   6.502770   5.869139   7.072091
    32  H    4.956016   6.676662   5.744300   5.832957   6.097265
    33  H    3.309092   6.017062   6.612277   5.509500   6.375213
    34  H    2.658379   5.041604   7.223789   5.659299   6.302927
    35  H    2.616466   5.196883   7.567149   6.526935   5.590057
    36  H    3.274161   6.117604   7.814458   6.454857   6.731015
    37  H    4.903252   4.970340   6.529828   7.568984   2.136359
    38  H    5.799181   4.901454   6.452209   7.813337   2.171126
    39  H    5.534539   5.024923   5.660871   7.223691   2.134953
    40  H    5.189887   3.314707   5.508961   6.611966   2.128869
    41  H    5.468374   2.624837   4.769586   5.137359   4.518245
    42  H    5.806762   3.278775   5.868430   6.502314   4.031410
    43  H    4.884460   2.638953   5.832634   5.744162   4.449967
                   11         12         13         14         15
    11  C    0.000000
    12  C    2.502697   0.000000
    13  C    5.860486   5.075475   0.000000
    14  C    5.965072   7.140582   5.157006   0.000000
    15  C    4.800766   5.609443   4.800316   2.515473   0.000000
    16  C    5.157504   5.400738   5.964764   5.010667   2.515475
    17  C    5.946958   5.862072   3.846287   6.349797   6.917517
    18  C    5.944559   5.383543   1.396561   5.395121   5.526634
    19  C    1.507550   3.852582   7.238936   6.514015   5.553839
    20  C    1.396555   1.410560   5.944632   6.984720   5.527054
    21  C    3.846319   1.509047   5.947208   8.571833   6.917309
    22  C    7.238967   6.251495   1.507548   5.920804   5.553233
    23  H    5.827842   7.307006   5.723864   1.093448   3.223066
    24  H    6.618152   7.556706   4.784111   1.093226   3.235441
    25  H    6.623957   7.833228   5.965706   1.088917   2.620954
    26  H    5.695313   6.601361   5.694784   2.647286   1.080883
    27  H    4.784644   5.129585   6.617821   5.693677   3.235563
    28  H    5.966135   6.438577   6.623680   4.903376   2.620966
    29  H    5.724445   5.489249   5.827502   5.678244   3.222942
    30  H    2.135052   4.518177   7.492191   6.047001   5.060452
    31  H    2.168781   4.031404   8.027193   7.555194   6.424576
    32  H    2.135081   4.450075   7.427835   6.584913   6.032332
    33  H    2.117332   2.128869   6.985584   7.940692   6.422014
    34  H    4.494079   2.134856   5.943415   8.717410   6.861742
    35  H    4.468545   2.136423   5.824793   8.980621   7.523591
    36  H    4.015663   2.171147   6.982800   9.257112   7.565847
    37  H    5.828488   5.590867   4.466330   7.177432   7.526031
    38  H    6.982890   6.732880   4.015717   6.861000   7.563756
    39  H    5.938782   6.298588   4.496130   5.990942   6.862702
    40  H    6.985501   6.375419   2.117340   6.045186   6.421494
    41  H    7.492115   6.707267   2.135053   5.428644   5.059688
    42  H    8.027203   7.072370   2.168778   6.453132   6.423828
    43  H    7.428015   6.097562   2.135078   6.750891   6.031969
                   16         17         18         19         20
    16  C    0.000000
    17  C    8.571866   0.000000
    18  C    6.984451   2.520239   0.000000
    19  C    5.921492   6.938167   7.231032   0.000000
    20  C    5.395658   6.301176   6.141483   2.513397   0.000000
    21  C    6.349345   6.799400   6.301627   5.011955   2.520237
    22  C    6.513585   5.011917   2.513408   8.638115   7.231167
    23  H    5.678391   6.246180   5.733805   6.177742   6.987285
    24  H    5.693536   6.006157   4.945035   7.291566   7.560750
    25  H    4.903365   7.427711   6.346541   7.082607   7.634370
    26  H    2.647293   7.876800   6.453297   6.289802   6.453789
    27  H    1.093224   8.945968   7.560483   5.399035   4.945558
    28  H    1.088917   9.240478   7.634107   6.579938   6.347011
    29  H    1.093451   8.788889   6.986995   6.646479   5.734477
    30  H    5.429346   7.483066   7.586779   1.093363   3.240431
    31  H    6.454076   7.730605   8.053213   1.088976   2.623352
    32  H    6.751375   6.566634   7.217160   1.093506   3.211927
    33  H    6.045895   7.198643   7.170594   2.657225   1.080781
    34  H    5.988091   7.376781   6.517548   5.705405   3.221389
    35  H    7.174056   6.381175   6.032005   5.665162   3.246072
    36  H    6.864638   7.575817   7.283619   4.912326   2.624003
    37  H    8.982175   1.093032   3.243793   6.789087   6.034260
    38  H    9.256190   1.088889   2.623893   8.011160   7.284642
    39  H    8.717172   1.093563   3.223804   6.740566   6.512501
    40  H    7.940365   2.659987   1.080780   8.244864   7.170611
    41  H    6.046328   5.737253   3.240499   8.836623   7.586782
    42  H    7.554690   4.921628   2.623366   9.403118   8.053370
    43  H    6.584736   5.627387   3.211874   8.886751   7.217442
                   21         22         23         24         25
    21  C    0.000000
    22  C    6.938419   0.000000
    23  H    8.788959   6.645723   0.000000
    24  H    8.945969   5.398238   1.760969   0.000000
    25  H    9.240355   6.579320   1.778869   1.779557   0.000000
    26  H    7.876563   6.289057   3.402400   3.418237   2.290543
    27  H    6.005535   7.291117   6.213909   6.470850   5.623600
    28  H    7.427249   7.082203   5.603371   5.623478   4.561767
    29  H    6.245828   6.177256   6.445982   6.213581   5.603223
    30  H    5.737057   8.836712   5.703347   6.931521   6.480886
    31  H    4.921628   9.403170   7.245643   8.345001   8.084438
    32  H    5.627702   8.886583   6.095012   7.303680   7.236922
    33  H    2.659970   8.245029   7.898185   8.568290   8.544939
    34  H    1.093604   6.745609   9.058973   9.076281   9.306468
    35  H    1.092991   6.784417   9.184314   9.244463   9.729300
    36  H    1.088890   8.011546   9.400348   9.713781   9.896761
    37  H    6.381331   5.661866   7.031443   6.935850   8.254225
    38  H    7.578991   4.912441   6.827190   6.360211   7.918998
    39  H    7.372612   5.708442   5.718570   5.681065   7.078768
    40  H    7.199215   2.657245   6.378820   5.436559   6.983035
    41  H    7.483013   1.093362   6.274410   4.887308   5.947775
    42  H    7.731081   1.088976   7.118380   5.786834   7.149797
    43  H    6.566939   1.093506   7.500396   6.325948   7.363117
                   26         27         28         29         30
    26  H    0.000000
    27  H    3.418431   0.000000
    28  H    2.290562   1.779565   0.000000
    29  H    3.402217   1.760969   1.778861   0.000000
    30  H    5.655167   4.888090   5.948426   6.275152   0.000000
    31  H    7.134475   5.787914   7.150680   7.119416   1.780769
    32  H    6.779582   6.326579   7.363517   7.500945   1.760777
    33  H    7.287816   5.437286   6.983673   6.379690   3.441024
    34  H    7.765016   5.676851   7.075865   5.716325   6.292842
    35  H    8.529577   6.932996   8.250933   7.027227   6.477591
    36  H    8.485920   6.364059   7.922600   6.831257   5.681831
    37  H    8.532128   9.246370   9.731151   9.184964   7.470945
    38  H    8.483477   9.713148   9.895395   9.399766   8.533843
    39  H    7.766416   9.075217   9.306798   9.058855   7.216750
    40  H    7.287191   8.567981   8.544604   7.897834   8.613387
    41  H    5.654243   6.930828   6.480260   5.702577   8.901983
    42  H    7.133551   8.344511   8.083922   7.245097   9.639606
    43  H    6.779092   7.303453   7.236787   6.094791   9.135413
                   31         32         33         34         35
    31  H    0.000000
    32  H    1.778834   0.000000
    33  H    2.305657   3.398433   0.000000
    34  H    5.636784   6.425979   3.399456   0.000000
    35  H    5.624380   6.123232   3.444792   1.761009   0.000000
    36  H    4.587869   5.555777   2.303216   1.778722   1.780153
    37  H    7.467159   6.387039   6.829552   7.058888   5.857148
    38  H    8.806115   7.651733   8.192331   8.082705   7.083673
    39  H    7.595222   6.240644   7.395991   8.007382   7.055117
    40  H    9.069597   8.168566   8.182326   7.401628   6.827338
    41  H    9.639578   9.135160   8.613421   7.220721   7.465927
    42  H   10.192464   9.556322   9.069784   7.600918   7.462997
    43  H    9.556553   9.224475   8.168892   6.246156   6.381637
                   36         37         38         39         40
    36  H    0.000000
    37  H    7.080572   0.000000
    38  H    8.407924   1.780011   0.000000
    39  H    8.074852   1.761001   1.778861   0.000000
    40  H    8.191146   3.441318   2.303012   3.403189   0.000000
    41  H    8.534551   6.475186   5.681346   6.296515   3.441135
    42  H    8.806187   5.620484   4.587924   5.640618   2.305686
    43  H    7.652462   6.119131   5.556586   6.428034   3.398354
                   41         42         43
    41  H    0.000000
    42  H    1.780772   0.000000
    43  H    1.760778   1.778830   0.000000
 Stoichiometry    C15H21O6Ru(2)
 Framework group  C1[X(C15H21O6Ru)]
 Deg. of freedom   123
 Full point group                 C1      NOp   1
 RotChk:  IX=3 Diff= 1.11D-04
 Largest Abelian subgroup         C1      NOp   1
 Largest concise Abelian subgroup C1      NOp   1
                         Standard orientation:                         
 ---------------------------------------------------------------------
 Center     Atomic      Atomic             Coordinates (Angstroms)
 Number     Number       Type             X           Y           Z
 ---------------------------------------------------------------------
      1         44           0       -0.000057    0.104985   -0.000016
      2          8           0        0.984827   -1.314293   -1.099190
      3          8           0       -0.984246   -1.314945    1.098901
      4          8           0        0.997014    1.564485   -1.083638
      5          8           0       -1.515382    0.108338   -1.366096
      6          8           0       -0.997849    1.563782    1.083943
      7          8           0        1.515286    0.108810    1.366032
      8          6           0        0.835602   -2.575363   -0.941238
      9          6           0       -0.834210   -2.575920    0.940930
     10          6           0        2.224537    1.863501   -0.941942
     11          6           0       -2.686371    0.602694   -1.170704
     12          6           0       -2.225466    1.862359    0.942185
     13          6           0        2.686113    0.603526    1.170601
     14          6           0        1.656456   -3.424463   -1.880598
     15          6           0        0.000904   -3.199372   -0.000149
     16          6           0       -1.654543   -3.425554    1.880262
     17          6           0        2.771489    2.826064   -1.967386
     18          6           0        3.069209    1.396457    0.086682
     19          6           0       -3.680389    0.291203   -2.260479
     20          6           0       -3.069825    1.395348   -0.086717
     21          6           0       -2.773112    2.823866    1.968251
     22          6           0        3.680333    0.292174    2.260228
     23          1           0        1.381494   -3.189695   -2.912542
     24          1           0        2.714511   -3.176308   -1.761934
     25          1           0        1.515380   -4.489998   -1.706036
     26          1           0        0.001240   -4.280255   -0.000171
     27          1           0       -2.712723   -3.177817    1.761847
     28          1           0       -1.513041   -4.490995    1.705472
     29          1           0       -1.379486   -3.190877    2.912204
     30          1           0       -3.765640   -0.793002   -2.373059
     31          1           0       -4.663756    0.711417   -2.054863
     32          1           0       -3.311577    0.687873   -3.210418
     33          1           0       -4.090790    1.749799   -0.077611
     34          1           0       -2.698621    2.370947    2.960866
     35          1           0       -2.161821    3.729879    1.977860
     36          1           0       -3.810734    3.090793    1.773905
     37          1           0        2.163598    3.734453   -1.971434
     38          1           0        3.810836    3.088685   -1.776426
     39          1           0        2.691034    2.376703   -2.961107
     40          1           0        4.090066    1.751215    0.077507
     41          1           0        3.765790   -0.792018    2.372767
     42          1           0        4.663596    0.712573    2.054493
     43          1           0        3.311581    0.688756    3.210229
 ---------------------------------------------------------------------
 Rotational constants (GHZ):           0.2787973           0.2447288           0.1906827
 Leave Link  202 at Mon Feb 25 09:51:36 2019, MaxMem=   104857600 cpu:               1.6 elap:               0.1
 (Enter /global/hds/software/cpu/non-eb/Gaussian/g16_B.01/l301.exe)
 Basis read from rwf:  (5D, 7F)
 Pseudo-potential data read from rwf file.
 There are   549 symmetry adapted cartesian basis functions of A   symmetry.
 There are   526 symmetry adapted basis functions of A   symmetry.
   526 basis functions,   889 primitive gaussians,   549 cartesian basis functions
    88 alpha electrons       87 beta electrons
       nuclear repulsion energy      2186.1244551403 Hartrees.
 IExCor=  402 DFT=T Ex+Corr=B3LYP ExCW=0 ScaHFX=  0.200000
 ScaDFX=  0.800000  0.720000  1.000000  0.810000 ScalE2=  1.000000  1.000000
 IRadAn=      5 IRanWt=     -1 IRanGd=            0 ICorTp=0 IEmpDi=  4
 NAtoms=   43 NActive=   43 NUniq=   43 SFac= 1.00D+00 NAtFMM=   60 NAOKFM=F Big=F
 Integral buffers will be    131072 words long.
 Raffenetti 2 integral format.
 Two-electron integral symmetry is turned on.
 No density basis found on file   724.
 ------------------------------------------------------------------------------
 Polarizable Continuum Model (PCM)
 =================================
 Model                : PCM.
 Atomic radii         : UFF (Universal Force Field).
 Polarization charges : Total charges.
 Charge compensation  : None.
 Solution method      : On-the-fly selection.
 Cavity type          : Scaled VdW (van der Waals Surface) (Alpha=1.100).
 Cavity algorithm     : GePol (No added spheres)
                        Default sphere list used, NSphG=   43.
                        Lebedev-Laikov grids with approx.  5.0 points / Ang**2.
                        Smoothing algorithm: York/Karplus (Gamma=1.0000).
                        Polarization charges: spherical gaussians, with
                                              point-specific exponents (IZeta= 3).
                        Self-potential: point-specific (ISelfS= 7).
                        Self-field    : sphere-specific E.n sum rule (ISelfD= 2).
 1st derivatives      : Analytical E(r).r(x)/FMM algorithm (CHGder, D1EAlg=3).
                        Cavity 1st derivative terms included.
 Solvent              : Acetonitrile, Eps=  35.688000 Eps(inf)=   1.806874
 ------------------------------------------------------------------------------
 GePol: Number of generator spheres                  =      43
 GePol: Total number of spheres                      =      43
 GePol: Number of exposed spheres                    =      42 ( 97.67%)
 GePol: Number of points                             =    3216
 GePol: Average weight of points                     =       0.13
 GePol: Minimum weight of points                     =   0.15D-10
 GePol: Maximum weight of points                     =    0.20577
 GePol: Number of points with low weight             =     208
 GePol: Fraction of low-weight points (<1% of avg)   =       6.47%
 GePol: Cavity surface area                          =    427.115 Ang**2
 GePol: Cavity volume                                =    455.513 Ang**3
 Leave Link  301 at Mon Feb 25 09:51:36 2019, MaxMem=   104857600 cpu:               2.1 elap:               0.1
 (Enter /global/hds/software/cpu/non-eb/Gaussian/g16_B.01/linda-exe/../l302.exel)
 NPDir=0 NMtPBC=     1 NCelOv=     1 NCel=       1 NClECP=     1 NCelD=      1
         NCelK=      1 NCelE2=     1 NClLst=     1 CellRange=     0.0.
 One-electron integrals computed using PRISM.
 One-electron integral symmetry used in STVInt
   1 Symmetry operations used in ECPInt.
 ECPInt:  NShTT=   19503 NPrTT=   78664 LenC2=   16085 LenP2D=   40325.
 LDataN:  DoStor=T MaxTD1= 5 Len=  102
 Number of processors reduced to  13 by ecpmxn.
 NBasis=   526 RedAO= T EigKep=  8.08D-04  NBF=   526
 NBsUse=   526 1.00D-06 EigRej= -1.00D+00 NBFU=   526
 Precomputing XC quadrature grid using
 IXCGrd= 4 IRadAn=           5 IRanWt=          -1 IRanGd=           0 AccXCQ= 0.00D+00.
 Defaulting to unpruned grid for atomic number  44.
 Generated NRdTot=       0 NPtTot=           0 NUsed=           0 NTot=          32
 NSgBfM=   549   549   549   549   549 MxSgAt=    43 MxSgA2=    43.
 Leave Link  302 at Mon Feb 25 09:51:38 2019, MaxMem=   104857600 cpu:              22.8 elap:               1.2
 (Enter /global/hds/software/cpu/non-eb/Gaussian/g16_B.01/l303.exe)
 DipDrv:  MaxL=1.
 Leave Link  303 at Mon Feb 25 09:51:38 2019, MaxMem=   104857600 cpu:               4.1 elap:               0.3
 (Enter /global/hds/software/cpu/non-eb/Gaussian/g16_B.01/linda-exe/../l401.exel)
 Initial guess from the checkpoint file:  "09_Ru_acac_b3lyp_s12_GO_MO.chk"
 B after Tr=     0.000000   -0.000000   -0.000000
         Rot=    1.000000    0.000003    0.000043    0.000006 Ang=   0.00 deg.
 Guess basis will be translated and rotated to current coordinates.
 JPrj=2 DoOrth=T DoCkMO=T.
 Initial guess <Sx>= 0.0000 <Sy>= 0.0000 <Sz>= 0.5000 <S**2>= 0.7555 S= 0.5027
 Leave Link  401 at Mon Feb 25 09:51:42 2019, MaxMem=   104857600 cpu:              63.7 elap:               3.4
 (Enter /global/hds/software/cpu/non-eb/Gaussian/g16_B.01/linda-exe/../l502.exel)
 Integral symmetry usage will be decided dynamically.
 UHF open shell SCF:
 Using DIIS extrapolation, IDIIS=  1040.
 NGot=   104857600 LenX=   104238130 LenY=   103936180
 Requested convergence on RMS density matrix=1.00D-08 within 128 cycles.
 Requested convergence on MAX density matrix=1.00D-06.
 Requested convergence on             energy=1.00D-06.
 No special actions if energy rises.
 Fock matrices will be formed incrementally for  20 cycles.

 Cycle   1  Pass 1  IDiag  1:
 FoFJK:  IHMeth= 1 ICntrl=       0 DoSepK=F KAlg= 0 I1Cent=           0 FoldK=F
 IRaf= 720000000 NMat=       1 IRICut=       1 DoRegI=T DoRafI=F ISym2E= 0 IDoP0=0 IntGTp=1.
 FoFCou: FMM=F IPFlag=           0 FMFlag=      100000 FMFlg1=           0
         NFxFlg=           0 DoJE=F BraDBF=F KetDBF=F FulRan=T
         wScrn=  0.000000 ICntrl=         0 IOpCl=  1 I1Cent=           0 NGrid=           0
         NMat0=    1 NMatS0=      1 NMatT0=    0 NMatD0=    1 NMtDS0=    0 NMtDT0=    0
 Symmetry not used in FoFCou.
 Defaulting to unpruned grid for atomic number  44.
 Defaulting to unpruned grid for atomic number  44.
 Defaulting to unpruned grid for atomic number  44.
 Defaulting to unpruned grid for atomic number  44.
 Defaulting to unpruned grid for atomic number  44.
 Defaulting to unpruned grid for atomic number  44.
 Defaulting to unpruned grid for atomic number  44.
 Defaulting to unpruned grid for atomic number  44.
 Defaulting to unpruned grid for atomic number  44.
 Defaulting to unpruned grid for atomic number  44.
 Defaulting to unpruned grid for atomic number  44.
 Defaulting to unpruned grid for atomic number  44.
 Defaulting to unpruned grid for atomic number  44.
 Defaulting to unpruned grid for atomic number  44.
 Defaulting to unpruned grid for atomic number  44.
 Defaulting to unpruned grid for atomic number  44.
 Defaulting to unpruned grid for atomic number  44.
 Defaulting to unpruned grid for atomic number  44.
 Defaulting to unpruned grid for atomic number  44.
 Defaulting to unpruned grid for atomic number  44.
 Inv3:  Mode=1 IEnd=    31027968.
 Iteration    1 A*A^-1 deviation from unit magnitude is 6.77D-15 for   3195.
 Iteration    1 A*A^-1 deviation from orthogonality  is 3.89D-15 for   3214   1918.
 Iteration    1 A^-1*A deviation from unit magnitude is 6.77D-15 for   3195.
 Iteration    1 A^-1*A deviation from orthogonality  is 2.66D-15 for   2418    568.
 E= -1129.88168580829    
 DIIS: error= 8.75D-05 at cycle   1 NSaved=   1.
 NSaved= 1 IEnMin= 1 EnMin= -1129.88168580829     IErMin= 1 ErrMin= 8.75D-05
 ErrMax= 8.75D-05  0.00D+00 EMaxC= 1.00D-01 BMatC= 1.99D-05 BMatP= 1.99D-05
 IDIUse=1 WtCom= 1.00D+00 WtEn= 0.00D+00
 Coeff-Com:  0.100D+01
 Coeff:      0.100D+01
 Gap=     0.484 Goal=   None    Shift=    0.000
 Gap=     0.474 Goal=   None    Shift=    0.000
 RMSDP=5.97D-06 MaxDP=1.37D-04              OVMax= 4.84D-04

 Cycle   2  Pass 1  IDiag  1:
 RMSU=  5.97D-06    CP:  1.00D+00
 E= -1129.88169457527     Delta-E=       -0.000008766977 Rises=F Damp=F
 DIIS: error= 1.43D-05 at cycle   2 NSaved=   2.
 NSaved= 2 IEnMin= 2 EnMin= -1129.88169457527     IErMin= 2 ErrMin= 1.43D-05
 ErrMax= 1.43D-05  0.00D+00 EMaxC= 1.00D-01 BMatC= 4.27D-07 BMatP= 1.99D-05
 IDIUse=1 WtCom= 1.00D+00 WtEn= 0.00D+00
 Coeff-Com: -0.499D-01 0.105D+01
 Coeff:     -0.499D-01 0.105D+01
 Gap=     0.167 Goal=   None    Shift=    0.000
 Gap=     0.088 Goal=   None    Shift=    0.000
 RMSDP=1.18D-06 MaxDP=5.15D-05 DE=-8.77D-06 OVMax= 1.34D-04

 Cycle   3  Pass 1  IDiag  1:
 RMSU=  1.08D-06    CP:  1.00D+00  1.08D+00
 E= -1129.88169454644     Delta-E=        0.000000028831 Rises=F Damp=F
 DIIS: error= 2.84D-05 at cycle   3 NSaved=   3.
 NSaved= 3 IEnMin= 2 EnMin= -1129.88169457527     IErMin= 2 ErrMin= 1.43D-05
 ErrMax= 2.84D-05  0.00D+00 EMaxC= 1.00D-01 BMatC= 9.91D-07 BMatP= 4.27D-07
 IDIUse=1 WtCom= 1.00D+00 WtEn= 0.00D+00
 Coeff-Com: -0.474D-01 0.672D+00 0.376D+00
 Coeff:     -0.474D-01 0.672D+00 0.376D+00
 Gap=     0.167 Goal=   None    Shift=    0.000
 Gap=     0.088 Goal=   None    Shift=    0.000
 RMSDP=7.40D-07 MaxDP=4.00D-05 DE= 2.88D-08 OVMax= 9.46D-05

 Cycle   4  Pass 1  IDiag  1:
 RMSU=  4.29D-07    CP:  1.00D+00  1.10D+00  4.53D-01
 E= -1129.88169471978     Delta-E=       -0.000000173341 Rises=F Damp=F
 DIIS: error= 4.90D-06 at cycle   4 NSaved=   4.
 NSaved= 4 IEnMin= 4 EnMin= -1129.88169471978     IErMin= 4 ErrMin= 4.90D-06
 ErrMax= 4.90D-06  0.00D+00 EMaxC= 1.00D-01 BMatC= 3.69D-08 BMatP= 4.27D-07
 IDIUse=1 WtCom= 1.00D+00 WtEn= 0.00D+00
 Coeff-Com: -0.123D-01 0.146D+00 0.186D+00 0.681D+00
 Coeff:     -0.123D-01 0.146D+00 0.186D+00 0.681D+00
 Gap=     0.167 Goal=   None    Shift=    0.000
 Gap=     0.088 Goal=   None    Shift=    0.000
 RMSDP=1.65D-07 MaxDP=1.05D-05 DE=-1.73D-07 OVMax= 2.32D-05

 Cycle   5  Pass 1  IDiag  1:
 RMSU=  1.13D-07    CP:  1.00D+00  1.10D+00  5.38D-01  8.20D-01
 E= -1129.88169472649     Delta-E=       -0.000000006713 Rises=F Damp=F
 DIIS: error= 1.30D-06 at cycle   5 NSaved=   5.
 NSaved= 5 IEnMin= 5 EnMin= -1129.88169472649     IErMin= 5 ErrMin= 1.30D-06
 ErrMax= 1.30D-06  0.00D+00 EMaxC= 1.00D-01 BMatC= 3.61D-09 BMatP= 3.69D-08
 IDIUse=1 WtCom= 1.00D+00 WtEn= 0.00D+00
 Coeff-Com: -0.367D-02 0.364D-01 0.772D-01 0.366D+00 0.525D+00
 Coeff:     -0.367D-02 0.364D-01 0.772D-01 0.366D+00 0.525D+00
 Gap=     0.167 Goal=   None    Shift=    0.000
 Gap=     0.088 Goal=   None    Shift=    0.000
 RMSDP=5.82D-08 MaxDP=3.99D-06 DE=-6.71D-09 OVMax= 8.08D-06

 Cycle   6  Pass 1  IDiag  1:
 RMSU=  5.54D-08    CP:  1.00D+00  1.10D+00  5.35D-01  8.43D-01  8.93D-01
 E= -1129.88169472705     Delta-E=       -0.000000000559 Rises=F Damp=F
 DIIS: error= 8.26D-07 at cycle   6 NSaved=   6.
 NSaved= 6 IEnMin= 6 EnMin= -1129.88169472705     IErMin= 6 ErrMin= 8.26D-07
 ErrMax= 8.26D-07  0.00D+00 EMaxC= 1.00D-01 BMatC= 1.07D-09 BMatP= 3.61D-09
 IDIUse=1 WtCom= 1.00D+00 WtEn= 0.00D+00
 Coeff-Com:  0.460D-03-0.118D-01 0.488D-02 0.732D-01 0.369D+00 0.564D+00
 Coeff:      0.460D-03-0.118D-01 0.488D-02 0.732D-01 0.369D+00 0.564D+00
 Gap=     0.167 Goal=   None    Shift=    0.000
 Gap=     0.088 Goal=   None    Shift=    0.000
 RMSDP=3.21D-08 MaxDP=3.84D-06 DE=-5.59D-10 OVMax= 6.83D-06

 Cycle   7  Pass 1  IDiag  1:
 RMSU=  2.07D-08    CP:  1.00D+00  1.10D+00  5.45D-01  8.72D-01  9.54D-01
                    CP:  7.09D-01
 E= -1129.88169472728     Delta-E=       -0.000000000233 Rises=F Damp=F
 DIIS: error= 1.77D-07 at cycle   7 NSaved=   7.
 NSaved= 7 IEnMin= 7 EnMin= -1129.88169472728     IErMin= 7 ErrMin= 1.77D-07
 ErrMax= 1.77D-07  0.00D+00 EMaxC= 1.00D-01 BMatC= 1.07D-10 BMatP= 1.07D-09
 IDIUse=1 WtCom= 1.00D+00 WtEn= 0.00D+00
 Coeff-Com:  0.650D-03-0.110D-01-0.396D-02 0.117D-01 0.172D+00 0.337D+00
 Coeff-Com:  0.494D+00
 Coeff:      0.650D-03-0.110D-01-0.396D-02 0.117D-01 0.172D+00 0.337D+00
 Coeff:      0.494D+00
 Gap=     0.167 Goal=   None    Shift=    0.000
 Gap=     0.088 Goal=   None    Shift=    0.000
 RMSDP=1.34D-08 MaxDP=2.19D-06 DE=-2.33D-10 OVMax= 1.91D-06

 Cycle   8  Pass 1  IDiag  1:
 RMSU=  1.16D-08    CP:  1.00D+00  1.10D+00  5.44D-01  8.79D-01  9.86D-01
                    CP:  7.61D-01  8.65D-01
 E= -1129.88169472731     Delta-E=       -0.000000000023 Rises=F Damp=F
 DIIS: error= 1.03D-07 at cycle   8 NSaved=   8.
 NSaved= 8 IEnMin= 8 EnMin= -1129.88169472731     IErMin= 8 ErrMin= 1.03D-07
 ErrMax= 1.03D-07  0.00D+00 EMaxC= 1.00D-01 BMatC= 1.84D-11 BMatP= 1.07D-10
 IDIUse=1 WtCom= 1.00D+00 WtEn= 0.00D+00
 Coeff-Com:  0.282D-03-0.417D-02-0.314D-02-0.656D-02 0.330D-01 0.982D-01
 Coeff-Com:  0.291D+00 0.592D+00
 Coeff:      0.282D-03-0.417D-02-0.314D-02-0.656D-02 0.330D-01 0.982D-01
 Coeff:      0.291D+00 0.592D+00
 Gap=     0.167 Goal=   None    Shift=    0.000
 Gap=     0.088 Goal=   None    Shift=    0.000
 RMSDP=9.44D-09 MaxDP=1.55D-06 DE=-2.32D-11 OVMax= 2.46D-06

 Cycle   9  Pass 1  IDiag  1:
 RMSU=  6.55D-09    CP:  1.00D+00  1.10D+00  5.46D-01  8.79D-01  1.01D+00
                    CP:  7.96D-01  1.10D+00  7.37D-01
 E= -1129.88169472732     Delta-E=       -0.000000000015 Rises=F Damp=F
 DIIS: error= 9.37D-08 at cycle   9 NSaved=   9.
 NSaved= 9 IEnMin= 9 EnMin= -1129.88169472732     IErMin= 9 ErrMin= 9.37D-08
 ErrMax= 9.37D-08  0.00D+00 EMaxC= 1.00D-01 BMatC= 1.54D-11 BMatP= 1.84D-11
 IDIUse=1 WtCom= 1.00D+00 WtEn= 0.00D+00
 Coeff-Com: -0.355D-04 0.132D-02-0.960D-03-0.116D-01-0.524D-01-0.660D-01
 Coeff-Com:  0.290D-01 0.558D+00 0.542D+00
 Coeff:     -0.355D-04 0.132D-02-0.960D-03-0.116D-01-0.524D-01-0.660D-01
 Coeff:      0.290D-01 0.558D+00 0.542D+00
 Gap=     0.167 Goal=   None    Shift=    0.000
 Gap=     0.088 Goal=   None    Shift=    0.000
 RMSDP=6.85D-09 MaxDP=1.30D-06 DE=-1.50D-11 OVMax= 1.58D-06

 Cycle  10  Pass 1  IDiag  1:
 RMSU=  3.21D-09    CP:  1.00D+00  1.10D+00  5.45D-01  8.83D-01  1.02D+00
                    CP:  8.20D-01  1.21D+00  1.15D+00  8.08D-01
 E= -1129.88169472732     Delta-E=        0.000000000006 Rises=F Damp=F
 DIIS: error= 1.49D-08 at cycle  10 NSaved=  10.
 NSaved=10 IEnMin= 9 EnMin= -1129.88169472732     IErMin=10 ErrMin= 1.49D-08
 ErrMax= 1.49D-08  0.00D+00 EMaxC= 1.00D-01 BMatC= 6.66D-13 BMatP= 1.54D-11
 IDIUse=1 WtCom= 1.00D+00 WtEn= 0.00D+00
 Coeff-Com: -0.680D-04 0.135D-02 0.312D-03-0.305D-02-0.274D-01-0.420D-01
 Coeff-Com: -0.457D-01 0.129D+00 0.205D+00 0.783D+00
 Coeff:     -0.680D-04 0.135D-02 0.312D-03-0.305D-02-0.274D-01-0.420D-01
 Coeff:     -0.457D-01 0.129D+00 0.205D+00 0.783D+00
 Gap=     0.167 Goal=   None    Shift=    0.000
 Gap=     0.088 Goal=   None    Shift=    0.000
 RMSDP=3.69D-09 MaxDP=6.91D-07 DE= 6.37D-12 OVMax= 1.43D-06

 Error on total polarization charges =  0.01571
 SCF Done:  E(UB3LYP) =  -1129.88169473     A.U. after   10 cycles
            NFock= 10  Conv=0.37D-08     -V/T= 2.0617
 <Sx>= 0.0000 <Sy>= 0.0000 <Sz>= 0.5000 <S**2>= 0.7555 S= 0.5027
 <L.S>=  0.00000000000    
 KE= 1.064254072036D+03 PE=-6.994553057153D+03 EE= 2.614292835250D+03
 Annihilation of the first spin contaminant:
 S**2 before annihilation     0.7555,   after     0.7500
 Leave Link  502 at Mon Feb 25 09:52:29 2019, MaxMem=   104857600 cpu:             792.3 elap:              46.0
 (Enter /global/hds/software/cpu/non-eb/Gaussian/g16_B.01/linda-exe/../l701.exel)
 ... and contract with generalized density number  0.
 Compute integral first derivatives.
   1 Symmetry operations used in ECPInt.
 ECPInt:  NShTT=   19503 NPrTT=   78664 LenC2=   16085 LenP2D=   40325.
 LDataN:  DoStor=T MaxTD1= 6 Len=  172
 Number of processors reduced to  14 by ecpmxn.
 D1PCM: PCM CHGder 1st derivatives, ID1Alg=3 FixD1E=F DoIter=F DoCFld=F I1PDM=0.
 GePol: Maximum number of non-zero 1st derivatives   =     219
 Leave Link  701 at Mon Feb 25 09:52:34 2019, MaxMem=   104857600 cpu:              46.5 elap:               3.4
 (Enter /global/hds/software/cpu/non-eb/Gaussian/g16_B.01/l702.exe)
 L702 exits ... SP integral derivatives will be done elsewhere.
 Leave Link  702 at Mon Feb 25 09:52:34 2019, MaxMem=   104857600 cpu:               1.1 elap:               0.1
 (Enter /global/hds/software/cpu/non-eb/Gaussian/g16_B.01/linda-exe/../l703.exel)
 Integral derivatives from FoFJK, PRISM(SPDF).
 Compute integral first derivatives, UseDBF=F ICtDFT=           0.
 Calling FoFJK, ICntrl=      2127 FMM=F ISym2X=0 I1Cent= 0 IOpClX= 1 NMat=1 NMatS=1 NMatT=0.
 FoFJK:  IHMeth= 1 ICntrl=    2127 DoSepK=F KAlg= 0 I1Cent=           0 FoldK=F
 IRaf=         0 NMat=       1 IRICut=       1 DoRegI=T DoRafI=F ISym2E= 0 IDoP0=0 IntGTp=1.
 FoFCou: FMM=F IPFlag=           0 FMFlag=      100000 FMFlg1=         800
         NFxFlg=           0 DoJE=F BraDBF=F KetDBF=F FulRan=T
         wScrn=  0.000000 ICntrl=      2127 IOpCl=  1 I1Cent=           0 NGrid=           0
         NMat0=    1 NMatS0=      1 NMatT0=    0 NMatD0=    1 NMtDS0=    0 NMtDT0=    0
 Symmetry not used in FoFCou.
 Defaulting to unpruned grid for atomic number  44.
 Defaulting to unpruned grid for atomic number  44.
 Defaulting to unpruned grid for atomic number  44.
 Defaulting to unpruned grid for atomic number  44.
 Defaulting to unpruned grid for atomic number  44.
 Defaulting to unpruned grid for atomic number  44.
 Defaulting to unpruned grid for atomic number  44.
 Defaulting to unpruned grid for atomic number  44.
 Defaulting to unpruned grid for atomic number  44.
 Defaulting to unpruned grid for atomic number  44.
 Defaulting to unpruned grid for atomic number  44.
 Defaulting to unpruned grid for atomic number  44.
 Defaulting to unpruned grid for atomic number  44.
 Defaulting to unpruned grid for atomic number  44.
 Defaulting to unpruned grid for atomic number  44.
 Defaulting to unpruned grid for atomic number  44.
 Defaulting to unpruned grid for atomic number  44.
 Defaulting to unpruned grid for atomic number  44.
 Defaulting to unpruned grid for atomic number  44.
 Defaulting to unpruned grid for atomic number  44.
 Leave Link  703 at Mon Feb 25 09:52:41 2019, MaxMem=   104857600 cpu:             118.8 elap:               6.0
 (Enter /global/hds/software/cpu/non-eb/Gaussian/g16_B.01/l716.exe)
 Dipole        = 2.79359178D-04-4.89604592D-01 5.40026628D-04
 ***** Axes restored to original set *****
 -------------------------------------------------------------------
 Center     Atomic                   Forces (Hartrees/Bohr)
 Number     Number              X              Y              Z
 -------------------------------------------------------------------
      1       44          -0.000081932   -0.000128444   -0.000000692
      2        8          -0.000007237   -0.000186976   -0.000003999
      3        8          -0.000168160   -0.000084213    0.000001457
      4        8          -0.000131917    0.000193654    0.000083468
      5        8           0.000086837    0.000075892    0.000086536
      6        8           0.000230124   -0.000040650   -0.000083022
      7        8           0.000032847    0.000110672   -0.000085565
      8        6           0.000110810    0.000156531   -0.000066439
      9        6           0.000097079    0.000165397    0.000068406
     10        6           0.000206537   -0.000292235   -0.000099647
     11        6          -0.000112759    0.000046254   -0.000121243
     12        6          -0.000351691    0.000065579    0.000098245
     13        6           0.000088553   -0.000084160    0.000121351
     14        6           0.000014429    0.000039810   -0.000007943
     15        6           0.000022505    0.000034936    0.000000502
     16        6           0.000029868    0.000029677    0.000008110
     17        6          -0.000008531   -0.000029330    0.000021793
     18        6           0.000011769   -0.000015589   -0.000090940
     19        6          -0.000047360    0.000004602   -0.000009019
     20        6          -0.000019041    0.000005116    0.000091693
     21        6          -0.000023224   -0.000022856   -0.000023769
     22        6           0.000023760   -0.000041098    0.000008830
     23        1          -0.000010851    0.000013279   -0.000009232
     24        1           0.000010224   -0.000000137    0.000003091
     25        1          -0.000049593   -0.000046054    0.000020214
     26        1          -0.000020274   -0.000031271   -0.000000197
     27        1          -0.000004437    0.000008990   -0.000002768
     28        1          -0.000021444   -0.000064015   -0.000020746
     29        1           0.000016717   -0.000004494    0.000009392
     30        1          -0.000002322    0.000011403    0.000007382
     31        1           0.000057328   -0.000028747    0.000015898
     32        1          -0.000012140   -0.000013761   -0.000001085
     33        1           0.000029031   -0.000014317   -0.000010880
     34        1          -0.000007235    0.000036629    0.000019050
     35        1           0.000007982   -0.000000862    0.000015877
     36        1           0.000068788    0.000004863   -0.000027766
     37        1          -0.000004177    0.000005564   -0.000014652
     38        1          -0.000024162    0.000064617    0.000028209
     39        1           0.000034021    0.000008630   -0.000018460
     40        1          -0.000024942    0.000020669    0.000010831
     41        1           0.000011401    0.000002743   -0.000007319
     42        1          -0.000049728    0.000040499   -0.000015839
     43        1          -0.000007452   -0.000016797    0.000000887
 -------------------------------------------------------------------
 Cartesian Forces:  Max     0.000351691 RMS     0.000076043
 Leave Link  716 at Mon Feb 25 09:52:41 2019, MaxMem=   104857600 cpu:               1.3 elap:               0.1
 (Enter /global/hds/software/cpu/non-eb/Gaussian/g16_B.01/l103.exe)

 GradGradGradGradGradGradGradGradGradGradGradGradGradGradGradGradGradGrad
 Berny optimization.
 Using GEDIIS/GDIIS optimizer.
 FormGI is forming the generalized inverse of G from B-inverse, IUseBI=4.
 Internal  Forces:  Max     0.000293870 RMS     0.000044932
 Search for a local minimum.
 Step number   4 out of a maximum of  241
 All quantities printed in internal units (Hartrees-Bohrs-Radians)
 RMS Force = .44932D-04 SwitMx=.10000D-02 MixMth= 2
 Mixed Optimization -- En-DIIS/RFO-DIIS
 Swapping is turned off.
 Update second derivatives using D2CorX and points    1    2    3    4
 DE= -2.58D-06 DEPred=-2.51D-06 R= 1.03D+00
 TightC=F SS=  1.41D+00  RLast= 1.22D-02 DXNew= 5.0454D-01 3.6668D-02
 Trust test= 1.03D+00 RLast= 1.22D-02 DXMaxT set to 3.00D-01
 ITU=  1  1  1  0
     Eigenvalues ---    0.00459   0.00560   0.00611   0.00611   0.00612
     Eigenvalues ---    0.00616   0.00630   0.00631   0.00710   0.01231
     Eigenvalues ---    0.01470   0.01561   0.01671   0.01684   0.01706
     Eigenvalues ---    0.01931   0.02027   0.02040   0.02068   0.02270
     Eigenvalues ---    0.02298   0.02304   0.02322   0.02462   0.06965
     Eigenvalues ---    0.07038   0.07039   0.07041   0.07056   0.07056
     Eigenvalues ---    0.07062   0.07181   0.07506   0.07508   0.07514
     Eigenvalues ---    0.07516   0.07517   0.07564   0.08036   0.08212
     Eigenvalues ---    0.08502   0.09683   0.15282   0.15340   0.15507
     Eigenvalues ---    0.15886   0.15952   0.15959   0.16000   0.16000
     Eigenvalues ---    0.16000   0.16000   0.16000   0.16000   0.16000
     Eigenvalues ---    0.16000   0.16000   0.16000   0.16000   0.16000
     Eigenvalues ---    0.16000   0.16000   0.16000   0.16001   0.16182
     Eigenvalues ---    0.16234   0.16348   0.16359   0.16515   0.18213
     Eigenvalues ---    0.18438   0.18778   0.23590   0.23696   0.23937
     Eigenvalues ---    0.24478   0.24498   0.24976   0.24995   0.24996
     Eigenvalues ---    0.24998   0.25000   0.25000   0.25914   0.31150
     Eigenvalues ---    0.31178   0.31182   0.31272   0.31327   0.31773
     Eigenvalues ---    0.34428   0.34437   0.34439   0.34440   0.34445
     Eigenvalues ---    0.34446   0.34446   0.34454   0.34460   0.34461
     Eigenvalues ---    0.34492   0.34533   0.34829   0.34830   0.34832
[truncated: 1,058,480 more chars]
